# Supplementary material for: APOE E4 Alzheimer’s Risk Converges on an Oligodendrocyte Subtype in the Human Entorhinal Cortex
Source: bioRxiv. 2025 Nov 20:2025.11.20.689483. Preprint. [Version 1] doi: 10.1101/2025.11.20.689483 (PMC12667772; doi:10.1101/2025.11.20.689483)
Supplement: Supplement 2 — Table S1 Donor demographics. Demographics of donors included in the study, including pathology information. Related to Figure 1, Fig S1. Table S2 SRT sample information. Sample information for SRT dataset including data generation metrics. Related to Figure 1. Table S4 SRT SpD differential proportions. Differential proportion statistics for SpDs from crumblr analysis computed with treeTest(). Related to Fig S14. Table S5 snRNA-seq sample information. Sample information for snRNA-seq dataset including data generation metrics. Related to Figure 2. Table S8 snRNA-seq cell type differential proportions. Differential proportion statistics for cell types from crumblr analysis computed with treeTest(). Related to Fig S33, Fig S34. Table S10 SRT GO overrepresentation analysis. SRT SpD GO results for overall APOE carrier (E2+ vs. E4+) DEGs, and ancestry and sex specific APOE carrier DGE analysis. The statistics were computed with compareCluster() from clusterProfiler; see its documentation for the definition of the variable names. Related to Figure 3. Table S12 snRNA-seq broad cell type GO overrepresentation analysis. snRNA-seq broad cell type GO results for overall DEGs APOE carrier (E2+ vs. E4+), and ancestry and sex specific APOE carrier DGE analysis. The statistics were computed with compareCluster() from clusterProfiler; see its documentation for the definition of the variable names. Related to Figure 4. Table S14 snRNA-seq subcluster GO overrepresentation analysis. snRNA-seq cell subcluster GO results for overall APOE carrier (E2+ vs. E4+) DEGs, and ancestry and sex specific APOE carrier DGE analysis. The statistics were computed with compareCluster() from clusterProfiler; see its documentation for the definition of the variable names. Related to Figure 5. Table S15 External dataset DEG enrichment results. Gene set enrichment analysis statistics of DE gene sets against Grubman and Blanchard differential expression datasets17,19. These statistics were computed with fish [file media-2.xlsx]

## Sheet: TableS01
BrNum	APOE	APOE_carrier	Ancestry	Sex	Age	Diagnosis	Anc_Afr	Anc_Eur	Rin	taupathy	CERAD	Braak
Br5212	E2/E3	E2+	EA	M	51.63	Control	0	1	8.5	FALSE	C0-none	B0
Br1039	E4/E4	E4+	AA	F	51.45	Control	0.719	0.281	8.6	TRUE
Br1556	E2/E2	E2+	AA	F	29.95	Control	0.845	0.155	9.3	FALSE
Br5276	E3/E4	E4+	EA	M	59.86	Control	0.001	0.999	7.4	TRUE	C0-none	B1 (I - II)
Br2582	E2/E2	E2+	EA	M	41.44	Control	0	1	7.3	FALSE
Br5415	E2/E3	E2+	AA	M	60.83	Control	0.788	0.212	8.7	FALSE	C0-none	B1 (I - II)
Br3974	E3/E4	E4+	AA	M	62.7	Control	0.811	0.189	7.2	TRUE	C0-none	B1 (I - II)
Br1691	E4/E4	E4+	AA	F	46.53	Control	0.82	0.18	8.5	FALSE
Br6476	E3/E4	E4+	AA	F	42.39	Control	0.973	0.027	7.1	FALSE
Br5426	E2/E3	E2+	AA	F	48.75	Control	0.86	0.14	9.2	FALSE
Br1706	E4/E4	E4+	EA	M	50.08	Control	0.003	0.997	8.2	FALSE
Br5460	E3/E4	E4+	AA	M	61.34	Control	0.846	0.154	8.5	FALSE	C0-none	B1 (I - II)
Br5517	E3/E4	E4+	EA	M	63.98	Control	0.073	0.927	9.4	FALSE	C1-sparse	B1 (I - II)
Br2305	E4/E4	E4+	AA	F	54.88	Control	0.839	0.161	8	TRUE
Br5712	E2/E2	E2+	EA	M	67.75	Control	0	1	6.8	TRUE	C0-none	B2 (III - IV)
Br5367	E2/E3	E2+	EA	F	31.31	Control	0.001	0.999	6.6	FALSE
Br5941	E4/E4	E4+	AA	M	42.19	Control	0.884	0.116	9	FALSE
Br5599	E3/E4	E4+	EA	M	55.88	Control	0.001	0.999	8.5	FALSE	C0-none	B0
Br5832	E2/E2	E2+	AA	M	45.3	Control	0.707	0.293	8.4	FALSE	C0-none	B0
Br5634	E2/E3	E2+	EA	M	51.11	Control	0.001	0.999	8.6	TRUE	C0-none	B0
Br6085	E3/E4	E4+	AA	M	59.98	Control	0.796	0.204	9.3	FALSE	C0-none	B0
Br6161	E2/E2	E2+	EA	M	43.67	Control	0.036	0.964	5.2	TRUE
Br5854	E2/E3	E2+	AA	M	68.38	Control	0.578	0.422	9	TRUE	C0-none	B1 (I - II)
Br1289	E4/E4	E4+	AA	M	58.19	Control	0.723	0.277	8.7	FALSE
Br6423	E2/E3	E2+	EA	M	51.73	Control	0.001	0.999	7.1	TRUE	C0-none	B1 (I - II)
Br6098	E3/E4	E4+	AA	M	50.2	Control	0.997	0.003	8.3	FALSE	C0-none	B0
Br5161	E4/E4	E4+	EA	M	54.43	Control	0.001	0.999	8.5	FALSE	C0-none	B0
Br5529	E2/E2	E2+	AA	F	48.69	Control	0.874	0.126	5.2	FALSE
Br6321	E3/E4	E4+	EA	M	57.1	Control	0	1	7.7	FALSE	C0-none	B1 (I - II)
Br6538	E2/E3	E2+	EA	M	60.84	Control	0	1	7.4	FALSE	C0-none	B1 (I - II)
Br6263	E3/E4	E4+	AA	F	50.73	Control	0.896	0.104	7	FALSE	C0-none	B1 (I - II)

## Sheet: TableS02
sample_id	round	VNum	Visium_slide	n_spots	median_sum_umi	median_sum_gene	median_expr_chrM_ratio
Br1039	round2	V13Y24-343_B1	V13Y24-343	3906	2991.5	1549	0.222487
Br1289	round1	V13B23-364_D1	V13B23-364	3648	4342	1941	0.250688
Br1556	round2	V13Y24-343_C1	V13Y24-343	3524	3660	1702.5	0.245088
Br1691	round2	V13Y24-344_D1	V13Y24-344	4161	3933	1456	0.437406
Br1706	round2	V13Y24-342_C1	V13Y24-342	3699	3265	1603	0.236353
Br2305	round2	V13Y24-340_B1	V13Y24-340	3069	4408	2146	0.155457
Br2582	round2	V13Y24-344_A1	V13Y24-344	2367	2801	1307	0.285714
Br3974	round2	V13Y24-344_C1	V13Y24-344	2722	1263.5	725.5	0.235848
Br5161	round1	V13B23-365_C1	V13B23-365	4682	4766	2008.5	0.282384
Br5212	round2	V13Y24-343_A1	V13Y24-343	4674	2727.5	1528.5	0.14804
Br5276	round2	V13Y24-343_D1	V13Y24-343	4011	858	294	0.605505
Br5367	round2	V13Y24-340_D1	V13Y24-340	2828	5329	2390	0.215156
Br5415	round2	V13Y24-344_B1	V13Y24-344	3858	3571	1669	0.269911
Br5426	round2	V13Y24-342_B1	V13Y24-342	4824	3617.5	1752	0.200244
Br5460	round2	V13Y24-342_D1	V13Y24-342	4032	4421	2212	0.145207
Br5517	round2	V13Y24-340_A1	V13Y24-340	3823	3488	1621	0.275246
Br5529	round1	V13B23-365_D1	V13B23-365	4570	1676	610	0.501059
Br5599	round1	V13B23-363_B1	V13B23-363	4812	5064.5	2241.5	0.200221
Br5634	round1	V13B23-363_D1	V13B23-363	4830	5947	2587.5	0.174623
Br5712	round2	V13Y24-340_C1	V13Y24-340	3373	2640	1081	0.36977
Br5832	round1	V13B23-363_C1	V13B23-363	3546	3747	1839	0.179421
Br5854	round1	V13B23-364_C1	V13B23-364	3575	4330	1882	0.263515
Br5941	round1	V13B23-363_A1	V13B23-363	4869	3999	1806	0.217381
Br6085	round1	V13B23-364_A1	V13B23-364	4017	3523	1810	0.182032
Br6098	round1	V13B23-365_B1	V13B23-365	4570	3274	1567.5	0.257901
Br6161	round1	V13B23-364_B1	V13B23-364	4864	2879	1192	0.40492
Br6263	round1	V13B23-366_D1	V13B23-366	3226	1618	826	0.337728
Br6321	round1	V13B23-366_B1	V13B23-366	3641	1576	953	0.202667
Br6423	round1	V13B23-365_A1	V13B23-365	4315	4623	2207	0.162179
Br6476	round2	V13Y24-342_A1	V13Y24-342	3964	6383	2602.5	0.210257
Br6538	round1	V13B23-366_C1	V13B23-366	4202	1136	719.5	0.174583

## Sheet: TableS04
parent	node	branch.length	label	beta	se	stat	pvalue	n_features	lambda	method	FDR
13	1	95.1151	Vasc_Sp09D08	-0.0174577	0.243147	-0.0717987	0.943423	1	0.01	FE.empirical	0.943423
14	2	81.6191	L1_Sp09D05	-0.121198	0.244325	-0.496051	0.624867	1	0.01	FE.empirical	0.71756
17	3	49.466	L2.3_Sp09D01	0.315132	0.22353	1.4098	0.172831	1	0.01	FE.empirical	0.700289
17	4	49.466	LD_Sp09D02	0.0400923	0.094431	0.424567	0.67535	1	0.01	FE.empirical	0.71756
11	5	59.9858	Inhib_Sp09D09	0.116873	0.118036	0.990149	0.33306	1	0.01	FE.empirical	0.700289
16	6	50.7329	L5_Sp09D03	-0.120392	0.199517	-0.603419	0.552512	1	0.01	FE.empirical	0.71756
15	7	59.6819	L6_Sp09D04	-0.0901155	0.117952	-0.764003	0.453128	1	0.01	FE.empirical	0.700289
12	8	112.283	WM.uf_Sp09D07	0.138634	0.311515	0.445033	0.660722	1	0.01	FE.empirical	0.71756
14	9	81.6191	WM_Sp09D06	-0.50525	0.266785	-1.89385	0.0717106	1	0.01	FE.empirical	0.700289
10	10		Vasc_Sp09D08/L1_Sp09D05/L2.3_Sp09D01/LD_Sp09D02/Inhib_Sp09D09/L5_Sp09D03/L6_Sp09D04/WM.uf_Sp09D07/WM_Sp09D06	-0.0593027	0.0351012	-1.68948	0.372844	9	0.01	FE.empirical	0.700289
10	11	75.9937	L2.3_Sp09D01/LD_Sp09D02/Inhib_Sp09D09/L5_Sp09D03/L6_Sp09D04	-0.0540931	0.0497877	-1.08647	0.409117	5	0.01	FE.empirical	0.700289
10	12	23.6967	Vasc_Sp09D08/L1_Sp09D05/WM.uf_Sp09D07/WM_Sp09D06	-0.270943	0.188756	-1.43542	0.257506	4	0.01	FE.empirical	0.700289
12	13	17.1677	Vasc_Sp09D08/L1_Sp09D05/WM_Sp09D06	-0.182169	0.193629	-0.940815	0.413323	3	0.01	FE.empirical	0.700289
13	14	13.496	L1_Sp09D05/WM_Sp09D06	-0.259491	0.236884	-1.09543	0.3171	2	0.01	FE.empirical	0.700289
11	15	0.303968	L2.3_Sp09D01/LD_Sp09D02/L5_Sp09D03/L6_Sp09D04	-0.0562364	0.0498001	-1.12924	0.369713	4	0.01	FE.empirical	0.700289
15	16	8.94897	L2.3_Sp09D01/LD_Sp09D02/L5_Sp09D03	-0.109497	0.0557613	-1.96368	0.10169	3	0.01	FE.empirical	0.700289
16	17	1.26695	L2.3_Sp09D01/LD_Sp09D02	-0.0368378	0.0614676	-0.599304	0.575196	2	0.01	FE.empirical	0.71756

## Sheet: TableS05
BrNum	chromium_id	exp_round	seq_round	Ancestry	APOE	APOE_carrier	Estimated.Number.of.Cells	Mean.Reads.per.Cell	Median.Genes.per.Cell	Number.of.Reads	Valid.Barcodes	n_pre_drop	n_post_drop	knee_lower	knee_manual	doubletScore_median	n_doublets	n_low_sum	n_low_detected	n_high_mito	n_discard_auto	n_postQC	n_nuclei	median_sum	median_detected	median_Mito_percent	median_scDblFinder.score
Br1039	1c_ERC_SVB	round1	round1	AA	E4/E4	E4+	4763	84493	2461	402440844	95.8%	1050390	4850	264		0.000899308	301	54	133	682	746	4104	3681	6157	2734	0.284985	0.00120137
Br1556	2c_ERC_SVB	round1	round2	AA	E2/E2	E2+	5744	118387	3152	680015840	95.8%	1317064	5856	206		0.00127415	395	333	408	775	874	4982	4616	8462	3366.5	0.0529622	0.00119414
Br5212	3c_ERC_SVB	round1	round2	EA	E2/E3	E2+	6610	87930	2772	581218975	96.5%	1218406	6547	227		0.000387478	366	364	363	520	658	5889	5477	7221	2929	0.0147449	0.00037828
Br2582	4c_ERC_SVB	round2	round1	EA	E2/E2	E2+	5325	87571	2128	466315139	96.1%	1036563	5218	321		0.000576809	264	59	139	670	711	4507	3949	5263	2362	0.0446229	0.000597335
Br5276	5c_ERC_SVB	round2	round1	EA	E3/E4	E4+	1979	228840	2271	452875018	95.7%	588092	2169	984	200	0.00486973	112	41	70	332	358	1811	1597	6191	2508	0.265745	0.00578219
Br5415	6c_ERC_SVB	round2	round1	AA	E2/E3	E2+	6105	65941	2442	402568804	96.5%	1019712	5774	273		0.000668197	427	182	225	543	618	5156	4747	6268	2617	0.0766284	0.000676174
Br1691	7c_ERC_SVB	round3	round1	AA	E4/E4	E4+	4738	146953	3202	696262349	96.2%	1078323	4920	213		0.00123916	323	106	320	478	670	4250	3509	9748	3694	1.04389	0.00165318
Br3974	8c_ERC_SVB	round3	round1	AA	E3/E4	E4+	2268	185376	1698	420433245	94.8%	581462	2476	598	200	0.00230774	133	0	5	372	374	2102	1571	3766	1922	0.132406	0.00507767
Br5426	9c_ERC_SVB	round3	round1	AA	E2/E3	E2+	5229	79543	2322	415929260	97.1%	989981	4662	305		0.0008618	276	0	22	464	471	4191	3625	7251	2929	0.140694	0.000843638
Br6476	10c_ERC_SVB	round3	round1	AA	E3/E4	E4+	6149	89213	2452	548570963	96.9%	1262252	6049	274		0.000606543	348	0	61	593	623	5426	4871	6148	2820	0.10597	0.000685451
Br1706	11c_ERC_SVB	round4	round1	EA	E4/E4	E4+	6676	99077	2394	661437858	96.2%	1411166	5410	305		0.000558633	417	0	92	689	716	4694	4122	7041	2940	0.0571477	0.000623239
Br2305	12c_ERC_SVB	round4	round1	AA	E4/E4	E4+	6417	62782	2898	402873018	96.9%	1415476	5345	264		0.000825166	402	0	58	551	564	4781	4273	7757	3059	0.0905993	0.000751511
Br5460	13c_ERC_SVB	round4	round1	AA	E3/E4	E4+	5892	84295	3211	496668423	96.9%	1732806	5665	276		0.000540738	351	0	0	663	663	5002	4521	12120	3761	0.0980969	0.000634508
Br5517	14c_ERC_SVB	round4	round1	EA	E3/E4	E4+	4863	110369	3102	536723538	96.5%	1440975	4775	226		0.000562437	277	0	182	601	672	4103	3632	11105	3637.5	0.270213	0.00062513
Br5599	15c_ERC_SVB	round5	round2	EA	E3/E4	E4+	4804	110438	2022	530544641	94.6%	1238836	4536	538		0.000770697	205	0	0	825	825	3711	3333	5974	2461	0.00437426	0.000775059
Br5634	16c_ERC_SVB	round5	round2	EA	E2/E3	E2+	5488	101847	2796	558934187	95.3%	1346127	5254	207		0.00124316	327	237	286	563	665	4589	4143	8382	3051	0.0585938	0.00124316
Br5832	17c_ERC_SVB	round5	round2	AA	E2/E2	E2+	5221	125849	2706	657055411	96.8%	1331763	4917	212		0.000991484	346	256	279	584	687	4230	3604	7530.5	2912	0.108379	0.000991484
Br5941	18c_ERC_SVB	round5	round2	AA	E4/E4	E4+	6210	84404	2345	524147016	96.1%	1373022	5774	243		0.00124706	384	109	251	625	730	5044	4347	5909	2612	0.0240906	0.00124706
Br1289	19c_ERC_SVB	round6	round2	AA	E4/E4	E4+	6814	68188	2316	464629791	93.0%	1715846	6819	275		0.00122881	622	127	163	415	494	6325	5806	4878.5	2401	0.0262977	0.00122881
Br5854	20c_ERC_SVB	round6	round2	AA	E2/E3	E2+	5400	106631	2551	575807009	94.6%	1525309	5187	219		0.000897411	311	34	91	665	687	4500	3965	7290	2920	0.0427277	0.00096472
Br6085	21c_ERC_SVB	round6	round2	AA	E3/E4	E4+	4062	191885	3124	779438341	95.5%	1513517	4119	290		0.00070402	221	0	0	722	722	3397	2980	10822.5	3929	0.123119	0.000922028
Br6161	22c_ERC_SVB	round6	round2	EA	E2/E2	E2+	4381	122156	3613	535166839	95.5%	1324833	4143	245		0.0014382	257	496	544	608	898	3245	3013	12571	4043	0.410857	0.00155683
Br5161	23c_ERC_SVB	round7	round2	EA	E4/E4	E4+	6033	131451	2060	793042874	95.2%	1380736	6288	284		0.000665206	413	0	0	619	619	5669	4783	4857	2366	0.0287274	0.00067283
Br5529	24c_ERC_SVB	round7	round2	AA	E2/E2	E2+	4852	107953	1416	523789375	90.7%	965696	5696	802	200	0.00542764	543	0	0	702	702	4994	3644	3008.5	1626	0.516526	0.0100517
Br6098	25c_ERC_SVB	round7	round2	AA	E3/E4	E4+	4237	169294	2961	717298997	96.0%	1474593	4303	221		0.000491854	286	0	38	545	549	3754	3186	9404.5	3427	0.139265	0.000564752
Br6423	26c_ERC_SVB	round7	round2	EA	E2/E3	E2+	7830	62995	2200	493251643	97.9%	1183653	7847	207		0.000842954	622	444	433	643	901	6946	6288	5087.5	2347.5	0.0222509	0.000904762
Br5367	27c_ERC_SVB	round8	round2	EA	E2/E3	E2+	5859	97699	2203	572416239	94.3%	1412134	5867	880	200	0.00159268	355	0	0	695	695	5172	4398	6128	2749	0.179348	0.00159268
Br5712	28c_ERC_SVB	round8	round2	EA	E2/E2	E2+	4748	107581	2636	510792230	93.1%	1227139	4436	654	200	0.00148034	283	400	468	789	932	3504	3131	8485	3091	0.180356	0.00161686
Br6263	29c_ERC_SVB	round8	round2	AA	E3/E4	E4+	4810	78542	1777	377788420	93.1%	1046859	5929	493	200	0.00157372	519	0	0	504	504	5425	4220	4413.5	1978.5	0.446065	0.00336901
Br6321	30c_ERC_SVB	round8	round2	EA	E3/E4	E4+	4406	111294	2571	490360625	95.5%	1232355	4690	242		0.000764371	325	0	0	774	774	3916	3057	7067	2992	0.106522	0.00129917
Br6538	31c_ERC_SVB	round8	round2	EA	E2/E3	E2+	5407	97110	2158	525073680	98.1%	1045624	5222	219		0.000745959	409	29	75	485	522	4700	3915	4674	2327	0.391753	0.000789472

## Sheet: TableS08
parent	node	branch.length	label	beta	se	stat	pvalue	n_features	lambda	method	FDR	test
72	1	67.6511	Astro.1	-0.283221	0.218101	-1.29858	0.207767	1	0.01	FE.empirical	0.472197	APOE_carrier
66	2	75.3381	Astro.2	0.392414	0.201553	1.94695	0.0646445	1	0.01	FE.empirical	0.284753	APOE_carrier
72	3	67.6511	Astro.3	0.00835118	0.138435	0.0603256	0.95245	1	0.01	FE.empirical	0.983499	APOE_carrier
55	4	122.055	Astro.4	-0.70723	0.304646	-2.32149	0.0300918	1	0.01	FE.empirical	0.201573	APOE_carrier
48	5	196.567	Astro.5	0.365942	0.196305	1.86415	0.075934	1	0.01	FE.empirical	0.284753	APOE_carrier
42	6	204.629	Macro	-0.0993734	0.246744	-0.402739	0.691094	1	0.01	FE.empirical	0.911483	APOE_carrier
71	7	89.1576	Micro.1	-0.211854	0.220836	-0.959327	0.347998	1	0.01	FE.empirical	0.610439	APOE_carrier
56	8	108.087	Micro.2	0.110302	0.153723	0.717534	0.480724	1	0.01	FE.empirical	0.749544	APOE_carrier
71	9	89.1576	Micro.3	-0.353276	0.227404	-1.55352	0.134813	1	0.01	FE.empirical	0.374482	APOE_carrier
69	10	102.227	Micro.4	-0.206728	0.17929	-1.15304	0.261481	1	0.01	FE.empirical	0.514049	APOE_carrier
54	11	187.441	Micro.5	-0.286477	0.211524	-1.35435	0.189608	1	0.01	FE.empirical	0.458729	APOE_carrier
74	12	54.722	OPC.1	0.00742401	0.223156	0.0332682	0.973766	1	0.01	FE.empirical	0.986925	APOE_carrier
53	13	73.9401	OPC.2	0.324067	0.176428	1.83682	0.0800202	1	0.01	FE.empirical	0.285786	APOE_carrier
74	14	54.722	OPC.3	-0.0865989	0.28156	-0.307568	0.761354	1	0.01	FE.empirical	0.92285	APOE_carrier
73	15	70.0507	OPC.4	-0.105367	0.301687	-0.349258	0.730274	1	0.01	FE.empirical	0.92285	APOE_carrier
49	16	219.421	OPC.5	1.08845	0.475594	2.28861	0.0322517	1	0.01	FE.empirical	0.201573	APOE_carrier
58	17	47.2009	Oligo.1	-0.838001	0.254679	-3.29042	0.00339115	1	0.01	FE.empirical	0.101019	APOE_carrier
58	18	47.2009	Oligo.2	-0.903751	0.299118	-3.02139	0.00635523	1	0.01	FE.empirical	0.11916	APOE_carrier
59	19	103.717	Oligo.3	-0.104997	0.237982	-0.441196	0.66345	1	0.01	FE.empirical	0.911483	APOE_carrier
70	20	82.7125	Oligo.4	-0.26129	0.229473	-1.13865	0.267306	1	0.01	FE.empirical	0.514049	APOE_carrier
70	21	82.7125	Oligo.5	-0.175199	0.189158	-0.926206	0.364561	1	0.01	FE.empirical	0.62141	APOE_carrier
52	22	189.912	Vasc.Endo	-0.0886737	0.220651	-0.401873	0.691722	1	0.01	FE.empirical	0.911483	APOE_carrier
44	23	233.195	Vasc.PC	0.317116	0.271098	1.16974	0.254835	1	0.01	FE.empirical	0.514049	APOE_carrier
52	24	189.912	Vasc.VLMC	-0.143384	0.373598	-0.383792	0.70488	1	0.01	FE.empirical	0.911483	APOE_carrier
75	25	47.1612	Excit.L2	0.878853	0.273285	3.21588	0.00404077	1	0.01	FE.empirical	0.101019	APOE_carrier
75	26	47.1612	Excit.L2_5.1	0.284671	0.240168	1.1853	0.248761	1	0.01	FE.empirical	0.514049	APOE_carrier
65	27	99.1249	Excit.L2_5.2	-0.0586713	0.561394	-0.10451	0.917728	1	0.01	FE.empirical	0.969431	APOE_carrier
64	28	66.3371	Excit.L5.1	0.565014	0.429651	1.31506	0.202266	1	0.01	FE.empirical	0.472197	APOE_carrier
65	29	99.1249	Excit.L5.2	0.0269151	0.496574	0.0542017	0.957272	1	0.01	FE.empirical	0.983499	APOE_carrier
51	30	165.694	Excit.L5_6_NP	0.709188	0.505061	1.40416	0.17447	1	0.01	FE.empirical	0.436174	APOE_carrier
62	31	83.4666	Excit.L6_CT	-0.340111	0.329555	-1.03203	0.313462	1	0.01	FE.empirical	0.587742	APOE_carrier
62	32	83.4666	Excit.L6b	-1.09302	0.375341	-2.91208	0.00817057	1	0.01	FE.empirical	0.122559	APOE_carrier
60	33	141.782	Inhib.Chandelier	0.688357	0.347469	1.98106	0.0604423	1	0.01	FE.empirical	0.284753	APOE_carrier
68	34	86.4225	Inhib.Lamp5_Lhx6	0.546191	0.207357	2.63406	0.0152846	1	0.01	FE.empirical	0.143347	APOE_carrier
50	35	145.112	Inhib.Pax6	0.423065	0.252305	1.6768	0.10798	1	0.01	FE.empirical	0.315236	APOE_carrier
67	36	84.389	Inhib.Pvalb	0.697314	0.251504	2.77258	0.011215	1	0.01	FE.empirical	0.140188	APOE_carrier
67	37	84.389	Inhib.Sst	0.42856	0.227903	1.88044	0.0735844	1	0.01	FE.empirical	0.284753	APOE_carrier
68	38	86.4225	Inhib.Vip	0.331001	0.186424	1.77553	0.0898866	1	0.01	FE.empirical	0.306432	APOE_carrier
39	39		Astro.1/Astro.2/Astro.3/Astro.4/Astro.5/Macro/Micro.1/Micro.2/Micro.3/Micro.4/Micro.5/OPC.1/OPC.2/OPC.3/OPC.4/OPC.5/Oligo.1/Oligo.2/Oligo.3/Oligo.4/Oligo.5/Vasc.Endo/Vasc.PC/Vasc.VLMC/Excit.L2/Excit.L2_5.1/Excit.L2_5.2/Excit.L5.1/Excit.L5.2/Excit.L5_6_NP/Excit.L6_CT/Excit.L6b/Inhib.Chandelier/Inhib.Lamp5_Lhx6/Inhib.Pax6/Inhib.Pvalb/Inhib.Sst/Inhib.Vip	-0.0873331	0.0154014	-5.67045	0.787498	38	0.01	FE.empirical	0.92285	APOE_carrier
39	40	339.74	Excit.L2/Excit.L2_5.1/Excit.L2_5.2/Excit.L5.1/Excit.L5.2/Excit.L5_6_NP/Excit.L6_CT/Excit.L6b/Inhib.Chandelier/Inhib.Lamp5_Lhx6/Inhib.Pax6/Inhib.Pvalb/Inhib.Sst/Inhib.Vip	0.244436	0.0685112	3.56782	0.421032	14	0.01	FE.empirical	0.70172	APOE_carrier
39	41	91.6404	Astro.1/Astro.2/Astro.3/Astro.4/Astro.5/Macro/Micro.1/Micro.2/Micro.3/Micro.4/Micro.5/OPC.1/OPC.2/OPC.3/OPC.4/OPC.5/Oligo.1/Oligo.2/Oligo.3/Oligo.4/Oligo.5/Vasc.Endo/Vasc.PC/Vasc.VLMC	-0.132401	0.0226244	-5.85213	0.765101	24	0.01	FE.empirical	0.92285	APOE_carrier
41	42	298.299	Macro/Micro.1/Micro.2/Micro.3/Micro.4/Micro.5	-0.0883641	0.100546	-0.878846	0.533924	6	0.01	FE.empirical	0.800886	APOE_carrier
41	43	135.674	Astro.1/Astro.2/Astro.3/Astro.4/Astro.5/OPC.1/OPC.2/OPC.3/OPC.4/OPC.5/Oligo.1/Oligo.2/Oligo.3/Oligo.4/Oligo.5/Vasc.Endo/Vasc.PC/Vasc.VLMC	-0.105496	0.0396055	-2.66367	0.823745	18	0.01	FE.empirical	0.928724	APOE_carrier
43	44	134.059	Vasc.Endo/Vasc.PC/Vasc.VLMC	-0.0438544	0.204037	-0.214934	0.839304	3	0.01	FE.empirical	0.928724	APOE_carrier
43	45	25.2064	Astro.1/Astro.2/Astro.3/Astro.4/Astro.5/OPC.1/OPC.2/OPC.3/OPC.4/OPC.5/Oligo.1/Oligo.2/Oligo.3/Oligo.4/Oligo.5	-0.143651	0.0710012	-2.02322	0.669411	15	0.01	FE.empirical	0.911483	APOE_carrier
45	46	193.873	Oligo.1/Oligo.2/Oligo.3/Oligo.4/Oligo.5	-0.340245	0.135774	-2.50597	0.0756239	5	0.01	FE.empirical	0.284753	APOE_carrier
45	47	19.4545	Astro.1/Astro.2/Astro.3/Astro.4/Astro.5/OPC.1/OPC.2/OPC.3/OPC.4/OPC.5	0.0185996	0.0805062	0.231034	0.889662	10	0.01	FE.empirical	0.953209	APOE_carrier
47	48	126.026	Astro.1/Astro.2/Astro.3/Astro.4/Astro.5	0.0272553	0.0898659	0.303289	0.804664	5	0.01	FE.empirical	0.928458	APOE_carrier
47	49	103.172	OPC.1/OPC.2/OPC.3/OPC.4/OPC.5	0.24709	0.121385	2.0356	0.150751	5	0.01	FE.empirical	0.397696	APOE_carrier
40	50	109.715	Inhib.Chandelier/Inhib.Lamp5_Lhx6/Inhib.Pax6/Inhib.Pvalb/Inhib.Sst/Inhib.Vip	0.403014	0.125103	3.22146	0.0371785	6	0.01	FE.empirical	0.204741	APOE_carrier
40	51	89.1338	Excit.L2/Excit.L2_5.1/Excit.L2_5.2/Excit.L5.1/Excit.L5.2/Excit.L5_6_NP/Excit.L6_CT/Excit.L6b	0.139269	0.11208	1.24259	0.473902	8	0.01	FE.empirical	0.749544	APOE_carrier
44	52	43.2829	Vasc.Endo/Vasc.VLMC	-0.096442	0.20558	-0.469122	0.655765	2	0.01	FE.empirical	0.911483	APOE_carrier
49	53	145.481	OPC.1/OPC.2/OPC.3/OPC.4	0.225851	0.122694	1.84076	0.153776	4	0.01	FE.empirical	0.397696	APOE_carrier
42	54	17.1878	Micro.1/Micro.2/Micro.3/Micro.4/Micro.5	-0.0238908	0.121847	-0.196072	0.868403	5	0.01	FE.empirical	0.943916	APOE_carrier
48	55	74.5117	Astro.1/Astro.2/Astro.3/Astro.4	0.0354385	0.0990795	0.357678	0.751316	4	0.01	FE.empirical	0.92285	APOE_carrier
54	56	79.3538	Micro.1/Micro.2/Micro.3/Micro.4	0.0277134	0.124018	0.223462	0.842043	4	0.01	FE.empirical	0.928724	APOE_carrier
51	57	27.3511	Excit.L2/Excit.L2_5.1/Excit.L2_5.2/Excit.L5.1/Excit.L5.2/Excit.L6_CT/Excit.L6b	0.141579	0.117995	1.19987	0.450244	7	0.01	FE.empirical	0.734094	APOE_carrier
46	58	100.974	Oligo.1/Oligo.2	-0.827091	0.248409	-3.32956	0.00358449	2	0.01	FE.empirical	0.101019	APOE_carrier
46	59	44.4587	Oligo.3/Oligo.4/Oligo.5	-0.173445	0.157707	-1.09979	0.34558	3	0.01	FE.empirical	0.610439	APOE_carrier
50	60	3.33083	Inhib.Chandelier/Inhib.Lamp5_Lhx6/Inhib.Pvalb/Inhib.Sst/Inhib.Vip	0.416697	0.133289	3.12626	0.029204	5	0.01	FE.empirical	0.201573	APOE_carrier
60	61	32.1393	Inhib.Lamp5_Lhx6/Inhib.Pvalb/Inhib.Sst/Inhib.Vip	0.428582	0.133862	3.20167	0.0157293	4	0.01	FE.empirical	0.143347	APOE_carrier
57	62	54.8764	Excit.L6_CT/Excit.L6b	-0.601909	0.321223	-1.8738	0.0965453	2	0.01	FE.empirical	0.314822	APOE_carrier
57	63	15.2385	Excit.L2/Excit.L2_5.1/Excit.L2_5.2/Excit.L5.1/Excit.L5.2	0.316219	0.137682	2.29674	0.102564	5	0.01	FE.empirical	0.315236	APOE_carrier
63	64	56.7675	Excit.L2/Excit.L2_5.1/Excit.L5.1	0.433761	0.224195	1.93475	0.109282	3	0.01	FE.empirical	0.315236	APOE_carrier
63	65	23.9797	Excit.L2_5.2/Excit.L5.2	-0.00325764	0.498083	-0.00654037	0.993311	2	0.01	FE.empirical	0.993311	APOE_carrier
55	66	46.7173	Astro.1/Astro.2/Astro.3	0.0793547	0.0996776	0.796113	0.489702	3	0.01	FE.empirical	0.749544	APOE_carrier
61	67	25.2534	Inhib.Pvalb/Inhib.Sst	0.533914	0.197041	2.70966	0.0172017	2	0.01	FE.empirical	0.143347	APOE_carrier
61	68	23.2198	Inhib.Lamp5_Lhx6/Inhib.Vip	0.377391	0.160205	2.35567	0.0382183	2	0.01	FE.empirical	0.204741	APOE_carrier
56	69	5.85969	Micro.1/Micro.3/Micro.4	-0.191841	0.175891	-1.09068	0.349985	3	0.01	FE.empirical	0.610439	APOE_carrier
59	70	21.0041	Oligo.4/Oligo.5	-0.199766	0.160484	-1.24477	0.260941	2	0.01	FE.empirical	0.514049	APOE_carrier
69	71	13.0698	Micro.1/Micro.3	-0.27507	0.21299	-1.29147	0.245708	2	0.01	FE.empirical	0.514049	APOE_carrier
66	72	7.68709	Astro.1/Astro.3	0.0461533	0.101535	0.454555	0.662813	2	0.01	FE.empirical	0.911483	APOE_carrier
53	73	3.88939	OPC.1/OPC.3/OPC.4	0.0787978	0.190302	0.414067	0.703707	3	0.01	FE.empirical	0.911483	APOE_carrier
73	74	15.3287	OPC.1/OPC.3	0.0554809	0.199007	0.278789	0.787371	2	0.01	FE.empirical	0.92285	APOE_carrier
64	75	19.1759	Excit.L2/Excit.L2_5.1	0.468601	0.23007	2.03678	0.0716822	2	0.01	FE.empirical	0.284753	APOE_carrier
72	1	67.6511	Astro.1	-0.153222	0.340248	-0.450324	0.656959	1	0.01	FE.empirical	0.943865	Sex
66	2	75.3381	Astro.2	-0.611416	0.329681	-1.85457	0.0773454	1	0.01	FE.empirical	0.276233	Sex
72	3	67.6511	Astro.3	-0.516249	0.219914	-2.34751	0.0284771	1	0.01	FE.empirical	0.139033	Sex
55	4	122.055	Astro.4	-0.49435	0.476438	-1.0376	0.310922	1	0.01	FE.empirical	0.906743	Sex
48	5	196.567	Astro.5	-0.895317	0.323761	-2.76537	0.0113988	1	0.01	FE.empirical	0.0712426	Sex
42	6	204.629	Macro	0.841381	0.401461	2.0958	0.0480329	1	0.01	FE.empirical	0.200137	Sex
71	7	89.1576	Micro.1	0.79068	0.354773	2.22869	0.0365579	1	0.01	FE.empirical	0.161285	Sex
56	8	108.087	Micro.2	0.0596633	0.2369	0.25185	0.803535	1	0.01	FE.empirical	0.943865	Sex
71	9	89.1576	Micro.3	1.09018	0.36464	2.98974	0.00683661	1	0.01	FE.empirical	0.0599699	Sex
69	10	102.227	Micro.4	0.854644	0.291105	2.93586	0.00773763	1	0.01	FE.empirical	0.0599699	Sex
54	11	187.441	Micro.5	0.666305	0.352122	1.89226	0.0719216	1	0.01	FE.empirical	0.269706	Sex
74	12	54.722	OPC.1	-0.21973	0.346672	-0.633827	0.532841	1	0.01	FE.empirical	0.943865	Sex
53	13	73.9401	OPC.2	-0.196737	0.285328	-0.689512	0.497834	1	0.01	FE.empirical	0.943865	Sex
74	14	54.722	OPC.3	-0.288587	0.431625	-0.668607	0.510821	1	0.01	FE.empirical	0.943865	Sex
73	15	70.0507	OPC.4	-0.323035	0.470816	-0.686117	0.49993	1	0.01	FE.empirical	0.943865	Sex
49	16	219.421	OPC.5	-0.300074	0.736998	-0.407157	0.687894	1	0.01	FE.empirical	0.943865	Sex
58	17	47.2009	Oligo.1	0.08222	0.396643	0.207289	0.837723	1	0.01	FE.empirical	0.943865	Sex
58	18	47.2009	Oligo.2	0.186209	0.44363	0.41974	0.678816	1	0.01	FE.empirical	0.943865	Sex
59	19	103.717	Oligo.3	-1.19927	0.371877	-3.22492	0.00395598	1	0.01	FE.empirical	0.0423855	Sex
70	20	82.7125	Oligo.4	-0.725063	0.366577	-1.97793	0.0608176	1	0.01	FE.empirical	0.24007	Sex
70	21	82.7125	Oligo.5	-0.946661	0.287282	-3.29524	0.00335285	1	0.01	FE.empirical	0.0423855	Sex
52	22	189.912	Vasc.Endo	-0.125734	0.332266	-0.378414	0.708813	1	0.01	FE.empirical	0.943865	Sex
44	23	233.195	Vasc.PC	0.259529	0.412586	0.62903	0.535918	1	0.01	FE.empirical	0.943865	Sex
52	24	189.912	Vasc.VLMC	0.085916	0.566884	0.151558	0.88094	1	0.01	FE.empirical	0.943865	Sex
75	25	47.1612	Excit.L2	0.0666897	0.435256	0.15322	0.879646	1	0.01	FE.empirical	0.943865	Sex
75	26	47.1612	Excit.L2_5.1	-0.389796	0.38241	-1.01931	0.319323	1	0.01	FE.empirical	0.906743	Sex
65	27	99.1249	Excit.L2_5.2	0.415623	0.900089	0.461758	0.648866	1	0.01	FE.empirical	0.943865	Sex
64	28	66.3371	Excit.L5.1	0.0510907	0.664408	0.0768965	0.939413	1	0.01	FE.empirical	0.952869	Sex
65	29	99.1249	Excit.L5.2	0.773113	0.743845	1.03935	0.310125	1	0.01	FE.empirical	0.906743	Sex
51	30	165.694	Excit.L5_6_NP	-0.328927	0.854335	-0.38501	0.703991	1	0.01	FE.empirical	0.943865	Sex
62	31	83.4666	Excit.L6_CT	-0.155927	0.519973	-0.299875	0.767136	1	0.01	FE.empirical	0.943865	Sex
62	32	83.4666	Excit.L6b	-0.0856669	0.559435	-0.153131	0.879715	1	0.01	FE.empirical	0.943865	Sex
60	33	141.782	Inhib.Chandelier	-0.476909	0.517699	-0.921209	0.367105	1	0.01	FE.empirical	0.943865	Sex
68	34	86.4225	Inhib.Lamp5_Lhx6	0.0635828	0.323394	0.196611	0.845968	1	0.01	FE.empirical	0.943865	Sex
50	35	145.112	Inhib.Pax6	0.376967	0.385144	0.97877	0.338517	1	0.01	FE.empirical	0.906743	Sex
67	36	84.389	Inhib.Pvalb	-0.150802	0.395121	-0.38166	0.706438	1	0.01	FE.empirical	0.943865	Sex
67	37	84.389	Inhib.Sst	0.19685	0.361663	0.544292	0.591809	1	0.01	FE.empirical	0.943865	Sex
68	38	86.4225	Inhib.Vip	-0.0542355	0.288944	-0.187703	0.85286	1	0.01	FE.empirical	0.943865	Sex
39	39		Astro.1/Astro.2/Astro.3/Astro.4/Astro.5/Macro/Micro.1/Micro.2/Micro.3/Micro.4/Micro.5/OPC.1/OPC.2/OPC.3/OPC.4/OPC.5/Oligo.1/Oligo.2/Oligo.3/Oligo.4/Oligo.5/Vasc.Endo/Vasc.PC/Vasc.VLMC/Excit.L2/Excit.L2_5.1/Excit.L2_5.2/Excit.L5.1/Excit.L5.2/Excit.L5_6_NP/Excit.L6_CT/Excit.L6b/Inhib.Chandelier/Inhib.Lamp5_Lhx6/Inhib.Pax6/Inhib.Pvalb/Inhib.Sst/Inhib.Vip	0.024466	0.0240567	1.01702	0.943183	38	0.01	FE.empirical	0.952869	Sex
39	40	339.74	Excit.L2/Excit.L2_5.1/Excit.L2_5.2/Excit.L5.1/Excit.L5.2/Excit.L5_6_NP/Excit.L6_CT/Excit.L6b/Inhib.Chandelier/Inhib.Lamp5_Lhx6/Inhib.Pax6/Inhib.Pvalb/Inhib.Sst/Inhib.Vip	0.0464401	0.10886	0.426605	0.878557	14	0.01	FE.empirical	0.943865	Sex
39	41	91.6404	Astro.1/Astro.2/Astro.3/Astro.4/Astro.5/Macro/Micro.1/Micro.2/Micro.3/Micro.4/Micro.5/OPC.1/OPC.2/OPC.3/OPC.4/OPC.5/Oligo.1/Oligo.2/Oligo.3/Oligo.4/Oligo.5/Vasc.Endo/Vasc.PC/Vasc.VLMC	-0.128565	0.0343181	-3.74628	0.820715	24	0.01	FE.empirical	0.943865	Sex
41	42	298.299	Macro/Micro.1/Micro.2/Micro.3/Micro.4/Micro.5	0.546915	0.161175	3.39329	0.0296604	6	0.01	FE.empirical	0.139033	Sex
41	43	135.674	Astro.1/Astro.2/Astro.3/Astro.4/Astro.5/OPC.1/OPC.2/OPC.3/OPC.4/OPC.5/Oligo.1/Oligo.2/Oligo.3/Oligo.4/Oligo.5/Vasc.Endo/Vasc.PC/Vasc.VLMC	-0.353143	0.0617214	-5.72157	0.736098	18	0.01	FE.empirical	0.943865	Sex
43	44	134.059	Vasc.Endo/Vasc.PC/Vasc.VLMC	-0.0517554	0.308456	-0.167789	0.873141	3	0.01	FE.empirical	0.943865	Sex
43	45	25.2064	Astro.1/Astro.2/Astro.3/Astro.4/Astro.5/OPC.1/OPC.2/OPC.3/OPC.4/OPC.5/Oligo.1/Oligo.2/Oligo.3/Oligo.4/Oligo.5	-0.595077	0.112479	-5.29055	0.38141	15	0.01	FE.empirical	0.943865	Sex
45	46	193.873	Oligo.1/Oligo.2/Oligo.3/Oligo.4/Oligo.5	-0.772928	0.209619	-3.68729	0.00987623	5	0.01	FE.empirical	0.0673379	Sex
45	47	19.4545	Astro.1/Astro.2/Astro.3/Astro.4/Astro.5/OPC.1/OPC.2/OPC.3/OPC.4/OPC.5	-0.498533	0.127622	-3.90631	0.101015	10	0.01	FE.empirical	0.344369	Sex
47	48	126.026	Astro.1/Astro.2/Astro.3/Astro.4/Astro.5	-0.633832	0.143657	-4.41212	0.00240037	5	0.01	FE.empirical	0.0423855	Sex
47	49	103.172	OPC.1/OPC.2/OPC.3/OPC.4/OPC.5	-0.209492	0.191732	-1.09263	0.423983	5	0.01	FE.empirical	0.943865	Sex
40	50	109.715	Inhib.Chandelier/Inhib.Lamp5_Lhx6/Inhib.Pax6/Inhib.Pvalb/Inhib.Sst/Inhib.Vip	0.0845535	0.194868	0.433901	0.744581	6	0.01	FE.empirical	0.943865	Sex
40	51	89.1338	Excit.L2/Excit.L2_5.1/Excit.L2_5.2/Excit.L5.1/Excit.L5.2/Excit.L5_6_NP/Excit.L6_CT/Excit.L6b	-0.127117	0.177459	-0.716318	0.663275	8	0.01	FE.empirical	0.943865	Sex
44	52	43.2829	Vasc.Endo/Vasc.VLMC	-0.0965716	0.31015	-0.31137	0.761111	2	0.01	FE.empirical	0.943865	Sex
49	53	145.481	OPC.1/OPC.2/OPC.3/OPC.4	-0.206857	0.194969	-1.06097	0.396486	4	0.01	FE.empirical	0.943865	Sex
42	54	17.1878	Micro.1/Micro.2/Micro.3/Micro.4/Micro.5	0.274981	0.192348	1.4296	0.299057	5	0.01	FE.empirical	0.906743	Sex
48	55	74.5117	Astro.1/Astro.2/Astro.3/Astro.4	-0.555679	0.157841	-3.52049	0.00799599	4	0.01	FE.empirical	0.0599699	Sex
54	56	79.3538	Micro.1/Micro.2/Micro.3/Micro.4	0.239073	0.193187	1.23752	0.329778	4	0.01	FE.empirical	0.906743	Sex
51	57	27.3511	Excit.L2/Excit.L2_5.1/Excit.L2_5.2/Excit.L5.1/Excit.L5.2/Excit.L6_CT/Excit.L6b	-0.127319	0.185951	-0.684689	0.649585	7	0.01	FE.empirical	0.943865	Sex
46	58	100.974	Oligo.1/Oligo.2	0.0789541	0.388832	0.203055	0.840461	2	0.01	FE.empirical	0.943865	Sex
46	59	44.4587	Oligo.3/Oligo.4/Oligo.5	-0.975944	0.242311	-4.02765	0.00100043	3	0.01	FE.empirical	0.0423855	Sex
50	60	3.33083	Inhib.Chandelier/Inhib.Lamp5_Lhx6/Inhib.Pvalb/Inhib.Sst/Inhib.Vip	0.0141703	0.208567	0.0679413	0.948105	5	0.01	FE.empirical	0.952869	Sex
60	61	32.1393	Inhib.Lamp5_Lhx6/Inhib.Pvalb/Inhib.Sst/Inhib.Vip	-0.0120861	0.209108	-0.0577983	0.952869	4	0.01	FE.empirical	0.952869	Sex
57	62	54.8764	Excit.L6_CT/Excit.L6b	-0.127387	0.495978	-0.256839	0.798342	2	0.01	FE.empirical	0.943865	Sex
57	63	15.2385	Excit.L2/Excit.L2_5.1/Excit.L2_5.2/Excit.L5.1/Excit.L5.2	-0.0768315	0.219898	-0.349396	0.775833	5	0.01	FE.empirical	0.943865	Sex
63	64	56.7675	Excit.L2/Excit.L2_5.1/Excit.L5.1	-0.305202	0.358533	-0.851253	0.463024	3	0.01	FE.empirical	0.943865	Sex
63	65	23.9797	Excit.L2_5.2/Excit.L5.2	0.672171	0.761802	0.882343	0.418978	2	0.01	FE.empirical	0.943865	Sex
55	66	46.7173	Astro.1/Astro.2/Astro.3	-0.559542	0.159104	-3.51684	0.00378651	3	0.01	FE.empirical	0.0423855	Sex
61	67	25.2534	Inhib.Pvalb/Inhib.Sst	0.0580994	0.311602	0.186454	0.850308	2	0.01	FE.empirical	0.943865	Sex
61	68	23.2198	Inhib.Lamp5_Lhx6/Inhib.Vip	-0.0296788	0.248622	-0.119373	0.900936	2	0.01	FE.empirical	0.951692	Sex
56	69	5.85969	Micro.1/Micro.3/Micro.4	0.822037	0.285461	2.87968	0.0175853	3	0.01	FE.empirical	0.0945607	Sex
59	70	21.0041	Oligo.4/Oligo.5	-0.891738	0.247178	-3.60767	0.00167705	2	0.01	FE.empirical	0.0423855	Sex
69	71	13.0698	Micro.1/Micro.3	0.925518	0.341916	2.70686	0.0176513	2	0.01	FE.empirical	0.0945607	Sex
66	72	7.68709	Astro.1/Astro.3	-0.561941	0.161637	-3.47657	0.00255641	2	0.01	FE.empirical	0.0423855	Sex
53	73	3.88939	OPC.1/OPC.3/OPC.4	-0.156749	0.294608	-0.532058	0.631965	3	0.01	FE.empirical	0.943865	Sex
73	74	15.3287	OPC.1/OPC.3	-0.185635	0.311041	-0.596818	0.580553	2	0.01	FE.empirical	0.943865	Sex
64	75	19.1759	Excit.L2/Excit.L2_5.1	-0.248593	0.366346	-0.678575	0.528561	2	0.01	FE.empirical	0.943865	Sex
72	1	67.6511	Astro.1	-0.00979906	0.013082	-0.74905	0.461898	1	0.01	FE.empirical	0.956021	Age
66	2	75.3381	Astro.2	0.00186088	0.0121344	0.153356	0.87954	1	0.01	FE.empirical	0.956021	Age
72	3	67.6511	Astro.3	-0.000145668	0.0083998	-0.0173418	0.986323	1	0.01	FE.empirical	0.986323	Age
55	4	122.055	Astro.4	0.00909102	0.0175103	0.519182	0.608907	1	0.01	FE.empirical	0.956021	Age
48	5	196.567	Astro.5	0.00849802	0.0115637	0.734891	0.470301	1	0.01	FE.empirical	0.956021	Age
42	6	204.629	Macro	-0.0002735	0.0147766	-0.0185091	0.985402	1	0.01	FE.empirical	0.986323	Age
71	7	89.1576	Micro.1	0.00268487	0.013905	0.193086	0.848694	1	0.01	FE.empirical	0.956021	Age
56	8	108.087	Micro.2	0.00310119	0.009565	0.324223	0.748885	1	0.01	FE.empirical	0.956021	Age
71	9	89.1576	Micro.3	-0.00530857	0.0141527	-0.375092	0.711246	1	0.01	FE.empirical	0.956021	Age
69	10	102.227	Micro.4	-0.0153254	0.0113972	-1.34466	0.192671	1	0.01	FE.empirical	0.956021	Age
54	11	187.441	Micro.5	-0.00752518	0.0135273	-0.556296	0.583719	1	0.01	FE.empirical	0.956021	Age
74	12	54.722	OPC.1	-0.00246736	0.0133441	-0.184903	0.855029	1	0.01	FE.empirical	0.956021	Age
53	13	73.9401	OPC.2	-0.0038022	0.0112193	-0.338897	0.737956	1	0.01	FE.empirical	0.956021	Age
74	14	54.722	OPC.3	0.00867602	0.0168669	0.51438	0.612203	1	0.01	FE.empirical	0.956021	Age
73	15	70.0507	OPC.4	0.00771041	0.0184	0.419044	0.679317	1	0.01	FE.empirical	0.956021	Age
49	16	219.421	OPC.5	-0.0196574	0.030822	-0.637771	0.530318	1	0.01	FE.empirical	0.956021	Age
58	17	47.2009	Oligo.1	0.0210258	0.0145435	1.44571	0.162595	1	0.01	FE.empirical	0.956021	Age
58	18	47.2009	Oligo.2	0.0293314	0.0162848	1.80115	0.0856417	1	0.01	FE.empirical	0.887473	Age
59	19	103.717	Oligo.3	0.0367116	0.0155065	2.3675	0.0272914	1	0.01	FE.empirical	0.409371	Age
70	20	82.7125	Oligo.4	0.0317998	0.0143844	2.21072	0.0379487	1	0.01	FE.empirical	0.474359	Age
70	21	82.7125	Oligo.5	0.0445079	0.0114618	3.88315	0.000822123	1	0.01	FE.empirical	0.0205531	Age
52	22	189.912	Vasc.Endo	-0.00391954	0.0129412	-0.302872	0.764882	1	0.01	FE.empirical	0.956021	Age
44	23	233.195	Vasc.PC	0.0159888	0.0187135	0.8544	0.40225	1	0.01	FE.empirical	0.956021	Age
52	24	189.912	Vasc.VLMC	-0.0161696	0.0216217	-0.747841	0.462611	1	0.01	FE.empirical	0.956021	Age
75	25	47.1612	Excit.L2	-0.0295045	0.0168798	-1.74792	0.0946638	1	0.01	FE.empirical	0.887473	Age
75	26	47.1612	Excit.L2_5.1	-0.000880849	0.015136	-0.0581958	0.954127	1	0.01	FE.empirical	0.980268	Age
65	27	99.1249	Excit.L2_5.2	0.00367048	0.0326333	0.112476	0.911483	1	0.01	FE.empirical	0.975538	Age
64	28	66.3371	Excit.L5.1	-0.0140694	0.0275258	-0.511134	0.614436	1	0.01	FE.empirical	0.956021	Age
65	29	99.1249	Excit.L5.2	-0.0297244	0.0272428	-1.09109	0.287241	1	0.01	FE.empirical	0.956021	Age
51	30	165.694	Excit.L5_6_NP	0.0380718	0.0342696	1.11095	0.278791	1	0.01	FE.empirical	0.956021	Age
62	31	83.4666	Excit.L6_CT	0.0212212	0.0189244	1.12137	0.274429	1	0.01	FE.empirical	0.956021	Age
62	32	83.4666	Excit.L6b	0.0148379	0.0211208	0.702527	0.489844	1	0.01	FE.empirical	0.956021	Age
60	33	141.782	Inhib.Chandelier	-0.0151748	0.0197901	-0.766786	0.451499	1	0.01	FE.empirical	0.956021	Age
68	34	86.4225	Inhib.Lamp5_Lhx6	-0.0172033	0.0120714	-1.42512	0.168396	1	0.01	FE.empirical	0.956021	Age
50	35	145.112	Inhib.Pax6	-0.0153039	0.0157377	-0.972439	0.341585	1	0.01	FE.empirical	0.956021	Age
67	36	84.389	Inhib.Pvalb	0.00661267	0.0157715	0.419281	0.679147	1	0.01	FE.empirical	0.956021	Age
67	37	84.389	Inhib.Sst	-0.00706185	0.0137274	-0.514436	0.612165	1	0.01	FE.empirical	0.956021	Age
68	38	86.4225	Inhib.Vip	-0.00826926	0.0113254	-0.730154	0.473132	1	0.01	FE.empirical	0.956021	Age
39	39		Astro.1/Astro.2/Astro.3/Astro.4/Astro.5/Macro/Micro.1/Micro.2/Micro.3/Micro.4/Micro.5/OPC.1/OPC.2/OPC.3/OPC.4/OPC.5/Oligo.1/Oligo.2/Oligo.3/Oligo.4/Oligo.5/Vasc.Endo/Vasc.PC/Vasc.VLMC/Excit.L2/Excit.L2_5.1/Excit.L2_5.2/Excit.L5.1/Excit.L5.2/Excit.L5_6_NP/Excit.L6_CT/Excit.L6b/Inhib.Chandelier/Inhib.Lamp5_Lhx6/Inhib.Pax6/Inhib.Pvalb/Inhib.Sst/Inhib.Vip	-0.00667459	0.000862957	-7.73456	0.72867	38	0.01	FE.empirical	0.956021	Age
39	40	339.74	Excit.L2/Excit.L2_5.1/Excit.L2_5.2/Excit.L5.1/Excit.L5.2/Excit.L5_6_NP/Excit.L6_CT/Excit.L6b/Inhib.Chandelier/Inhib.Lamp5_Lhx6/Inhib.Pax6/Inhib.Pvalb/Inhib.Sst/Inhib.Vip	-0.00349133	0.0041854	-0.834169	0.797972	14	0.01	FE.empirical	0.956021	Age
39	41	91.6404	Astro.1/Astro.2/Astro.3/Astro.4/Astro.5/Macro/Micro.1/Micro.2/Micro.3/Micro.4/Micro.5/OPC.1/OPC.2/OPC.3/OPC.4/OPC.5/Oligo.1/Oligo.2/Oligo.3/Oligo.4/Oligo.5/Vasc.Endo/Vasc.PC/Vasc.VLMC	-0.00751338	0.00125862	-5.96954	0.759964	24	0.01	FE.empirical	0.956021	Age
41	42	298.299	Macro/Micro.1/Micro.2/Micro.3/Micro.4/Micro.5	-0.00960123	0.00624706	-1.53692	0.300406	6	0.01	FE.empirical	0.956021	Age
41	43	135.674	Astro.1/Astro.2/Astro.3/Astro.4/Astro.5/OPC.1/OPC.2/OPC.3/OPC.4/OPC.5/Oligo.1/Oligo.2/Oligo.3/Oligo.4/Oligo.5/Vasc.Endo/Vasc.PC/Vasc.VLMC	-0.00868305	0.00221729	-3.91607	0.784748	18	0.01	FE.empirical	0.956021	Age
43	44	134.059	Vasc.Endo/Vasc.PC/Vasc.VLMC	-0.0064509	0.0120332	-0.536094	0.630632	3	0.01	FE.empirical	0.956021	Age
43	45	25.2064	Astro.1/Astro.2/Astro.3/Astro.4/Astro.5/OPC.1/OPC.2/OPC.3/OPC.4/OPC.5/Oligo.1/Oligo.2/Oligo.3/Oligo.4/Oligo.5	0.0104246	0.00429636	2.42639	0.628098	15	0.01	FE.empirical	0.956021	Age
45	46	193.873	Oligo.1/Oligo.2/Oligo.3/Oligo.4/Oligo.5	0.0347862	0.00822441	4.22963	0.00321013	5	0.01	FE.empirical	0.0601899	Age
45	47	19.4545	Astro.1/Astro.2/Astro.3/Astro.4/Astro.5/OPC.1/OPC.2/OPC.3/OPC.4/OPC.5	0.00296381	0.00484854	0.611279	0.749908	10	0.01	FE.empirical	0.956021	Age
47	48	126.026	Astro.1/Astro.2/Astro.3/Astro.4/Astro.5	0.0033332	0.00539316	0.618042	0.635828	5	0.01	FE.empirical	0.956021	Age
47	49	103.172	OPC.1/OPC.2/OPC.3/OPC.4/OPC.5	-0.00372159	0.00749155	-0.496771	0.698895	5	0.01	FE.empirical	0.956021	Age
40	50	109.715	Inhib.Chandelier/Inhib.Lamp5_Lhx6/Inhib.Pax6/Inhib.Pvalb/Inhib.Sst/Inhib.Vip	-0.00900262	0.00763127	-1.1797	0.417427	6	0.01	FE.empirical	0.956021	Age
40	51	89.1338	Excit.L2/Excit.L2_5.1/Excit.L2_5.2/Excit.L5.1/Excit.L5.2/Excit.L5_6_NP/Excit.L6_CT/Excit.L6b	0.00585116	0.00675868	0.865726	0.606404	8	0.01	FE.empirical	0.956021	Age
44	52	43.2829	Vasc.Endo/Vasc.VLMC	-0.00570644	0.0120446	-0.473776	0.653422	2	0.01	FE.empirical	0.956021	Age
49	53	145.481	OPC.1/OPC.2/OPC.3/OPC.4	-0.00183479	0.00762076	-0.240762	0.830185	4	0.01	FE.empirical	0.956021	Age
42	54	17.1878	Micro.1/Micro.2/Micro.3/Micro.4/Micro.5	-0.00483185	0.00767391	-0.629646	0.62728	5	0.01	FE.empirical	0.956021	Age
48	55	74.5117	Astro.1/Astro.2/Astro.3/Astro.4	0.00136398	0.00600022	0.227321	0.832799	4	0.01	FE.empirical	0.956021	Age
54	56	79.3538	Micro.1/Micro.2/Micro.3/Micro.4	-0.00300883	0.00774576	-0.388449	0.740732	4	0.01	FE.empirical	0.956021	Age
51	57	27.3511	Excit.L2/Excit.L2_5.1/Excit.L2_5.2/Excit.L5.1/Excit.L5.2/Excit.L6_CT/Excit.L6b	-0.000685676	0.00713737	-0.0960684	0.936516	7	0.01	FE.empirical	0.975538	Age
46	58	100.974	Oligo.1/Oligo.2	0.0206996	0.0142558	1.45201	0.19455	2	0.01	FE.empirical	0.956021	Age
46	59	44.4587	Oligo.3/Oligo.4/Oligo.5	0.0415962	0.00972248	4.27835	0.00048026	3	0.01	FE.empirical	0.0180098	Age
50	60	3.33083	Inhib.Chandelier/Inhib.Lamp5_Lhx6/Inhib.Pvalb/Inhib.Sst/Inhib.Vip	-0.00727454	0.00809605	-0.89853	0.499015	5	0.01	FE.empirical	0.956021	Age
60	61	32.1393	Inhib.Lamp5_Lhx6/Inhib.Pvalb/Inhib.Sst/Inhib.Vip	-0.00675111	0.00813299	-0.830089	0.501585	4	0.01	FE.empirical	0.956021	Age
57	62	54.8764	Excit.L6_CT/Excit.L6b	0.0188724	0.0183188	1.03022	0.348293	2	0.01	FE.empirical	0.956021	Age
57	63	15.2385	Excit.L2/Excit.L2_5.1/Excit.L2_5.2/Excit.L5.1/Excit.L5.2	-0.00666125	0.00848687	-0.784889	0.54913	5	0.01	FE.empirical	0.956021	Age
63	64	56.7675	Excit.L2/Excit.L2_5.1/Excit.L5.1	-0.00870424	0.0140029	-0.621604	0.5852	3	0.01	FE.empirical	0.956021	Age
63	65	23.9797	Excit.L2_5.2/Excit.L5.2	-0.020126	0.0279056	-0.721218	0.504215	2	0.01	FE.empirical	0.956021	Age
55	66	46.7173	Astro.1/Astro.2/Astro.3	0.000965324	0.00604906	0.159583	0.878471	3	0.01	FE.empirical	0.956021	Age
61	67	25.2534	Inhib.Pvalb/Inhib.Sst	-0.00210531	0.0120644	-0.174506	0.859122	2	0.01	FE.empirical	0.956021	Age
61	68	23.2198	Inhib.Lamp5_Lhx6/Inhib.Vip	-0.010655	0.00963492	-1.10588	0.317057	2	0.01	FE.empirical	0.956021	Age
56	69	5.85969	Micro.1/Micro.3/Micro.4	-0.0133421	0.0111871	-1.19263	0.309177	3	0.01	FE.empirical	0.956021	Age
59	70	21.0041	Oligo.4/Oligo.5	0.0412085	0.00982099	4.19597	0.000267691	2	0.01	FE.empirical	0.0180098	Age
69	71	13.0698	Micro.1/Micro.3	-0.00105059	0.0133409	-0.0787498	0.932124	2	0.01	FE.empirical	0.975538	Age
66	72	7.68709	Astro.1/Astro.3	0.00109112	0.00616766	0.176911	0.854865	2	0.01	FE.empirical	0.956021	Age
53	73	3.88939	OPC.1/OPC.3/OPC.4	-0.00949631	0.0112309	-0.845555	0.461437	3	0.01	FE.empirical	0.956021	Age
73	74	15.3287	OPC.1/OPC.3	-0.00822558	0.0118824	-0.692249	0.523996	2	0.01	FE.empirical	0.956021	Age
64	75	19.1759	Excit.L2/Excit.L2_5.1	-0.0103809	0.0144067	-0.720558	0.50461	2	0.01	FE.empirical	0.956021	Age

## Sheet: TableS10
DEG	Cluster	DE_class_cluster	ID	Description	GeneRatio	BgRatio	RichFactor	FoldEnrichment	zScore	pvalue	p.adjust	qvalue	geneID	Count	ONTOLOGY	DE_classes
carrier	Inhib~Sp09D09_down	Inhib~Sp09D09_down	GO:1990023	mitotic spindle midzone	1/2	10/13448	0.1	672.4	25.9027	0.00148671	0.00817661	0.00172139	PRC1	1	CC
carrier	Inhib~Sp09D09_down	Inhib~Sp09D09_down	GO:0070938	contractile ring	1/2	11/13448	0.0909091	611.273	24.6945	0.00163532	0.00817661	0.00172139	PRC1	1	CC
carrier	Inhib~Sp09D09_down	Inhib~Sp09D09_down	GO:0051233	spindle midzone	1/2	29/13448	0.0344828	231.862	15.1783	0.00430842	0.0143614	0.00302345	PRC1	1	CC
carrier	Inhib~Sp09D09_down	Inhib~Sp09D09_down	GO:0005876	spindle microtubule	1/2	68/13448	0.0147059	98.8824	9.86875	0.0100878	0.021951	0.00462126	PRC1	1	CC
carrier	Inhib~Sp09D09_down	Inhib~Sp09D09_down	GO:0045171	intercellular bridge	1/2	74/13448	0.0135135	90.8649	9.4538	0.0109755	0.021951	0.00462126	PRC1	1	CC
carrier	Inhib~Sp09D09_down	Inhib~Sp09D09_down	GO:0072686	mitotic spindle	1/2	144/13448	0.00694444	46.6944	6.72333	0.021302	0.0333725	0.00702579	PRC1	1	CC
carrier	Inhib~Sp09D09_down	Inhib~Sp09D09_down	GO:0000922	spindle pole	1/2	158/13448	0.00632911	42.557	6.40827	0.0233607	0.0333725	0.00702579	PRC1	1	CC
carrier	Inhib~Sp09D09_down	Inhib~Sp09D09_down	GO:0030496	midbody	1/2	184/13448	0.00543478	36.5435	5.92056	0.0271785	0.0339731	0.00715223	PRC1	1	CC
carrier	WM-uf~Sp09D07_up	WM-uf~Sp09D07_up	GO:0044292	dendrite terminus	1/2	13/13448	0.0769231	517.231	22.7106	0.00193251	0.0185735	0.00195511	MAP2	1	CC
carrier	WM-uf~Sp09D07_up	WM-uf~Sp09D07_up	GO:0097440	apical dendrite	1/2	18/13448	0.0555556	373.556	19.2895	0.00267529	0.0185735	0.00195511	MAP2	1	CC
carrier	WM-uf~Sp09D07_up	WM-uf~Sp09D07_up	GO:0043194	axon initial segment	1/2	22/13448	0.0454545	305.636	17.4402	0.00326931	0.0185735	0.00195511	MAP2	1	CC
carrier	WM-uf~Sp09D07_up	WM-uf~Sp09D07_up	GO:0032839	dendrite cytoplasm	1/2	25/13448	0.04	268.96	16.3548	0.00371471	0.0185735	0.00195511	MAP2	1	CC
carrier	WM-uf~Sp09D07_up	WM-uf~Sp09D07_up	GO:0033017	sarcoplasmic reticulum membrane	1/2	36/13448	0.0277778	186.778	13.6122	0.00534699	0.0198007	0.00208429	JPH3	1	CC
carrier	WM-uf~Sp09D07_up	WM-uf~Sp09D07_up	GO:0043198	dendritic shaft	1/2	40/13448	0.025	168.1	12.9079	0.00594021	0.0198007	0.00208429	MAP2	1	CC
carrier	WM-uf~Sp09D07_up	WM-uf~Sp09D07_up	GO:0016529	sarcoplasmic reticulum	1/2	65/13448	0.0153846	103.446	10.0973	0.00964386	0.0250613	0.00263804	JPH3	1	CC
carrier	WM-uf~Sp09D07_up	WM-uf~Sp09D07_up	GO:0044304	main axon	1/2	69/13448	0.0144928	97.4493	9.79587	0.0102358	0.0250613	0.00263804	MAP2	1	CC
carrier	WM-uf~Sp09D07_up	WM-uf~Sp09D07_up	GO:0016528	sarcoplasm	1/2	83/13448	0.0120482	81.012	8.91746	0.0123062	0.0250613	0.00263804	JPH3	1	CC
carrier	WM-uf~Sp09D07_up	WM-uf~Sp09D07_up	GO:0120111	neuron projection cytoplasm	1/2	87/13448	0.0114943	77.2874	8.7061	0.0128974	0.0250613	0.00263804	MAP2	1	CC
carrier	WM-uf~Sp09D07_up	WM-uf~Sp09D07_up	GO:0030175	filopodium	1/2	93/13448	0.0107527	72.3011	8.41486	0.0137837	0.0250613	0.00263804	MAP2	1	CC
carrier	WM-uf~Sp09D07_up	WM-uf~Sp09D07_up	GO:0005875	microtubule associated complex	1/2	125/13448	0.008	53.792	7.23191	0.0185044	0.0308407	0.00324639	MAP2	1	CC
carrier	WM-uf~Sp09D07_up	WM-uf~Sp09D07_up	GO:0030426	growth cone	1/2	158/13448	0.00632911	42.557	6.40827	0.0233607	0.0342122	0.00360129	MAP2	1	CC
carrier	WM-uf~Sp09D07_up	WM-uf~Sp09D07_up	GO:0030427	site of polarized growth	1/2	162/13448	0.00617284	41.5062	6.32576	0.0239486	0.0342122	0.00360129	MAP2	1	CC
carrier	WM-uf~Sp09D07_up	WM-uf~Sp09D07_up	GO:0098858	actin-based cell projection	1/2	176/13448	0.00568182	38.2045	6.0592	0.0260046	0.0346728	0.00364976	MAP2	1	CC
carrier	WM-uf~Sp09D07_up	WM-uf~Sp09D07_up	GO:0032838	plasma membrane bounded cell projection cytoplasm	1/2	216/13448	0.00462963	31.1296	5.44426	0.0318669	0.0398337	0.00419302	MAP2	1	CC
carrier	WM-uf~Sp09D07_up	WM-uf~Sp09D07_up	GO:0099568	cytoplasmic region	1/2	248/13448	0.00403226	27.1129	5.06204	0.0365441	0.0412532	0.00434245	MAP2	1	CC
carrier	WM-uf~Sp09D07_up	WM-uf~Sp09D07_up	GO:0150034	distal axon	1/2	252/13448	0.00396825	26.6825	5.01936	0.0371279	0.0412532	0.00434245	MAP2	1	CC
carrier	L5~Sp09D03_up	L5~Sp09D03_up	GO:0008306	associative learning	1/2	83/12807	0.0120482	77.1506	8.69826	0.0129202	0.0440134		NPTX2	1	BP
carrier	L5~Sp09D03_up	L5~Sp09D03_up	GO:0007612	learning	1/2	150/12807	0.00666667	42.69	6.41866	0.0232884	0.0440134		NPTX2	1	BP
carrier	L5~Sp09D03_up	L5~Sp09D03_up	GO:0007611	learning or memory	1/2	249/12807	0.00401606	25.7169	4.92226	0.0385085	0.0440134		NPTX2	1	BP
carrier	L5~Sp09D03_up	L5~Sp09D03_up	GO:0050890	cognition	1/2	285/12807	0.00350877	22.4684	4.58055	0.0440134	0.0440134		NPTX2	1	BP
carrier	L6~Sp09D04_down	L6~Sp09D04_down	GO:0035036	sperm-egg recognition	2/5	22/12807	0.0909091	232.855	21.5095	2.80817e-05	0.00484678	0.002242	CD9/ZP3	2	BP
carrier	L6~Sp09D04_down	L6~Sp09D04_down	GO:0032288	myelin assembly	2/5	24/12807	0.0833333	213.45	20.5873	3.35417e-05	0.00484678	0.002242	UGT8/CD9	2	BP
carrier	L6~Sp09D04_down	L6~Sp09D04_down	GO:0009988	cell-cell recognition	2/5	37/12807	0.0540541	138.454	16.5469	8.07732e-05	0.00778115	0.00359937	CD9/ZP3	2	BP
carrier	L6~Sp09D04_down	L6~Sp09D04_down	GO:0007338	single fertilization	2/5	86/12807	0.0232558	59.5674	10.7696	0.000439895	0.0255308	0.0118099	CD9/ZP3	2	BP
carrier	L6~Sp09D04_down	L6~Sp09D04_down	GO:0010927	cellular component assembly involved in morphogenesis	2/5	98/12807	0.0204082	52.2735	10.0694	0.000570969	0.0255308	0.0118099	UGT8/CD9	2	BP
carrier	L6~Sp09D04_down	L6~Sp09D04_down	GO:0032989	cellular anatomical entity morphogenesis	2/5	98/12807	0.0204082	52.2735	10.0694	0.000570969	0.0255308	0.0118099	UGT8/CD9	2	BP
carrier	L6~Sp09D04_down	L6~Sp09D04_down	GO:0008037	cell recognition	2/5	102/12807	0.0196078	50.2235	9.86367	0.000618392	0.0255308	0.0118099	CD9/ZP3	2	BP
carrier	L6~Sp09D04_down	L6~Sp09D04_down	GO:0009566	fertilization	2/5	110/12807	0.0181818	46.5709	9.48607	0.000718814	0.0259672	0.0120118	CD9/ZP3	2	BP
carrier	L6~Sp09D04_down	L6~Sp09D04_down	GO:0007043	cell-cell junction assembly	2/5	119/12807	0.0168067	43.0487	9.10715	0.000840646	0.026792	0.0123933	UGT8/CD9	2	BP
carrier	L6~Sp09D04_down	L6~Sp09D04_down	GO:0031623	receptor internalization	2/5	125/12807	0.016	40.9824	8.87734	0.000927058	0.026792	0.0123933	CD9/ANKRD13A	2	BP
carrier	L6~Sp09D04_down	L6~Sp09D04_down	GO:0042552	myelination	2/5	146/12807	0.0136986	35.0877	8.18639	0.00126201	0.0288231	0.0133328	UGT8/CD9	2	BP
carrier	L6~Sp09D04_down	L6~Sp09D04_down	GO:0007272	ensheathment of neurons	2/5	148/12807	0.0135135	34.6135	8.12827	0.00129654	0.0288231	0.0133328	UGT8/CD9	2	BP
carrier	L6~Sp09D04_down	L6~Sp09D04_down	GO:0008366	axon ensheathment	2/5	148/12807	0.0135135	34.6135	8.12827	0.00129654	0.0288231	0.0133328	UGT8/CD9	2	BP
carrier	L6~Sp09D04_down	L6~Sp09D04_down	GO:0002685	regulation of leukocyte migration	2/5	167/12807	0.011976	30.6754	7.62842	0.00164716	0.0332574	0.0153841	CD9/ZP3	2	BP
carrier	L6~Sp09D04_down	L6~Sp09D04_down	GO:0045216	cell-cell junction organization	2/5	171/12807	0.0116959	29.9579	7.53378	0.00172616	0.0332574	0.0153841	UGT8/CD9	2	BP
carrier	Vasc~Sp09D08_down	Vasc~Sp09D08_down	GO:0048709	oligodendrocyte differentiation	3/17	101/12807	0.029703	22.3768	7.86313	0.000298742	0.039973	0.0308634	CNTN2/GPR17/MAL	3	BP
carrier	Vasc~Sp09D08_down	Vasc~Sp09D08_down	GO:0046716	muscle cell cellular homeostasis	2/17	22/12807	0.0909091	68.4866	11.5498	0.00037717	0.039973	0.0308634	CAPN3/CFL2	2	BP
carrier	Vasc~Sp09D08_down	Vasc~Sp09D08_down	GO:0022010	central nervous system myelination	2/17	26/12807	0.0769231	57.9502	10.5973	0.000528996	0.039973	0.0308634	CNTN2/MAL	2	BP
carrier	Vasc~Sp09D08_down	Vasc~Sp09D08_down	GO:0032291	axon ensheathment in central nervous system	2/17	26/12807	0.0769231	57.9502	10.5973	0.000528996	0.039973	0.0308634	CNTN2/MAL	2	BP
carrier	Vasc~Sp09D08_down	Vasc~Sp09D08_down	GO:0045745	positive regulation of G protein-coupled receptor signaling pathway	2/17	28/12807	0.0714286	53.8109	10.1988	0.000614303	0.039973	0.0308634	KLK6/CNTN2	2	BP
carrier	Vasc~Sp09D08_down	Vasc~Sp09D08_down	GO:0042552	myelination	3/17	146/12807	0.0205479	15.4799	6.41509	0.000877763	0.039973	0.0308634	KLK6/CNTN2/MAL	3	BP
carrier	Vasc~Sp09D08_down	Vasc~Sp09D08_down	GO:0045214	sarcomere organization	2/17	34/12807	0.0588235	44.3149	9.2199	0.000907445	0.039973	0.0308634	CAPN3/CFL2	2	BP
carrier	Vasc~Sp09D08_down	Vasc~Sp09D08_down	GO:0007272	ensheathment of neurons	3/17	148/12807	0.0202703	15.2707	6.36607	0.000913088	0.039973	0.0308634	KLK6/CNTN2/MAL	3	BP
carrier	Vasc~Sp09D08_down	Vasc~Sp09D08_down	GO:0008366	axon ensheathment	3/17	148/12807	0.0202703	15.2707	6.36607	0.000913088	0.039973	0.0308634	KLK6/CNTN2/MAL	3	BP
carrier	WM-uf~Sp09D07_down	WM-uf~Sp09D07_down	GO:0042552	myelination	4/19	146/12807	0.0273973	18.4672	8.18178	5.49901e-05	0.0106314	0.00830162	CD9/KLK6/MYRF/MAG	4	BP
carrier	WM-uf~Sp09D07_down	WM-uf~Sp09D07_down	GO:0007272	ensheathment of neurons	4/19	148/12807	0.027027	18.2176	8.12058	5.79892e-05	0.0106314	0.00830162	CD9/KLK6/MYRF/MAG	4	BP
carrier	WM-uf~Sp09D07_down	WM-uf~Sp09D07_down	GO:0008366	axon ensheathment	4/19	148/12807	0.027027	18.2176	8.12058	5.79892e-05	0.0106314	0.00830162	CD9/KLK6/MYRF/MAG	4	BP
carrier	WM-uf~Sp09D07_down	WM-uf~Sp09D07_down	GO:0031643	positive regulation of myelination	2/19	17/12807	0.117647	79.3003	12.4519	0.000279858	0.0338334	0.0264192	MYRF/MAG	2	BP
carrier	WM-uf~Sp09D07_down	WM-uf~Sp09D07_down	GO:0010927	cellular component assembly involved in morphogenesis	3/19	98/12807	0.0306122	20.6343	7.52063	0.000385184	0.0338334	0.0264192	CD9/CFL2/MAG	3	BP
carrier	WM-uf~Sp09D07_down	WM-uf~Sp09D07_down	GO:0032989	cellular anatomical entity morphogenesis	3/19	98/12807	0.0306122	20.6343	7.52063	0.000385184	0.0338334	0.0264192	CD9/CFL2/MAG	3	BP
carrier	WM-uf~Sp09D07_down	WM-uf~Sp09D07_down	GO:0016540	protein autoprocessing	2/19	21/12807	0.0952381	64.1955	11.1715	0.000430607	0.0338334	0.0264192	KLK6/MYRF	2	BP
carrier	WM-uf~Sp09D07_down	WM-uf~Sp09D07_down	GO:0032288	myelin assembly	2/19	24/12807	0.0833333	56.1711	10.4276	0.000564441	0.0364912	0.0284945	CD9/MAG	2	BP
carrier	WM-uf~Sp09D07_down	WM-uf~Sp09D07_down	GO:0022010	central nervous system myelination	2/19	26/12807	0.0769231	51.8502	10.0041	0.000663476	0.0364912	0.0284945	MYRF/MAG	2	BP
carrier	WM-uf~Sp09D07_down	WM-uf~Sp09D07_down	GO:0032291	axon ensheathment in central nervous system	2/19	26/12807	0.0769231	51.8502	10.0041	0.000663476	0.0364912	0.0284945	MYRF/MAG	2	BP
carrier	WM-uf~Sp09D07_down	WM-uf~Sp09D07_down	GO:0031646	positive regulation of nervous system process	2/19	30/12807	0.0666667	44.9368	9.28661	0.000884901	0.044245	0.0345492	MYRF/MAG	2	BP
carrier	WM-uf~Sp09D07_up	WM-uf~Sp09D07_up	GO:1902513	regulation of organelle transport along microtubule	1/2	10/12807	0.1	640.35	25.2765	0.0015611	0.0446757	0.00865298	MAP2	1	BP
carrier	WM-uf~Sp09D07_up	WM-uf~Sp09D07_up	GO:0099519	dense core granule cytoskeletal transport	1/2	12/12807	0.0833333	533.625	23.0687	0.00187317	0.0446757	0.00865298	MAP2	1	BP
carrier	WM-uf~Sp09D07_up	WM-uf~Sp09D07_up	GO:1901950	dense core granule transport	1/2	12/12807	0.0833333	533.625	23.0687	0.00187317	0.0446757	0.00865298	MAP2	1	BP
carrier	WM-uf~Sp09D07_up	WM-uf~Sp09D07_up	GO:0031115	negative regulation of microtubule polymerization	1/2	14/12807	0.0714286	457.393	21.3525	0.00218519	0.0446757	0.00865298	MAP2	1	BP
carrier	WM-uf~Sp09D07_up	WM-uf~Sp09D07_up	GO:0060314	regulation of ryanodine-sensitive calcium-release channel activity	1/2	18/12807	0.0555556	355.75	18.8223	0.0028091	0.0446757	0.00865298	JPH3	1	BP
carrier	WM-uf~Sp09D07_up	WM-uf~Sp09D07_up	GO:0048490	anterograde synaptic vesicle transport	1/2	19/12807	0.0526316	337.026	18.3181	0.00296504	0.0446757	0.00865298	MAP2	1	BP
carrier	WM-uf~Sp09D07_up	WM-uf~Sp09D07_up	GO:0099514	synaptic vesicle cytoskeletal transport	1/2	19/12807	0.0526316	337.026	18.3181	0.00296504	0.0446757	0.00865298	MAP2	1	BP
carrier	WM-uf~Sp09D07_up	WM-uf~Sp09D07_up	GO:0099517	synaptic vesicle transport along microtubule	1/2	19/12807	0.0526316	337.026	18.3181	0.00296504	0.0446757	0.00865298	MAP2	1	BP
carrier	WM-uf~Sp09D07_up	WM-uf~Sp09D07_up	GO:0032253	dense core granule localization	1/2	23/12807	0.0434783	278.413	16.6414	0.0035887	0.0446757	0.00865298	MAP2	1	BP
carrier	WM-uf~Sp09D07_up	WM-uf~Sp09D07_up	GO:0060402	calcium ion transport into cytosol	1/2	23/12807	0.0434783	278.413	16.6414	0.0035887	0.0446757	0.00865298	JPH3	1	BP
carrier	WM-uf~Sp09D07_up	WM-uf~Sp09D07_up	GO:0032252	secretory granule localization	1/2	26/12807	0.0384615	246.288	15.6464	0.00405632	0.0446757	0.00865298	MAP2	1	BP
carrier	WM-uf~Sp09D07_up	WM-uf~Sp09D07_up	GO:0030517	negative regulation of axon extension	1/2	33/12807	0.030303	194.045	13.8767	0.00514699	0.0446757	0.00865298	MAP2	1	BP
carrier	WM-uf~Sp09D07_up	WM-uf~Sp09D07_up	GO:0035640	exploration behavior	1/2	33/12807	0.030303	194.045	13.8767	0.00514699	0.0446757	0.00865298	JPH3	1	BP
carrier	WM-uf~Sp09D07_up	WM-uf~Sp09D07_up	GO:0060632	regulation of microtubule-based movement	1/2	41/12807	0.0243902	156.183	12.4377	0.00639275	0.0446757	0.00865298	MAP2	1	BP
carrier	WM-uf~Sp09D07_up	WM-uf~Sp09D07_up	GO:0031111	negative regulation of microtubule polymerization or depolymerization	1/2	43/12807	0.0232558	148.919	12.1421	0.00670407	0.0446757	0.00865298	MAP2	1	BP
carrier	WM-uf~Sp09D07_up	WM-uf~Sp09D07_up	GO:0050885	neuromuscular process controlling balance	1/2	44/12807	0.0227273	145.534	12.002	0.00685971	0.0446757	0.00865298	JPH3	1	BP
carrier	WM-uf~Sp09D07_up	WM-uf~Sp09D07_up	GO:0032091	negative regulation of protein binding	1/2	47/12807	0.0212766	136.245	11.6085	0.00732655	0.0446757	0.00865298	MAP2	1	BP
carrier	WM-uf~Sp09D07_up	WM-uf~Sp09D07_up	GO:0047496	vesicle transport along microtubule	1/2	49/12807	0.0204082	130.684	11.3664	0.00763772	0.0446757	0.00865298	MAP2	1	BP
carrier	WM-uf~Sp09D07_up	WM-uf~Sp09D07_up	GO:0048489	synaptic vesicle transport	1/2	49/12807	0.0204082	130.684	11.3664	0.00763772	0.0446757	0.00865298	MAP2	1	BP
carrier	WM-uf~Sp09D07_up	WM-uf~Sp09D07_up	GO:1901019	regulation of calcium ion transmembrane transporter activity	1/2	49/12807	0.0204082	130.684	11.3664	0.00763772	0.0446757	0.00865298	JPH3	1	BP
carrier	WM-uf~Sp09D07_up	WM-uf~Sp09D07_up	GO:0008089	anterograde axonal transport	1/2	50/12807	0.02	128.07	11.2509	0.00779329	0.0446757	0.00865298	MAP2	1	BP
carrier	WM-uf~Sp09D07_up	WM-uf~Sp09D07_up	GO:0050771	negative regulation of axonogenesis	1/2	53/12807	0.0188679	120.821	10.9239	0.00825992	0.0446757	0.00865298	MAP2	1	BP
carrier	WM-uf~Sp09D07_up	WM-uf~Sp09D07_up	GO:0099518	vesicle cytoskeletal trafficking	1/2	59/12807	0.0169492	108.534	10.3462	0.00919285	0.0446757	0.00865298	MAP2	1	BP
carrier	WM-uf~Sp09D07_up	WM-uf~Sp09D07_up	GO:0048168	regulation of neuronal synaptic plasticity	1/2	60/12807	0.0166667	106.725	10.2584	0.00934829	0.0446757	0.00865298	JPH3	1	BP
carrier	WM-uf~Sp09D07_up	WM-uf~Sp09D07_up	GO:0031113	regulation of microtubule polymerization	1/2	61/12807	0.0163934	104.975	10.1728	0.00950372	0.0446757	0.00865298	MAP2	1	BP
carrier	WM-uf~Sp09D07_up	WM-uf~Sp09D07_up	GO:0051279	regulation of release of sequestered calcium ion into cytosol	1/2	63/12807	0.015873	101.643	10.0077	0.00981455	0.0446757	0.00865298	JPH3	1	BP
carrier	WM-uf~Sp09D07_up	WM-uf~Sp09D07_up	GO:0097479	synaptic vesicle localization	1/2	64/12807	0.015625	100.055	9.92799	0.00996995	0.0446757	0.00865298	MAP2	1	BP
carrier	WM-uf~Sp09D07_up	WM-uf~Sp09D07_up	GO:0032272	negative regulation of protein polymerization	1/2	65/12807	0.0153846	98.5154	9.85015	0.0101253	0.0446757	0.00865298	MAP2	1	BP
carrier	WM-uf~Sp09D07_up	WM-uf~Sp09D07_up	GO:0098930	axonal transport	1/2	68/12807	0.0147059	94.1691	9.62699	0.0105914	0.0446757	0.00865298	MAP2	1	BP
carrier	WM-uf~Sp09D07_up	WM-uf~Sp09D07_up	GO:2001257	regulation of cation channel activity	1/2	74/12807	0.0135135	86.5338	9.22189	0.0115232	0.0446757	0.00865298	JPH3	1	BP
carrier	WM-uf~Sp09D07_up	WM-uf~Sp09D07_up	GO:0030516	regulation of axon extension	1/2	76/12807	0.0131579	84.2566	9.09758	0.0118338	0.0446757	0.00865298	MAP2	1	BP
carrier	WM-uf~Sp09D07_up	WM-uf~Sp09D07_up	GO:0051100	negative regulation of binding	1/2	78/12807	0.0128205	82.0962	8.97806	0.0121442	0.0446757	0.00865298	MAP2	1	BP
carrier	WM-uf~Sp09D07_up	WM-uf~Sp09D07_up	GO:0008088	axo-dendritic transport	1/2	81/12807	0.0123457	79.0556	8.80709	0.0126098	0.0446757	0.00865298	MAP2	1	BP
carrier	WM-uf~Sp09D07_up	WM-uf~Sp09D07_up	GO:0048640	negative regulation of developmental growth	1/2	83/12807	0.0120482	77.1506	8.69826	0.0129202	0.0446757	0.00865298	MAP2	1	BP
carrier	WM-uf~Sp09D07_up	WM-uf~Sp09D07_up	GO:0021954	central nervous system neuron development	1/2	89/12807	0.011236	71.9494	8.39395	0.0138509	0.0446757	0.00865298	MAP2	1	BP
carrier	WM-uf~Sp09D07_up	WM-uf~Sp09D07_up	GO:0043393	regulation of protein binding	1/2	90/12807	0.0111111	71.15	8.3462	0.014006	0.0446757	0.00865298	MAP2	1	BP
carrier	WM-uf~Sp09D07_up	WM-uf~Sp09D07_up	GO:0031110	regulation of microtubule polymerization or depolymerization	1/2	92/12807	0.0108696	69.6033	8.25301	0.0143161	0.0446757	0.00865298	MAP2	1	BP
carrier	WM-uf~Sp09D07_up	WM-uf~Sp09D07_up	GO:0046785	microtubule polymerization	1/2	92/12807	0.0108696	69.6033	8.25301	0.0143161	0.0446757	0.00865298	MAP2	1	BP
carrier	WM-uf~Sp09D07_up	WM-uf~Sp09D07_up	GO:0072384	organelle transport along microtubule	1/2	92/12807	0.0108696	69.6033	8.25301	0.0143161	0.0446757	0.00865298	MAP2	1	BP
carrier	WM-uf~Sp09D07_up	WM-uf~Sp09D07_up	GO:0061387	regulation of extent of cell growth	1/2	93/12807	0.0107527	68.8548	8.20754	0.0144711	0.0446757	0.00865298	MAP2	1	BP
carrier	WM-uf~Sp09D07_up	WM-uf~Sp09D07_up	GO:0051209	release of sequestered calcium ion into cytosol	1/2	99/12807	0.010101	64.6818	7.94925	0.0154011	0.0446757	0.00865298	JPH3	1	BP
carrier	WM-uf~Sp09D07_up	WM-uf~Sp09D07_up	GO:0051283	negative regulation of sequestering of calcium ion	1/2	100/12807	0.01	64.035	7.90847	0.0155561	0.0446757	0.00865298	JPH3	1	BP
carrier	WM-uf~Sp09D07_up	WM-uf~Sp09D07_up	GO:0048675	axon extension	1/2	102/12807	0.00980392	62.7794	7.82868	0.015866	0.0446757	0.00865298	MAP2	1	BP
carrier	WM-uf~Sp09D07_up	WM-uf~Sp09D07_up	GO:0051282	regulation of sequestering of calcium ion	1/2	102/12807	0.00980392	62.7794	7.82868	0.015866	0.0446757	0.00865298	JPH3	1	BP
carrier	WM-uf~Sp09D07_up	WM-uf~Sp09D07_up	GO:0007204	positive regulation of cytosolic calcium ion concentration	1/2	105/12807	0.00952381	60.9857	7.71327	0.0163307	0.0446757	0.00865298	JPH3	1	BP
carrier	WM-uf~Sp09D07_up	WM-uf~Sp09D07_up	GO:0051208	sequestering of calcium ion	1/2	106/12807	0.00943396	60.4104	7.67588	0.0164856	0.0446757	0.00865298	JPH3	1	BP
carrier	WM-uf~Sp09D07_up	WM-uf~Sp09D07_up	GO:0007613	memory	1/2	118/12807	0.00847458	54.2669	7.26469	0.0183432	0.0446757	0.00865298	JPH3	1	BP
carrier	WM-uf~Sp09D07_up	WM-uf~Sp09D07_up	GO:0050768	negative regulation of neurogenesis	1/2	120/12807	0.00833333	53.3625	7.20217	0.0186527	0.0446757	0.00865298	MAP2	1	BP
carrier	WM-uf~Sp09D07_up	WM-uf~Sp09D07_up	GO:0010977	negative regulation of neuron projection development	1/2	122/12807	0.00819672	52.4877	7.14118	0.0189621	0.0446757	0.00865298	MAP2	1	BP
carrier	WM-uf~Sp09D07_up	WM-uf~Sp09D07_up	GO:0031333	negative regulation of protein-containing complex assembly	1/2	124/12807	0.00806452	51.6411	7.08166	0.0192714	0.0446757	0.00865298	MAP2	1	BP
carrier	WM-uf~Sp09D07_up	WM-uf~Sp09D07_up	GO:0031109	microtubule polymerization or depolymerization	1/2	125/12807	0.008	51.228	7.05243	0.0194261	0.0446757	0.00865298	MAP2	1	BP
carrier	WM-uf~Sp09D07_up	WM-uf~Sp09D07_up	GO:0032388	positive regulation of intracellular transport	1/2	126/12807	0.00793651	50.8214	7.02355	0.0195807	0.0446757	0.00865298	MAP2	1	BP
carrier	WM-uf~Sp09D07_up	WM-uf~Sp09D07_up	GO:0051961	negative regulation of nervous system development	1/2	127/12807	0.00787402	50.4213	6.995	0.0197353	0.0446757	0.00865298	MAP2	1	BP
carrier	WM-uf~Sp09D07_up	WM-uf~Sp09D07_up	GO:1903169	regulation of calcium ion transmembrane transport	1/2	132/12807	0.00757576	48.5114	6.85713	0.0205083	0.0446757	0.00865298	JPH3	1	BP
carrier	WM-uf~Sp09D07_up	WM-uf~Sp09D07_up	GO:0016482	cytosolic transport	1/2	133/12807	0.0075188	48.1466	6.83048	0.0206628	0.0446757	0.00865298	MAP2	1	BP
carrier	WM-uf~Sp09D07_up	WM-uf~Sp09D07_up	GO:0032412	regulation of monoatomic ion transmembrane transporter activity	1/2	134/12807	0.00746269	47.7873	6.80413	0.0208174	0.0446757	0.00865298	JPH3	1	BP
carrier	WM-uf~Sp09D07_up	WM-uf~Sp09D07_up	GO:0050770	regulation of axonogenesis	1/2	136/12807	0.00735294	47.0846	6.75229	0.0211264	0.0446757	0.00865298	MAP2	1	BP
carrier	WM-uf~Sp09D07_up	WM-uf~Sp09D07_up	GO:0048813	dendrite morphogenesis	1/2	138/12807	0.00724638	46.4022	6.70158	0.0214354	0.0446757	0.00865298	MAP2	1	BP
carrier	WM-uf~Sp09D07_up	WM-uf~Sp09D07_up	GO:0050905	neuromuscular process	1/2	139/12807	0.00719424	46.0683	6.67662	0.0215899	0.0446757	0.00865298	JPH3	1	BP
carrier	WM-uf~Sp09D07_up	WM-uf~Sp09D07_up	GO:0022898	regulation of transmembrane transporter activity	1/2	140/12807	0.00714286	45.7393	6.65194	0.0217444	0.0446757	0.00865298	JPH3	1	BP
carrier	WM-uf~Sp09D07_up	WM-uf~Sp09D07_up	GO:0051494	negative regulation of cytoskeleton organization	1/2	143/12807	0.00699301	44.7797	6.57942	0.0222077	0.0446757	0.00865298	MAP2	1	BP
carrier	WM-uf~Sp09D07_up	WM-uf~Sp09D07_up	GO:0097553	calcium ion transmembrane import into cytosol	1/2	144/12807	0.00694444	44.4688	6.55574	0.0223621	0.0446757	0.00865298	JPH3	1	BP
carrier	WM-uf~Sp09D07_up	WM-uf~Sp09D07_up	GO:1902904	negative regulation of supramolecular fiber organization	1/2	145/12807	0.00689655	44.1621	6.53231	0.0225166	0.0446757	0.00865298	MAP2	1	BP
carrier	WM-uf~Sp09D07_up	WM-uf~Sp09D07_up	GO:0032409	regulation of transporter activity	1/2	149/12807	0.00671141	42.9765	6.44093	0.0231341	0.0446914	0.00865602	JPH3	1	BP
carrier	WM-uf~Sp09D07_up	WM-uf~Sp09D07_up	GO:0007612	learning	1/2	150/12807	0.00666667	42.69	6.41866	0.0232884	0.0446914	0.00865602	JPH3	1	BP
carrier	WM-uf~Sp09D07_up	WM-uf~Sp09D07_up	GO:0070507	regulation of microtubule cytoskeleton organization	1/2	152/12807	0.00657895	42.1283	6.37475	0.0235971	0.0446914	0.00865602	MAP2	1	BP
carrier	WM-uf~Sp09D07_up	WM-uf~Sp09D07_up	GO:0030308	negative regulation of cell growth	1/2	155/12807	0.00645161	41.3129	6.31048	0.02406	0.044795	0.00867609	MAP2	1	BP
carrier	WM-uf~Sp09D07_up	WM-uf~Sp09D07_up	GO:1990138	neuron projection extension	1/2	157/12807	0.00636943	40.7866	6.26864	0.0243685	0.044795	0.00867609	MAP2	1	BP
carrier	WM-uf~Sp09D07_up	WM-uf~Sp09D07_up	GO:0008361	regulation of cell size	1/2	165/12807	0.00606061	38.8091	6.10889	0.0256022	0.0454953	0.00881172	MAP2	1	BP
carrier	WM-uf~Sp09D07_up	WM-uf~Sp09D07_up	GO:0031345	negative regulation of cell projection organization	1/2	167/12807	0.00598802	38.3443	6.07073	0.0259105	0.0454953	0.00881172	MAP2	1	BP
carrier	WM-uf~Sp09D07_up	WM-uf~Sp09D07_up	GO:0010970	transport along microtubule	1/2	174/12807	0.00574713	36.8017	5.94234	0.0269891	0.0454953	0.00881172	MAP2	1	BP
carrier	WM-uf~Sp09D07_up	WM-uf~Sp09D07_up	GO:0021953	central nervous system neuron differentiation	1/2	174/12807	0.00574713	36.8017	5.94234	0.0269891	0.0454953	0.00881172	MAP2	1	BP
carrier	WM-uf~Sp09D07_up	WM-uf~Sp09D07_up	GO:0051098	regulation of binding	1/2	174/12807	0.00574713	36.8017	5.94234	0.0269891	0.0454953	0.00881172	MAP2	1	BP
carrier	WM-uf~Sp09D07_up	WM-uf~Sp09D07_up	GO:0032271	regulation of protein polymerization	1/2	175/12807	0.00571429	36.5914	5.92462	0.0271431	0.0454953	0.00881172	MAP2	1	BP
carrier	WM-uf~Sp09D07_up	WM-uf~Sp09D07_up	GO:0051651	maintenance of location in cell	1/2	176/12807	0.00568182	36.3835	5.90705	0.0272972	0.0454953	0.00881172	JPH3	1	BP
carrier	WM-uf~Sp09D07_up	WM-uf~Sp09D07_up	GO:0051235	maintenance of location	1/2	184/12807	0.00543478	34.8016	5.77161	0.028529	0.0469227	0.00908818	JPH3	1	BP
carrier	WM-uf~Sp09D07_up	WM-uf~Sp09D07_up	GO:0051924	regulation of calcium ion transport	1/2	192/12807	0.00520833	33.3516	5.64461	0.02976	0.0475872	0.00921689	JPH3	1	BP
carrier	WM-uf~Sp09D07_up	WM-uf~Sp09D07_up	GO:0045926	negative regulation of growth	1/2	195/12807	0.00512821	32.8385	5.59899	0.0302214	0.0475872	0.00921689	MAP2	1	BP
carrier	WM-uf~Sp09D07_up	WM-uf~Sp09D07_up	GO:0048167	regulation of synaptic plasticity	1/2	195/12807	0.00512821	32.8385	5.59899	0.0302214	0.0475872	0.00921689	JPH3	1	BP
carrier	WM-uf~Sp09D07_up	WM-uf~Sp09D07_up	GO:0030705	cytoskeleton-dependent intracellular transport	1/2	198/12807	0.00505051	32.3409	5.55438	0.0306828	0.0475872	0.00921689	MAP2	1	BP
carrier	WM-uf~Sp09D07_up	WM-uf~Sp09D07_up	GO:0051650	establishment of vesicle localization	1/2	199/12807	0.00502513	32.1784	5.53974	0.0308365	0.0475872	0.00921689	MAP2	1	BP
carrier	WM-uf~Sp09D07_up	WM-uf~Sp09D07_up	GO:0048588	developmental cell growth	1/2	208/12807	0.00480769	30.7861	5.41263	0.0322197	0.0490631	0.00950276	MAP2	1	BP
carrier	WM-uf~Sp09D07_up	WM-uf~Sp09D07_up	GO:0099111	microtubule-based transport	1/2	211/12807	0.00473934	30.3483	5.37205	0.0326806	0.0490631	0.00950276	MAP2	1	BP
carrier	WM-uf~Sp09D07_up	WM-uf~Sp09D07_up	GO:0060560	developmental growth involved in morphogenesis	1/2	217/12807	0.00460829	29.5092	5.29339	0.0336019	0.0490631	0.00950276	MAP2	1	BP
carrier	WM-uf~Sp09D07_up	WM-uf~Sp09D07_up	GO:0010721	negative regulation of cell development	1/2	218/12807	0.00458716	29.3739	5.2806	0.0337554	0.0490631	0.00950276	MAP2	1	BP
carrier	WM-uf~Sp09D07_up	WM-uf~Sp09D07_up	GO:0051648	vesicle localization	1/2	218/12807	0.00458716	29.3739	5.2806	0.0337554	0.0490631	0.00950276	MAP2	1	BP
carrier	Inhib~Sp09D09_down	Inhib~Sp09D09_down	GO:0046030	inositol trisphosphate phosphatase activity	1/2	14/13270	0.0714286	473.929	21.7363	0.00210899	0.0105426		INPP1	1	MF
carrier	Inhib~Sp09D09_down	Inhib~Sp09D09_down	GO:0052745	inositol phosphate phosphatase activity	1/2	20/13270	0.05	331.75	18.1735	0.00301216	0.0105426		INPP1	1	MF
carrier	Inhib~Sp09D09_down	Inhib~Sp09D09_down	GO:0019894	kinesin binding	1/2	39/13270	0.025641	170.128	12.9862	0.0058695	0.0136955		PRC1	1	MF
carrier	Inhib~Sp09D09_down	Inhib~Sp09D09_down	GO:0008017	microtubule binding	1/2	234/13270	0.0042735	28.3547	5.18321	0.0349579	0.0492666		PRC1	1	MF
carrier	Inhib~Sp09D09_down	Inhib~Sp09D09_down	GO:0016791	phosphatase activity	1/2	236/13270	0.00423729	28.1144	5.15999	0.035254	0.0492666		INPP1	1	MF
carrier	Inhib~Sp09D09_down	Inhib~Sp09D09_down	GO:0042578	phosphoric ester hydrolase activity	1/2	312/13270	0.00320513	21.266	4.44742	0.0464723	0.0492666		INPP1	1	MF
carrier	Inhib~Sp09D09_down	Inhib~Sp09D09_down	GO:0015631	tubulin binding	1/2	331/13270	0.00302115	20.0453	4.30807	0.0492666	0.0492666		PRC1	1	MF
carrier	L5~Sp09D03_up	L5~Sp09D03_up	GO:0035064	methylated histone binding	1/2	66/13270	0.0151515	100.53	9.9519	0.00992289	0.0357798	0.00538042	CDYL2	1	MF
carrier	L5~Sp09D03_up	L5~Sp09D03_up	GO:0140034	methylation-dependent protein binding	1/2	68/13270	0.0147059	97.5735	9.80221	0.0102228	0.0357798	0.00538042	CDYL2	1	MF
carrier	L5~Sp09D03_up	L5~Sp09D03_up	GO:0140030	modification-dependent protein binding	1/2	161/13270	0.00621118	41.2112	6.30241	0.024119	0.0373267	0.00561304	CDYL2	1	MF
carrier	L5~Sp09D03_up	L5~Sp09D03_up	GO:0030246	carbohydrate binding	1/2	168/13270	0.00595238	39.494	6.16468	0.0251609	0.0373267	0.00561304	NPTX2	1	MF
carrier	L5~Sp09D03_up	L5~Sp09D03_up	GO:0003714	transcription corepressor activity	1/2	185/13270	0.00540541	35.8649	5.86298	0.0276891	0.0373267	0.00561304	CDYL2	1	MF
carrier	L5~Sp09D03_up	L5~Sp09D03_up	GO:0042393	histone binding	1/2	214/13270	0.0046729	31.0047	5.43278	0.0319943	0.0373267	0.00561304	CDYL2	1	MF
carrier	Vasc~Sp09D08_down	Vasc~Sp09D08_down	GO:0016805	dipeptidase activity	2/19	12/13270	0.166667	116.404	15.1441	0.000127101	0.00762609	0.00495027	CNDP1/FOLH1	2	MF
carrier	Vasc~Sp09D08_down	Vasc~Sp09D08_down	GO:0004180	carboxypeptidase activity	2/19	28/13270	0.0714286	49.8872	9.80549	0.000718068	0.021542	0.0139834	CNDP1/FOLH1	2	MF
carrier	Vasc~Sp09D08_down	Vasc~Sp09D08_down	GO:0008235	metalloexopeptidase activity	2/19	41/13270	0.0487805	34.0693	8.03018	0.00154053	0.0255481	0.0165838	CNDP1/FOLH1	2	MF
carrier	Vasc~Sp09D08_down	Vasc~Sp09D08_down	GO:0008233	peptidase activity	4/19	373/13270	0.0107239	7.48977	4.81405	0.0017032	0.0255481	0.0165838	CNDP1/KLK6/CAPN3/FOLH1	4	MF
carrier	WM-uf~Sp09D07_up	WM-uf~Sp09D07_up	GO:0048156	tau protein binding	1/2	43/13270	0.0232558	154.302	12.3619	0.00647053	0.0258821		MAP2	1	MF
carrier	WM-uf~Sp09D07_up	WM-uf~Sp09D07_up	GO:0005516	calmodulin binding	1/2	179/13270	0.00558659	37.067	5.96461	0.0267972	0.0466105		MAP2	1	MF
carrier	WM-uf~Sp09D07_up	WM-uf~Sp09D07_up	GO:0008017	microtubule binding	1/2	234/13270	0.0042735	28.3547	5.18321	0.0349579	0.0466105		MAP2	1	MF
carrier	WM-uf~Sp09D07_up	WM-uf~Sp09D07_up	GO:0015631	tubulin binding	1/2	331/13270	0.00302115	20.0453	4.30807	0.0492666	0.0492666		MAP2	1	MF
ancestry	Inhib~Sp09D09_down_ALL		GO:1990023	mitotic spindle midzone	1/2	9/13239	0.111111	735.5	27.0935	0.00135921	0.00830565	0.00174856	PRC1	1	CC	Inhib~Sp09D09_down_ALL
ancestry	Inhib~Sp09D09_down_ALL		GO:0070938	contractile ring	1/2	11/13239	0.0909091	601.773	24.5014	0.00166113	0.00830565	0.00174856	PRC1	1	CC	Inhib~Sp09D09_down_ALL
ancestry	Inhib~Sp09D09_down_ALL		GO:0051233	spindle midzone	1/2	28/13239	0.0357143	236.411	15.3274	0.00422561	0.0140854	0.00296534	PRC1	1	CC	Inhib~Sp09D09_down_ALL
ancestry	Inhib~Sp09D09_down_ALL		GO:0005876	spindle microtubule	1/2	66/13239	0.0151515	100.295	9.94009	0.00994606	0.0219961	0.00463075	PRC1	1	CC	Inhib~Sp09D09_down_ALL
ancestry	Inhib~Sp09D09_down_ALL		GO:0045171	intercellular bridge	1/2	73/13239	0.0136986	90.6781	9.44392	0.010998	0.0219961	0.00463075	PRC1	1	CC	Inhib~Sp09D09_down_ALL
ancestry	Inhib~Sp09D09_down_ALL		GO:0072686	mitotic spindle	1/2	143/13239	0.00699301	46.2902	6.69321	0.021487	0.0334697	0.00704625	PRC1	1	CC	Inhib~Sp09D09_down_ALL
ancestry	Inhib~Sp09D09_down_ALL		GO:0000922	spindle pole	1/2	156/13239	0.00641026	42.4327	6.39857	0.0234288	0.0334697	0.00704625	PRC1	1	CC	Inhib~Sp09D09_down_ALL
ancestry	Inhib~Sp09D09_down_ALL		GO:0030496	midbody	1/2	183/13239	0.00546448	36.1721	5.88912	0.0274556	0.0343194	0.00722515	PRC1	1	CC	Inhib~Sp09D09_down_ALL
ancestry	Vasc~Sp09D08_up_ALL		GO:0150053	cerebellar climbing fiber to Purkinje cell synapse	1/8	8/13239	0.125	206.859	14.3212	0.00482526	0.0462716	0.0255132	PLXNA4	1	CC	Vasc~Sp09D08_up_ALL
ancestry	Vasc~Sp09D08_up_ALL		GO:0002116	semaphorin receptor complex	1/8	13/13239	0.0769231	127.298	11.2025	0.0078307	0.0462716	0.0255132	PLXNA4	1	CC	Vasc~Sp09D08_up_ALL
ancestry	Vasc~Sp09D08_up_ALL		GO:0098985	asymmetric, glutamatergic, excitatory synapse	1/8	15/13239	0.0666667	110.325	10.417	0.00903064	0.0462716	0.0255132	PLXNA4	1	CC	Vasc~Sp09D08_up_ALL
ancestry	Vasc~Sp09D08_up_ALL		GO:0090443	FAR/SIN/STRIPAK complex	1/8	16/13239	0.0625	103.43	10.0805	0.00963014	0.0462716	0.0255132	STRIP2	1	CC	Vasc~Sp09D08_up_ALL
ancestry	Vasc~Sp09D08_up_ALL		GO:0033268	node of Ranvier	1/8	19/13239	0.0526316	87.0987	9.23459	0.0114267	0.0462716	0.0255132	KCNQ2	1	CC	Vasc~Sp09D08_up_ALL
ancestry	Vasc~Sp09D08_up_ALL		GO:0043194	axon initial segment	1/8	22/13239	0.0454545	75.2216	8.56712	0.0132205	0.0462716	0.0255132	KCNQ2	1	CC	Vasc~Sp09D08_up_ALL
ancestry	WM-uf~Sp09D07_down_AA		GO:0005786	signal recognition particle, endoplasmic reticulum targeting	1/6	8/13239	0.125	275.812	16.5555	0.00362086	0.0343982	0.0171514	SRP9	1	CC	WM-uf~Sp09D07_down_AA
ancestry	WM-uf~Sp09D07_down_AA		GO:0048500	signal recognition particle	1/6	8/13239	0.125	275.812	16.5555	0.00362086	0.0343982	0.0171514	SRP9	1	CC	WM-uf~Sp09D07_down_AA
ancestry	WM-uf~Sp09D07_down_AA, WM-uf~Sp09D07_down_EA		GO:0043235	receptor complex	1/1	287/13239	0.00348432	46.1289	6.71781	0.0216784	0.0222071		GPR37	1	CC	WM-uf~Sp09D07_down_AA, WM-uf~Sp09D07_down_EA
ancestry	WM-uf~Sp09D07_down_AA, WM-uf~Sp09D07_down_EA		GO:0000151	ubiquitin ligase complex	1/1	294/13239	0.00340136	45.0306	6.63556	0.0222071	0.0222071		GPR37	1	CC	WM-uf~Sp09D07_down_AA, WM-uf~Sp09D07_down_EA
ancestry	WM-uf~Sp09D07_up_AA		GO:0043203	axon hillock	1/7	6/13239	0.166667	315.214	17.706	0.00316885	0.0277212	0.0155628	MAP2	1	CC	WM-uf~Sp09D07_up_AA
ancestry	WM-uf~Sp09D07_up_AA		GO:0097441	basal dendrite	1/7	6/13239	0.166667	315.214	17.706	0.00316885	0.0277212	0.0155628	MAP2	1	CC	WM-uf~Sp09D07_up_AA
ancestry	WM-uf~Sp09D07_up_AA		GO:0097524	sperm plasma membrane	1/7	6/13239	0.166667	315.214	17.706	0.00316885	0.0277212	0.0155628	ABHD2	1	CC	WM-uf~Sp09D07_up_AA
ancestry	WM-uf~Sp09D07_up_AA		GO:1990635	proximal dendrite	1/7	7/13239	0.142857	270.184	16.3845	0.00369616	0.0277212	0.0155628	MAP2	1	CC	WM-uf~Sp09D07_up_AA
ancestry	WM-uf~Sp09D07_up_AA		GO:0044294	dendritic growth cone	1/7	9/13239	0.111111	210.143	14.4355	0.00475005	0.0285003	0.0160002	MAP2	1	CC	WM-uf~Sp09D07_up_AA
ancestry	WM-uf~Sp09D07_up_AA		GO:0044292	dendrite terminus	1/7	13/13239	0.0769231	145.484	11.9873	0.00685496	0.0342748	0.019242	MAP2	1	CC	WM-uf~Sp09D07_up_AA
ancestry	WM-uf~Sp09D07_up_AA		GO:0097440	apical dendrite	1/7	18/13239	0.0555556	105.071	10.1621	0.00948074	0.0406318	0.0228108	MAP2	1	CC	WM-uf~Sp09D07_up_AA
ancestry	WM-uf~Sp09D07_up_AA		GO:0043194	axon initial segment	1/7	22/13239	0.0454545	85.9675	9.17372	0.0115771	0.043414	0.0243728	MAP2	1	CC	WM-uf~Sp09D07_up_AA
ancestry	WM-uf~Sp09D07_up_AA		GO:0032839	dendrite cytoplasm	1/7	25/13239	0.04	75.6514	8.59287	0.0131468	0.0438228	0.0246023	MAP2	1	CC	WM-uf~Sp09D07_up_AA
ancestry	WM-uf~Sp09D07_up_ALL		GO:0030314	junctional membrane complex	1/2	5/13239	0.2	1323.9	36.3662	0.00075523	0.0058899	0.000476915	JPH3	1	CC	WM-uf~Sp09D07_up_ALL
ancestry	WM-uf~Sp09D07_up_ALL		GO:0043203	axon hillock	1/2	6/13239	0.166667	1103.25	33.1939	0.000906242	0.0058899	0.000476915	MAP2	1	CC	WM-uf~Sp09D07_up_ALL
ancestry	WM-uf~Sp09D07_up_ALL		GO:0097441	basal dendrite	1/2	6/13239	0.166667	1103.25	33.1939	0.000906242	0.0058899	0.000476915	MAP2	1	CC	WM-uf~Sp09D07_up_ALL
ancestry	WM-uf~Sp09D07_up_ALL		GO:1990635	proximal dendrite	1/2	7/13239	0.142857	945.643	30.7281	0.00105724	0.0058899	0.000476915	MAP2	1	CC	WM-uf~Sp09D07_up_ALL
ancestry	WM-uf~Sp09D07_up_ALL		GO:0014701	junctional sarcoplasmic reticulum membrane	1/2	9/13239	0.111111	735.5	27.0935	0.00135921	0.0058899	0.000476915	JPH3	1	CC	WM-uf~Sp09D07_up_ALL
ancestry	WM-uf~Sp09D07_up_ALL		GO:0044294	dendritic growth cone	1/2	9/13239	0.111111	735.5	27.0935	0.00135921	0.0058899	0.000476915	MAP2	1	CC	WM-uf~Sp09D07_up_ALL
ancestry	WM-uf~Sp09D07_up_ALL		GO:0044292	dendrite terminus	1/2	13/13239	0.0769231	509.192	22.5329	0.001963	0.00729116	0.000590377	MAP2	1	CC	WM-uf~Sp09D07_up_ALL
ancestry	WM-uf~Sp09D07_up_ALL		GO:0097440	apical dendrite	1/2	18/13239	0.0555556	367.75	19.1384	0.00271749	0.00883185	0.00071513	MAP2	1	CC	WM-uf~Sp09D07_up_ALL
ancestry	WM-uf~Sp09D07_up_ALL		GO:0043194	axon initial segment	1/2	22/13239	0.0454545	300.886	17.3035	0.00332088	0.00959365	0.000776814	MAP2	1	CC	WM-uf~Sp09D07_up_ALL
ancestry	WM-uf~Sp09D07_up_ALL		GO:0032839	dendrite cytoplasm	1/2	25/13239	0.04	264.78	16.2265	0.0037733	0.00981057	0.000794378	MAP2	1	CC	WM-uf~Sp09D07_up_ALL
ancestry	WM-uf~Sp09D07_up_ALL		GO:0033017	sarcoplasmic reticulum membrane	1/2	33/13239	0.030303	200.591	14.1105	0.00497925	0.0117691	0.000952966	JPH3	1	CC	WM-uf~Sp09D07_up_ALL
ancestry	WM-uf~Sp09D07_up_ALL		GO:0043198	dendritic shaft	1/2	39/13239	0.025641	169.731	12.9709	0.00588323	0.012747	0.00103215	MAP2	1	CC	WM-uf~Sp09D07_up_ALL
ancestry	WM-uf~Sp09D07_up_ALL		GO:0016529	sarcoplasmic reticulum	1/2	62/13239	0.016129	106.766	10.2604	0.00934469	0.0186894	0.00151331	JPH3	1	CC	WM-uf~Sp09D07_up_ALL
ancestry	WM-uf~Sp09D07_up_ALL		GO:0044304	main axon	1/2	69/13239	0.0144928	95.9348	9.71826	0.010397	0.0193087	0.00156346	MAP2	1	CC	WM-uf~Sp09D07_up_ALL
ancestry	WM-uf~Sp09D07_up_ALL		GO:0016528	sarcoplasm	1/2	80/13239	0.0125	82.7438	9.01404	0.0120494	0.0208857	0.00169115	JPH3	1	CC	WM-uf~Sp09D07_up_ALL
ancestry	WM-uf~Sp09D07_up_ALL		GO:0120111	neuron projection cytoplasm	1/2	87/13239	0.0114943	76.0862	8.63685	0.0131003	0.0211832	0.00171524	MAP2	1	CC	WM-uf~Sp09D07_up_ALL
ancestry	WM-uf~Sp09D07_up_ALL		GO:0030175	filopodium	1/2	92/13239	0.0108696	71.9511	8.39404	0.0138506	0.0211832	0.00171524	MAP2	1	CC	WM-uf~Sp09D07_up_ALL
ancestry	WM-uf~Sp09D07_up_ALL		GO:0005875	microtubule associated complex	1/2	124/13239	0.00806452	53.3831	7.20359	0.0186455	0.0269324	0.00218076	MAP2	1	CC	WM-uf~Sp09D07_up_ALL
ancestry	WM-uf~Sp09D07_up_ALL		GO:0030426	growth cone	1/2	156/13239	0.00641026	42.4327	6.39857	0.0234288	0.0312336	0.00252904	MAP2	1	CC	WM-uf~Sp09D07_up_ALL
ancestry	WM-uf~Sp09D07_up_ALL		GO:0030427	site of polarized growth	1/2	160/13239	0.00625	41.3719	6.31514	0.0240259	0.0312336	0.00252904	MAP2	1	CC	WM-uf~Sp09D07_up_ALL
ancestry	WM-uf~Sp09D07_up_ALL		GO:0098858	actin-based cell projection	1/2	173/13239	0.00578035	38.263	6.06403	0.0259651	0.0321473	0.00260302	MAP2	1	CC	WM-uf~Sp09D07_up_ALL
ancestry	WM-uf~Sp09D07_up_ALL		GO:0032838	plasma membrane bounded cell projection cytoplasm	1/2	213/13239	0.00469484	31.0775	5.43947	0.03192	0.0377236	0.00305455	MAP2	1	CC	WM-uf~Sp09D07_up_ALL
ancestry	WM-uf~Sp09D07_up_ALL		GO:0099568	cytoplasmic region	1/2	245/13239	0.00408163	27.0184	5.05269	0.0366708	0.0403691	0.00326875	MAP2	1	CC	WM-uf~Sp09D07_up_ALL
ancestry	WM-uf~Sp09D07_up_ALL		GO:0150034	distal axon	1/2	249/13239	0.00401606	26.5843	5.00957	0.0372638	0.0403691	0.00326875	MAP2	1	CC	WM-uf~Sp09D07_up_ALL
ancestry	WM~Sp09D06_down_EA		GO:0005778	peroxisomal membrane	1/1	65/13239	0.0153846	203.677	14.2365	0.00490974	0.0125085		PEX14	1	CC	WM~Sp09D06_down_EA
ancestry	WM~Sp09D06_down_EA		GO:0031903	microbody membrane	1/1	65/13239	0.0153846	203.677	14.2365	0.00490974	0.0125085		PEX14	1	CC	WM~Sp09D06_down_EA
ancestry	WM~Sp09D06_down_EA		GO:0005777	peroxisome	1/1	132/13239	0.00757576	100.295	9.96471	0.00997054	0.0125085		PEX14	1	CC	WM~Sp09D06_down_EA
ancestry	WM~Sp09D06_down_EA		GO:0042579	microbody	1/1	132/13239	0.00757576	100.295	9.96471	0.00997054	0.0125085		PEX14	1	CC	WM~Sp09D06_down_EA
ancestry	WM~Sp09D06_down_EA		GO:0001650	fibrillar center	1/1	138/13239	0.00724638	95.9348	9.74345	0.0104237	0.0125085		PEX14	1	CC	WM~Sp09D06_down_EA
ancestry	WM~Sp09D06_down_EA		GO:1990351	transporter complex	1/1	408/13239	0.00245098	32.4485	5.6079	0.030818	0.030818		PEX14	1	CC	WM~Sp09D06_down_EA
ancestry	Inhib~Sp09D09_down_ALL		GO:0000022	mitotic spindle elongation	1/2	5/12606	0.2	1260.6	35.4852	0.000793147	0.0107331	0.00194793	PRC1	1	BP	Inhib~Sp09D09_down_ALL
ancestry	Inhib~Sp09D09_down_ALL		GO:0051231	spindle elongation	1/2	6/12606	0.166667	1050.5	32.3896	0.000951739	0.0107331	0.00194793	PRC1	1	BP	Inhib~Sp09D09_down_ALL
ancestry	Inhib~Sp09D09_down_ALL		GO:0051255	spindle midzone assembly	1/2	7/12606	0.142857	900.429	29.9833	0.00111032	0.0107331	0.00194793	PRC1	1	BP	Inhib~Sp09D09_down_ALL
ancestry	Inhib~Sp09D09_down_ALL		GO:0046854	phosphatidylinositol phosphate biosynthetic process	1/2	51/12606	0.0196078	123.588	11.0499	0.00807534	0.0496543	0.00901168	INPP1	1	BP	Inhib~Sp09D09_down_ALL
ancestry	Inhib~Sp09D09_down_ALL		GO:0090307	mitotic spindle assembly	1/2	59/12606	0.0169492	106.831	10.2636	0.00933909	0.0496543	0.00901168	PRC1	1	BP	Inhib~Sp09D09_down_ALL
ancestry	Inhib~Sp09D09_down_ALL		GO:0032465	regulation of cytokinesis	1/2	67/12606	0.0149254	94.0746	9.62209	0.010602	0.0496543	0.00901168	PRC1	1	BP	Inhib~Sp09D09_down_ALL
ancestry	Inhib~Sp09D09_down_ALL		GO:0051225	spindle assembly	1/2	109/12606	0.00917431	57.8257	7.50563	0.0172193	0.0496543	0.00901168	PRC1	1	BP	Inhib~Sp09D09_down_ALL
ancestry	Inhib~Sp09D09_down_ALL		GO:0007052	mitotic spindle organization	1/2	110/12606	0.00909091	57.3	7.47053	0.0173766	0.0496543	0.00901168	PRC1	1	BP	Inhib~Sp09D09_down_ALL
ancestry	Inhib~Sp09D09_down_ALL		GO:0006661	phosphatidylinositol biosynthetic process	1/2	111/12606	0.00900901	56.7838	7.4359	0.0175338	0.0496543	0.00901168	INPP1	1	BP	Inhib~Sp09D09_down_ALL
ancestry	Inhib~Sp09D09_down_ALL		GO:0051302	regulation of cell division	1/2	130/12606	0.00769231	48.4846	6.85518	0.0205196	0.0496543	0.00901168	PRC1	1	BP	Inhib~Sp09D09_down_ALL
ancestry	Inhib~Sp09D09_down_ALL		GO:1902850	microtubule cytoskeleton organization involved in mitosis	1/2	136/12606	0.00735294	46.3456	6.69736	0.0214615	0.0496543	0.00901168	PRC1	1	BP	Inhib~Sp09D09_down_ALL
ancestry	Inhib~Sp09D09_down_ALL		GO:0046488	phosphatidylinositol metabolic process	1/2	138/12606	0.00724638	45.6739	6.64703	0.0217754	0.0496543	0.00901168	INPP1	1	BP	Inhib~Sp09D09_down_ALL
ancestry	Inhib~Sp09D09_down_ALL		GO:0000070	mitotic sister chromatid segregation	1/2	148/12606	0.00675676	42.5878	6.4107	0.023344	0.0496543	0.00901168	PRC1	1	BP	Inhib~Sp09D09_down_ALL
ancestry	Inhib~Sp09D09_down_ALL		GO:0000910	cytokinesis	1/2	152/12606	0.00657895	41.4671	6.32269	0.0239711	0.0496543	0.00901168	PRC1	1	BP	Inhib~Sp09D09_down_ALL
ancestry	Inhib~Sp09D09_down_ALL		GO:0007051	spindle organization	1/2	170/12606	0.00588235	37.0765	5.96541	0.0267905	0.0499708	0.0090691	PRC1	1	BP	Inhib~Sp09D09_down_ALL
ancestry	Inhib~Sp09D09_down_ALL		GO:0046474	glycerophospholipid biosynthetic process	1/2	182/12606	0.00549451	34.6319	5.75689	0.0286678	0.0499708	0.0090691	INPP1	1	BP	Inhib~Sp09D09_down_ALL
ancestry	Inhib~Sp09D09_down_ALL		GO:0000819	sister chromatid segregation	1/2	186/12606	0.00537634	33.8871	5.69185	0.0292932	0.0499708	0.0090691	PRC1	1	BP	Inhib~Sp09D09_down_ALL
ancestry	L5~Sp09D03_up_ALL		GO:0008306	associative learning	1/2	83/12606	0.0120482	75.9398	8.62838	0.0131255	0.0445521		NPTX2	1	BP	L5~Sp09D03_up_ALL
ancestry	L5~Sp09D03_up_ALL		GO:0007612	learning	1/2	149/12606	0.00671141	42.302	6.38837	0.0235008	0.0445521		NPTX2	1	BP	L5~Sp09D03_up_ALL
ancestry	L5~Sp09D03_up_ALL		GO:0007611	learning or memory	1/2	248/12606	0.00403226	25.4153	4.89155	0.0389608	0.0445521		NPTX2	1	BP	L5~Sp09D03_up_ALL
ancestry	L5~Sp09D03_up_ALL		GO:0050890	cognition	1/2	284/12606	0.00352113	22.1937	4.55048	0.0445521	0.0445521		NPTX2	1	BP	L5~Sp09D03_up_ALL
ancestry	L6~Sp09D04_down_ALL		GO:0030913	paranodal junction assembly	2/5	6/12606	0.333333	840.4	40.965	1.8868e-06	0.000584907	0.000256207	UGT8/CD9	2	BP	L6~Sp09D04_down_ALL
ancestry	L6~Sp09D04_down_ALL		GO:0035036	sperm-egg recognition	2/5	22/12606	0.0909091	229.2	21.3389	2.8983e-05	0.00357719	0.00156692	ZP3/CD9	2	BP	L6~Sp09D04_down_ALL
ancestry	L6~Sp09D04_down_ALL		GO:0032288	myelin assembly	2/5	24/12606	0.0833333	210.1	20.4239	3.4618e-05	0.00357719	0.00156692	UGT8/CD9	2	BP	L6~Sp09D04_down_ALL
ancestry	L6~Sp09D04_down_ALL		GO:0009988	cell-cell recognition	2/5	36/12606	0.0555556	140.067	16.6441	7.88689e-05	0.00611234	0.00267739	ZP3/CD9	2	BP	L6~Sp09D04_down_ALL
ancestry	L6~Sp09D04_down_ALL		GO:0007338	single fertilization	2/5	83/12606	0.0240964	60.7518	10.879	0.000422844	0.0232978	0.0102051	ZP3/CD9	2	BP	L6~Sp09D04_down_ALL
ancestry	L6~Sp09D04_down_ALL		GO:0010927	cellular component assembly involved in morphogenesis	2/5	95/12606	0.0210526	53.0779	10.149	0.000553745	0.0232978	0.0102051	UGT8/CD9	2	BP	L6~Sp09D04_down_ALL
ancestry	L6~Sp09D04_down_ALL		GO:0032989	cellular anatomical entity morphogenesis	2/5	95/12606	0.0210526	53.0779	10.149	0.000553745	0.0232978	0.0102051	UGT8/CD9	2	BP	L6~Sp09D04_down_ALL
ancestry	L6~Sp09D04_down_ALL		GO:0008037	cell recognition	2/5	99/12606	0.020202	50.9333	9.9354	0.000601234	0.0232978	0.0102051	ZP3/CD9	2	BP	L6~Sp09D04_down_ALL
ancestry	L6~Sp09D04_down_ALL		GO:0009566	fertilization	2/5	107/12606	0.0186916	47.1252	9.54436	0.000701969	0.0241789	0.0105911	ZP3/CD9	2	BP	L6~Sp09D04_down_ALL
ancestry	L6~Sp09D04_down_ALL		GO:0007043	cell-cell junction assembly	2/5	116/12606	0.0172414	43.469	9.15321	0.000824444	0.0255578	0.0111951	UGT8/CD9	2	BP	L6~Sp09D04_down_ALL
ancestry	L6~Sp09D04_down_ALL		GO:0031623	receptor internalization	2/5	125/12606	0.016	40.3392	8.8046	0.000956564	0.0269577	0.0118083	ANKRD13A/CD9	2	BP	L6~Sp09D04_down_ALL
ancestry	L6~Sp09D04_down_ALL		GO:0042552	myelination	2/5	146/12606	0.0136986	34.537	8.11887	0.00130211	0.0293933	0.0128752	UGT8/CD9	2	BP	L6~Sp09D04_down_ALL
ancestry	L6~Sp09D04_down_ALL		GO:0007272	ensheathment of neurons	2/5	148/12606	0.0135135	34.0703	8.06118	0.00133773	0.0293933	0.0128752	UGT8/CD9	2	BP	L6~Sp09D04_down_ALL
ancestry	L6~Sp09D04_down_ALL		GO:0008366	axon ensheathment	2/5	148/12606	0.0135135	34.0703	8.06118	0.00133773	0.0293933	0.0128752	UGT8/CD9	2	BP	L6~Sp09D04_down_ALL
ancestry	L6~Sp09D04_down_ALL		GO:0002685	regulation of leukocyte migration	2/5	164/12606	0.0121951	30.7463	7.63773	0.0016395	0.0293933	0.0128752	ZP3/CD9	2	BP	L6~Sp09D04_down_ALL
ancestry	L6~Sp09D04_down_ALL		GO:0045216	cell-cell junction organization	2/5	166/12606	0.0120482	30.3759	7.58908	0.00167932	0.0293933	0.0128752	UGT8/CD9	2	BP	L6~Sp09D04_down_ALL
ancestry	L6~Sp09D04_down_ALL		GO:0002866	positive regulation of acute inflammatory response to antigenic stimulus	1/5	6/12606	0.166667	420.2	20.4581	0.00237793	0.0293933	0.0128752	ZP3	1	BP	L6~Sp09D04_down_ALL
ancestry	L6~Sp09D04_down_ALL		GO:0006682	galactosylceramide biosynthetic process	1/5	6/12606	0.166667	420.2	20.4581	0.00237793	0.0293933	0.0128752	UGT8	1	BP	L6~Sp09D04_down_ALL
ancestry	L6~Sp09D04_down_ALL		GO:0007342	fusion of sperm to egg plasma membrane involved in single fertilization	1/5	6/12606	0.166667	420.2	20.4581	0.00237793	0.0293933	0.0128752	CD9	1	BP	L6~Sp09D04_down_ALL
ancestry	L6~Sp09D04_down_ALL		GO:0014908	myotube differentiation involved in skeletal muscle regeneration	1/5	6/12606	0.166667	420.2	20.4581	0.00237793	0.0293933	0.0128752	CD9	1	BP	L6~Sp09D04_down_ALL
ancestry	L6~Sp09D04_down_ALL		GO:0019375	galactolipid biosynthetic process	1/5	6/12606	0.166667	420.2	20.4581	0.00237793	0.0293933	0.0128752	UGT8	1	BP	L6~Sp09D04_down_ALL
ancestry	L6~Sp09D04_down_ALL		GO:0060046	regulation of acrosome reaction	1/5	6/12606	0.166667	420.2	20.4581	0.00237793	0.0293933	0.0128752	ZP3	1	BP	L6~Sp09D04_down_ALL
ancestry	L6~Sp09D04_down_ALL		GO:0002524	hypersensitivity	1/5	7/12606	0.142857	360.171	18.9338	0.00277381	0.0293933	0.0128752	ZP3	1	BP	L6~Sp09D04_down_ALL
ancestry	L6~Sp09D04_down_ALL		GO:0002864	regulation of acute inflammatory response to antigenic stimulus	1/5	7/12606	0.142857	360.171	18.9338	0.00277381	0.0293933	0.0128752	ZP3	1	BP	L6~Sp09D04_down_ALL
ancestry	L6~Sp09D04_down_ALL		GO:0006681	galactosylceramide metabolic process	1/5	7/12606	0.142857	360.171	18.9338	0.00277381	0.0293933	0.0128752	UGT8	1	BP	L6~Sp09D04_down_ALL
ancestry	L6~Sp09D04_down_ALL		GO:0019374	galactolipid metabolic process	1/5	7/12606	0.142857	360.171	18.9338	0.00277381	0.0293933	0.0128752	UGT8	1	BP	L6~Sp09D04_down_ALL
ancestry	L6~Sp09D04_down_ALL		GO:0060478	acrosomal vesicle exocytosis	1/5	7/12606	0.142857	360.171	18.9338	0.00277381	0.0293933	0.0128752	ZP3	1	BP	L6~Sp09D04_down_ALL
ancestry	L6~Sp09D04_down_ALL		GO:0001547	antral ovarian follicle growth	1/5	8/12606	0.125	315.15	17.7046	0.00316957	0.0293933	0.0128752	ZP3	1	BP	L6~Sp09D04_down_ALL
ancestry	L6~Sp09D04_down_ALL		GO:0002863	positive regulation of inflammatory response to antigenic stimulus	1/5	8/12606	0.125	315.15	17.7046	0.00316957	0.0293933	0.0128752	ZP3	1	BP	L6~Sp09D04_down_ALL
ancestry	L6~Sp09D04_down_ALL		GO:0002922	positive regulation of humoral immune response	1/5	8/12606	0.125	315.15	17.7046	0.00316957	0.0293933	0.0128752	ZP3	1	BP	L6~Sp09D04_down_ALL
ancestry	L6~Sp09D04_down_ALL		GO:0045026	plasma membrane fusion	1/5	8/12606	0.125	315.15	17.7046	0.00316957	0.0293933	0.0128752	CD9	1	BP	L6~Sp09D04_down_ALL
ancestry	L6~Sp09D04_down_ALL		GO:0046476	glycosylceramide biosynthetic process	1/5	8/12606	0.125	315.15	17.7046	0.00316957	0.0293933	0.0128752	UGT8	1	BP	L6~Sp09D04_down_ALL
ancestry	L6~Sp09D04_down_ALL		GO:0090331	negative regulation of platelet aggregation	1/5	8/12606	0.125	315.15	17.7046	0.00316957	0.0293933	0.0128752	CD9	1	BP	L6~Sp09D04_down_ALL
ancestry	L6~Sp09D04_down_ALL		GO:0006898	receptor-mediated endocytosis	2/5	231/12606	0.00865801	21.8286	6.36424	0.00322378	0.0293933	0.0128752	ANKRD13A/CD9	2	BP	L6~Sp09D04_down_ALL
ancestry	L6~Sp09D04_down_ALL		GO:0099612	protein localization to axon	1/5	9/12606	0.111111	280.133	16.686	0.0035652	0.0315775	0.0138319	UGT8	1	BP	L6~Sp09D04_down_ALL
ancestry	L6~Sp09D04_down_ALL		GO:0022412	cellular process involved in reproduction in multicellular organism	2/5	249/12606	0.00803213	20.2506	6.11141	0.00373615	0.0321724	0.0140925	ZP3/CD9	2	BP	L6~Sp09D04_down_ALL
ancestry	L6~Sp09D04_down_ALL		GO:0034111	negative regulation of homotypic cell-cell adhesion	1/5	10/12606	0.1	252.12	15.8241	0.0039607	0.0331843	0.0145357	CD9	1	BP	L6~Sp09D04_down_ALL
ancestry	L6~Sp09D04_down_ALL		GO:0050900	leukocyte migration	2/5	261/12606	0.00766284	19.3195	5.95721	0.00409781	0.0334295	0.0146432	ZP3/CD9	2	BP	L6~Sp09D04_down_ALL
ancestry	L6~Sp09D04_down_ALL		GO:0002438	acute inflammatory response to antigenic stimulus	1/5	13/12606	0.0769231	193.938	13.8637	0.00514647	0.0408883	0.0179103	ZP3	1	BP	L6~Sp09D04_down_ALL
ancestry	L6~Sp09D04_down_ALL		GO:0010544	negative regulation of platelet activation	1/5	14/12606	0.0714286	180.086	13.3546	0.00554147	0.0408883	0.0179103	CD9	1	BP	L6~Sp09D04_down_ALL
ancestry	L6~Sp09D04_down_ALL		GO:1905666	regulation of protein localization to endosome	1/5	14/12606	0.0714286	180.086	13.3546	0.00554147	0.0408883	0.0179103	ANKRD13A	1	BP	L6~Sp09D04_down_ALL
ancestry	L6~Sp09D04_down_ALL		GO:0002675	positive regulation of acute inflammatory response	1/5	15/12606	0.0666667	168.08	12.8972	0.00593635	0.0408883	0.0179103	ZP3	1	BP	L6~Sp09D04_down_ALL
ancestry	L6~Sp09D04_down_ALL		GO:0032753	positive regulation of interleukin-4 production	1/5	15/12606	0.0666667	168.08	12.8972	0.00593635	0.0408883	0.0179103	ZP3	1	BP	L6~Sp09D04_down_ALL
ancestry	L6~Sp09D04_down_ALL		GO:0045717	negative regulation of fatty acid biosynthetic process	1/5	15/12606	0.0666667	168.08	12.8972	0.00593635	0.0408883	0.0179103	TRIB3	1	BP	L6~Sp09D04_down_ALL
ancestry	L6~Sp09D04_down_ALL		GO:0051443	positive regulation of ubiquitin-protein transferase activity	1/5	15/12606	0.0666667	168.08	12.8972	0.00593635	0.0408883	0.0179103	TRIB3	1	BP	L6~Sp09D04_down_ALL
ancestry	L6~Sp09D04_down_ALL		GO:0002091	negative regulation of receptor internalization	1/5	16/12606	0.0625	157.575	12.4831	0.0063311	0.0408883	0.0179103	ANKRD13A	1	BP	L6~Sp09D04_down_ALL
ancestry	L6~Sp09D04_down_ALL		GO:0006677	glycosylceramide metabolic process	1/5	16/12606	0.0625	157.575	12.4831	0.0063311	0.0408883	0.0179103	UGT8	1	BP	L6~Sp09D04_down_ALL
ancestry	L6~Sp09D04_down_ALL		GO:0045956	positive regulation of calcium ion-dependent exocytosis	1/5	16/12606	0.0625	157.575	12.4831	0.0063311	0.0408883	0.0179103	ZP3	1	BP	L6~Sp09D04_down_ALL
ancestry	L6~Sp09D04_down_ALL		GO:0007339	binding of sperm to zona pellucida	1/5	18/12606	0.0555556	140.067	11.7607	0.00712022	0.0448329	0.0196382	ZP3	1	BP	L6~Sp09D04_down_ALL
ancestry	L6~Sp09D04_down_ALL		GO:0022407	regulation of cell-cell adhesion	2/5	349/12606	0.00573066	14.4481	5.07501	0.00723111	0.0448329	0.0196382	ZP3/CD9	2	BP	L6~Sp09D04_down_ALL
ancestry	L6~Sp09D04_down_ALL		GO:0035902	response to immobilization stress	1/5	20/12606	0.05	126.06	11.1492	0.00790885	0.0476652	0.0208788	UGT8	1	BP	L6~Sp09D04_down_ALL
ancestry	L6~Sp09D04_down_ALL		GO:0032633	interleukin-4 production	1/5	21/12606	0.047619	120.057	10.8766	0.00830297	0.0476652	0.0208788	ZP3	1	BP	L6~Sp09D04_down_ALL
ancestry	L6~Sp09D04_down_ALL		GO:0032673	regulation of interleukin-4 production	1/5	21/12606	0.047619	120.057	10.8766	0.00830297	0.0476652	0.0208788	ZP3	1	BP	L6~Sp09D04_down_ALL
ancestry	L6~Sp09D04_down_ALL		GO:0090330	regulation of platelet aggregation	1/5	21/12606	0.047619	120.057	10.8766	0.00830297	0.0476652	0.0208788	CD9	1	BP	L6~Sp09D04_down_ALL
ancestry	L6~Sp09D04_down_ALL		GO:0002920	regulation of humoral immune response	1/5	22/12606	0.0454545	114.6	10.6227	0.00869697	0.048144	0.0210885	ZP3	1	BP	L6~Sp09D04_down_ALL
ancestry	L6~Sp09D04_down_ALL		GO:0007340	acrosome reaction	1/5	22/12606	0.0454545	114.6	10.6227	0.00869697	0.048144	0.0210885	ZP3	1	BP	L6~Sp09D04_down_ALL
ancestry	L6~Sp09D04_down_ALL		GO:0002455	humoral immune response mediated by circulating immunoglobulin	1/5	23/12606	0.0434783	109.617	10.3854	0.00909085	0.0494415	0.0216569	ZP3	1	BP	L6~Sp09D04_down_ALL
ancestry	L6~Sp09D04_up_ALL		GO:0000430	regulation of transcription from RNA polymerase II promoter by glucose	1/6	5/12606	0.2	420.2	20.4581	0.00237793	0.045757	0.0280234	MLXIPL	1	BP	L6~Sp09D04_up_ALL
ancestry	L6~Sp09D04_up_ALL		GO:0000432	positive regulation of transcription from RNA polymerase II promoter by glucose	1/6	5/12606	0.2	420.2	20.4581	0.00237793	0.045757	0.0280234	MLXIPL	1	BP	L6~Sp09D04_up_ALL
ancestry	L6~Sp09D04_up_ALL		GO:0090324	negative regulation of oxidative phosphorylation	1/6	5/12606	0.2	420.2	20.4581	0.00237793	0.045757	0.0280234	MLXIPL	1	BP	L6~Sp09D04_up_ALL
ancestry	L6~Sp09D04_up_ALL		GO:0000429	carbon catabolite regulation of transcription from RNA polymerase II promoter	1/6	6/12606	0.166667	350.167	18.6674	0.00285295	0.045757	0.0280234	MLXIPL	1	BP	L6~Sp09D04_up_ALL
ancestry	L6~Sp09D04_up_ALL		GO:0000436	carbon catabolite activation of transcription from RNA polymerase II promoter	1/6	6/12606	0.166667	350.167	18.6674	0.00285295	0.045757	0.0280234	MLXIPL	1	BP	L6~Sp09D04_up_ALL
ancestry	L6~Sp09D04_up_ALL		GO:0046016	positive regulation of transcription by glucose	1/6	6/12606	0.166667	350.167	18.6674	0.00285295	0.045757	0.0280234	MLXIPL	1	BP	L6~Sp09D04_up_ALL
ancestry	L6~Sp09D04_up_ALL		GO:1901856	negative regulation of cellular respiration	1/6	6/12606	0.166667	350.167	18.6674	0.00285295	0.045757	0.0280234	MLXIPL	1	BP	L6~Sp09D04_up_ALL
ancestry	L6~Sp09D04_up_ALL		GO:0009757	hexose mediated signaling	1/6	7/12606	0.142857	300.143	17.2751	0.00332778	0.045757	0.0280234	MLXIPL	1	BP	L6~Sp09D04_up_ALL
ancestry	L6~Sp09D04_up_ALL		GO:0010182	sugar mediated signaling pathway	1/6	7/12606	0.142857	300.143	17.2751	0.00332778	0.045757	0.0280234	MLXIPL	1	BP	L6~Sp09D04_up_ALL
ancestry	L6~Sp09D04_up_ALL		GO:0010255	glucose mediated signaling pathway	1/6	7/12606	0.142857	300.143	17.2751	0.00332778	0.045757	0.0280234	MLXIPL	1	BP	L6~Sp09D04_up_ALL
ancestry	L6~Sp09D04_up_ALL		GO:0045990	carbon catabolite regulation of transcription	1/6	7/12606	0.142857	300.143	17.2751	0.00332778	0.045757	0.0280234	MLXIPL	1	BP	L6~Sp09D04_up_ALL
ancestry	L6~Sp09D04_up_ALL		GO:0045991	carbon catabolite activation of transcription	1/6	7/12606	0.142857	300.143	17.2751	0.00332778	0.045757	0.0280234	MLXIPL	1	BP	L6~Sp09D04_up_ALL
ancestry	Vasc~Sp09D08_down_ALL		GO:0099612	protein localization to axon	2/17	9/12606	0.222222	164.784	18.0618	6.12828e-05	0.0258613	0.0187719	MAL/CNTN2	2	BP	Vasc~Sp09D08_down_ALL
ancestry	Vasc~Sp09D08_down_ALL		GO:0048709	oligodendrocyte differentiation	3/17	101/12606	0.029703	22.0256	7.79593	0.000312861	0.0403285	0.0292731	GPR17/MAL/CNTN2	3	BP	Vasc~Sp09D08_down_ALL
ancestry	Vasc~Sp09D08_down_ALL		GO:0046716	muscle cell cellular homeostasis	2/17	20/12606	0.1	74.1529	12.031	0.000320627	0.0403285	0.0292731	CFL2/CAPN3	2	BP	Vasc~Sp09D08_down_ALL
ancestry	Vasc~Sp09D08_down_ALL		GO:0022010	central nervous system myelination	2/17	26/12606	0.0769231	57.0407	10.5112	0.000545837	0.0403285	0.0292731	MAL/CNTN2	2	BP	Vasc~Sp09D08_down_ALL
ancestry	Vasc~Sp09D08_down_ALL		GO:0032291	axon ensheathment in central nervous system	2/17	26/12606	0.0769231	57.0407	10.5112	0.000545837	0.0403285	0.0292731	MAL/CNTN2	2	BP	Vasc~Sp09D08_down_ALL
ancestry	Vasc~Sp09D08_down_ALL		GO:0045745	positive regulation of G protein-coupled receptor signaling pathway	2/17	28/12606	0.0714286	52.9664	10.1157	0.000633844	0.0403285	0.0292731	KLK6/CNTN2	2	BP	Vasc~Sp09D08_down_ALL
ancestry	Vasc~Sp09D08_down_ALL		GO:0045214	sarcomere organization	2/17	32/12606	0.0625	46.3456	9.43786	0.000829078	0.0403285	0.0292731	CFL2/CAPN3	2	BP	Vasc~Sp09D08_down_ALL
ancestry	Vasc~Sp09D08_down_ALL		GO:0042552	myelination	3/17	146/12606	0.0205479	15.2369	6.35819	0.000918704	0.0403285	0.0292731	MAL/KLK6/CNTN2	3	BP	Vasc~Sp09D08_down_ALL
ancestry	Vasc~Sp09D08_down_ALL		GO:0007272	ensheathment of neurons	3/17	148/12606	0.0202703	15.031	6.30951	0.000955651	0.0403285	0.0292731	MAL/KLK6/CNTN2	3	BP	Vasc~Sp09D08_down_ALL
ancestry	Vasc~Sp09D08_down_ALL		GO:0008366	axon ensheathment	3/17	148/12606	0.0202703	15.031	6.30951	0.000955651	0.0403285	0.0292731	MAL/KLK6/CNTN2	3	BP	Vasc~Sp09D08_down_ALL
ancestry	Vasc~Sp09D08_up_ALL		GO:0021559	trigeminal nerve development	1/7	6/12606	0.166667	300.143	17.2751	0.00332778	0.0434624	0.0233418	PLXNA4	1	BP	Vasc~Sp09D08_up_ALL
ancestry	Vasc~Sp09D08_up_ALL		GO:0021636	trigeminal nerve morphogenesis	1/7	6/12606	0.166667	300.143	17.2751	0.00332778	0.0434624	0.0233418	PLXNA4	1	BP	Vasc~Sp09D08_up_ALL
ancestry	Vasc~Sp09D08_up_ALL		GO:0021637	trigeminal nerve structural organization	1/7	6/12606	0.166667	300.143	17.2751	0.00332778	0.0434624	0.0233418	PLXNA4	1	BP	Vasc~Sp09D08_up_ALL
ancestry	Vasc~Sp09D08_up_ALL		GO:0061643	chemorepulsion of axon	1/7	6/12606	0.166667	300.143	17.2751	0.00332778	0.0434624	0.0233418	PLXNA4	1	BP	Vasc~Sp09D08_up_ALL
ancestry	Vasc~Sp09D08_up_ALL		GO:0021612	facial nerve structural organization	1/7	7/12606	0.142857	257.265	15.9854	0.00388149	0.0434624	0.0233418	PLXNA4	1	BP	Vasc~Sp09D08_up_ALL
ancestry	Vasc~Sp09D08_up_ALL		GO:0021785	branchiomotor neuron axon guidance	1/7	7/12606	0.142857	257.265	15.9854	0.00388149	0.0434624	0.0233418	PLXNA4	1	BP	Vasc~Sp09D08_up_ALL
ancestry	Vasc~Sp09D08_up_ALL		GO:0021960	anterior commissure morphogenesis	1/7	7/12606	0.142857	257.265	15.9854	0.00388149	0.0434624	0.0233418	PLXNA4	1	BP	Vasc~Sp09D08_up_ALL
ancestry	Vasc~Sp09D08_up_ALL		GO:0021561	facial nerve development	1/7	8/12606	0.125	225.107	14.9452	0.00443493	0.0434624	0.0233418	PLXNA4	1	BP	Vasc~Sp09D08_up_ALL
ancestry	Vasc~Sp09D08_up_ALL		GO:0021610	facial nerve morphogenesis	1/7	8/12606	0.125	225.107	14.9452	0.00443493	0.0434624	0.0233418	PLXNA4	1	BP	Vasc~Sp09D08_up_ALL
ancestry	Vasc~Sp09D08_up_ALL		GO:0033234	negative regulation of protein sumoylation	1/7	8/12606	0.125	225.107	14.9452	0.00443493	0.0434624	0.0233418	HMG20A	1	BP	Vasc~Sp09D08_up_ALL
ancestry	Vasc~Sp09D08_up_ALL		GO:0021604	cranial nerve structural organization	1/7	9/12606	0.111111	200.095	14.0832	0.00498811	0.0444396	0.0238666	PLXNA4	1	BP	Vasc~Sp09D08_up_ALL
ancestry	Vasc~Sp09D08_up_ALL		GO:0021783	preganglionic parasympathetic fiber development	1/7	11/12606	0.0909091	163.714	12.7255	0.00609368	0.045937	0.0246708	PLXNA4	1	BP	Vasc~Sp09D08_up_ALL
ancestry	Vasc~Sp09D08_up_ALL		GO:0048486	parasympathetic nervous system development	1/7	11/12606	0.0909091	163.714	12.7255	0.00609368	0.045937	0.0246708	PLXNA4	1	BP	Vasc~Sp09D08_up_ALL
ancestry	Vasc~Sp09D08_up_ALL		GO:0048485	sympathetic nervous system development	1/7	13/12606	0.0769231	138.527	11.6936	0.0071982	0.0470282	0.0252568	PLXNA4	1	BP	Vasc~Sp09D08_up_ALL
ancestry	Vasc~Sp09D08_up_ALL		GO:0048532	anatomical structure arrangement	1/7	13/12606	0.0769231	138.527	11.6936	0.0071982	0.0470282	0.0252568	PLXNA4	1	BP	Vasc~Sp09D08_up_ALL
ancestry	WM-uf~Sp09D07_down_AA, WM-uf~Sp09D07_down_EA		GO:0045915	positive regulation of catecholamine metabolic process	1/1	6/12606	0.166667	2101	45.8258	0.000475964	0.00464505		GPR37	1	BP	WM-uf~Sp09D07_down_AA, WM-uf~Sp09D07_down_EA
ancestry	WM-uf~Sp09D07_down_AA, WM-uf~Sp09D07_down_EA		GO:0045964	positive regulation of dopamine metabolic process	1/1	6/12606	0.166667	2101	45.8258	0.000475964	0.00464505		GPR37	1	BP	WM-uf~Sp09D07_down_AA, WM-uf~Sp09D07_down_EA
ancestry	WM-uf~Sp09D07_down_AA, WM-uf~Sp09D07_down_EA		GO:0033240	positive regulation of amine metabolic process	1/1	7/12606	0.142857	1800.86	42.4247	0.000555291	0.00464505		GPR37	1	BP	WM-uf~Sp09D07_down_AA, WM-uf~Sp09D07_down_EA
ancestry	WM-uf~Sp09D07_down_AA, WM-uf~Sp09D07_down_EA		GO:0042416	dopamine biosynthetic process	1/1	10/12606	0.1	1260.6	35.4908	0.000793273	0.00464505		GPR37	1	BP	WM-uf~Sp09D07_down_AA, WM-uf~Sp09D07_down_EA
ancestry	WM-uf~Sp09D07_down_AA, WM-uf~Sp09D07_down_EA		GO:0031987	locomotion involved in locomotory behavior	1/1	12/12606	0.0833333	1050.5	32.396	0.000951928	0.00464505		GPR37	1	BP	WM-uf~Sp09D07_down_AA, WM-uf~Sp09D07_down_EA
ancestry	WM-uf~Sp09D07_down_AA, WM-uf~Sp09D07_down_EA		GO:0009713	catechol-containing compound biosynthetic process	1/1	15/12606	0.0666667	840.4	28.9724	0.00118991	0.00464505		GPR37	1	BP	WM-uf~Sp09D07_down_AA, WM-uf~Sp09D07_down_EA
ancestry	WM-uf~Sp09D07_down_AA, WM-uf~Sp09D07_down_EA		GO:0042423	catecholamine biosynthetic process	1/1	15/12606	0.0666667	840.4	28.9724	0.00118991	0.00464505		GPR37	1	BP	WM-uf~Sp09D07_down_AA, WM-uf~Sp09D07_down_EA
ancestry	WM-uf~Sp09D07_down_AA, WM-uf~Sp09D07_down_EA		GO:0042053	regulation of dopamine metabolic process	1/1	17/12606	0.0588235	741.529	27.2127	0.00134856	0.00464505		GPR37	1	BP	WM-uf~Sp09D07_down_AA, WM-uf~Sp09D07_down_EA
ancestry	WM-uf~Sp09D07_down_AA, WM-uf~Sp09D07_down_EA		GO:0042069	regulation of catecholamine metabolic process	1/1	17/12606	0.0588235	741.529	27.2127	0.00134856	0.00464505		GPR37	1	BP	WM-uf~Sp09D07_down_AA, WM-uf~Sp09D07_down_EA
ancestry	WM-uf~Sp09D07_down_AA, WM-uf~Sp09D07_down_EA		GO:0033238	regulation of amine metabolic process	1/1	19/12606	0.0526316	663.474	25.7386	0.00150722	0.00467238		GPR37	1	BP	WM-uf~Sp09D07_down_AA, WM-uf~Sp09D07_down_EA
ancestry	WM-uf~Sp09D07_down_AA, WM-uf~Sp09D07_down_EA		GO:0042401	biogenic amine biosynthetic process	1/1	28/12606	0.0357143	450.214	21.1947	0.00222116	0.00594294		GPR37	1	BP	WM-uf~Sp09D07_down_AA, WM-uf~Sp09D07_down_EA
ancestry	WM-uf~Sp09D07_down_AA, WM-uf~Sp09D07_down_EA		GO:0009309	amine biosynthetic process	1/1	29/12606	0.0344828	434.69	20.8252	0.00230049	0.00594294		GPR37	1	BP	WM-uf~Sp09D07_down_AA, WM-uf~Sp09D07_down_EA
ancestry	WM-uf~Sp09D07_down_AA, WM-uf~Sp09D07_down_EA		GO:0042417	dopamine metabolic process	1/1	32/12606	0.03125	393.938	19.8227	0.00253847	0.00597221		GPR37	1	BP	WM-uf~Sp09D07_down_AA, WM-uf~Sp09D07_down_EA
ancestry	WM-uf~Sp09D07_down_AA, WM-uf~Sp09D07_down_EA		GO:0046189	phenol-containing compound biosynthetic process	1/1	34/12606	0.0294118	370.765	19.2293	0.00269713	0.00597221		GPR37	1	BP	WM-uf~Sp09D07_down_AA, WM-uf~Sp09D07_down_EA
ancestry	WM-uf~Sp09D07_down_AA, WM-uf~Sp09D07_down_EA		GO:0006584	catecholamine metabolic process	1/1	43/12606	0.0232558	293.163	17.0928	0.00341107	0.00660896		GPR37	1	BP	WM-uf~Sp09D07_down_AA, WM-uf~Sp09D07_down_EA
ancestry	WM-uf~Sp09D07_down_AA, WM-uf~Sp09D07_down_EA		GO:0009712	catechol-containing compound metabolic process	1/1	43/12606	0.0232558	293.163	17.0928	0.00341107	0.00660896		GPR37	1	BP	WM-uf~Sp09D07_down_AA, WM-uf~Sp09D07_down_EA
ancestry	WM-uf~Sp09D07_down_AA, WM-uf~Sp09D07_down_EA		GO:0007218	neuropeptide signaling pathway	1/1	63/12606	0.015873	200.095	14.1101	0.00499762	0.00888025		GPR37	1	BP	WM-uf~Sp09D07_down_AA, WM-uf~Sp09D07_down_EA
ancestry	WM-uf~Sp09D07_down_AA, WM-uf~Sp09D07_down_EA		GO:0007193	adenylate cyclase-inhibiting G protein-coupled receptor signaling pathway	1/1	65/12606	0.0153846	193.938	13.8902	0.00515627	0.00888025		GPR37	1	BP	WM-uf~Sp09D07_down_AA, WM-uf~Sp09D07_down_EA
ancestry	WM-uf~Sp09D07_down_AA, WM-uf~Sp09D07_down_EA		GO:0006576	biogenic amine metabolic process	1/1	71/12606	0.0140845	177.549	13.2872	0.00563224	0.00918944		GPR37	1	BP	WM-uf~Sp09D07_down_AA, WM-uf~Sp09D07_down_EA
ancestry	WM-uf~Sp09D07_down_AA, WM-uf~Sp09D07_down_EA		GO:0018958	phenol-containing compound metabolic process	1/1	78/12606	0.0128205	161.615	12.6734	0.00618753	0.00925107		GPR37	1	BP	WM-uf~Sp09D07_down_AA, WM-uf~Sp09D07_down_EA
ancestry	WM-uf~Sp09D07_down_AA, WM-uf~Sp09D07_down_EA		GO:0009308	amine metabolic process	1/1	79/12606	0.0126582	159.57	12.5924	0.00626686	0.00925107		GPR37	1	BP	WM-uf~Sp09D07_down_AA, WM-uf~Sp09D07_down_EA
ancestry	WM-uf~Sp09D07_down_AA, WM-uf~Sp09D07_down_EA		GO:0034614	cellular response to reactive oxygen species	1/1	120/12606	0.00833333	105.05	10.2005	0.00951928	0.0134135		GPR37	1	BP	WM-uf~Sp09D07_down_AA, WM-uf~Sp09D07_down_EA
ancestry	WM-uf~Sp09D07_down_AA, WM-uf~Sp09D07_down_EA		GO:0000302	response to reactive oxygen species	1/1	165/12606	0.00606061	76.4	8.68332	0.013089	0.0176417		GPR37	1	BP	WM-uf~Sp09D07_down_AA, WM-uf~Sp09D07_down_EA
ancestry	WM-uf~Sp09D07_down_AA, WM-uf~Sp09D07_down_EA		GO:0007188	adenylate cyclase-modulating G protein-coupled receptor signaling pathway	1/1	179/12606	0.00558659	70.4246	8.33214	0.0141996	0.0179026		GPR37	1	BP	WM-uf~Sp09D07_down_AA, WM-uf~Sp09D07_down_EA
ancestry	WM-uf~Sp09D07_down_AA, WM-uf~Sp09D07_down_EA		GO:0007626	locomotory behavior	1/1	182/12606	0.00549451	69.2637	8.26219	0.0144376	0.0179026		GPR37	1	BP	WM-uf~Sp09D07_down_AA, WM-uf~Sp09D07_down_EA
ancestry	WM-uf~Sp09D07_down_AA, WM-uf~Sp09D07_down_EA		GO:0034599	cellular response to oxidative stress	1/1	215/12606	0.00465116	58.6326	7.59161	0.0170554	0.0203352		GPR37	1	BP	WM-uf~Sp09D07_down_AA, WM-uf~Sp09D07_down_EA
ancestry	WM-uf~Sp09D07_down_AA, WM-uf~Sp09D07_down_EA		GO:0016358	dendrite development	1/1	227/12606	0.00440529	55.533	7.38465	0.0180073	0.020675		GPR37	1	BP	WM-uf~Sp09D07_down_AA, WM-uf~Sp09D07_down_EA
ancestry	WM-uf~Sp09D07_down_AA, WM-uf~Sp09D07_down_EA		GO:0062197	cellular response to chemical stress	1/1	276/12606	0.00362319	45.6739	6.68385	0.0218943	0.0242402		GPR37	1	BP	WM-uf~Sp09D07_down_AA, WM-uf~Sp09D07_down_EA
ancestry	WM-uf~Sp09D07_down_AA, WM-uf~Sp09D07_down_EA		GO:0043410	positive regulation of MAPK cascade	1/1	334/12606	0.00299401	37.7425	6.06156	0.0264953	0.0279523		GPR37	1	BP	WM-uf~Sp09D07_down_AA, WM-uf~Sp09D07_down_EA
ancestry	WM-uf~Sp09D07_down_AA, WM-uf~Sp09D07_down_EA		GO:0006979	response to oxidative stress	1/1	341/12606	0.00293255	36.9677	5.99731	0.0270506	0.0279523		GPR37	1	BP	WM-uf~Sp09D07_down_AA, WM-uf~Sp09D07_down_EA
ancestry	WM-uf~Sp09D07_down_AA, WM-uf~Sp09D07_down_EA		GO:0043408	regulation of MAPK cascade	1/1	484/12606	0.00206612	26.0455	5.00454	0.0383944	0.0383944		GPR37	1	BP	WM-uf~Sp09D07_down_AA, WM-uf~Sp09D07_down_EA
ancestry	WM-uf~Sp09D07_down_ALL		GO:0042552	myelination	4/19	146/12606	0.0273973	18.1774	8.11075	5.84577e-05	0.0118768	0.00891137	MAG/KLK6/MYRF/CD9	4	BP	WM-uf~Sp09D07_down_ALL
ancestry	WM-uf~Sp09D07_down_ALL		GO:0007272	ensheathment of neurons	4/19	148/12606	0.027027	17.9317	8.04998	6.16442e-05	0.0118768	0.00891137	MAG/KLK6/MYRF/CD9	4	BP	WM-uf~Sp09D07_down_ALL
ancestry	WM-uf~Sp09D07_down_ALL		GO:0008366	axon ensheathment	4/19	148/12606	0.027027	17.9317	8.04998	6.16442e-05	0.0118768	0.00891137	MAG/KLK6/MYRF/CD9	4	BP	WM-uf~Sp09D07_down_ALL
ancestry	WM-uf~Sp09D07_down_ALL		GO:0031643	positive regulation of myelination	2/19	17/12606	0.117647	78.0557	12.3515	0.000288793	0.0332246	0.0249291	MAG/MYRF	2	BP	WM-uf~Sp09D07_down_ALL
ancestry	WM-uf~Sp09D07_down_ALL		GO:0010927	cellular component assembly involved in morphogenesis	3/19	95/12606	0.0315789	20.9518	7.58377	0.000368103	0.0332246	0.0249291	CFL2/MAG/CD9	3	BP	WM-uf~Sp09D07_down_ALL
ancestry	WM-uf~Sp09D07_down_ALL		GO:0032989	cellular anatomical entity morphogenesis	3/19	95/12606	0.0315789	20.9518	7.58377	0.000368103	0.0332246	0.0249291	CFL2/MAG/CD9	3	BP	WM-uf~Sp09D07_down_ALL
ancestry	WM-uf~Sp09D07_down_ALL		GO:0016540	protein autoprocessing	2/19	20/12606	0.1	66.3474	11.3628	0.000402374	0.0332246	0.0249291	KLK6/MYRF	2	BP	WM-uf~Sp09D07_down_ALL
ancestry	WM-uf~Sp09D07_down_ALL		GO:0032288	myelin assembly	2/19	24/12606	0.0833333	55.2895	10.3427	0.000582405	0.0395682	0.0296888	MAG/CD9	2	BP	WM-uf~Sp09D07_down_ALL
ancestry	WM-uf~Sp09D07_down_ALL		GO:0022010	central nervous system myelination	2/19	26/12606	0.0769231	51.0364	9.92247	0.000684571	0.0395682	0.0296888	MAG/MYRF	2	BP	WM-uf~Sp09D07_down_ALL
ancestry	WM-uf~Sp09D07_down_ALL		GO:0032291	axon ensheathment in central nervous system	2/19	26/12606	0.0769231	51.0364	9.92247	0.000684571	0.0395682	0.0296888	MAG/MYRF	2	BP	WM-uf~Sp09D07_down_ALL
ancestry	WM-uf~Sp09D07_down_ALL		GO:0031646	positive regulation of nervous system process	2/19	30/12606	0.0666667	44.2316	9.21038	0.000912985	0.0479732	0.0359952	MAG/MYRF	2	BP	WM-uf~Sp09D07_down_ALL
ancestry	WM-uf~Sp09D07_up_ALL		GO:1901608	regulation of vesicle transport along microtubule	1/2	5/12606	0.2	1260.6	35.4852	0.000793147	0.0293124	0.00607753	MAP2	1	BP	WM-uf~Sp09D07_up_ALL
ancestry	WM-uf~Sp09D07_up_ALL		GO:1901610	positive regulation of vesicle transport along microtubule	1/2	5/12606	0.2	1260.6	35.4852	0.000793147	0.0293124	0.00607753	MAP2	1	BP	WM-uf~Sp09D07_up_ALL
ancestry	WM-uf~Sp09D07_up_ALL		GO:1902803	regulation of synaptic vesicle transport	1/2	5/12606	0.2	1260.6	35.4852	0.000793147	0.0293124	0.00607753	MAP2	1	BP	WM-uf~Sp09D07_up_ALL
ancestry	WM-uf~Sp09D07_up_ALL		GO:1904526	regulation of microtubule binding	1/2	7/12606	0.142857	900.429	29.9833	0.00111032	0.0293124	0.00607753	MAP2	1	BP	WM-uf~Sp09D07_up_ALL
ancestry	WM-uf~Sp09D07_up_ALL		GO:1990048	anterograde neuronal dense core vesicle transport	1/2	7/12606	0.142857	900.429	29.9833	0.00111032	0.0293124	0.00607753	MAP2	1	BP	WM-uf~Sp09D07_up_ALL
ancestry	WM-uf~Sp09D07_up_ALL		GO:1902513	regulation of organelle transport along microtubule	1/2	10/12606	0.1	630.3	25.0769	0.00158598	0.0305863	0.00634165	MAP2	1	BP	WM-uf~Sp09D07_up_ALL
ancestry	WM-uf~Sp09D07_up_ALL		GO:0099519	dense core granule cytoskeletal transport	1/2	12/12606	0.0833333	525.25	22.8865	0.00190302	0.0305863	0.00634165	MAP2	1	BP	WM-uf~Sp09D07_up_ALL
ancestry	WM-uf~Sp09D07_up_ALL		GO:1901950	dense core granule transport	1/2	12/12606	0.0833333	525.25	22.8865	0.00190302	0.0305863	0.00634165	MAP2	1	BP	WM-uf~Sp09D07_up_ALL
ancestry	WM-uf~Sp09D07_up_ALL		GO:0031115	negative regulation of microtubule polymerization	1/2	14/12606	0.0714286	450.214	21.1837	0.00222002	0.0305863	0.00634165	MAP2	1	BP	WM-uf~Sp09D07_up_ALL
ancestry	WM-uf~Sp09D07_up_ALL		GO:0060314	regulation of ryanodine-sensitive calcium-release channel activity	1/2	17/12606	0.0588235	370.765	19.217	0.00269542	0.0305863	0.00634165	JPH3	1	BP	WM-uf~Sp09D07_up_ALL
ancestry	WM-uf~Sp09D07_up_ALL		GO:0048490	anterograde synaptic vesicle transport	1/2	19/12606	0.0526316	331.737	18.1732	0.00301229	0.0305863	0.00634165	MAP2	1	BP	WM-uf~Sp09D07_up_ALL
ancestry	WM-uf~Sp09D07_up_ALL		GO:0099514	synaptic vesicle cytoskeletal transport	1/2	19/12606	0.0526316	331.737	18.1732	0.00301229	0.0305863	0.00634165	MAP2	1	BP	WM-uf~Sp09D07_up_ALL
ancestry	WM-uf~Sp09D07_up_ALL		GO:0099517	synaptic vesicle transport along microtubule	1/2	19/12606	0.0526316	331.737	18.1732	0.00301229	0.0305863	0.00634165	MAP2	1	BP	WM-uf~Sp09D07_up_ALL
ancestry	WM-uf~Sp09D07_up_ALL		GO:0032253	dense core granule localization	1/2	23/12606	0.0434783	274.043	16.5096	0.00364587	0.0320837	0.00665212	MAP2	1	BP	WM-uf~Sp09D07_up_ALL
ancestry	WM-uf~Sp09D07_up_ALL		GO:0060402	calcium ion transport into cytosol	1/2	23/12606	0.0434783	274.043	16.5096	0.00364587	0.0320837	0.00665212	JPH3	1	BP	WM-uf~Sp09D07_up_ALL
ancestry	WM-uf~Sp09D07_up_ALL		GO:0032252	secretory granule localization	1/2	26/12606	0.0384615	242.423	15.5223	0.00412093	0.0339977	0.00704896	MAP2	1	BP	WM-uf~Sp09D07_up_ALL
ancestry	WM-uf~Sp09D07_up_ALL		GO:0030517	negative regulation of axon extension	1/2	32/12606	0.03125	196.969	13.9816	0.0050707	0.0383457	0.00795046	MAP2	1	BP	WM-uf~Sp09D07_up_ALL
ancestry	WM-uf~Sp09D07_up_ALL		GO:0035640	exploration behavior	1/2	33/12606	0.030303	191	13.7665	0.00522896	0.0383457	0.00795046	JPH3	1	BP	WM-uf~Sp09D07_up_ALL
ancestry	WM-uf~Sp09D07_up_ALL		GO:0060632	regulation of microtubule-based movement	1/2	40/12606	0.025	157.575	12.4936	0.00633637	0.0401956	0.00833401	MAP2	1	BP	WM-uf~Sp09D07_up_ALL
ancestry	WM-uf~Sp09D07_up_ALL		GO:0031111	negative regulation of microtubule polymerization or depolymerization	1/2	43/12606	0.0232558	146.581	12.0455	0.00681078	0.0401956	0.00833401	MAP2	1	BP	WM-uf~Sp09D07_up_ALL
ancestry	WM-uf~Sp09D07_up_ALL		GO:0050885	neuromuscular process controlling balance	1/2	43/12606	0.0232558	146.581	12.0455	0.00681078	0.0401956	0.00833401	JPH3	1	BP	WM-uf~Sp09D07_up_ALL
ancestry	WM-uf~Sp09D07_up_ALL		GO:1901019	regulation of calcium ion transmembrane transporter activity	1/2	46/12606	0.0217391	137.022	11.6419	0.00728508	0.0401956	0.00833401	JPH3	1	BP	WM-uf~Sp09D07_up_ALL
ancestry	WM-uf~Sp09D07_up_ALL		GO:0032091	negative regulation of protein binding	1/2	47/12606	0.0212766	134.106	11.516	0.00744316	0.0401956	0.00833401	MAP2	1	BP	WM-uf~Sp09D07_up_ALL
ancestry	WM-uf~Sp09D07_up_ALL		GO:0047496	vesicle transport along microtubule	1/2	49/12606	0.0204082	128.633	11.2758	0.00775927	0.0401956	0.00833401	MAP2	1	BP	WM-uf~Sp09D07_up_ALL
ancestry	WM-uf~Sp09D07_up_ALL		GO:0048489	synaptic vesicle transport	1/2	49/12606	0.0204082	128.633	11.2758	0.00775927	0.0401956	0.00833401	MAP2	1	BP	WM-uf~Sp09D07_up_ALL
ancestry	WM-uf~Sp09D07_up_ALL		GO:0008089	anterograde axonal transport	1/2	50/12606	0.02	126.06	11.1612	0.00791731	0.0401956	0.00833401	MAP2	1	BP	WM-uf~Sp09D07_up_ALL
ancestry	WM-uf~Sp09D07_up_ALL		GO:0050771	negative regulation of axonogenesis	1/2	52/12606	0.0192308	121.212	10.9418	0.00823335	0.0402519	0.0083457	MAP2	1	BP	WM-uf~Sp09D07_up_ALL
ancestry	WM-uf~Sp09D07_up_ALL		GO:0099518	vesicle cytoskeletal trafficking	1/2	59/12606	0.0169492	106.831	10.2636	0.00933909	0.0411112	0.00852385	MAP2	1	BP	WM-uf~Sp09D07_up_ALL
ancestry	WM-uf~Sp09D07_up_ALL		GO:0048168	regulation of neuronal synaptic plasticity	1/2	60/12606	0.0166667	105.05	10.1765	0.009497	0.0411112	0.00852385	JPH3	1	BP	WM-uf~Sp09D07_up_ALL
ancestry	WM-uf~Sp09D07_up_ALL		GO:0031113	regulation of microtubule polymerization	1/2	61/12606	0.0163934	103.328	10.0915	0.0096549	0.0411112	0.00852385	MAP2	1	BP	WM-uf~Sp09D07_up_ALL
ancestry	WM-uf~Sp09D07_up_ALL		GO:0051279	regulation of release of sequestered calcium ion into cytosol	1/2	61/12606	0.0163934	103.328	10.0915	0.0096549	0.0411112	0.00852385	JPH3	1	BP	WM-uf~Sp09D07_up_ALL
ancestry	WM-uf~Sp09D07_up_ALL		GO:0097479	synaptic vesicle localization	1/2	64/12606	0.015625	98.4844	9.84858	0.0101285	0.0411455	0.00853096	MAP2	1	BP	WM-uf~Sp09D07_up_ALL
ancestry	WM-uf~Sp09D07_up_ALL		GO:0032272	negative regulation of protein polymerization	1/2	65/12606	0.0153846	96.9692	9.77136	0.0102864	0.0411455	0.00853096	MAP2	1	BP	WM-uf~Sp09D07_up_ALL
ancestry	WM-uf~Sp09D07_up_ALL		GO:0098930	axonal transport	1/2	68/12606	0.0147059	92.6912	9.54993	0.0107598	0.0417702	0.00866048	MAP2	1	BP	WM-uf~Sp09D07_up_ALL
ancestry	WM-uf~Sp09D07_up_ALL		GO:2001257	regulation of cation channel activity	1/2	70/12606	0.0142857	90.0429	9.41024	0.0110754	0.0417702	0.00866048	JPH3	1	BP	WM-uf~Sp09D07_up_ALL
ancestry	WM-uf~Sp09D07_up_ALL		GO:0030516	regulation of axon extension	1/2	75/12606	0.0133333	84.04	9.08568	0.0118642	0.0425316	0.00881835	MAP2	1	BP	WM-uf~Sp09D07_up_ALL
ancestry	WM-uf~Sp09D07_up_ALL		GO:0051100	negative regulation of binding	1/2	78/12606	0.0128205	80.8077	8.90601	0.0123373	0.0425316	0.00881835	MAP2	1	BP	WM-uf~Sp09D07_up_ALL
ancestry	WM-uf~Sp09D07_up_ALL		GO:0008088	axo-dendritic transport	1/2	81/12606	0.0123457	77.8148	8.73637	0.0128102	0.0425316	0.00881835	MAP2	1	BP	WM-uf~Sp09D07_up_ALL
ancestry	WM-uf~Sp09D07_up_ALL		GO:0048640	negative regulation of developmental growth	1/2	81/12606	0.0123457	77.8148	8.73637	0.0128102	0.0425316	0.00881835	MAP2	1	BP	WM-uf~Sp09D07_up_ALL
ancestry	WM-uf~Sp09D07_up_ALL		GO:0021954	central nervous system neuron development	1/2	89/12606	0.011236	70.8202	8.32642	0.014071	0.0425316	0.00881835	MAP2	1	BP	WM-uf~Sp09D07_up_ALL
ancestry	WM-uf~Sp09D07_up_ALL		GO:0043393	regulation of protein binding	1/2	89/12606	0.011236	70.8202	8.32642	0.014071	0.0425316	0.00881835	MAP2	1	BP	WM-uf~Sp09D07_up_ALL
ancestry	WM-uf~Sp09D07_up_ALL		GO:0031110	regulation of microtubule polymerization or depolymerization	1/2	92/12606	0.0108696	68.5109	8.18657	0.0145435	0.0425316	0.00881835	MAP2	1	BP	WM-uf~Sp09D07_up_ALL
ancestry	WM-uf~Sp09D07_up_ALL		GO:0046785	microtubule polymerization	1/2	92/12606	0.0108696	68.5109	8.18657	0.0145435	0.0425316	0.00881835	MAP2	1	BP	WM-uf~Sp09D07_up_ALL
ancestry	WM-uf~Sp09D07_up_ALL		GO:0061387	regulation of extent of cell growth	1/2	92/12606	0.0108696	68.5109	8.18657	0.0145435	0.0425316	0.00881835	MAP2	1	BP	WM-uf~Sp09D07_up_ALL
ancestry	WM-uf~Sp09D07_up_ALL		GO:0072384	organelle transport along microtubule	1/2	92/12606	0.0108696	68.5109	8.18657	0.0145435	0.0425316	0.00881835	MAP2	1	BP	WM-uf~Sp09D07_up_ALL
ancestry	WM-uf~Sp09D07_up_ALL		GO:0051209	release of sequestered calcium ion into cytosol	1/2	97/12606	0.0103093	64.9794	7.96795	0.0153309	0.0425316	0.00881835	JPH3	1	BP	WM-uf~Sp09D07_up_ALL
ancestry	WM-uf~Sp09D07_up_ALL		GO:0051283	negative regulation of sequestering of calcium ion	1/2	98/12606	0.0102041	64.3163	7.92624	0.0154883	0.0425316	0.00881835	JPH3	1	BP	WM-uf~Sp09D07_up_ALL
ancestry	WM-uf~Sp09D07_up_ALL		GO:0051282	regulation of sequestering of calcium ion	1/2	100/12606	0.01	63.03	7.84467	0.0158032	0.0425316	0.00881835	JPH3	1	BP	WM-uf~Sp09D07_up_ALL
ancestry	WM-uf~Sp09D07_up_ALL		GO:0048675	axon extension	1/2	101/12606	0.00990099	62.4059	7.80479	0.0159606	0.0425316	0.00881835	MAP2	1	BP	WM-uf~Sp09D07_up_ALL
ancestry	WM-uf~Sp09D07_up_ALL		GO:0007204	positive regulation of cytosolic calcium ion concentration	1/2	102/12606	0.00980392	61.7941	7.7655	0.0161179	0.0425316	0.00881835	JPH3	1	BP	WM-uf~Sp09D07_up_ALL
ancestry	WM-uf~Sp09D07_up_ALL		GO:0051208	sequestering of calcium ion	1/2	104/12606	0.00961538	60.6058	7.6886	0.0164327	0.0425316	0.00881835	JPH3	1	BP	WM-uf~Sp09D07_up_ALL
ancestry	WM-uf~Sp09D07_up_ALL		GO:0007613	memory	1/2	118/12606	0.00847458	53.4153	7.20584	0.0186344	0.043758	0.00907264	JPH3	1	BP	WM-uf~Sp09D07_up_ALL
ancestry	WM-uf~Sp09D07_up_ALL		GO:0050768	negative regulation of neurogenesis	1/2	119/12606	0.00840336	52.9664	7.17462	0.0187915	0.043758	0.00907264	MAP2	1	BP	WM-uf~Sp09D07_up_ALL
ancestry	WM-uf~Sp09D07_up_ALL		GO:0010977	negative regulation of neuron projection development	1/2	121/12606	0.00826446	52.0909	7.11335	0.0191058	0.043758	0.00907264	MAP2	1	BP	WM-uf~Sp09D07_up_ALL
ancestry	WM-uf~Sp09D07_up_ALL		GO:0031333	negative regulation of protein-containing complex assembly	1/2	124/12606	0.00806452	50.8306	7.02421	0.0195772	0.043758	0.00907264	MAP2	1	BP	WM-uf~Sp09D07_up_ALL
ancestry	WM-uf~Sp09D07_up_ALL		GO:0031109	microtubule polymerization or depolymerization	1/2	125/12606	0.008	50.424	6.9952	0.0197343	0.043758	0.00907264	MAP2	1	BP	WM-uf~Sp09D07_up_ALL
ancestry	WM-uf~Sp09D07_up_ALL		GO:0032388	positive regulation of intracellular transport	1/2	125/12606	0.008	50.424	6.9952	0.0197343	0.043758	0.00907264	MAP2	1	BP	WM-uf~Sp09D07_up_ALL
ancestry	WM-uf~Sp09D07_up_ALL		GO:0051961	negative regulation of nervous system development	1/2	126/12606	0.00793651	50.0238	6.96654	0.0198914	0.043758	0.00907264	MAP2	1	BP	WM-uf~Sp09D07_up_ALL
ancestry	WM-uf~Sp09D07_up_ALL		GO:1903169	regulation of calcium ion transmembrane transport	1/2	128/12606	0.0078125	49.2422	6.91022	0.0202055	0.043758	0.00907264	JPH3	1	BP	WM-uf~Sp09D07_up_ALL
ancestry	WM-uf~Sp09D07_up_ALL		GO:0032412	regulation of monoatomic ion transmembrane transporter activity	1/2	130/12606	0.00769231	48.4846	6.85518	0.0205196	0.043758	0.00907264	JPH3	1	BP	WM-uf~Sp09D07_up_ALL
ancestry	WM-uf~Sp09D07_up_ALL		GO:0016482	cytosolic transport	1/2	133/12606	0.0075188	47.391	6.77495	0.0209906	0.043758	0.00907264	MAP2	1	BP	WM-uf~Sp09D07_up_ALL
ancestry	WM-uf~Sp09D07_up_ALL		GO:0050770	regulation of axonogenesis	1/2	135/12606	0.00740741	46.6889	6.72294	0.0213045	0.043758	0.00907264	MAP2	1	BP	WM-uf~Sp09D07_up_ALL
ancestry	WM-uf~Sp09D07_up_ALL		GO:0022898	regulation of transmembrane transporter activity	1/2	136/12606	0.00735294	46.3456	6.69736	0.0214615	0.043758	0.00907264	JPH3	1	BP	WM-uf~Sp09D07_up_ALL
ancestry	WM-uf~Sp09D07_up_ALL		GO:0050905	neuromuscular process	1/2	136/12606	0.00735294	46.3456	6.69736	0.0214615	0.043758	0.00907264	JPH3	1	BP	WM-uf~Sp09D07_up_ALL
ancestry	WM-uf~Sp09D07_up_ALL		GO:0048813	dendrite morphogenesis	1/2	138/12606	0.00724638	45.6739	6.64703	0.0217754	0.043758	0.00907264	MAP2	1	BP	WM-uf~Sp09D07_up_ALL
ancestry	WM-uf~Sp09D07_up_ALL		GO:0097553	calcium ion transmembrane import into cytosol	1/2	141/12606	0.0070922	44.7021	6.57352	0.0222461	0.043758	0.00907264	JPH3	1	BP	WM-uf~Sp09D07_up_ALL
ancestry	WM-uf~Sp09D07_up_ALL		GO:0051494	negative regulation of cytoskeleton organization	1/2	143/12606	0.00699301	44.0769	6.5258	0.0225598	0.043758	0.00907264	MAP2	1	BP	WM-uf~Sp09D07_up_ALL
ancestry	WM-uf~Sp09D07_up_ALL		GO:0032409	regulation of transporter activity	1/2	144/12606	0.00694444	43.7708	6.5023	0.0227167	0.043758	0.00907264	JPH3	1	BP	WM-uf~Sp09D07_up_ALL
ancestry	WM-uf~Sp09D07_up_ALL		GO:1902904	negative regulation of supramolecular fiber organization	1/2	145/12606	0.00689655	43.469	6.47905	0.0228735	0.043758	0.00907264	MAP2	1	BP	WM-uf~Sp09D07_up_ALL
ancestry	WM-uf~Sp09D07_up_ALL		GO:0007612	learning	1/2	149/12606	0.00671141	42.302	6.38837	0.0235008	0.0441951	0.00916326	JPH3	1	BP	WM-uf~Sp09D07_up_ALL
ancestry	WM-uf~Sp09D07_up_ALL		GO:0070507	regulation of microtubule cytoskeleton organization	1/2	152/12606	0.00657895	41.4671	6.32269	0.0239711	0.0441951	0.00916326	MAP2	1	BP	WM-uf~Sp09D07_up_ALL
ancestry	WM-uf~Sp09D07_up_ALL		GO:0030308	negative regulation of cell growth	1/2	153/12606	0.00653595	41.1961	6.30122	0.0241278	0.0441951	0.00916326	MAP2	1	BP	WM-uf~Sp09D07_up_ALL
ancestry	WM-uf~Sp09D07_up_ALL		GO:1990138	neuron projection extension	1/2	155/12606	0.00645161	40.6645	6.2589	0.0244412	0.0441951	0.00916326	MAP2	1	BP	WM-uf~Sp09D07_up_ALL
ancestry	WM-uf~Sp09D07_up_ALL		GO:0008361	regulation of cell size	1/2	161/12606	0.00621118	39.1491	6.13665	0.0253813	0.0452372	0.00937932	MAP2	1	BP	WM-uf~Sp09D07_up_ALL
ancestry	WM-uf~Sp09D07_up_ALL		GO:0031345	negative regulation of cell projection organization	1/2	166/12606	0.0060241	37.9699	6.03982	0.0261643	0.0452372	0.00937932	MAP2	1	BP	WM-uf~Sp09D07_up_ALL
ancestry	WM-uf~Sp09D07_up_ALL		GO:0051098	regulation of binding	1/2	173/12606	0.00578035	36.4335	5.91128	0.02726	0.0452372	0.00937932	MAP2	1	BP	WM-uf~Sp09D07_up_ALL
ancestry	WM-uf~Sp09D07_up_ALL		GO:0051651	maintenance of location in cell	1/2	173/12606	0.00578035	36.4335	5.91128	0.02726	0.0452372	0.00937932	JPH3	1	BP	WM-uf~Sp09D07_up_ALL
ancestry	WM-uf~Sp09D07_up_ALL		GO:0010970	transport along microtubule	1/2	174/12606	0.00574713	36.2241	5.89355	0.0274165	0.0452372	0.00937932	MAP2	1	BP	WM-uf~Sp09D07_up_ALL
ancestry	WM-uf~Sp09D07_up_ALL		GO:0021953	central nervous system neuron differentiation	1/2	174/12606	0.00574713	36.2241	5.89355	0.0274165	0.0452372	0.00937932	MAP2	1	BP	WM-uf~Sp09D07_up_ALL
ancestry	WM-uf~Sp09D07_up_ALL		GO:0032271	regulation of protein polymerization	1/2	174/12606	0.00574713	36.2241	5.89355	0.0274165	0.0452372	0.00937932	MAP2	1	BP	WM-uf~Sp09D07_up_ALL
ancestry	WM-uf~Sp09D07_up_ALL		GO:0051235	maintenance of location	1/2	181/12606	0.00552486	34.8232	5.77349	0.0285114	0.0464631	0.0096335	JPH3	1	BP	WM-uf~Sp09D07_up_ALL
ancestry	WM-uf~Sp09D07_up_ALL		GO:0051924	regulation of calcium ion transport	1/2	187/12606	0.00534759	33.7059	5.67591	0.0294495	0.0474065	0.00982911	JPH3	1	BP	WM-uf~Sp09D07_up_ALL
ancestry	WM-uf~Sp09D07_up_ALL		GO:0045926	negative regulation of growth	1/2	192/12606	0.00520833	32.8281	5.59807	0.0302309	0.0477512	0.00990057	MAP2	1	BP	WM-uf~Sp09D07_up_ALL
ancestry	WM-uf~Sp09D07_up_ALL		GO:0048167	regulation of synaptic plasticity	1/2	193/12606	0.00518135	32.658	5.58286	0.0303871	0.0477512	0.00990057	JPH3	1	BP	WM-uf~Sp09D07_up_ALL
ancestry	WM-uf~Sp09D07_up_ALL		GO:0030705	cytoskeleton-dependent intracellular transport	1/2	198/12606	0.00505051	31.8333	5.50851	0.0311681	0.0480792	0.00996856	MAP2	1	BP	WM-uf~Sp09D07_up_ALL
ancestry	WM-uf~Sp09D07_up_ALL		GO:0051650	establishment of vesicle localization	1/2	199/12606	0.00502513	31.6734	5.49398	0.0313243	0.0480792	0.00996856	MAP2	1	BP	WM-uf~Sp09D07_up_ALL
ancestry	WM-uf~Sp09D07_up_ALL		GO:0048588	developmental cell growth	1/2	206/12606	0.00485437	30.5971	5.39516	0.0324171	0.0490938	0.0101789	MAP2	1	BP	WM-uf~Sp09D07_up_ALL
ancestry	WM-uf~Sp09D07_up_ALL		GO:0099111	microtubule-based transport	1/2	208/12606	0.00480769	30.3029	5.36783	0.0327292	0.0490938	0.0101789	MAP2	1	BP	WM-uf~Sp09D07_up_ALL
ancestry	WM-uf~Sp09D07_up_ALL		GO:0010721	negative regulation of cell development	1/2	212/12606	0.00471698	29.7311	5.31431	0.0333533	0.0493757	0.0102374	MAP2	1	BP	WM-uf~Sp09D07_up_ALL
ancestry	WM-uf~Sp09D07_up_ALL		GO:0060560	developmental growth involved in morphogenesis	1/2	214/12606	0.0046729	29.4533	5.28811	0.0336652	0.0493757	0.0102374	MAP2	1	BP	WM-uf~Sp09D07_up_ALL
ancestry	WM-uf~Sp09D07_up_ALL		GO:0051648	vesicle localization	1/2	218/12606	0.00458716	28.9128	5.23678	0.034289	0.0497379	0.0103125	MAP2	1	BP	WM-uf~Sp09D07_up_ALL
ancestry	WM~Sp09D06_down_EA		GO:0044721	protein import into peroxisome matrix, substrate release	1/1	5/12606	0.2	2521.2	50.2016	0.000396637	0.00870334		PEX14	1	BP	WM~Sp09D06_down_EA
ancestry	WM~Sp09D06_down_EA		GO:0016558	protein import into peroxisome matrix	1/1	15/12606	0.0666667	840.4	28.9724	0.00118991	0.00870334		PEX14	1	BP	WM~Sp09D06_down_EA
ancestry	WM~Sp09D06_down_EA		GO:0072662	protein localization to peroxisome	1/1	20/12606	0.05	630.3	25.0859	0.00158655	0.00870334		PEX14	1	BP	WM~Sp09D06_down_EA
ancestry	WM~Sp09D06_down_EA		GO:0072663	establishment of protein localization to peroxisome	1/1	20/12606	0.05	630.3	25.0859	0.00158655	0.00870334		PEX14	1	BP	WM~Sp09D06_down_EA
ancestry	WM~Sp09D06_down_EA		GO:0015919	peroxisomal membrane transport	1/1	22/12606	0.0454545	573	23.9165	0.0017452	0.00870334		PEX14	1	BP	WM~Sp09D06_down_EA
ancestry	WM~Sp09D06_down_EA		GO:0043574	peroxisomal transport	1/1	22/12606	0.0454545	573	23.9165	0.0017452	0.00870334		PEX14	1	BP	WM~Sp09D06_down_EA
ancestry	WM~Sp09D06_down_EA		GO:0034453	microtubule anchoring	1/1	24/12606	0.0416667	525.25	22.8965	0.00190386	0.00870334		PEX14	1	BP	WM~Sp09D06_down_EA
ancestry	WM~Sp09D06_down_EA		GO:0065002	intracellular protein transmembrane transport	1/1	30/12606	0.0333333	420.2	20.4744	0.00237982	0.00951928		PEX14	1	BP	WM~Sp09D06_down_EA
ancestry	WM~Sp09D06_down_EA		GO:0044743	protein transmembrane import into intracellular organelle	1/1	37/12606	0.027027	340.703	18.431	0.00293511	0.00990005		PEX14	1	BP	WM~Sp09D06_down_EA
ancestry	WM~Sp09D06_down_EA		GO:0007031	peroxisome organization	1/1	39/12606	0.025641	323.231	17.9508	0.00309376	0.00990005		PEX14	1	BP	WM~Sp09D06_down_EA
ancestry	WM~Sp09D06_down_EA		GO:0032091	negative regulation of protein binding	1/1	47/12606	0.0212766	268.213	16.3466	0.00372838	0.0108462		PEX14	1	BP	WM~Sp09D06_down_EA
ancestry	WM~Sp09D06_down_EA		GO:0071806	protein transmembrane transport	1/1	69/12606	0.0144928	182.696	13.4795	0.00547358	0.0145962		PEX14	1	BP	WM~Sp09D06_down_EA
ancestry	WM~Sp09D06_down_EA		GO:0051100	negative regulation of binding	1/1	78/12606	0.0128205	161.615	12.6734	0.00618753	0.0152308		PEX14	1	BP	WM~Sp09D06_down_EA
ancestry	WM~Sp09D06_down_EA		GO:0043393	regulation of protein binding	1/1	89/12606	0.011236	141.64	11.8592	0.00706013	0.0155693		PEX14	1	BP	WM~Sp09D06_down_EA
ancestry	WM~Sp09D06_down_EA		GO:0072384	organelle transport along microtubule	1/1	92/12606	0.0108696	137.022	11.6628	0.00729811	0.0155693		PEX14	1	BP	WM~Sp09D06_down_EA
ancestry	WM~Sp09D06_down_EA		GO:0043433	negative regulation of DNA-binding transcription factor activity	1/1	101/12606	0.00990099	124.812	11.1271	0.00801206	0.0160241		PEX14	1	BP	WM~Sp09D06_down_EA
ancestry	WM~Sp09D06_down_EA		GO:0034614	cellular response to reactive oxygen species	1/1	120/12606	0.00833333	105.05	10.2005	0.00951928	0.0179186		PEX14	1	BP	WM~Sp09D06_down_EA
ancestry	WM~Sp09D06_down_EA		GO:0000302	response to reactive oxygen species	1/1	165/12606	0.00606061	76.4	8.68332	0.013089	0.0220847		PEX14	1	BP	WM~Sp09D06_down_EA
ancestry	WM~Sp09D06_down_EA		GO:0051098	regulation of binding	1/1	173/12606	0.00578035	72.8671	8.47744	0.0137236	0.0220847		PEX14	1	BP	WM~Sp09D06_down_EA
ancestry	WM~Sp09D06_down_EA		GO:0010970	transport along microtubule	1/1	174/12606	0.00574713	72.4483	8.45271	0.013803	0.0220847		PEX14	1	BP	WM~Sp09D06_down_EA
ancestry	WM~Sp09D06_down_EA		GO:0030705	cytoskeleton-dependent intracellular transport	1/1	198/12606	0.00505051	63.6667	7.91623	0.0157068	0.0237292		PEX14	1	BP	WM~Sp09D06_down_EA
ancestry	WM~Sp09D06_down_EA		GO:0099111	microtubule-based transport	1/1	208/12606	0.00480769	60.6058	7.72048	0.0165001	0.0237292		PEX14	1	BP	WM~Sp09D06_down_EA
ancestry	WM~Sp09D06_down_EA		GO:0034599	cellular response to oxidative stress	1/1	215/12606	0.00465116	58.6326	7.59161	0.0170554	0.0237292		PEX14	1	BP	WM~Sp09D06_down_EA
ancestry	WM~Sp09D06_down_EA		GO:0032984	protein-containing complex disassembly	1/1	233/12606	0.00429185	54.103	7.28718	0.0184833	0.0246443		PEX14	1	BP	WM~Sp09D06_down_EA
ancestry	WM~Sp09D06_down_EA		GO:0051090	regulation of DNA-binding transcription factor activity	1/1	247/12606	0.00404858	51.0364	7.07364	0.0195938	0.0250801		PEX14	1	BP	WM~Sp09D06_down_EA
ancestry	WM~Sp09D06_down_EA		GO:0062197	cellular response to chemical stress	1/1	276/12606	0.00362319	45.6739	6.68385	0.0218943	0.0269469		PEX14	1	BP	WM~Sp09D06_down_EA
ancestry	WM~Sp09D06_down_EA		GO:0006979	response to oxidative stress	1/1	341/12606	0.00293255	36.9677	5.99731	0.0270506	0.0319122		PEX14	1	BP	WM~Sp09D06_down_EA
ancestry	WM~Sp09D06_down_EA		GO:0007018	microtubule-based movement	1/1	352/12606	0.00284091	35.8125	5.90021	0.0279232	0.0319122		PEX14	1	BP	WM~Sp09D06_down_EA
ancestry	WM~Sp09D06_down_EA		GO:0022411	cellular component disassembly	1/1	385/12606	0.0025974	32.7429	5.63408	0.030541	0.0337004		PEX14	1	BP	WM~Sp09D06_down_EA
ancestry	WM~Sp09D06_down_EA		GO:0072594	establishment of protein localization to organelle	1/1	415/12606	0.00240964	30.3759	5.41995	0.0329208	0.0344741		PEX14	1	BP	WM~Sp09D06_down_EA
ancestry	WM~Sp09D06_down_EA		GO:0051656	establishment of organelle localization	1/1	421/12606	0.0023753	29.943	5.37987	0.0333968	0.0344741		PEX14	1	BP	WM~Sp09D06_down_EA
ancestry	WM~Sp09D06_down_EA		GO:0044092	negative regulation of molecular function	1/1	437/12606	0.00228833	28.8467	5.277	0.034666	0.034666		PEX14	1	BP	WM~Sp09D06_down_EA
ancestry	Inhib~Sp09D09_down_ALL		GO:0016312	inositol bisphosphate phosphatase activity	1/2	7/13066	0.142857	933.286	30.5263	0.00107124	0.00815775		INPP1	1	MF	Inhib~Sp09D09_down_ALL
ancestry	Inhib~Sp09D09_down_ALL		GO:0046030	inositol trisphosphate phosphatase activity	1/2	14/13066	0.0714286	466.643	21.568	0.0021419	0.00815775		INPP1	1	MF	Inhib~Sp09D09_down_ALL
ancestry	Inhib~Sp09D09_down_ALL		GO:0052745	inositol phosphate phosphatase activity	1/2	20/13066	0.05	326.65	18.0326	0.00305915	0.00815775		INPP1	1	MF	Inhib~Sp09D09_down_ALL
ancestry	Inhib~Sp09D09_down_ALL		GO:0019894	kinesin binding	1/2	39/13066	0.025641	167.513	12.8851	0.00596101	0.011922		PRC1	1	MF	Inhib~Sp09D09_down_ALL
ancestry	Inhib~Sp09D09_down_ALL		GO:0008017	microtubule binding	1/2	231/13066	0.004329	28.2814	5.17614	0.0350477	0.0471312		PRC1	1	MF	Inhib~Sp09D09_down_ALL
ancestry	Inhib~Sp09D09_down_ALL		GO:0016791	phosphatase activity	1/2	233/13066	0.00429185	28.0386	5.15264	0.0353484	0.0471312		INPP1	1	MF	Inhib~Sp09D09_down_ALL
ancestry	Inhib~Sp09D09_down_ALL		GO:0042578	phosphoric ester hydrolase activity	1/2	309/13066	0.00323625	21.1424	4.43351	0.0467408	0.0494291		INPP1	1	MF	Inhib~Sp09D09_down_ALL
ancestry	Inhib~Sp09D09_down_ALL		GO:0015631	tubulin binding	1/2	327/13066	0.0030581	19.9786	4.30033	0.0494291	0.0494291		PRC1	1	MF	Inhib~Sp09D09_down_ALL
ancestry	L5~Sp09D03_up_ALL		GO:0035064	methylated histone binding	1/2	66/13066	0.0151515	98.9848	9.87395	0.0100774	0.036337	0.00546421	CDYL2	1	MF	L5~Sp09D03_up_ALL
ancestry	L5~Sp09D03_up_ALL		GO:0140034	methylation-dependent protein binding	1/2	68/13066	0.0147059	96.0735	9.7254	0.010382	0.036337	0.00546421	CDYL2	1	MF	L5~Sp09D03_up_ALL
ancestry	L5~Sp09D03_up_ALL		GO:0140030	modification-dependent protein binding	1/2	161/13066	0.00621118	40.5776	6.25195	0.0244932	0.0379047	0.00569996	CDYL2	1	MF	L5~Sp09D03_up_ALL
ancestry	L5~Sp09D03_up_ALL		GO:0030246	carbohydrate binding	1/2	162/13066	0.00617284	40.3272	6.23189	0.0246444	0.0379047	0.00569996	NPTX2	1	MF	L5~Sp09D03_up_ALL
ancestry	L5~Sp09D03_up_ALL		GO:0003714	transcription corepressor activity	1/2	185/13066	0.00540541	35.3135	5.81578	0.0281184	0.0379047	0.00569996	CDYL2	1	MF	L5~Sp09D03_up_ALL
ancestry	L5~Sp09D03_up_ALL		GO:0042393	histone binding	1/2	214/13066	0.0046729	30.528	5.38875	0.0324898	0.0379047	0.00569996	CDYL2	1	MF	L5~Sp09D03_up_ALL
ancestry	L6~Sp09D04_down_ALL		GO:0031434	mitogen-activated protein kinase kinase binding	1/5	10/13066	0.1	261.32	16.1122	0.00382146	0.049565	0.0301002	TRIB3	1	MF	L6~Sp09D04_down_ALL
ancestry	L6~Sp09D04_down_ALL		GO:0140036	ubiquitin-modified protein reader activity	1/5	18/13066	0.0555556	145.178	11.9761	0.0068702	0.049565	0.0301002	ANKRD13A	1	MF	L6~Sp09D04_down_ALL
ancestry	L6~Sp09D04_down_ALL		GO:0140035	ubiquitin-like protein reader activity	1/5	21/13066	0.047619	124.438	11.0761	0.00801156	0.049565	0.0301002	ANKRD13A	1	MF	L6~Sp09D04_down_ALL
ancestry	L6~Sp09D04_down_ALL		GO:0035250	UDP-galactosyltransferase activity	1/5	23/13066	0.0434783	113.617	10.5763	0.00877188	0.049565	0.0301002	UGT8	1	MF	L6~Sp09D04_down_ALL
ancestry	L6~Sp09D04_down_ALL		GO:0008378	galactosyltransferase activity	1/5	25/13066	0.04	104.528	10.1373	0.00953173	0.049565	0.0301002	UGT8	1	MF	L6~Sp09D04_down_ALL
ancestry	Vasc~Sp09D08_down_ALL		GO:0016805	dipeptidase activity	2/19	12/13066	0.166667	114.614	15.0254	0.000131084	0.00891371	0.00524336	FOLH1/CNDP1	2	MF	Vasc~Sp09D08_down_ALL
ancestry	Vasc~Sp09D08_down_ALL		GO:0004180	carboxypeptidase activity	2/19	28/13066	0.0714286	49.1203	9.72698	0.00074041	0.0251739	0.0148082	FOLH1/CNDP1	2	MF	Vasc~Sp09D08_down_ALL
ancestry	Vasc~Sp09D08_down_ALL		GO:0008235	metalloexopeptidase activity	2/19	41/13066	0.0487805	33.5456	7.96473	0.00158819	0.0280134	0.0164785	FOLH1/CNDP1	2	MF	Vasc~Sp09D08_down_ALL
ancestry	Vasc~Sp09D08_down_ALL		GO:0008233	peptidase activity	4/19	364/13066	0.010989	7.55697	4.84166	0.00164785	0.0280134	0.0164785	FOLH1/KLK6/CAPN3/CNDP1	4	MF	Vasc~Sp09D08_down_ALL
ancestry	WM-uf~Sp09D07_down_AA		GO:0008312	7S RNA binding	1/6	7/13066	0.142857	311.095	17.5893	0.00321076	0.0183437	0.00965458	SRP9	1	MF	WM-uf~Sp09D07_down_AA
ancestry	WM-uf~Sp09D07_down_AA		GO:0005047	signal recognition particle binding	1/6	8/13066	0.125	272.208	16.4463	0.00366874	0.0183437	0.00965458	SRP9	1	MF	WM-uf~Sp09D07_down_AA
ancestry	WM-uf~Sp09D07_down_AA		GO:0015144	carbohydrate transmembrane transporter activity	1/6	25/13066	0.04	87.1067	9.23656	0.0114276	0.0237648	0.0125078	TMEM144	1	MF	WM-uf~Sp09D07_down_AA
ancestry	WM-uf~Sp09D07_down_AA		GO:0004693	cyclin-dependent protein serine/threonine kinase activity	1/6	26/13066	0.0384615	83.7564	9.05333	0.0118824	0.0237648	0.0125078	CDK18	1	MF	WM-uf~Sp09D07_down_AA
ancestry	WM-uf~Sp09D07_down_AA		GO:0097472	cyclin-dependent protein kinase activity	1/6	26/13066	0.0384615	83.7564	9.05333	0.0118824	0.0237648	0.0125078	CDK18	1	MF	WM-uf~Sp09D07_down_AA
ancestry	WM-uf~Sp09D07_down_AA, WM-uf~Sp09D07_down_EA		GO:0042923	neuropeptide binding	1/1	15/13066	0.0666667	871.067	29.4969	0.00114802	0.012271		GPR37	1	MF	WM-uf~Sp09D07_down_AA, WM-uf~Sp09D07_down_EA
ancestry	WM-uf~Sp09D07_down_AA, WM-uf~Sp09D07_down_EA		GO:0008188	neuropeptide receptor activity	1/1	26/13066	0.0384615	502.538	22.3951	0.0019899	0.012271		GPR37	1	MF	WM-uf~Sp09D07_down_AA, WM-uf~Sp09D07_down_EA
ancestry	WM-uf~Sp09D07_down_AA, WM-uf~Sp09D07_down_EA		GO:0030544	Hsp70 protein binding	1/1	42/13066	0.0238095	311.095	17.6095	0.00321445	0.012271		GPR37	1	MF	WM-uf~Sp09D07_down_AA, WM-uf~Sp09D07_down_EA
ancestry	WM-uf~Sp09D07_down_AA, WM-uf~Sp09D07_down_EA		GO:0008528	G protein-coupled peptide receptor activity	1/1	61/13066	0.0163934	214.197	14.6013	0.00466861	0.012271		GPR37	1	MF	WM-uf~Sp09D07_down_AA, WM-uf~Sp09D07_down_EA
ancestry	WM-uf~Sp09D07_down_AA, WM-uf~Sp09D07_down_EA		GO:0001653	peptide receptor activity	1/1	64/13066	0.015625	204.156	14.2533	0.00489821	0.012271		GPR37	1	MF	WM-uf~Sp09D07_down_AA, WM-uf~Sp09D07_down_EA
ancestry	WM-uf~Sp09D07_down_AA, WM-uf~Sp09D07_down_EA		GO:0030165	PDZ domain binding	1/1	74/13066	0.0135135	176.568	13.2502	0.00566355	0.012271		GPR37	1	MF	WM-uf~Sp09D07_down_AA, WM-uf~Sp09D07_down_EA
ancestry	WM-uf~Sp09D07_down_AA, WM-uf~Sp09D07_down_EA		GO:0031072	heat shock protein binding	1/1	114/13066	0.00877193	114.614	10.659	0.00872493	0.0143024		GPR37	1	MF	WM-uf~Sp09D07_down_AA, WM-uf~Sp09D07_down_EA
ancestry	WM-uf~Sp09D07_down_AA, WM-uf~Sp09D07_down_EA		GO:0051087	protein-folding chaperone binding	1/1	115/13066	0.00869565	113.617	10.6121	0.00880147	0.0143024		GPR37	1	MF	WM-uf~Sp09D07_down_AA, WM-uf~Sp09D07_down_EA
ancestry	WM-uf~Sp09D07_down_AA, WM-uf~Sp09D07_down_EA		GO:0042277	peptide binding	1/1	183/13066	0.00546448	71.3989	8.39041	0.0140058	0.0202306		GPR37	1	MF	WM-uf~Sp09D07_down_AA, WM-uf~Sp09D07_down_EA
ancestry	WM-uf~Sp09D07_down_AA, WM-uf~Sp09D07_down_EA		GO:0004930	G protein-coupled receptor activity	1/1	210/13066	0.0047619	62.219	7.82426	0.0160722	0.0208939		GPR37	1	MF	WM-uf~Sp09D07_down_AA, WM-uf~Sp09D07_down_EA
ancestry	WM-uf~Sp09D07_down_AA, WM-uf~Sp09D07_down_EA		GO:0031625	ubiquitin protein ligase binding	1/1	278/13066	0.00359712	47	6.78233	0.0212766	0.0242933		GPR37	1	MF	WM-uf~Sp09D07_down_AA, WM-uf~Sp09D07_down_EA
ancestry	WM-uf~Sp09D07_down_AA, WM-uf~Sp09D07_down_EA		GO:0044389	ubiquitin-like protein ligase binding	1/1	293/13066	0.00341297	44.5939	6.60256	0.0224246	0.0242933		GPR37	1	MF	WM-uf~Sp09D07_down_AA, WM-uf~Sp09D07_down_EA
ancestry	WM-uf~Sp09D07_down_AA, WM-uf~Sp09D07_down_EA		GO:0004888	transmembrane signaling receptor activity	1/1	488/13066	0.00204918	26.7746	5.07687	0.0373488	0.0373488		GPR37	1	MF	WM-uf~Sp09D07_down_AA, WM-uf~Sp09D07_down_EA
ancestry	WM-uf~Sp09D07_up_AA		GO:0008126	acetylesterase activity	1/7	5/13066	0.2	373.314	19.2777	0.00267625	0.0243092	0.00731103	ABHD2	1	MF	WM-uf~Sp09D07_up_AA
ancestry	WM-uf~Sp09D07_up_AA		GO:0034338	short-chain carboxylesterase activity	1/7	6/13066	0.166667	311.095	17.5893	0.00321076	0.0243092	0.00731103	ABHD2	1	MF	WM-uf~Sp09D07_up_AA
ancestry	WM-uf~Sp09D07_up_AA		GO:0099530	G protein-coupled receptor activity involved in regulation of postsynaptic membrane potential	1/7	6/13066	0.166667	311.095	17.5893	0.00321076	0.0243092	0.00731103	KCTD16	1	MF	WM-uf~Sp09D07_up_AA
ancestry	WM-uf~Sp09D07_up_AA		GO:0005516	calmodulin binding	2/7	177/13066	0.0112994	21.0912	6.23063	0.00366451	0.0243092	0.00731103	MAP2/CAMKK1	2	MF	WM-uf~Sp09D07_up_AA
ancestry	WM-uf~Sp09D07_up_AA		GO:0002162	dystroglycan binding	1/7	9/13066	0.111111	207.397	14.3401	0.00481283	0.0243092	0.00731103	MAP2	1	MF	WM-uf~Sp09D07_up_AA
ancestry	WM-uf~Sp09D07_up_AA		GO:0099528	G protein-coupled neurotransmitter receptor activity	1/7	10/13066	0.1	186.657	13.5974	0.00534636	0.0243092	0.00731103	KCTD16	1	MF	WM-uf~Sp09D07_up_AA
ancestry	WM-uf~Sp09D07_up_AA		GO:0004806	triacylglycerol lipase activity	1/7	12/13066	0.0833333	155.548	12.4002	0.00641268	0.0243092	0.00731103	ABHD2	1	MF	WM-uf~Sp09D07_up_AA
ancestry	WM-uf~Sp09D07_up_AA		GO:0047372	monoacylglycerol lipase activity	1/7	13/13066	0.0769231	143.582	11.9078	0.00694548	0.0243092	0.00731103	ABHD2	1	MF	WM-uf~Sp09D07_up_AA
ancestry	WM-uf~Sp09D07_up_AA		GO:0003707	nuclear steroid receptor activity	1/7	19/13066	0.0526316	98.2406	9.82014	0.0101371	0.0315377	0.00948502	ABHD2	1	MF	WM-uf~Sp09D07_up_AA
ancestry	WM-uf~Sp09D07_up_AA		GO:0017147	Wnt-protein binding	1/7	24/13066	0.0416667	77.7738	8.71556	0.0127901	0.0352534	0.0106025	WIF1	1	MF	WM-uf~Sp09D07_up_AA
ancestry	WM-uf~Sp09D07_up_AA		GO:0004683	calcium/calmodulin-dependent protein kinase activity	1/7	26/13066	0.0384615	71.7912	8.36519	0.0138496	0.0352534	0.0106025	CAMKK1	1	MF	WM-uf~Sp09D07_up_AA
ancestry	WM-uf~Sp09D07_up_AA		GO:0099529	neurotransmitter receptor activity involved in regulation of postsynaptic membrane potential	1/7	40/13066	0.025	46.6643	6.69653	0.0212387	0.0425896	0.0128089	KCTD16	1	MF	WM-uf~Sp09D07_up_AA
ancestry	WM-uf~Sp09D07_up_AA		GO:0004879	nuclear receptor activity	1/7	42/13066	0.0238095	44.4422	6.52849	0.0222904	0.0425896	0.0128089	ABHD2	1	MF	WM-uf~Sp09D07_up_AA
ancestry	WM-uf~Sp09D07_up_AA		GO:0048156	tau protein binding	1/7	43/13066	0.0232558	43.4086	6.44884	0.0228159	0.0425896	0.0128089	MAP2	1	MF	WM-uf~Sp09D07_up_AA
ancestry	WM-uf~Sp09D07_up_AA		GO:0098531	ligand-modulated transcription factor activity	1/7	43/13066	0.0232558	43.4086	6.44884	0.0228159	0.0425896	0.0128089	ABHD2	1	MF	WM-uf~Sp09D07_up_AA
ancestry	WM-uf~Sp09D07_up_AA		GO:0098960	postsynaptic neurotransmitter receptor activity	1/7	50/13066	0.02	37.3314	5.95906	0.0264875	0.0463532	0.0139408	KCTD16	1	MF	WM-uf~Sp09D07_up_AA
ancestry	WM-uf~Sp09D07_up_ALL		GO:0002162	dystroglycan binding	1/2	9/13066	0.111111	725.889	26.9155	0.0013772	0.006886		MAP2	1	MF	WM-uf~Sp09D07_up_ALL
ancestry	WM-uf~Sp09D07_up_ALL		GO:0048156	tau protein binding	1/2	43/13066	0.0232558	151.93	12.2655	0.00657139	0.0164285		MAP2	1	MF	WM-uf~Sp09D07_up_ALL
ancestry	WM-uf~Sp09D07_up_ALL		GO:0005516	calmodulin binding	1/2	177/13066	0.00564972	36.9096	5.9514	0.0269107	0.0438096		MAP2	1	MF	WM-uf~Sp09D07_up_ALL
ancestry	WM-uf~Sp09D07_up_ALL		GO:0008017	microtubule binding	1/2	231/13066	0.004329	28.2814	5.17614	0.0350477	0.0438096		MAP2	1	MF	WM-uf~Sp09D07_up_ALL
ancestry	WM-uf~Sp09D07_up_ALL		GO:0015631	tubulin binding	1/2	327/13066	0.0030581	19.9786	4.30033	0.0494291	0.0494291		MAP2	1	MF	WM-uf~Sp09D07_up_ALL
ancestry	WM~Sp09D06_down_EA		GO:0008320	protein transmembrane transporter activity	1/1	26/13066	0.0384615	502.538	22.3951	0.0019899	0.00612276		PEX14	1	MF	WM~Sp09D06_down_EA
ancestry	WM~Sp09D06_down_EA		GO:0022884	macromolecule transmembrane transporter activity	1/1	31/13066	0.0322581	421.484	20.5057	0.00237257	0.00612276		PEX14	1	MF	WM~Sp09D06_down_EA
ancestry	WM~Sp09D06_down_EA		GO:0048487	beta-tubulin binding	1/1	39/13066	0.025641	335.026	18.2764	0.00298485	0.00612276		PEX14	1	MF	WM~Sp09D06_down_EA
ancestry	WM~Sp09D06_down_EA		GO:0140318	protein transporter activity	1/1	40/13066	0.025	326.65	18.0458	0.00306138	0.00612276		PEX14	1	MF	WM~Sp09D06_down_EA
ancestry	WM~Sp09D06_down_EA		GO:0003714	transcription corepressor activity	1/1	185/13066	0.00540541	70.627	8.34428	0.0141589	0.0226542		PEX14	1	MF	WM~Sp09D06_down_EA
ancestry	WM~Sp09D06_down_EA		GO:0008017	microtubule binding	1/1	231/13066	0.004329	56.5628	7.45404	0.0176795	0.0235726		PEX14	1	MF	WM~Sp09D06_down_EA
ancestry	WM~Sp09D06_down_EA		GO:0015631	tubulin binding	1/1	327/13066	0.0030581	39.9572	6.24157	0.0250268	0.028602		PEX14	1	MF	WM~Sp09D06_down_EA
ancestry	WM~Sp09D06_down_EA		GO:0003712	transcription coregulator activity	1/1	449/13066	0.00222717	29.1002	5.30096	0.034364	0.034364		PEX14	1	MF	WM~Sp09D06_down_EA
Sex	Inhib~Sp09D09_down_ALL		GO:1990023	mitotic spindle midzone	1/2	9/12757	0.111111	708.722	26.5947	0.00141055	0.00861934	0.0018146	PRC1	1	CC	Inhib~Sp09D09_down_ALL
Sex	Inhib~Sp09D09_down_ALL		GO:0070938	contractile ring	1/2	11/12757	0.0909091	579.864	24.0501	0.00172387	0.00861934	0.0018146	PRC1	1	CC	Inhib~Sp09D09_down_ALL
Sex	Inhib~Sp09D09_down_ALL		GO:0051233	spindle midzone	1/2	28/12757	0.0357143	227.804	15.044	0.0043851	0.014617	0.00307726	PRC1	1	CC	Inhib~Sp09D09_down_ALL
Sex	Inhib~Sp09D09_down_ALL		GO:0005876	spindle microtubule	1/2	64/12757	0.015625	99.6641	9.90829	0.0100089	0.0228248	0.00480522	PRC1	1	CC	Inhib~Sp09D09_down_ALL
Sex	Inhib~Sp09D09_down_ALL		GO:0045171	intercellular bridge	1/2	73/12757	0.0136986	87.3767	9.26749	0.0114124	0.0228248	0.00480522	PRC1	1	CC	Inhib~Sp09D09_down_ALL
Sex	Inhib~Sp09D09_down_ALL		GO:0072686	mitotic spindle	1/2	137/12757	0.00729927	46.5584	6.71322	0.0213639	0.0331774	0.00698472	PRC1	1	CC	Inhib~Sp09D09_down_ALL
Sex	Inhib~Sp09D09_down_ALL		GO:0000922	spindle pole	1/2	149/12757	0.00671141	42.8087	6.4279	0.0232242	0.0331774	0.00698472	PRC1	1	CC	Inhib~Sp09D09_down_ALL
Sex	Inhib~Sp09D09_down_ALL		GO:0030496	midbody	1/2	180/12757	0.00555556	35.4361	5.82631	0.0280218	0.0350273	0.00737416	PRC1	1	CC	Inhib~Sp09D09_down_ALL
Sex	Vasc~Sp09D08_up_ALL		GO:0150053	cerebellar climbing fiber to Purkinje cell synapse	1/7	8/12757	0.125	227.804	15.0352	0.00438253	0.0420432	0.0210743	PLXNA4	1	CC	Vasc~Sp09D08_up_ALL
Sex	Vasc~Sp09D08_up_ALL		GO:0002116	semaphorin receptor complex	1/7	12/12757	0.0833333	151.869	12.251	0.00656761	0.0420432	0.0210743	PLXNA4	1	CC	Vasc~Sp09D08_up_ALL
Sex	Vasc~Sp09D08_up_ALL		GO:0098985	asymmetric, glutamatergic, excitatory synapse	1/7	12/12757	0.0833333	151.869	12.251	0.00656761	0.0420432	0.0210743	PLXNA4	1	CC	Vasc~Sp09D08_up_ALL
Sex	Vasc~Sp09D08_up_ALL		GO:0090443	FAR/SIN/STRIPAK complex	1/7	16/12757	0.0625	113.902	10.5879	0.00874858	0.0420432	0.0210743	STRIP2	1	CC	Vasc~Sp09D08_up_ALL
Sex	Vasc~Sp09D08_up_ALL		GO:0033268	node of Ranvier	1/7	19/12757	0.0526316	95.9173	9.70114	0.0103816	0.0420432	0.0210743	KCNQ2	1	CC	Vasc~Sp09D08_up_ALL
Sex	Vasc~Sp09D08_up_ALL		GO:0043194	axon initial segment	1/7	22/12757	0.0454545	82.8377	9.00153	0.0120123	0.0420432	0.0210743	KCNQ2	1	CC	Vasc~Sp09D08_up_ALL
Sex	WM-uf~Sp09D07_down_M		GO:0043218	compact myelin	4/72	12/12757	0.333333	59.0602	15.1592	4.46177e-07	0.000100836	8.26601e-05	MAL/PLLP/PMP22/JAM3	4	CC	WM-uf~Sp09D07_down_M
Sex	WM-uf~Sp09D07_down_M		GO:0043209	myelin sheath	5/72	38/12757	0.131579	23.3132	10.3778	2.16009e-06	0.00024409	0.000200092	CNP/MAL/PLLP/PMP22/JAM3	5	CC	WM-uf~Sp09D07_down_M
Sex	WM-uf~Sp09D07_down_M		GO:0072562	blood microparticle	5/72	65/12757	0.0769231	13.6293	7.69039	3.15853e-05	0.00237942	0.00195053	AGT/HSPA1B/HSPA2/LGALS3BP/TF	5	CC	WM-uf~Sp09D07_down_M
Sex	WM-uf~Sp09D07_down_M		GO:0097427	microtubule bundle	2/72	6/12757	0.333333	59.0602	10.7167	0.000464361	0.0262364	0.0215072	NUMA1/TPPP3	2	CC	WM-uf~Sp09D07_down_M
Sex	WM-uf~Sp09D07_down_M		GO:0031089	platelet dense granule lumen	2/72	9/12757	0.222222	39.3735	8.6758	0.0011023	0.04152	0.034036	LGALS3BP/SELENOP	2	CC	WM-uf~Sp09D07_down_M
Sex	WM-uf~Sp09D07_down_M		GO:0043220	Schmidt-Lanterman incisure	2/72	9/12757	0.222222	39.3735	8.6758	0.0011023	0.04152	0.034036	MAL/JAM3	2	CC	WM-uf~Sp09D07_down_M
Sex	WM-uf~Sp09D07_up_ALL		GO:0030314	junctional membrane complex	1/2	5/12757	0.2	1275.7	35.6973	0.00078376	0.00634746	0.000742393	JPH3	1	CC	WM-uf~Sp09D07_up_ALL
Sex	WM-uf~Sp09D07_up_ALL		GO:0043203	axon hillock	1/2	6/12757	0.166667	1063.08	32.5832	0.000940476	0.00634746	0.000742393	MAP2	1	CC	WM-uf~Sp09D07_up_ALL
Sex	WM-uf~Sp09D07_up_ALL		GO:0097441	basal dendrite	1/2	6/12757	0.166667	1063.08	32.5832	0.000940476	0.00634746	0.000742393	MAP2	1	CC	WM-uf~Sp09D07_up_ALL
Sex	WM-uf~Sp09D07_up_ALL		GO:1990635	proximal dendrite	1/2	7/12757	0.142857	911.214	30.1627	0.00109718	0.00634746	0.000742393	MAP2	1	CC	WM-uf~Sp09D07_up_ALL
Sex	WM-uf~Sp09D07_up_ALL		GO:0044294	dendritic growth cone	1/2	8/12757	0.125	797.312	28.2113	0.00125387	0.00634746	0.000742393	MAP2	1	CC	WM-uf~Sp09D07_up_ALL
Sex	WM-uf~Sp09D07_up_ALL		GO:0014701	junctional sarcoplasmic reticulum membrane	1/2	9/12757	0.111111	708.722	26.5947	0.00141055	0.00634746	0.000742393	JPH3	1	CC	WM-uf~Sp09D07_up_ALL
Sex	WM-uf~Sp09D07_up_ALL		GO:0044292	dendrite terminus	1/2	12/12757	0.0833333	531.542	23.0235	0.00188051	0.00725339	0.00084835	MAP2	1	CC	WM-uf~Sp09D07_up_ALL
Sex	WM-uf~Sp09D07_up_ALL		GO:0097440	apical dendrite	1/2	17/12757	0.0588235	375.206	19.3322	0.00266353	0.00898942	0.00105139	MAP2	1	CC	WM-uf~Sp09D07_up_ALL
Sex	WM-uf~Sp09D07_up_ALL		GO:0043194	axon initial segment	1/2	22/12757	0.0454545	289.932	16.984	0.00344625	0.01015	0.00118713	MAP2	1	CC	WM-uf~Sp09D07_up_ALL
Sex	WM-uf~Sp09D07_up_ALL		GO:0032839	dendrite cytoplasm	1/2	24/12757	0.0416667	265.771	16.2571	0.00375925	0.01015	0.00118713	MAP2	1	CC	WM-uf~Sp09D07_up_ALL
Sex	WM-uf~Sp09D07_up_ALL		GO:0033017	sarcoplasmic reticulum membrane	1/2	33/12757	0.030303	193.288	13.8493	0.00516714	0.012683	0.00148339	JPH3	1	CC	WM-uf~Sp09D07_up_ALL
Sex	WM-uf~Sp09D07_up_ALL		GO:0043198	dendritic shaft	1/2	38/12757	0.0263158	167.855	12.8984	0.00594887	0.013385	0.00156549	MAP2	1	CC	WM-uf~Sp09D07_up_ALL
Sex	WM-uf~Sp09D07_up_ALL		GO:0016529	sarcoplasmic reticulum	1/2	62/12757	0.016129	102.879	10.0692	0.00969691	0.0201397	0.00235553	JPH3	1	CC	WM-uf~Sp09D07_up_ALL
Sex	WM-uf~Sp09D07_up_ALL		GO:0044304	main axon	1/2	69/12757	0.0144928	92.442	9.53687	0.0107888	0.0208069	0.00243355	MAP2	1	CC	WM-uf~Sp09D07_up_ALL
Sex	WM-uf~Sp09D07_up_ALL		GO:0016528	sarcoplasm	1/2	80/12757	0.0125	79.7313	8.84537	0.0125033	0.0215898	0.00252513	JPH3	1	CC	WM-uf~Sp09D07_up_ALL
Sex	WM-uf~Sp09D07_up_ALL		GO:0120111	neuron projection cytoplasm	1/2	82/12757	0.0121951	77.7866	8.73475	0.0128149	0.0215898	0.00252513	MAP2	1	CC	WM-uf~Sp09D07_up_ALL
Sex	WM-uf~Sp09D07_up_ALL		GO:0030175	filopodium	1/2	87/12757	0.0114943	73.3161	8.47497	0.0135936	0.0215898	0.00252513	MAP2	1	CC	WM-uf~Sp09D07_up_ALL
Sex	WM-uf~Sp09D07_up_ALL		GO:0005875	microtubule associated complex	1/2	119/12757	0.00840336	53.6008	7.2187	0.0185701	0.0278552	0.00325792	MAP2	1	CC	WM-uf~Sp09D07_up_ALL
Sex	WM-uf~Sp09D07_up_ALL		GO:0030426	growth cone	1/2	147/12757	0.00680272	43.3912	6.47304	0.0229143	0.031771	0.00371591	MAP2	1	CC	WM-uf~Sp09D07_up_ALL
Sex	WM-uf~Sp09D07_up_ALL		GO:0030427	site of polarized growth	1/2	151/12757	0.00662252	42.2417	6.38364	0.0235341	0.031771	0.00371591	MAP2	1	CC	WM-uf~Sp09D07_up_ALL
Sex	WM-uf~Sp09D07_up_ALL		GO:0098858	actin-based cell projection	1/2	166/12757	0.0060241	38.4247	6.07735	0.0258566	0.0332442	0.00388821	MAP2	1	CC	WM-uf~Sp09D07_up_ALL
Sex	WM-uf~Sp09D07_up_ALL		GO:0032838	plasma membrane bounded cell projection cytoplasm	1/2	206/12757	0.00485437	30.9636	5.42901	0.0320365	0.0393175	0.00459854	MAP2	1	CC	WM-uf~Sp09D07_up_ALL
Sex	WM-uf~Sp09D07_up_ALL		GO:0150034	distal axon	1/2	236/12757	0.00423729	27.0275	5.05361	0.0366585	0.041587	0.00486398	MAP2	1	CC	WM-uf~Sp09D07_up_ALL
Sex	WM-uf~Sp09D07_up_ALL		GO:0099568	cytoplasmic region	1/2	238/12757	0.00420168	26.8004	5.03109	0.0369662	0.041587	0.00486398	MAP2	1	CC	WM-uf~Sp09D07_up_ALL
Sex	WM-uf~Sp09D07_up_M		GO:0043198	dendritic shaft	3/15	38/12757	0.0789474	67.1421	14.0097	1.08249e-05	0.000952589	0.000615309	CNIH2/GRM5/MAP2	3	CC	WM-uf~Sp09D07_up_M
Sex	Inhib~Sp09D09_down_ALL		GO:0000022	mitotic spindle elongation	1/2	5/12156	0.2	1215.6	34.8454	0.000822504	0.0111303	0.00242402	PRC1	1	BP	Inhib~Sp09D09_down_ALL
Sex	Inhib~Sp09D09_down_ALL		GO:0051231	spindle elongation	1/2	6/12156	0.166667	1013	31.8054	0.000986964	0.0111303	0.00242402	PRC1	1	BP	Inhib~Sp09D09_down_ALL
Sex	Inhib~Sp09D09_down_ALL		GO:0051255	spindle midzone assembly	1/2	7/12156	0.142857	868.286	29.4424	0.00115141	0.0111303	0.00242402	PRC1	1	BP	Inhib~Sp09D09_down_ALL
Sex	L5~Sp09D03_up_ALL		GO:0008306	associative learning	1/2	82/12156	0.0121951	74.122	8.5224	0.0134463	0.0444135		NPTX2	1	BP	L5~Sp09D03_up_ALL
Sex	L5~Sp09D03_up_ALL		GO:0007612	learning	1/2	144/12156	0.00694444	42.2083	6.38104	0.0235526	0.0444135		NPTX2	1	BP	L5~Sp09D03_up_ALL
Sex	L5~Sp09D03_up_ALL		GO:0007611	learning or memory	1/2	239/12156	0.0041841	25.431	4.89315	0.0389372	0.0444135		NPTX2	1	BP	L5~Sp09D03_up_ALL
Sex	L5~Sp09D03_up_ALL		GO:0050890	cognition	1/2	273/12156	0.003663	22.2637	4.55817	0.0444135	0.0444135		NPTX2	1	BP	L5~Sp09D03_up_ALL
Sex	L6~Sp09D04_down_ALL		GO:0030913	paranodal junction assembly	2/5	6/12156	0.333333	810.4	40.226	2.02904e-06	0.000635088	0.000281929	UGT8/CD9	2	BP	L6~Sp09D04_down_ALL
Sex	L6~Sp09D04_down_ALL		GO:0035036	sperm-egg recognition	2/5	22/12156	0.0909091	221.018	20.9519	3.11649e-05	0.00388368	0.00172405	ZP3/CD9	2	BP	L6~Sp09D04_down_ALL
Sex	L6~Sp09D04_down_ALL		GO:0032288	myelin assembly	2/5	24/12156	0.0833333	202.6	20.0533	3.72238e-05	0.00388368	0.00172405	UGT8/CD9	2	BP	L6~Sp09D04_down_ALL
Sex	L6~Sp09D04_down_ALL		GO:0009988	cell-cell recognition	2/5	35/12156	0.0571429	138.926	16.5755	8.01016e-05	0.00626795	0.00278248	ZP3/CD9	2	BP	L6~Sp09D04_down_ALL
Sex	L6~Sp09D04_down_ALL		GO:0007338	single fertilization	2/5	82/12156	0.0243902	59.2976	10.7445	0.000443635	0.024776	0.0109986	ZP3/CD9	2	BP	L6~Sp09D04_down_ALL
Sex	L6~Sp09D04_down_ALL		GO:0010927	cellular component assembly involved in morphogenesis	2/5	95/12156	0.0210526	51.1832	9.96058	0.000595177	0.024776	0.0109986	UGT8/CD9	2	BP	L6~Sp09D04_down_ALL
Sex	L6~Sp09D04_down_ALL		GO:0032989	cellular anatomical entity morphogenesis	2/5	95/12156	0.0210526	51.1832	9.96058	0.000595177	0.024776	0.0109986	UGT8/CD9	2	BP	L6~Sp09D04_down_ALL
Sex	L6~Sp09D04_down_ALL		GO:0008037	cell recognition	2/5	98/12156	0.0204082	49.6163	9.80198	0.000633253	0.024776	0.0109986	ZP3/CD9	2	BP	L6~Sp09D04_down_ALL
Sex	L6~Sp09D04_down_ALL		GO:0009566	fertilization	2/5	105/12156	0.0190476	46.3086	9.45845	0.000726608	0.0252698	0.0112178	ZP3/CD9	2	BP	L6~Sp09D04_down_ALL
Sex	L6~Sp09D04_down_ALL		GO:0007043	cell-cell junction assembly	2/5	114/12156	0.0175439	42.6526	9.06363	0.000855883	0.0267891	0.0118923	UGT8/CD9	2	BP	L6~Sp09D04_down_ALL
Sex	L6~Sp09D04_down_ALL		GO:0031623	receptor internalization	2/5	121/12156	0.0165289	40.1851	8.78714	0.000963597	0.0274187	0.0121717	ANKRD13A/CD9	2	BP	L6~Sp09D04_down_ALL
Sex	L6~Sp09D04_down_ALL		GO:0042552	myelination	2/5	142/12156	0.0140845	34.2423	8.08253	0.00132412	0.0304362	0.0135113	UGT8/CD9	2	BP	L6~Sp09D04_down_ALL
Sex	L6~Sp09D04_down_ALL		GO:0007272	ensheathment of neurons	2/5	144/12156	0.0138889	33.7667	8.02347	0.00136136	0.0304362	0.0135113	UGT8/CD9	2	BP	L6~Sp09D04_down_ALL
Sex	L6~Sp09D04_down_ALL		GO:0008366	axon ensheathment	2/5	144/12156	0.0138889	33.7667	8.02347	0.00136136	0.0304362	0.0135113	UGT8/CD9	2	BP	L6~Sp09D04_down_ALL
Sex	L6~Sp09D04_down_ALL		GO:0002685	regulation of leukocyte migration	2/5	160/12156	0.0125	30.39	7.59098	0.00167742	0.0305301	0.0135529	ZP3/CD9	2	BP	L6~Sp09D04_down_ALL
Sex	L6~Sp09D04_down_ALL		GO:0045216	cell-cell junction organization	2/5	162/12156	0.0123457	30.0148	7.5414	0.00171918	0.0305301	0.0135529	UGT8/CD9	2	BP	L6~Sp09D04_down_ALL
Sex	L6~Sp09D04_down_ALL		GO:0002866	positive regulation of acute inflammatory response to antigenic stimulus	1/5	6/12156	0.166667	405.2	20.0882	0.00246589	0.0305301	0.0135529	ZP3	1	BP	L6~Sp09D04_down_ALL
Sex	L6~Sp09D04_down_ALL		GO:0006682	galactosylceramide biosynthetic process	1/5	6/12156	0.166667	405.2	20.0882	0.00246589	0.0305301	0.0135529	UGT8	1	BP	L6~Sp09D04_down_ALL
Sex	L6~Sp09D04_down_ALL		GO:0007342	fusion of sperm to egg plasma membrane involved in single fertilization	1/5	6/12156	0.166667	405.2	20.0882	0.00246589	0.0305301	0.0135529	CD9	1	BP	L6~Sp09D04_down_ALL
Sex	L6~Sp09D04_down_ALL		GO:0014908	myotube differentiation involved in skeletal muscle regeneration	1/5	6/12156	0.166667	405.2	20.0882	0.00246589	0.0305301	0.0135529	CD9	1	BP	L6~Sp09D04_down_ALL
Sex	L6~Sp09D04_down_ALL		GO:0019375	galactolipid biosynthetic process	1/5	6/12156	0.166667	405.2	20.0882	0.00246589	0.0305301	0.0135529	UGT8	1	BP	L6~Sp09D04_down_ALL
Sex	L6~Sp09D04_down_ALL		GO:0060046	regulation of acrosome reaction	1/5	6/12156	0.166667	405.2	20.0882	0.00246589	0.0305301	0.0135529	ZP3	1	BP	L6~Sp09D04_down_ALL
Sex	L6~Sp09D04_down_ALL		GO:0002524	hypersensitivity	1/5	7/12156	0.142857	347.314	18.5911	0.0028764	0.0305301	0.0135529	ZP3	1	BP	L6~Sp09D04_down_ALL
Sex	L6~Sp09D04_down_ALL		GO:0002864	regulation of acute inflammatory response to antigenic stimulus	1/5	7/12156	0.142857	347.314	18.5911	0.0028764	0.0305301	0.0135529	ZP3	1	BP	L6~Sp09D04_down_ALL
Sex	L6~Sp09D04_down_ALL		GO:0006681	galactosylceramide metabolic process	1/5	7/12156	0.142857	347.314	18.5911	0.0028764	0.0305301	0.0135529	UGT8	1	BP	L6~Sp09D04_down_ALL
Sex	L6~Sp09D04_down_ALL		GO:0019374	galactolipid metabolic process	1/5	7/12156	0.142857	347.314	18.5911	0.0028764	0.0305301	0.0135529	UGT8	1	BP	L6~Sp09D04_down_ALL
Sex	L6~Sp09D04_down_ALL		GO:0060478	acrosomal vesicle exocytosis	1/5	7/12156	0.142857	347.314	18.5911	0.0028764	0.0305301	0.0135529	ZP3	1	BP	L6~Sp09D04_down_ALL
Sex	L6~Sp09D04_down_ALL		GO:0001547	antral ovarian follicle growth	1/5	8/12156	0.125	303.9	17.3839	0.00328677	0.0305301	0.0135529	ZP3	1	BP	L6~Sp09D04_down_ALL
Sex	L6~Sp09D04_down_ALL		GO:0002863	positive regulation of inflammatory response to antigenic stimulus	1/5	8/12156	0.125	303.9	17.3839	0.00328677	0.0305301	0.0135529	ZP3	1	BP	L6~Sp09D04_down_ALL
Sex	L6~Sp09D04_down_ALL		GO:0002922	positive regulation of humoral immune response	1/5	8/12156	0.125	303.9	17.3839	0.00328677	0.0305301	0.0135529	ZP3	1	BP	L6~Sp09D04_down_ALL
Sex	L6~Sp09D04_down_ALL		GO:0045026	plasma membrane fusion	1/5	8/12156	0.125	303.9	17.3839	0.00328677	0.0305301	0.0135529	CD9	1	BP	L6~Sp09D04_down_ALL
Sex	L6~Sp09D04_down_ALL		GO:0046476	glycosylceramide biosynthetic process	1/5	8/12156	0.125	303.9	17.3839	0.00328677	0.0305301	0.0135529	UGT8	1	BP	L6~Sp09D04_down_ALL
Sex	L6~Sp09D04_down_ALL		GO:0090331	negative regulation of platelet aggregation	1/5	8/12156	0.125	303.9	17.3839	0.00328677	0.0305301	0.0135529	CD9	1	BP	L6~Sp09D04_down_ALL
Sex	L6~Sp09D04_down_ALL		GO:0006898	receptor-mediated endocytosis	2/5	226/12156	0.00884956	21.515	6.31485	0.00331636	0.0305301	0.0135529	ANKRD13A/CD9	2	BP	L6~Sp09D04_down_ALL
Sex	L6~Sp09D04_down_ALL		GO:0099612	protein localization to axon	1/5	9/12156	0.111111	270.133	16.3837	0.00369701	0.0330618	0.0146768	UGT8	1	BP	L6~Sp09D04_down_ALL
Sex	L6~Sp09D04_down_ALL		GO:0022412	cellular process involved in reproduction in multicellular organism	2/5	246/12156	0.00813008	19.7659	6.03165	0.00391768	0.0340621	0.0151209	ZP3/CD9	2	BP	L6~Sp09D04_down_ALL
Sex	L6~Sp09D04_down_ALL		GO:0034111	negative regulation of homotypic cell-cell adhesion	1/5	10/12156	0.1	243.12	15.5371	0.00410711	0.0347439	0.0154236	CD9	1	BP	L6~Sp09D04_down_ALL
Sex	L6~Sp09D04_down_ALL		GO:0050900	leukocyte migration	2/5	257/12156	0.0077821	18.9198	5.88982	0.00426881	0.0351615	0.0156089	ZP3/CD9	2	BP	L6~Sp09D04_down_ALL
Sex	L6~Sp09D04_down_ALL		GO:0002438	acute inflammatory response to antigenic stimulus	1/5	13/12156	0.0769231	187.015	13.6118	0.00533661	0.0409936	0.018198	ZP3	1	BP	L6~Sp09D04_down_ALL
Sex	L6~Sp09D04_down_ALL		GO:1905666	regulation of protein localization to endosome	1/5	13/12156	0.0769231	187.015	13.6118	0.00533661	0.0409936	0.018198	ANKRD13A	1	BP	L6~Sp09D04_down_ALL
Sex	L6~Sp09D04_down_ALL		GO:0010544	negative regulation of platelet activation	1/5	14/12156	0.0714286	173.657	13.1117	0.00574617	0.0409936	0.018198	CD9	1	BP	L6~Sp09D04_down_ALL
Sex	L6~Sp09D04_down_ALL		GO:0002091	negative regulation of receptor internalization	1/5	15/12156	0.0666667	162.08	12.6624	0.0061556	0.0409936	0.018198	ANKRD13A	1	BP	L6~Sp09D04_down_ALL
Sex	L6~Sp09D04_down_ALL		GO:0002675	positive regulation of acute inflammatory response	1/5	15/12156	0.0666667	162.08	12.6624	0.0061556	0.0409936	0.018198	ZP3	1	BP	L6~Sp09D04_down_ALL
Sex	L6~Sp09D04_down_ALL		GO:0006677	glycosylceramide metabolic process	1/5	15/12156	0.0666667	162.08	12.6624	0.0061556	0.0409936	0.018198	UGT8	1	BP	L6~Sp09D04_down_ALL
Sex	L6~Sp09D04_down_ALL		GO:0032753	positive regulation of interleukin-4 production	1/5	15/12156	0.0666667	162.08	12.6624	0.0061556	0.0409936	0.018198	ZP3	1	BP	L6~Sp09D04_down_ALL
Sex	L6~Sp09D04_down_ALL		GO:0045717	negative regulation of fatty acid biosynthetic process	1/5	15/12156	0.0666667	162.08	12.6624	0.0061556	0.0409936	0.018198	TRIB3	1	BP	L6~Sp09D04_down_ALL
Sex	L6~Sp09D04_down_ALL		GO:0051443	positive regulation of ubiquitin-protein transferase activity	1/5	15/12156	0.0666667	162.08	12.6624	0.0061556	0.0409936	0.018198	TRIB3	1	BP	L6~Sp09D04_down_ALL
Sex	L6~Sp09D04_down_ALL		GO:0045956	positive regulation of calcium ion-dependent exocytosis	1/5	16/12156	0.0625	151.95	12.2558	0.00656489	0.0428085	0.0190036	ZP3	1	BP	L6~Sp09D04_down_ALL
Sex	L6~Sp09D04_down_ALL		GO:0035902	response to immobilization stress	1/5	17/12156	0.0588235	143.012	11.8854	0.00697405	0.0445485	0.019776	UGT8	1	BP	L6~Sp09D04_down_ALL
Sex	L6~Sp09D04_down_ALL		GO:0007339	binding of sperm to zona pellucida	1/5	18/12156	0.0555556	135.067	11.5462	0.00738307	0.046218	0.0205172	ZP3	1	BP	L6~Sp09D04_down_ALL
Sex	L6~Sp09D04_down_ALL		GO:0022407	regulation of cell-cell adhesion	2/5	344/12156	0.00581395	14.1349	5.01303	0.00754556	0.046309	0.0205576	ZP3/CD9	2	BP	L6~Sp09D04_down_ALL
Sex	L6~Sp09D04_down_ALL		GO:0002920	regulation of humoral immune response	1/5	21/12156	0.047619	115.771	10.6778	0.00860933	0.0489949	0.0217499	ZP3	1	BP	L6~Sp09D04_down_ALL
Sex	L6~Sp09D04_down_ALL		GO:0032633	interleukin-4 production	1/5	21/12156	0.047619	115.771	10.6778	0.00860933	0.0489949	0.0217499	ZP3	1	BP	L6~Sp09D04_down_ALL
Sex	L6~Sp09D04_down_ALL		GO:0032673	regulation of interleukin-4 production	1/5	21/12156	0.047619	115.771	10.6778	0.00860933	0.0489949	0.0217499	ZP3	1	BP	L6~Sp09D04_down_ALL
Sex	L6~Sp09D04_down_ALL		GO:0090330	regulation of platelet aggregation	1/5	21/12156	0.047619	115.771	10.6778	0.00860933	0.0489949	0.0217499	CD9	1	BP	L6~Sp09D04_down_ALL
Sex	Vasc~Sp09D08_down_ALL		GO:0099612	protein localization to axon	2/17	9/12156	0.222222	158.902	17.7331	6.58906e-05	0.0279376	0.0204608	MAL/CNTN2	2	BP	Vasc~Sp09D08_down_ALL
Sex	Vasc~Sp09D08_down_ALL		GO:0046716	muscle cell cellular homeostasis	2/17	17/12156	0.117647	84.1246	12.8343	0.000247287	0.0415567	0.030435	CFL2/CAPN3	2	BP	Vasc~Sp09D08_down_ALL
Sex	Vasc~Sp09D08_down_ALL		GO:0048709	oligodendrocyte differentiation	3/17	97/12156	0.0309278	22.1152	7.81333	0.000308825	0.0415567	0.030435	GPR17/MAL/CNTN2	3	BP	Vasc~Sp09D08_down_ALL
Sex	Vasc~Sp09D08_down_ALL		GO:0022010	central nervous system myelination	2/17	24/12156	0.0833333	59.5882	10.7513	0.000498966	0.0415567	0.030435	MAL/CNTN2	2	BP	Vasc~Sp09D08_down_ALL
Sex	Vasc~Sp09D08_down_ALL		GO:0032291	axon ensheathment in central nervous system	2/17	24/12156	0.0833333	59.5882	10.7513	0.000498966	0.0415567	0.030435	MAL/CNTN2	2	BP	Vasc~Sp09D08_down_ALL
Sex	Vasc~Sp09D08_down_ALL		GO:0045745	positive regulation of G protein-coupled receptor signaling pathway	2/17	28/12156	0.0714286	51.0756	9.92708	0.000681123	0.0415567	0.030435	KLK6/CNTN2	2	BP	Vasc~Sp09D08_down_ALL
Sex	Vasc~Sp09D08_down_ALL		GO:0045214	sarcomere organization	2/17	32/12156	0.0625	44.6912	9.26097	0.000890814	0.0415567	0.030435	CFL2/CAPN3	2	BP	Vasc~Sp09D08_down_ALL
Sex	Vasc~Sp09D08_down_ALL		GO:0042552	myelination	3/17	142/12156	0.0211268	15.1069	6.32764	0.000941185	0.0415567	0.030435	MAL/KLK6/CNTN2	3	BP	Vasc~Sp09D08_down_ALL
Sex	Vasc~Sp09D08_down_ALL		GO:0007272	ensheathment of neurons	3/17	144/12156	0.0208333	14.8971	6.27779	0.00098011	0.0415567	0.030435	MAL/KLK6/CNTN2	3	BP	Vasc~Sp09D08_down_ALL
Sex	Vasc~Sp09D08_down_ALL		GO:0008366	axon ensheathment	3/17	144/12156	0.0208333	14.8971	6.27779	0.00098011	0.0415567	0.030435	MAL/KLK6/CNTN2	3	BP	Vasc~Sp09D08_down_ALL
Sex	Vasc~Sp09D08_up_ALL		GO:0021559	trigeminal nerve development	1/7	5/12156	0.2	347.314	18.5911	0.0028764	0.0402497	0.0220314	PLXNA4	1	BP	Vasc~Sp09D08_up_ALL
Sex	Vasc~Sp09D08_up_ALL		GO:0021636	trigeminal nerve morphogenesis	1/7	5/12156	0.2	347.314	18.5911	0.0028764	0.0402497	0.0220314	PLXNA4	1	BP	Vasc~Sp09D08_up_ALL
Sex	Vasc~Sp09D08_up_ALL		GO:0021637	trigeminal nerve structural organization	1/7	5/12156	0.2	347.314	18.5911	0.0028764	0.0402497	0.0220314	PLXNA4	1	BP	Vasc~Sp09D08_up_ALL
Sex	Vasc~Sp09D08_up_ALL		GO:0021612	facial nerve structural organization	1/7	6/12156	0.166667	289.429	16.9622	0.00345082	0.0402497	0.0220314	PLXNA4	1	BP	Vasc~Sp09D08_up_ALL
Sex	Vasc~Sp09D08_up_ALL		GO:0021785	branchiomotor neuron axon guidance	1/7	6/12156	0.166667	289.429	16.9622	0.00345082	0.0402497	0.0220314	PLXNA4	1	BP	Vasc~Sp09D08_up_ALL
Sex	Vasc~Sp09D08_up_ALL		GO:0061643	chemorepulsion of axon	1/7	6/12156	0.166667	289.429	16.9622	0.00345082	0.0402497	0.0220314	PLXNA4	1	BP	Vasc~Sp09D08_up_ALL
Sex	Vasc~Sp09D08_up_ALL		GO:0021561	facial nerve development	1/7	7/12156	0.142857	248.082	15.6955	0.00402497	0.0402497	0.0220314	PLXNA4	1	BP	Vasc~Sp09D08_up_ALL
Sex	Vasc~Sp09D08_up_ALL		GO:0021610	facial nerve morphogenesis	1/7	7/12156	0.142857	248.082	15.6955	0.00402497	0.0402497	0.0220314	PLXNA4	1	BP	Vasc~Sp09D08_up_ALL
Sex	Vasc~Sp09D08_up_ALL		GO:0021960	anterior commissure morphogenesis	1/7	7/12156	0.142857	248.082	15.6955	0.00402497	0.0402497	0.0220314	PLXNA4	1	BP	Vasc~Sp09D08_up_ALL
Sex	Vasc~Sp09D08_up_ALL		GO:0033234	negative regulation of protein sumoylation	1/7	7/12156	0.142857	248.082	15.6955	0.00402497	0.0402497	0.0220314	HMG20A	1	BP	Vasc~Sp09D08_up_ALL
Sex	Vasc~Sp09D08_up_ALL		GO:0021604	cranial nerve structural organization	1/7	8/12156	0.125	217.071	14.6739	0.00459883	0.0418075	0.0228841	PLXNA4	1	BP	Vasc~Sp09D08_up_ALL
Sex	Vasc~Sp09D08_up_ALL		GO:0021783	preganglionic parasympathetic fiber development	1/7	10/12156	0.1	173.657	13.1106	0.0057457	0.0441977	0.0241924	PLXNA4	1	BP	Vasc~Sp09D08_up_ALL
Sex	Vasc~Sp09D08_up_ALL		GO:0048486	parasympathetic nervous system development	1/7	10/12156	0.1	173.657	13.1106	0.0057457	0.0441977	0.0241924	PLXNA4	1	BP	Vasc~Sp09D08_up_ALL
Sex	Vasc~Sp09D08_up_ALL		GO:0048532	anatomical structure arrangement	1/7	12/12156	0.0833333	144.714	11.9554	0.00689143	0.0492245	0.0269439	PLXNA4	1	BP	Vasc~Sp09D08_up_ALL
Sex	Vasc~Sp09D08_up_ALL		GO:0048485	sympathetic nervous system development	1/7	13/12156	0.0769231	133.582	11.4802	0.00746388	0.0497592	0.0272366	PLXNA4	1	BP	Vasc~Sp09D08_up_ALL
Sex	WM-uf~Sp09D07_down_ALL		GO:0042552	myelination	4/18	142/12156	0.028169	19.0235	8.31915	4.80893e-05	0.00922731	0.00686145	MAG/KLK6/MYRF/CD9	4	BP	WM-uf~Sp09D07_down_ALL
Sex	WM-uf~Sp09D07_down_ALL		GO:0007272	ensheathment of neurons	4/18	144/12156	0.0277778	18.7593	8.25541	5.07925e-05	0.00922731	0.00686145	MAG/KLK6/MYRF/CD9	4	BP	WM-uf~Sp09D07_down_ALL
Sex	WM-uf~Sp09D07_down_ALL		GO:0008366	axon ensheathment	4/18	144/12156	0.0277778	18.7593	8.25541	5.07925e-05	0.00922731	0.00686145	MAG/KLK6/MYRF/CD9	4	BP	WM-uf~Sp09D07_down_ALL
Sex	WM-uf~Sp09D07_down_ALL		GO:0031643	positive regulation of myelination	2/18	17/12156	0.117647	79.451	12.4644	0.000277969	0.0301555	0.0224237	MAG/MYRF	2	BP	WM-uf~Sp09D07_down_ALL
Sex	WM-uf~Sp09D07_down_ALL		GO:0010927	cellular component assembly involved in morphogenesis	3/18	95/12156	0.0315789	21.3263	7.65895	0.000346538	0.0301555	0.0224237	CFL2/MAG/CD9	3	BP	WM-uf~Sp09D07_down_ALL
Sex	WM-uf~Sp09D07_down_ALL		GO:0032989	cellular anatomical entity morphogenesis	3/18	95/12156	0.0315789	21.3263	7.65895	0.000346538	0.0301555	0.0224237	CFL2/MAG/CD9	3	BP	WM-uf~Sp09D07_down_ALL
Sex	WM-uf~Sp09D07_down_ALL		GO:0016540	protein autoprocessing	2/18	20/12156	0.1	67.5333	11.4672	0.000387319	0.0301555	0.0224237	KLK6/MYRF	2	BP	WM-uf~Sp09D07_down_ALL
Sex	WM-uf~Sp09D07_down_ALL		GO:0022010	central nervous system myelination	2/18	24/12156	0.0833333	56.2778	10.4383	0.000560661	0.030556	0.0227215	MAG/MYRF	2	BP	WM-uf~Sp09D07_down_ALL
Sex	WM-uf~Sp09D07_down_ALL		GO:0032288	myelin assembly	2/18	24/12156	0.0833333	56.2778	10.4383	0.000560661	0.030556	0.0227215	MAG/CD9	2	BP	WM-uf~Sp09D07_down_ALL
Sex	WM-uf~Sp09D07_down_ALL		GO:0032291	axon ensheathment in central nervous system	2/18	24/12156	0.0833333	56.2778	10.4383	0.000560661	0.030556	0.0227215	MAG/MYRF	2	BP	WM-uf~Sp09D07_down_ALL
Sex	WM-uf~Sp09D07_down_ALL		GO:0031646	positive regulation of nervous system process	2/18	30/12156	0.0666667	45.0222	9.29638	0.000879013	0.0435511	0.0323847	MAG/MYRF	2	BP	WM-uf~Sp09D07_down_ALL
Sex	WM-uf~Sp09D07_down_M		GO:0007272	ensheathment of neurons	10/70	144/12156	0.0694444	12.0595	10.16	8.59839e-09	7.43761e-06	6.49858e-06	MAL/CLDN11/PLLP/PMP22/KLK6/UGT8/MYRF/FA2H/JAM3/CD9	10	BP	WM-uf~Sp09D07_down_M
Sex	WM-uf~Sp09D07_down_M		GO:0008366	axon ensheathment	10/70	144/12156	0.0694444	12.0595	10.16	8.59839e-09	7.43761e-06	6.49858e-06	MAL/CLDN11/PLLP/PMP22/KLK6/UGT8/MYRF/FA2H/JAM3/CD9	10	BP	WM-uf~Sp09D07_down_M
Sex	WM-uf~Sp09D07_down_M		GO:0042552	myelination	9/70	142/12156	0.0633803	11.0064	9.12778	1.11536e-07	6.43188e-05	5.61983e-05	MAL/PLLP/PMP22/KLK6/UGT8/MYRF/FA2H/JAM3/CD9	9	BP	WM-uf~Sp09D07_down_M
Sex	WM-uf~Sp09D07_down_M		GO:0032288	myelin assembly	4/70	24/12156	0.166667	28.9429	10.4279	9.82136e-06	0.00424774	0.00371144	PLLP/PMP22/UGT8/CD9	4	BP	WM-uf~Sp09D07_down_M
Sex	WM-uf~Sp09D07_down_M		GO:0010927	cellular component assembly involved in morphogenesis	6/70	95/12156	0.0631579	10.9678	7.42259	1.70271e-05	0.00490949	0.00428965	CFL2/CSRP1/PLLP/PMP22/UGT8/CD9	6	BP	WM-uf~Sp09D07_down_M
Sex	WM-uf~Sp09D07_down_M		GO:0032989	cellular anatomical entity morphogenesis	6/70	95/12156	0.0631579	10.9678	7.42259	1.70271e-05	0.00490949	0.00428965	CFL2/CSRP1/PLLP/PMP22/UGT8/CD9	6	BP	WM-uf~Sp09D07_down_M
Sex	WM-uf~Sp09D07_down_M		GO:0045216	cell-cell junction organization	7/70	162/12156	0.0432099	7.5037	6.34193	3.88539e-05	0.00960246	0.0083901	GJB6/FERMT2/AGT/CLDN11/UGT8/JAM3/CD9	7	BP	WM-uf~Sp09D07_down_M
Sex	WM-uf~Sp09D07_down_M		GO:0007043	cell-cell junction assembly	6/70	114/12156	0.0526316	9.13985	6.64515	4.79558e-05	0.0103704	0.00906112	GJB6/AGT/CLDN11/UGT8/JAM3/CD9	6	BP	WM-uf~Sp09D07_down_M
Sex	WM-uf~Sp09D07_down_M		GO:0006677	glycosylceramide metabolic process	3/70	15/12156	0.2	34.7314	9.94806	7.91835e-05	0.0152208	0.0132991	UGT8/FA2H/SCARB2	3	BP	WM-uf~Sp09D07_down_M
Sex	WM-uf~Sp09D07_down_M		GO:0022010	central nervous system myelination	3/70	24/12156	0.125	21.7071	7.7276	0.000339386	0.0491589	0.0429524	MAL/MYRF/FA2H	3	BP	WM-uf~Sp09D07_down_M
Sex	WM-uf~Sp09D07_down_M		GO:0032291	axon ensheathment in central nervous system	3/70	24/12156	0.125	21.7071	7.7276	0.000339386	0.0491589	0.0429524	MAL/MYRF/FA2H	3	BP	WM-uf~Sp09D07_down_M
Sex	WM-uf~Sp09D07_down_M		GO:0046394	carboxylic acid biosynthetic process	7/70	240/12156	0.0291667	5.065	4.84045	0.000445845	0.0491589	0.0429524	PHGDH/PSAT1/CARNS1/ELOVL1/FA2H/CBR1/SUCLA2	7	BP	WM-uf~Sp09D07_down_M
Sex	WM-uf~Sp09D07_down_M		GO:0016053	organic acid biosynthetic process	7/70	241/12156	0.0290456	5.04398	4.82565	0.000457103	0.0491589	0.0429524	PHGDH/PSAT1/CARNS1/ELOVL1/FA2H/CBR1/SUCLA2	7	BP	WM-uf~Sp09D07_down_M
Sex	WM-uf~Sp09D07_down_M		GO:0006564	L-serine biosynthetic process	2/70	6/12156	0.333333	57.8857	10.6066	0.000483064	0.0491589	0.0429524	PHGDH/PSAT1	2	BP	WM-uf~Sp09D07_down_M
Sex	WM-uf~Sp09D07_down_M		GO:0006682	galactosylceramide biosynthetic process	2/70	6/12156	0.333333	57.8857	10.6066	0.000483064	0.0491589	0.0429524	UGT8/FA2H	2	BP	WM-uf~Sp09D07_down_M
Sex	WM-uf~Sp09D07_down_M		GO:0019375	galactolipid biosynthetic process	2/70	6/12156	0.333333	57.8857	10.6066	0.000483064	0.0491589	0.0429524	UGT8/FA2H	2	BP	WM-uf~Sp09D07_down_M
Sex	WM-uf~Sp09D07_down_M		GO:0030913	paranodal junction assembly	2/70	6/12156	0.333333	57.8857	10.6066	0.000483064	0.0491589	0.0429524	UGT8/CD9	2	BP	WM-uf~Sp09D07_down_M
Sex	WM-uf~Sp09D07_up_ALL		GO:1902803	regulation of synaptic vesicle transport	1/2	5/12156	0.2	1215.6	34.8454	0.000822504	0.0372006	0.00777192	MAP2	1	BP	WM-uf~Sp09D07_up_ALL
Sex	WM-uf~Sp09D07_up_ALL		GO:1990048	anterograde neuronal dense core vesicle transport	1/2	6/12156	0.166667	1013	31.8054	0.000986964	0.0372006	0.00777192	MAP2	1	BP	WM-uf~Sp09D07_up_ALL
Sex	WM-uf~Sp09D07_up_ALL		GO:1904526	regulation of microtubule binding	1/2	7/12156	0.142857	868.286	29.4424	0.00115141	0.0372006	0.00777192	MAP2	1	BP	WM-uf~Sp09D07_up_ALL
Sex	WM-uf~Sp09D07_up_ALL		GO:1902513	regulation of organelle transport along microtubule	1/2	9/12156	0.111111	675.333	25.9594	0.00148026	0.0372006	0.00777192	MAP2	1	BP	WM-uf~Sp09D07_up_ALL
Sex	WM-uf~Sp09D07_up_ALL		GO:0099519	dense core granule cytoskeletal transport	1/2	11/12156	0.0909091	552.545	23.4753	0.00180906	0.0372006	0.00777192	MAP2	1	BP	WM-uf~Sp09D07_up_ALL
Sex	WM-uf~Sp09D07_up_ALL		GO:1901950	dense core granule transport	1/2	11/12156	0.0909091	552.545	23.4753	0.00180906	0.0372006	0.00777192	MAP2	1	BP	WM-uf~Sp09D07_up_ALL
Sex	WM-uf~Sp09D07_up_ALL		GO:0031115	negative regulation of microtubule polymerization	1/2	14/12156	0.0714286	434.143	20.8009	0.00230216	0.0372006	0.00777192	MAP2	1	BP	WM-uf~Sp09D07_up_ALL
Sex	WM-uf~Sp09D07_up_ALL		GO:0060314	regulation of ryanodine-sensitive calcium-release channel activity	1/2	15/12156	0.0666667	405.2	20.0931	0.0024665	0.0372006	0.00777192	JPH3	1	BP	WM-uf~Sp09D07_up_ALL
Sex	WM-uf~Sp09D07_up_ALL		GO:0048490	anterograde synaptic vesicle transport	1/2	19/12156	0.0526316	319.895	17.8444	0.00312371	0.0372006	0.00777192	MAP2	1	BP	WM-uf~Sp09D07_up_ALL
Sex	WM-uf~Sp09D07_up_ALL		GO:0099514	synaptic vesicle cytoskeletal transport	1/2	19/12156	0.0526316	319.895	17.8444	0.00312371	0.0372006	0.00777192	MAP2	1	BP	WM-uf~Sp09D07_up_ALL
Sex	WM-uf~Sp09D07_up_ALL		GO:0099517	synaptic vesicle transport along microtubule	1/2	19/12156	0.0526316	319.895	17.8444	0.00312371	0.0372006	0.00777192	MAP2	1	BP	WM-uf~Sp09D07_up_ALL
Sex	WM-uf~Sp09D07_up_ALL		GO:0032253	dense core granule localization	1/2	22/12156	0.0454545	276.273	16.577	0.00361648	0.038098	0.0079594	MAP2	1	BP	WM-uf~Sp09D07_up_ALL
Sex	WM-uf~Sp09D07_up_ALL		GO:0060402	calcium ion transport into cytosol	1/2	23/12156	0.0434783	264.261	16.2106	0.00378071	0.038098	0.0079594	JPH3	1	BP	WM-uf~Sp09D07_up_ALL
Sex	WM-uf~Sp09D07_up_ALL		GO:0032252	secretory granule localization	1/2	25/12156	0.04	243.12	15.5448	0.00410913	0.0384498	0.00803289	MAP2	1	BP	WM-uf~Sp09D07_up_ALL
Sex	WM-uf~Sp09D07_up_ALL		GO:0030517	negative regulation of axon extension	1/2	29/12156	0.0344828	209.586	14.4258	0.00476581	0.0416214	0.00869551	MAP2	1	BP	WM-uf~Sp09D07_up_ALL
Sex	WM-uf~Sp09D07_up_ALL		GO:0035640	exploration behavior	1/2	32/12156	0.03125	189.938	13.7279	0.00525818	0.0421607	0.00880819	JPH3	1	BP	WM-uf~Sp09D07_up_ALL
Sex	WM-uf~Sp09D07_up_ALL		GO:0060632	regulation of microtubule-based movement	1/2	36/12156	0.0277778	168.833	12.9363	0.00591447	0.0421607	0.00880819	MAP2	1	BP	WM-uf~Sp09D07_up_ALL
Sex	WM-uf~Sp09D07_up_ALL		GO:0031111	negative regulation of microtubule polymerization or depolymerization	1/2	39/12156	0.025641	155.846	12.4242	0.00640655	0.0421607	0.00880819	MAP2	1	BP	WM-uf~Sp09D07_up_ALL
Sex	WM-uf~Sp09D07_up_ALL		GO:1901019	regulation of calcium ion transmembrane transporter activity	1/2	42/12156	0.0238095	144.714	11.9678	0.00689851	0.0421607	0.00880819	JPH3	1	BP	WM-uf~Sp09D07_up_ALL
Sex	WM-uf~Sp09D07_up_ALL		GO:0050885	neuromuscular process controlling balance	1/2	43/12156	0.0232558	141.349	11.8263	0.00706247	0.0421607	0.00880819	JPH3	1	BP	WM-uf~Sp09D07_up_ALL
Sex	WM-uf~Sp09D07_up_ALL		GO:0032091	negative regulation of protein binding	1/2	46/12156	0.0217391	132.13	11.4299	0.00755427	0.0421607	0.00880819	MAP2	1	BP	WM-uf~Sp09D07_up_ALL
Sex	WM-uf~Sp09D07_up_ALL		GO:0050771	negative regulation of axonogenesis	1/2	46/12156	0.0217391	132.13	11.4299	0.00755427	0.0421607	0.00880819	MAP2	1	BP	WM-uf~Sp09D07_up_ALL
Sex	WM-uf~Sp09D07_up_ALL		GO:0047496	vesicle transport along microtubule	1/2	48/12156	0.0208333	126.625	11.1865	0.00788207	0.0421607	0.00880819	MAP2	1	BP	WM-uf~Sp09D07_up_ALL
Sex	WM-uf~Sp09D07_up_ALL		GO:0048489	synaptic vesicle transport	1/2	48/12156	0.0208333	126.625	11.1865	0.00788207	0.0421607	0.00880819	MAP2	1	BP	WM-uf~Sp09D07_up_ALL
Sex	WM-uf~Sp09D07_up_ALL		GO:0008089	anterograde axonal transport	1/2	49/12156	0.0204082	124.041	11.0704	0.00804594	0.0421607	0.00880819	MAP2	1	BP	WM-uf~Sp09D07_up_ALL
Sex	WM-uf~Sp09D07_up_ALL		GO:0048168	regulation of neuronal synaptic plasticity	1/2	57/12156	0.0175439	106.632	10.2539	0.00935648	0.0423414	0.00884593	JPH3	1	BP	WM-uf~Sp09D07_up_ALL
Sex	WM-uf~Sp09D07_up_ALL		GO:0099518	vesicle cytoskeletal trafficking	1/2	57/12156	0.0175439	106.632	10.2539	0.00935648	0.0423414	0.00884593	MAP2	1	BP	WM-uf~Sp09D07_up_ALL
Sex	WM-uf~Sp09D07_up_ALL		GO:0031113	regulation of microtubule polymerization	1/2	59/12156	0.0169492	103.017	10.0761	0.00968398	0.0423414	0.00884593	MAP2	1	BP	WM-uf~Sp09D07_up_ALL
Sex	WM-uf~Sp09D07_up_ALL		GO:0051279	regulation of release of sequestered calcium ion into cytosol	1/2	59/12156	0.0169492	103.017	10.0761	0.00968398	0.0423414	0.00884593	JPH3	1	BP	WM-uf~Sp09D07_up_ALL
Sex	WM-uf~Sp09D07_up_ALL		GO:0097479	synaptic vesicle localization	1/2	62/12156	0.016129	98.0323	9.82562	0.0101751	0.0423414	0.00884593	MAP2	1	BP	WM-uf~Sp09D07_up_ALL
Sex	WM-uf~Sp09D07_up_ALL		GO:2001257	regulation of cation channel activity	1/2	63/12156	0.015873	96.4762	9.74611	0.0103388	0.0423414	0.00884593	JPH3	1	BP	WM-uf~Sp09D07_up_ALL
Sex	WM-uf~Sp09D07_up_ALL		GO:0032272	negative regulation of protein polymerization	1/2	65/12156	0.0153846	93.5077	9.5926	0.0106662	0.0423414	0.00884593	MAP2	1	BP	WM-uf~Sp09D07_up_ALL
Sex	WM-uf~Sp09D07_up_ALL		GO:0098930	axonal transport	1/2	65/12156	0.0153846	93.5077	9.5926	0.0106662	0.0423414	0.00884593	MAP2	1	BP	WM-uf~Sp09D07_up_ALL
Sex	WM-uf~Sp09D07_up_ALL		GO:0030516	regulation of axon extension	1/2	69/12156	0.0144928	88.087	9.30575	0.0113207	0.0436179	0.00911261	MAP2	1	BP	WM-uf~Sp09D07_up_ALL
Sex	WM-uf~Sp09D07_up_ALL		GO:0048640	negative regulation of developmental growth	1/2	74/12156	0.0135135	82.1351	8.98025	0.0121385	0.0438514	0.0091614	MAP2	1	BP	WM-uf~Sp09D07_up_ALL
Sex	WM-uf~Sp09D07_up_ALL		GO:0051100	negative regulation of binding	1/2	77/12156	0.012987	78.9351	8.80026	0.012629	0.0438514	0.0091614	MAP2	1	BP	WM-uf~Sp09D07_up_ALL
Sex	WM-uf~Sp09D07_up_ALL		GO:0008088	axo-dendritic transport	1/2	78/12156	0.0128205	77.9231	8.74257	0.0127925	0.0438514	0.0091614	MAP2	1	BP	WM-uf~Sp09D07_up_ALL
Sex	WM-uf~Sp09D07_up_ALL		GO:0021954	central nervous system neuron development	1/2	85/12156	0.0117647	71.5059	8.36751	0.0139365	0.0438514	0.0091614	MAP2	1	BP	WM-uf~Sp09D07_up_ALL
Sex	WM-uf~Sp09D07_up_ALL		GO:0061387	regulation of extent of cell growth	1/2	85/12156	0.0117647	71.5059	8.36751	0.0139365	0.0438514	0.0091614	MAP2	1	BP	WM-uf~Sp09D07_up_ALL
Sex	WM-uf~Sp09D07_up_ALL		GO:0031110	regulation of microtubule polymerization or depolymerization	1/2	86/12156	0.0116279	70.6744	8.31767	0.0140999	0.0438514	0.0091614	MAP2	1	BP	WM-uf~Sp09D07_up_ALL
Sex	WM-uf~Sp09D07_up_ALL		GO:0043393	regulation of protein binding	1/2	86/12156	0.0116279	70.6744	8.31767	0.0140999	0.0438514	0.0091614	MAP2	1	BP	WM-uf~Sp09D07_up_ALL
Sex	WM-uf~Sp09D07_up_ALL		GO:0046785	microtubule polymerization	1/2	88/12156	0.0113636	69.0682	8.22055	0.0144266	0.0438514	0.0091614	MAP2	1	BP	WM-uf~Sp09D07_up_ALL
Sex	WM-uf~Sp09D07_up_ALL		GO:0072384	organelle transport along microtubule	1/2	88/12156	0.0113636	69.0682	8.22055	0.0144266	0.0438514	0.0091614	MAP2	1	BP	WM-uf~Sp09D07_up_ALL
Sex	WM-uf~Sp09D07_up_ALL		GO:0048675	axon extension	1/2	92/12156	0.0108696	66.0652	8.03582	0.0150799	0.0438514	0.0091614	MAP2	1	BP	WM-uf~Sp09D07_up_ALL
Sex	WM-uf~Sp09D07_up_ALL		GO:0051209	release of sequestered calcium ion into cytosol	1/2	93/12156	0.0107527	65.3548	7.99149	0.0152432	0.0438514	0.0091614	JPH3	1	BP	WM-uf~Sp09D07_up_ALL
Sex	WM-uf~Sp09D07_up_ALL		GO:0051283	negative regulation of sequestering of calcium ion	1/2	94/12156	0.0106383	64.6596	7.94787	0.0154064	0.0438514	0.0091614	JPH3	1	BP	WM-uf~Sp09D07_up_ALL
Sex	WM-uf~Sp09D07_up_ALL		GO:0051282	regulation of sequestering of calcium ion	1/2	96/12156	0.0104167	63.3125	7.86267	0.0157329	0.0438514	0.0091614	JPH3	1	BP	WM-uf~Sp09D07_up_ALL
Sex	WM-uf~Sp09D07_up_ALL		GO:0051208	sequestering of calcium ion	1/2	100/12156	0.01	60.78	7.69994	0.0163858	0.0440562	0.00920419	JPH3	1	BP	WM-uf~Sp09D07_up_ALL
Sex	WM-uf~Sp09D07_up_ALL		GO:0007204	positive regulation of cytosolic calcium ion concentration	1/2	102/12156	0.00980392	59.5882	7.62215	0.0167121	0.0440562	0.00920419	JPH3	1	BP	WM-uf~Sp09D07_up_ALL
Sex	WM-uf~Sp09D07_up_ALL		GO:0050768	negative regulation of neurogenesis	1/2	112/12156	0.00892857	54.2679	7.26477	0.018343	0.0440562	0.00920419	MAP2	1	BP	WM-uf~Sp09D07_up_ALL
Sex	WM-uf~Sp09D07_up_ALL		GO:0010977	negative regulation of neuron projection development	1/2	114/12156	0.00877193	53.3158	7.19894	0.018669	0.0440562	0.00920419	MAP2	1	BP	WM-uf~Sp09D07_up_ALL
Sex	WM-uf~Sp09D07_up_ALL		GO:0007613	memory	1/2	115/12156	0.00869565	52.8522	7.16667	0.018832	0.0440562	0.00920419	JPH3	1	BP	WM-uf~Sp09D07_up_ALL
Sex	WM-uf~Sp09D07_up_ALL		GO:0031109	microtubule polymerization or depolymerization	1/2	118/12156	0.00847458	51.5085	7.0723	0.0193208	0.0440562	0.00920419	MAP2	1	BP	WM-uf~Sp09D07_up_ALL
Sex	WM-uf~Sp09D07_up_ALL		GO:0032388	positive regulation of intracellular transport	1/2	119/12156	0.00840336	51.0756	7.04164	0.0194838	0.0440562	0.00920419	MAP2	1	BP	WM-uf~Sp09D07_up_ALL
Sex	WM-uf~Sp09D07_up_ALL		GO:0051961	negative regulation of nervous system development	1/2	119/12156	0.00840336	51.0756	7.04164	0.0194838	0.0440562	0.00920419	MAP2	1	BP	WM-uf~Sp09D07_up_ALL
Sex	WM-uf~Sp09D07_up_ALL		GO:0031333	negative regulation of protein-containing complex assembly	1/2	120/12156	0.00833333	50.65	7.01135	0.0196467	0.0440562	0.00920419	MAP2	1	BP	WM-uf~Sp09D07_up_ALL
Sex	WM-uf~Sp09D07_up_ALL		GO:0032412	regulation of monoatomic ion transmembrane transporter activity	1/2	121/12156	0.00826446	50.2314	6.98144	0.0198096	0.0440562	0.00920419	JPH3	1	BP	WM-uf~Sp09D07_up_ALL
Sex	WM-uf~Sp09D07_up_ALL		GO:1903169	regulation of calcium ion transmembrane transport	1/2	122/12156	0.00819672	49.8197	6.95189	0.0199725	0.0440562	0.00920419	JPH3	1	BP	WM-uf~Sp09D07_up_ALL
Sex	WM-uf~Sp09D07_up_ALL		GO:0050770	regulation of axonogenesis	1/2	124/12156	0.00806452	49.0161	6.89385	0.0202982	0.0440562	0.00920419	MAP2	1	BP	WM-uf~Sp09D07_up_ALL
Sex	WM-uf~Sp09D07_up_ALL		GO:0022898	regulation of transmembrane transporter activity	1/2	126/12156	0.00793651	48.2381	6.83719	0.0206239	0.0440562	0.00920419	JPH3	1	BP	WM-uf~Sp09D07_up_ALL
Sex	WM-uf~Sp09D07_up_ALL		GO:0016482	cytosolic transport	1/2	129/12156	0.00775194	47.1163	6.75466	0.0211123	0.0440562	0.00920419	MAP2	1	BP	WM-uf~Sp09D07_up_ALL
Sex	WM-uf~Sp09D07_up_ALL		GO:0048813	dendrite morphogenesis	1/2	129/12156	0.00775194	47.1163	6.75466	0.0211123	0.0440562	0.00920419	MAP2	1	BP	WM-uf~Sp09D07_up_ALL
Sex	WM-uf~Sp09D07_up_ALL		GO:0032409	regulation of transporter activity	1/2	134/12156	0.00746269	45.3582	6.62325	0.0219261	0.0440562	0.00920419	JPH3	1	BP	WM-uf~Sp09D07_up_ALL
Sex	WM-uf~Sp09D07_up_ALL		GO:0050905	neuromuscular process	1/2	134/12156	0.00746269	45.3582	6.62325	0.0219261	0.0440562	0.00920419	JPH3	1	BP	WM-uf~Sp09D07_up_ALL
Sex	WM-uf~Sp09D07_up_ALL		GO:0097553	calcium ion transmembrane import into cytosol	1/2	135/12156	0.00740741	45.0222	6.59783	0.0220888	0.0440562	0.00920419	JPH3	1	BP	WM-uf~Sp09D07_up_ALL
Sex	WM-uf~Sp09D07_up_ALL		GO:0051494	negative regulation of cytoskeleton organization	1/2	137/12156	0.00729927	44.365	6.54784	0.0224142	0.0440562	0.00920419	MAP2	1	BP	WM-uf~Sp09D07_up_ALL
Sex	WM-uf~Sp09D07_up_ALL		GO:1902904	negative regulation of supramolecular fiber organization	1/2	138/12156	0.00724638	44.0435	6.52324	0.0225769	0.0440562	0.00920419	MAP2	1	BP	WM-uf~Sp09D07_up_ALL
Sex	WM-uf~Sp09D07_up_ALL		GO:0030308	negative regulation of cell growth	1/2	143/12156	0.00699301	42.5035	6.40413	0.02339	0.0440562	0.00920419	MAP2	1	BP	WM-uf~Sp09D07_up_ALL
Sex	WM-uf~Sp09D07_up_ALL		GO:0007612	learning	1/2	144/12156	0.00694444	42.2083	6.38104	0.0235526	0.0440562	0.00920419	JPH3	1	BP	WM-uf~Sp09D07_up_ALL
Sex	WM-uf~Sp09D07_up_ALL		GO:1990138	neuron projection extension	1/2	145/12156	0.00689655	41.9172	6.35819	0.0237152	0.0440562	0.00920419	MAP2	1	BP	WM-uf~Sp09D07_up_ALL
Sex	WM-uf~Sp09D07_up_ALL		GO:0070507	regulation of microtubule cytoskeleton organization	1/2	146/12156	0.00684932	41.6301	6.33558	0.0238778	0.0440562	0.00920419	MAP2	1	BP	WM-uf~Sp09D07_up_ALL
Sex	WM-uf~Sp09D07_up_ALL		GO:0008361	regulation of cell size	1/2	149/12156	0.00671141	40.7919	6.26908	0.0243654	0.0443315	0.0092617	MAP2	1	BP	WM-uf~Sp09D07_up_ALL
Sex	WM-uf~Sp09D07_up_ALL		GO:0031345	negative regulation of cell projection organization	1/2	157/12156	0.00636943	38.7134	6.10106	0.0256651	0.0460566	0.0096221	MAP2	1	BP	WM-uf~Sp09D07_up_ALL
Sex	WM-uf~Sp09D07_up_ALL		GO:0021953	central nervous system neuron differentiation	1/2	168/12156	0.00595238	36.1786	5.88969	0.0274508	0.0466482	0.00974571	MAP2	1	BP	WM-uf~Sp09D07_up_ALL
Sex	WM-uf~Sp09D07_up_ALL		GO:0051098	regulation of binding	1/2	168/12156	0.00595238	36.1786	5.88969	0.0274508	0.0466482	0.00974571	MAP2	1	BP	WM-uf~Sp09D07_up_ALL
Sex	WM-uf~Sp09D07_up_ALL		GO:0010970	transport along microtubule	1/2	169/12156	0.00591716	35.9645	5.87149	0.027613	0.0466482	0.00974571	MAP2	1	BP	WM-uf~Sp09D07_up_ALL
Sex	WM-uf~Sp09D07_up_ALL		GO:0051651	maintenance of location in cell	1/2	169/12156	0.00591716	35.9645	5.87149	0.027613	0.0466482	0.00974571	JPH3	1	BP	WM-uf~Sp09D07_up_ALL
Sex	WM-uf~Sp09D07_up_ALL		GO:0032271	regulation of protein polymerization	1/2	170/12156	0.00588235	35.7529	5.85345	0.0277753	0.0466482	0.00974571	MAP2	1	BP	WM-uf~Sp09D07_up_ALL
Sex	WM-uf~Sp09D07_up_ALL		GO:0051235	maintenance of location	1/2	177/12156	0.00564972	34.339	5.73141	0.0289106	0.0475432	0.00993269	JPH3	1	BP	WM-uf~Sp09D07_up_ALL
Sex	WM-uf~Sp09D07_up_ALL		GO:0051924	regulation of calcium ion transport	1/2	179/12156	0.00558659	33.9553	5.69785	0.0292348	0.0475432	0.00993269	JPH3	1	BP	WM-uf~Sp09D07_up_ALL
Sex	WM-uf~Sp09D07_up_ALL		GO:0045926	negative regulation of growth	1/2	180/12156	0.00555556	33.7667	5.68127	0.0293969	0.0475432	0.00993269	MAP2	1	BP	WM-uf~Sp09D07_up_ALL
Sex	WM-uf~Sp09D07_up_ALL		GO:0048167	regulation of synaptic plasticity	1/2	186/12156	0.00537634	32.6774	5.5846	0.0303693	0.0485168	0.0101361	JPH3	1	BP	WM-uf~Sp09D07_up_ALL
Sex	WM-uf~Sp09D07_up_ALL		GO:0030705	cytoskeleton-dependent intracellular transport	1/2	192/12156	0.00520833	31.6562	5.49243	0.0313411	0.0488013	0.0101955	MAP2	1	BP	WM-uf~Sp09D07_up_ALL
Sex	WM-uf~Sp09D07_up_ALL		GO:0051650	establishment of vesicle localization	1/2	192/12156	0.00520833	31.6562	5.49243	0.0313411	0.0488013	0.0101955	MAP2	1	BP	WM-uf~Sp09D07_up_ALL
Sex	WM-uf~Sp09D07_up_ALL		GO:0048588	developmental cell growth	1/2	194/12156	0.00515464	31.3299	5.46264	0.031665	0.0488013	0.0101955	MAP2	1	BP	WM-uf~Sp09D07_up_ALL
Sex	WM-uf~Sp09D07_up_ALL		GO:0060560	developmental growth involved in morphogenesis	1/2	202/12156	0.0049505	30.0891	5.34789	0.0329598	0.0495469	0.0103513	MAP2	1	BP	WM-uf~Sp09D07_up_ALL
Sex	WM-uf~Sp09D07_up_ALL		GO:0099111	microtubule-based transport	1/2	202/12156	0.0049505	30.0891	5.34789	0.0329598	0.0495469	0.0103513	MAP2	1	BP	WM-uf~Sp09D07_up_ALL
Sex	WM-uf~Sp09D07_up_ALL		GO:0010721	negative regulation of cell development	1/2	204/12156	0.00490196	29.7941	5.32024	0.0332834	0.0495469	0.0103513	MAP2	1	BP	WM-uf~Sp09D07_up_ALL
Sex	WM~Sp09D06_up_F		GO:0021796	cerebral cortex regionalization	1/1	5/12156	0.2	2431.2	49.2971	0.00041132	0.0097498		PAX6	1	BP	WM~Sp09D06_up_F
Sex	WM~Sp09D06_up_F		GO:0022027	interkinetic nuclear migration	1/1	5/12156	0.2	2431.2	49.2971	0.00041132	0.0097498		PAX6	1	BP	WM~Sp09D06_up_F
Sex	WM~Sp09D06_up_F		GO:0003310	pancreatic A cell differentiation	1/1	6/12156	0.166667	2026	45	0.000493583	0.0097498		PAX6	1	BP	WM~Sp09D06_up_F
Sex	WM~Sp09D06_up_F		GO:0021902	commitment of neuronal cell to specific neuron type in forebrain	1/1	6/12156	0.166667	2026	45	0.000493583	0.0097498		PAX6	1	BP	WM~Sp09D06_up_F
Sex	WM~Sp09D06_up_F		GO:0021903	rostrocaudal neural tube patterning	1/1	6/12156	0.166667	2026	45	0.000493583	0.0097498		PAX6	1	BP	WM~Sp09D06_up_F
Sex	WM~Sp09D06_up_F		GO:0032808	lacrimal gland development	1/1	6/12156	0.166667	2026	45	0.000493583	0.0097498		PAX6	1	BP	WM~Sp09D06_up_F
Sex	WM~Sp09D06_up_F		GO:0061072	iris morphogenesis	1/1	6/12156	0.166667	2026	45	0.000493583	0.0097498		PAX6	1	BP	WM~Sp09D06_up_F
Sex	WM~Sp09D06_up_F		GO:0098598	learned vocalization behavior or vocal learning	1/1	6/12156	0.166667	2026	45	0.000493583	0.0097498		PAX6	1	BP	WM~Sp09D06_up_F
Sex	WM~Sp09D06_up_F		GO:0021780	glial cell fate specification	1/1	7/12156	0.142857	1736.57	41.6602	0.000575847	0.0097498		PAX6	1	BP	WM~Sp09D06_up_F
Sex	WM~Sp09D06_up_F		GO:0021877	forebrain neuron fate commitment	1/1	7/12156	0.142857	1736.57	41.6602	0.000575847	0.0097498		PAX6	1	BP	WM~Sp09D06_up_F
Sex	WM~Sp09D06_up_F		GO:0010455	positive regulation of cell fate commitment	1/1	8/12156	0.125	1519.5	38.9679	0.000658111	0.0097498		PAX6	1	BP	WM~Sp09D06_up_F
Sex	WM~Sp09D06_up_F		GO:0021978	telencephalon regionalization	1/1	8/12156	0.125	1519.5	38.9679	0.000658111	0.0097498		PAX6	1	BP	WM~Sp09D06_up_F
Sex	WM~Sp09D06_up_F		GO:0061303	cornea development in camera-type eye	1/1	8/12156	0.125	1519.5	38.9679	0.000658111	0.0097498		PAX6	1	BP	WM~Sp09D06_up_F
Sex	WM~Sp09D06_up_F		GO:0007406	negative regulation of neuroblast proliferation	1/1	10/12156	0.1	1215.6	34.8511	0.000822639	0.0097498		PAX6	1	BP	WM~Sp09D06_up_F
Sex	WM~Sp09D06_up_F		GO:0048505	regulation of timing of cell differentiation	1/1	11/12156	0.0909091	1105.09	33.2279	0.000904903	0.0097498		PAX6	1	BP	WM~Sp09D06_up_F
Sex	WM~Sp09D06_up_F		GO:0021781	glial cell fate commitment	1/1	12/12156	0.0833333	1013	31.8119	0.000987167	0.0097498		PAX6	1	BP	WM~Sp09D06_up_F
Sex	WM~Sp09D06_up_F		GO:0040034	regulation of development, heterochronic	1/1	12/12156	0.0833333	1013	31.8119	0.000987167	0.0097498		PAX6	1	BP	WM~Sp09D06_up_F
Sex	WM~Sp09D06_up_F		GO:1905962	glutamatergic neuron differentiation	1/1	12/12156	0.0833333	1013	31.8119	0.000987167	0.0097498		PAX6	1	BP	WM~Sp09D06_up_F
Sex	WM~Sp09D06_up_F		GO:0009950	dorsal/ventral axis specification	1/1	13/12156	0.0769231	935.077	30.5627	0.00106943	0.0097498		PAX6	1	BP	WM~Sp09D06_up_F
Sex	WM~Sp09D06_up_F		GO:0071380	cellular response to prostaglandin E stimulus	1/1	13/12156	0.0769231	935.077	30.5627	0.00106943	0.0097498		PAX6	1	BP	WM~Sp09D06_up_F
Sex	WM~Sp09D06_up_F		GO:1901142	insulin metabolic process	1/1	13/12156	0.0769231	935.077	30.5627	0.00106943	0.0097498		PAX6	1	BP	WM~Sp09D06_up_F
Sex	WM~Sp09D06_up_F		GO:0008356	asymmetric cell division	1/1	14/12156	0.0714286	868.286	29.4497	0.00115169	0.0097498		PAX6	1	BP	WM~Sp09D06_up_F
Sex	WM~Sp09D06_up_F		GO:2000679	positive regulation of transcription regulatory region DNA binding	1/1	14/12156	0.0714286	868.286	29.4497	0.00115169	0.0097498		PAX6	1	BP	WM~Sp09D06_up_F
Sex	WM~Sp09D06_up_F		GO:0021871	forebrain regionalization	1/1	15/12156	0.0666667	810.4	28.45	0.00123396	0.0097498		PAX6	1	BP	WM~Sp09D06_up_F
Sex	WM~Sp09D06_up_F		GO:0023019	signal transduction involved in regulation of gene expression	1/1	15/12156	0.0666667	810.4	28.45	0.00123396	0.0097498		PAX6	1	BP	WM~Sp09D06_up_F
Sex	WM~Sp09D06_up_F		GO:0071379	cellular response to prostaglandin stimulus	1/1	17/12156	0.0588235	715.059	26.7219	0.00139849	0.0097498		PAX6	1	BP	WM~Sp09D06_up_F
Sex	WM~Sp09D06_up_F		GO:2001224	positive regulation of neuron migration	1/1	17/12156	0.0588235	715.059	26.7219	0.00139849	0.0097498		PAX6	1	BP	WM~Sp09D06_up_F
Sex	WM~Sp09D06_up_F		GO:0034695	response to prostaglandin E	1/1	19/12156	0.0526316	639.789	25.2743	0.00156301	0.0097498		PAX6	1	BP	WM~Sp09D06_up_F
Sex	WM~Sp09D06_up_F		GO:0003309	type B pancreatic cell differentiation	1/1	20/12156	0.05	607.8	24.6333	0.00164528	0.0097498		PAX6	1	BP	WM~Sp09D06_up_F
Sex	WM~Sp09D06_up_F		GO:0021846	cell proliferation in forebrain	1/1	20/12156	0.05	607.8	24.6333	0.00164528	0.0097498		PAX6	1	BP	WM~Sp09D06_up_F
Sex	WM~Sp09D06_up_F		GO:0021983	pituitary gland development	1/1	20/12156	0.05	607.8	24.6333	0.00164528	0.0097498		PAX6	1	BP	WM~Sp09D06_up_F
Sex	WM~Sp09D06_up_F		GO:0042659	regulation of cell fate specification	1/1	20/12156	0.05	607.8	24.6333	0.00164528	0.0097498		PAX6	1	BP	WM~Sp09D06_up_F
Sex	WM~Sp09D06_up_F		GO:0048596	embryonic camera-type eye morphogenesis	1/1	21/12156	0.047619	578.857	24.0387	0.00172754	0.0097498		PAX6	1	BP	WM~Sp09D06_up_F
Sex	WM~Sp09D06_up_F		GO:0021532	neural tube patterning	1/1	22/12156	0.0454545	552.545	23.485	0.00180981	0.0097498		PAX6	1	BP	WM~Sp09D06_up_F
Sex	WM~Sp09D06_up_F		GO:2000178	negative regulation of neural precursor cell proliferation	1/1	22/12156	0.0454545	552.545	23.485	0.00180981	0.0097498		PAX6	1	BP	WM~Sp09D06_up_F
Sex	WM~Sp09D06_up_F		GO:0042462	eye photoreceptor cell development	1/1	23/12156	0.0434783	528.522	22.9678	0.00189207	0.0097498		PAX6	1	BP	WM~Sp09D06_up_F
Sex	WM~Sp09D06_up_F		GO:0002052	positive regulation of neuroblast proliferation	1/1	25/12156	0.04	486.24	22.0282	0.0020566	0.0097498		PAX6	1	BP	WM~Sp09D06_up_F
Sex	WM~Sp09D06_up_F		GO:0034694	response to prostaglandin	1/1	25/12156	0.04	486.24	22.0282	0.0020566	0.0097498		PAX6	1	BP	WM~Sp09D06_up_F
Sex	WM~Sp09D06_up_F		GO:0035883	enteroendocrine cell differentiation	1/1	25/12156	0.04	486.24	22.0282	0.0020566	0.0097498		PAX6	1	BP	WM~Sp09D06_up_F
Sex	WM~Sp09D06_up_F		GO:2000677	regulation of transcription regulatory region DNA binding	1/1	25/12156	0.04	486.24	22.0282	0.0020566	0.0097498		PAX6	1	BP	WM~Sp09D06_up_F
Sex	WM~Sp09D06_up_F		GO:0043388	positive regulation of DNA binding	1/1	26/12156	0.0384615	467.538	21.5995	0.00213886	0.0097498		PAX6	1	BP	WM~Sp09D06_up_F
Sex	WM~Sp09D06_up_F		GO:0048048	embryonic eye morphogenesis	1/1	26/12156	0.0384615	467.538	21.5995	0.00213886	0.0097498		PAX6	1	BP	WM~Sp09D06_up_F
Sex	WM~Sp09D06_up_F		GO:0007097	nuclear migration	1/1	27/12156	0.037037	450.222	21.1949	0.00222113	0.0097498		PAX6	1	BP	WM~Sp09D06_up_F
Sex	WM~Sp09D06_up_F		GO:0007435	salivary gland morphogenesis	1/1	27/12156	0.037037	450.222	21.1949	0.00222113	0.0097498		PAX6	1	BP	WM~Sp09D06_up_F
Sex	WM~Sp09D06_up_F		GO:0021517	ventral spinal cord development	1/1	28/12156	0.0357143	434.143	20.8121	0.00230339	0.0097498		PAX6	1	BP	WM~Sp09D06_up_F
Sex	WM~Sp09D06_up_F		GO:0021772	olfactory bulb development	1/1	28/12156	0.0357143	434.143	20.8121	0.00230339	0.0097498		PAX6	1	BP	WM~Sp09D06_up_F
Sex	WM~Sp09D06_up_F		GO:0001709	cell fate determination	1/1	29/12156	0.0344828	419.172	20.4493	0.00238565	0.0097498		PAX6	1	BP	WM~Sp09D06_up_F
Sex	WM~Sp09D06_up_F		GO:0007431	salivary gland development	1/1	29/12156	0.0344828	419.172	20.4493	0.00238565	0.0097498		PAX6	1	BP	WM~Sp09D06_up_F
Sex	WM~Sp09D06_up_F		GO:0021988	olfactory lobe development	1/1	30/12156	0.0333333	405.2	20.1047	0.00246792	0.0097498		PAX6	1	BP	WM~Sp09D06_up_F
Sex	WM~Sp09D06_up_F		GO:0031018	endocrine pancreas development	1/1	30/12156	0.0333333	405.2	20.1047	0.00246792	0.0097498		PAX6	1	BP	WM~Sp09D06_up_F
Sex	WM~Sp09D06_up_F		GO:0000132	establishment of mitotic spindle orientation	1/1	31/12156	0.0322581	392.129	19.777	0.00255018	0.0097498		PAX6	1	BP	WM~Sp09D06_up_F
Sex	WM~Sp09D06_up_F		GO:0031076	embryonic camera-type eye development	1/1	31/12156	0.0322581	392.129	19.777	0.00255018	0.0097498		PAX6	1	BP	WM~Sp09D06_up_F
Sex	WM~Sp09D06_up_F		GO:0010453	regulation of cell fate commitment	1/1	32/12156	0.03125	379.875	19.4647	0.00263244	0.0097498		PAX6	1	BP	WM~Sp09D06_up_F
Sex	WM~Sp09D06_up_F		GO:0051647	nucleus localization	1/1	32/12156	0.03125	379.875	19.4647	0.00263244	0.0097498		PAX6	1	BP	WM~Sp09D06_up_F
Sex	WM~Sp09D06_up_F		GO:0040001	establishment of mitotic spindle localization	1/1	34/12156	0.0294118	357.529	18.882	0.00279697	0.0101708		PAX6	1	BP	WM~Sp09D06_up_F
Sex	WM~Sp09D06_up_F		GO:0001754	eye photoreceptor cell differentiation	1/1	36/12156	0.0277778	337.667	18.3485	0.0029615	0.0102121		PAX6	1	BP	WM~Sp09D06_up_F
Sex	WM~Sp09D06_up_F		GO:0042461	photoreceptor cell development	1/1	36/12156	0.0277778	337.667	18.3485	0.0029615	0.0102121		PAX6	1	BP	WM~Sp09D06_up_F
Sex	WM~Sp09D06_up_F		GO:1902692	regulation of neuroblast proliferation	1/1	36/12156	0.0277778	337.667	18.3485	0.0029615	0.0102121		PAX6	1	BP	WM~Sp09D06_up_F
Sex	WM~Sp09D06_up_F		GO:0035272	exocrine system development	1/1	38/12156	0.0263158	319.895	17.8576	0.00312603	0.0104201		PAX6	1	BP	WM~Sp09D06_up_F
Sex	WM~Sp09D06_up_F		GO:0051294	establishment of spindle orientation	1/1	38/12156	0.0263158	319.895	17.8576	0.00312603	0.0104201		PAX6	1	BP	WM~Sp09D06_up_F
Sex	WM~Sp09D06_up_F		GO:0030858	positive regulation of epithelial cell differentiation	1/1	42/12156	0.0238095	289.429	16.9832	0.00345508	0.0111373		PAX6	1	BP	WM~Sp09D06_up_F
Sex	WM~Sp09D06_up_F		GO:1902895	positive regulation of miRNA transcription	1/1	43/12156	0.0232558	282.698	16.7839	0.00353735	0.0111373		PAX6	1	BP	WM~Sp09D06_up_F
Sex	WM~Sp09D06_up_F		GO:0048663	neuron fate commitment	1/1	44/12156	0.0227273	276.273	16.5913	0.00361961	0.0111373		PAX6	1	BP	WM~Sp09D06_up_F
Sex	WM~Sp09D06_up_F		GO:2000179	positive regulation of neural precursor cell proliferation	1/1	44/12156	0.0227273	276.273	16.5913	0.00361961	0.0111373		PAX6	1	BP	WM~Sp09D06_up_F
Sex	WM~Sp09D06_up_F		GO:2001222	regulation of neuron migration	1/1	44/12156	0.0227273	276.273	16.5913	0.00361961	0.0111373		PAX6	1	BP	WM~Sp09D06_up_F
Sex	WM~Sp09D06_up_F		GO:0001755	neural crest cell migration	1/1	46/12156	0.0217391	264.261	16.2253	0.00378414	0.0112819		PAX6	1	BP	WM~Sp09D06_up_F
Sex	WM~Sp09D06_up_F		GO:0021536	diencephalon development	1/1	46/12156	0.0217391	264.261	16.2253	0.00378414	0.0112819		PAX6	1	BP	WM~Sp09D06_up_F
Sex	WM~Sp09D06_up_F		GO:0051293	establishment of spindle localization	1/1	47/12156	0.0212766	258.638	16.0511	0.0038664	0.0112819		PAX6	1	BP	WM~Sp09D06_up_F
Sex	WM~Sp09D06_up_F		GO:0090497	mesenchymal cell migration	1/1	48/12156	0.0208333	253.25	15.8824	0.00394867	0.0112819		PAX6	1	BP	WM~Sp09D06_up_F
Sex	WM~Sp09D06_up_F		GO:2000630	positive regulation of miRNA metabolic process	1/1	48/12156	0.0208333	253.25	15.8824	0.00394867	0.0112819		PAX6	1	BP	WM~Sp09D06_up_F
Sex	WM~Sp09D06_up_F		GO:0051653	spindle localization	1/1	50/12156	0.02	243.12	15.5602	0.0041132	0.0115865		PAX6	1	BP	WM~Sp09D06_up_F
Sex	WM~Sp09D06_up_F		GO:0046530	photoreceptor cell differentiation	1/1	51/12156	0.0196078	238.353	15.4063	0.00419546	0.0116541		PAX6	1	BP	WM~Sp09D06_up_F
Sex	WM~Sp09D06_up_F		GO:0031016	pancreas development	1/1	55/12156	0.0181818	221.018	14.833	0.00452451	0.0123959		PAX6	1	BP	WM~Sp09D06_up_F
Sex	WM~Sp09D06_up_F		GO:0051101	regulation of DNA binding	1/1	56/12156	0.0178571	217.071	14.6994	0.00460678	0.0124508		PAX6	1	BP	WM~Sp09D06_up_F
Sex	WM~Sp09D06_up_F		GO:0045665	negative regulation of neuron differentiation	1/1	57/12156	0.0175439	213.263	14.5693	0.00468904	0.0125041		PAX6	1	BP	WM~Sp09D06_up_F
Sex	WM~Sp09D06_up_F		GO:1902893	regulation of miRNA transcription	1/1	59/12156	0.0169492	206.034	14.319	0.00485357	0.0125452		PAX6	1	BP	WM~Sp09D06_up_F
Sex	WM~Sp09D06_up_F		GO:0001708	cell fate specification	1/1	60/12156	0.0166667	202.6	14.1986	0.00493583	0.0125452		PAX6	1	BP	WM~Sp09D06_up_F
Sex	WM~Sp09D06_up_F		GO:0061614	miRNA transcription	1/1	60/12156	0.0166667	202.6	14.1986	0.00493583	0.0125452		PAX6	1	BP	WM~Sp09D06_up_F
Sex	WM~Sp09D06_up_F		GO:0007405	neuroblast proliferation	1/1	61/12156	0.0163934	199.279	14.0811	0.0050181	0.0125452		PAX6	1	BP	WM~Sp09D06_up_F
Sex	WM~Sp09D06_up_F		GO:0021879	forebrain neuron differentiation	1/1	61/12156	0.0163934	199.279	14.0811	0.0050181	0.0125452		PAX6	1	BP	WM~Sp09D06_up_F
Sex	WM~Sp09D06_up_F		GO:0009798	axis specification	1/1	63/12156	0.015873	192.952	13.8547	0.00518263	0.0126406		PAX6	1	BP	WM~Sp09D06_up_F
Sex	WM~Sp09D06_up_F		GO:0009953	dorsal/ventral pattern formation	1/1	63/12156	0.015873	192.952	13.8547	0.00518263	0.0126406		PAX6	1	BP	WM~Sp09D06_up_F
Sex	WM~Sp09D06_up_F		GO:0002088	lens development in camera-type eye	1/1	65/12156	0.0153846	187.015	13.6387	0.00534715	0.0128847		PAX6	1	BP	WM~Sp09D06_up_F
Sex	WM~Sp09D06_up_F		GO:0014032	neural crest cell development	1/1	67/12156	0.0149254	181.433	13.4325	0.00551168	0.0129005		PAX6	1	BP	WM~Sp09D06_up_F
Sex	WM~Sp09D06_up_F		GO:0021872	forebrain generation of neurons	1/1	68/12156	0.0147059	178.765	13.3328	0.00559395	0.0129005		PAX6	1	BP	WM~Sp09D06_up_F
Sex	WM~Sp09D06_up_F		GO:0021510	spinal cord development	1/1	69/12156	0.0144928	176.174	13.2353	0.00567621	0.0129005		PAX6	1	BP	WM~Sp09D06_up_F
Sex	WM~Sp09D06_up_F		GO:0045666	positive regulation of neuron differentiation	1/1	69/12156	0.0144928	176.174	13.2353	0.00567621	0.0129005		PAX6	1	BP	WM~Sp09D06_up_F
Sex	WM~Sp09D06_up_F		GO:2000628	regulation of miRNA metabolic process	1/1	69/12156	0.0144928	176.174	13.2353	0.00567621	0.0129005		PAX6	1	BP	WM~Sp09D06_up_F
Sex	WM~Sp09D06_up_F		GO:0048708	astrocyte differentiation	1/1	73/12156	0.0136986	166.521	12.8655	0.00600526	0.013345		PAX6	1	BP	WM~Sp09D06_up_F
Sex	WM~Sp09D06_up_F		GO:0048864	stem cell development	1/1	73/12156	0.0136986	166.521	12.8655	0.00600526	0.013345		PAX6	1	BP	WM~Sp09D06_up_F
Sex	WM~Sp09D06_up_F		GO:0014033	neural crest cell differentiation	1/1	76/12156	0.0131579	159.947	12.6074	0.00625206	0.0135914		PAX6	1	BP	WM~Sp09D06_up_F
Sex	WM~Sp09D06_up_F		GO:2000177	regulation of neural precursor cell proliferation	1/1	76/12156	0.0131579	159.947	12.6074	0.00625206	0.0135914		PAX6	1	BP	WM~Sp09D06_up_F
Sex	WM~Sp09D06_up_F		GO:0030216	keratinocyte differentiation	1/1	77/12156	0.012987	157.87	12.5248	0.00633432	0.0136222		PAX6	1	BP	WM~Sp09D06_up_F
Sex	WM~Sp09D06_up_F		GO:0051099	positive regulation of binding	1/1	81/12156	0.0123457	150.074	12.2096	0.00666338	0.0140282		PAX6	1	BP	WM~Sp09D06_up_F
Sex	WM~Sp09D06_up_F		GO:0097306	cellular response to alcohol	1/1	81/12156	0.0123457	150.074	12.2096	0.00666338	0.0140282		PAX6	1	BP	WM~Sp09D06_up_F
Sex	WM~Sp09D06_up_F		GO:0035270	endocrine system development	1/1	85/12156	0.0117647	143.012	11.9169	0.00699243	0.0144174		PAX6	1	BP	WM~Sp09D06_up_F
Sex	WM~Sp09D06_up_F		GO:1990830	cellular response to leukemia inhibitory factor	1/1	85/12156	0.0117647	143.012	11.9169	0.00699243	0.0144174		PAX6	1	BP	WM~Sp09D06_up_F
Sex	WM~Sp09D06_up_F		GO:0010586	miRNA metabolic process	1/1	86/12156	0.0116279	141.349	11.8469	0.0070747	0.0144382		PAX6	1	BP	WM~Sp09D06_up_F
Sex	WM~Sp09D06_up_F		GO:1990823	response to leukemia inhibitory factor	1/1	87/12156	0.0114943	139.724	11.7781	0.00715696	0.0144585		PAX6	1	BP	WM~Sp09D06_up_F
Sex	WM~Sp09D06_up_F		GO:0021549	cerebellum development	1/1	89/12156	0.011236	136.584	11.6441	0.00732149	0.014498		PAX6	1	BP	WM~Sp09D06_up_F
Sex	WM~Sp09D06_up_F		GO:1901655	cellular response to ketone	1/1	89/12156	0.011236	136.584	11.6441	0.00732149	0.014498		PAX6	1	BP	WM~Sp09D06_up_F
Sex	WM~Sp09D06_up_F		GO:0050680	negative regulation of epithelial cell proliferation	1/1	92/12156	0.0108696	132.13	11.4512	0.00756828	0.0148398		PAX6	1	BP	WM~Sp09D06_up_F
Sex	WM~Sp09D06_up_F		GO:0022612	gland morphogenesis	1/1	93/12156	0.0107527	130.71	11.389	0.00765054	0.0148554		PAX6	1	BP	WM~Sp09D06_up_F
Sex	WM~Sp09D06_up_F		GO:0045471	response to ethanol	1/1	94/12156	0.0106383	129.319	11.3278	0.00773281	0.0148708		PAX6	1	BP	WM~Sp09D06_up_F
Sex	WM~Sp09D06_up_F		GO:0022037	metencephalon development	1/1	96/12156	0.0104167	126.625	11.2083	0.00789733	0.0150425		PAX6	1	BP	WM~Sp09D06_up_F
Sex	WM~Sp09D06_up_F		GO:0048709	oligodendrocyte differentiation	1/1	97/12156	0.0103093	125.32	11.1499	0.0079796	0.0150558		PAX6	1	BP	WM~Sp09D06_up_F
Sex	WM~Sp09D06_up_F		GO:0048593	camera-type eye morphogenesis	1/1	104/12156	0.00961538	116.885	10.765	0.00855545	0.0159915		PAX6	1	BP	WM~Sp09D06_up_F
Sex	WM~Sp09D06_up_F		GO:0030856	regulation of epithelial cell differentiation	1/1	106/12156	0.00943396	114.679	10.662	0.00871997	0.0161481		PAX6	1	BP	WM~Sp09D06_up_F
Sex	WM~Sp09D06_up_F		GO:0071333	cellular response to glucose stimulus	1/1	109/12156	0.00917431	111.523	10.513	0.00896677	0.0164528		PAX6	1	BP	WM~Sp09D06_up_F
Sex	WM~Sp09D06_up_F		GO:0050768	negative regulation of neurogenesis	1/1	112/12156	0.00892857	108.536	10.3699	0.00921356	0.0164528		PAX6	1	BP	WM~Sp09D06_up_F
Sex	WM~Sp09D06_up_F		GO:0071331	cellular response to hexose stimulus	1/1	112/12156	0.00892857	108.536	10.3699	0.00921356	0.0164528		PAX6	1	BP	WM~Sp09D06_up_F
Sex	WM~Sp09D06_up_F		GO:0021987	cerebral cortex development	1/1	113/12156	0.00884956	107.575	10.3235	0.00929582	0.0164528		PAX6	1	BP	WM~Sp09D06_up_F
Sex	WM~Sp09D06_up_F		GO:0071326	cellular response to monosaccharide stimulus	1/1	113/12156	0.00884956	107.575	10.3235	0.00929582	0.0164528		PAX6	1	BP	WM~Sp09D06_up_F
Sex	WM~Sp09D06_up_F		GO:0007601	visual perception	1/1	117/12156	0.00854701	103.897	10.1438	0.00962488	0.016716		PAX6	1	BP	WM~Sp09D06_up_F
Sex	WM~Sp09D06_up_F		GO:0044344	cellular response to fibroblast growth factor stimulus	1/1	119/12156	0.00840336	102.151	10.0574	0.0097894	0.016716		PAX6	1	BP	WM~Sp09D06_up_F
Sex	WM~Sp09D06_up_F		GO:0051961	negative regulation of nervous system development	1/1	119/12156	0.00840336	102.151	10.0574	0.0097894	0.016716		PAX6	1	BP	WM~Sp09D06_up_F
Sex	WM~Sp09D06_up_F		GO:0071466	cellular response to xenobiotic stimulus	1/1	119/12156	0.00840336	102.151	10.0574	0.0097894	0.016716		PAX6	1	BP	WM~Sp09D06_up_F
Sex	WM~Sp09D06_up_F		GO:0050953	sensory perception of light stimulus	1/1	120/12156	0.00833333	101.3	10.015	0.00987167	0.016716		PAX6	1	BP	WM~Sp09D06_up_F
Sex	WM~Sp09D06_up_F		GO:0071322	cellular response to carbohydrate stimulus	1/1	123/12156	0.00813008	98.8293	9.89087	0.0101185	0.016716		PAX6	1	BP	WM~Sp09D06_up_F
Sex	WM~Sp09D06_up_F		GO:0071774	response to fibroblast growth factor	1/1	123/12156	0.00813008	98.8293	9.89087	0.0101185	0.016716		PAX6	1	BP	WM~Sp09D06_up_F
Sex	WM~Sp09D06_up_F		GO:0048592	eye morphogenesis	1/1	124/12156	0.00806452	98.0323	9.8505	0.0102007	0.016716		PAX6	1	BP	WM~Sp09D06_up_F
Sex	WM~Sp09D06_up_F		GO:0001678	intracellular glucose homeostasis	1/1	125/12156	0.008	97.248	9.81061	0.010283	0.016716		PAX6	1	BP	WM~Sp09D06_up_F
Sex	WM~Sp09D06_up_F		GO:0007224	smoothened signaling pathway	1/1	125/12156	0.008	97.248	9.81061	0.010283	0.016716		PAX6	1	BP	WM~Sp09D06_up_F
Sex	WM~Sp09D06_up_F		GO:0030902	hindbrain development	1/1	127/12156	0.00787402	95.7165	9.73224	0.0104475	0.016716		PAX6	1	BP	WM~Sp09D06_up_F
Sex	WM~Sp09D06_up_F		GO:0051302	regulation of cell division	1/1	127/12156	0.00787402	95.7165	9.73224	0.0104475	0.016716		PAX6	1	BP	WM~Sp09D06_up_F
Sex	WM~Sp09D06_up_F		GO:0009952	anterior/posterior pattern specification	1/1	129/12156	0.00775194	94.2326	9.6557	0.010612	0.0168384		PAX6	1	BP	WM~Sp09D06_up_F
Sex	WM~Sp09D06_up_F		GO:0009913	epidermal cell differentiation	1/1	130/12156	0.00769231	93.5077	9.61809	0.0106943	0.0168384		PAX6	1	BP	WM~Sp09D06_up_F
Sex	WM~Sp09D06_up_F		GO:0061351	neural precursor cell proliferation	1/1	131/12156	0.00763359	92.7939	9.58091	0.0107766	0.0168384		PAX6	1	BP	WM~Sp09D06_up_F
Sex	WM~Sp09D06_up_F		GO:1902850	microtubule cytoskeleton organization involved in mitosis	1/1	133/12156	0.0075188	91.3985	9.50781	0.0109411	0.0169629		PAX6	1	BP	WM~Sp09D06_up_F
Sex	WM~Sp09D06_up_F		GO:0021915	neural tube development	1/1	136/12156	0.00735294	89.3824	9.40119	0.0111879	0.0172121		PAX6	1	BP	WM~Sp09D06_up_F
Sex	WM~Sp09D06_up_F		GO:0060041	retina development in camera-type eye	1/1	138/12156	0.00724638	88.087	9.33204	0.0113524	0.0173319		PAX6	1	BP	WM~Sp09D06_up_F
Sex	WM~Sp09D06_up_F		GO:0030010	establishment of cell polarity	1/1	141/12156	0.0070922	86.2128	9.23108	0.0115992	0.0175746		PAX6	1	BP	WM~Sp09D06_up_F
Sex	WM~Sp09D06_up_F		GO:0045664	regulation of neuron differentiation	1/1	149/12156	0.00671141	81.5839	8.97685	0.0122573	0.0184321		PAX6	1	BP	WM~Sp09D06_up_F
Sex	WM~Sp09D06_up_F		GO:0009749	response to glucose	1/1	151/12156	0.00662252	80.5033	8.91646	0.0124218	0.0185401		PAX6	1	BP	WM~Sp09D06_up_F
Sex	WM~Sp09D06_up_F		GO:0001764	neuron migration	1/1	155/12156	0.00645161	78.4258	8.79919	0.0127509	0.0187513		PAX6	1	BP	WM~Sp09D06_up_F
Sex	WM~Sp09D06_up_F		GO:0009746	response to hexose	1/1	155/12156	0.00645161	78.4258	8.79919	0.0127509	0.0187513		PAX6	1	BP	WM~Sp09D06_up_F
Sex	WM~Sp09D06_up_F		GO:0002064	epithelial cell development	1/1	157/12156	0.00636943	77.4268	8.74224	0.0129154	0.0188372		PAX6	1	BP	WM~Sp09D06_up_F
Sex	WM~Sp09D06_up_F		GO:0034284	response to monosaccharide	1/1	158/12156	0.00632911	76.9367	8.71417	0.0129977	0.0188372		PAX6	1	BP	WM~Sp09D06_up_F
Sex	WM~Sp09D06_up_F		GO:0021543	pallium development	1/1	167/12156	0.00598802	72.7904	8.47292	0.0137381	0.0194653		PAX6	1	BP	WM~Sp09D06_up_F
Sex	WM~Sp09D06_up_F		GO:0021953	central nervous system neuron differentiation	1/1	168/12156	0.00595238	72.3571	8.44732	0.0138203	0.0194653		PAX6	1	BP	WM~Sp09D06_up_F
Sex	WM~Sp09D06_up_F		GO:0051098	regulation of binding	1/1	168/12156	0.00595238	72.3571	8.44732	0.0138203	0.0194653		PAX6	1	BP	WM~Sp09D06_up_F
Sex	WM~Sp09D06_up_F		GO:1901654	response to ketone	1/1	168/12156	0.00595238	72.3571	8.44732	0.0138203	0.0194653		PAX6	1	BP	WM~Sp09D06_up_F
Sex	WM~Sp09D06_up_F		GO:0009743	response to carbohydrate	1/1	180/12156	0.00555556	67.5333	8.1568	0.0148075	0.0207098		PAX6	1	BP	WM~Sp09D06_up_F
Sex	WM~Sp09D06_up_F		GO:0045165	cell fate commitment	1/1	184/12156	0.00543478	66.0652	8.0663	0.0151366	0.0209399		PAX6	1	BP	WM~Sp09D06_up_F
Sex	WM~Sp09D06_up_F		GO:0043588	skin development	1/1	185/12156	0.00540541	65.7081	8.04414	0.0152188	0.0209399		PAX6	1	BP	WM~Sp09D06_up_F
Sex	WM~Sp09D06_up_F		GO:0001667	ameboidal-type cell migration	1/1	191/12156	0.0052356	63.644	7.91479	0.0157124	0.0209399		PAX6	1	BP	WM~Sp09D06_up_F
Sex	WM~Sp09D06_up_F		GO:0042593	glucose homeostasis	1/1	192/12156	0.00520833	63.3125	7.89383	0.0157947	0.0209399		PAX6	1	BP	WM~Sp09D06_up_F
Sex	WM~Sp09D06_up_F		GO:0033500	carbohydrate homeostasis	1/1	193/12156	0.00518135	62.9845	7.87302	0.0158769	0.0209399		PAX6	1	BP	WM~Sp09D06_up_F
Sex	WM~Sp09D06_up_F		GO:0007411	axon guidance	1/1	194/12156	0.00515464	62.6598	7.85238	0.0159592	0.0209399		PAX6	1	BP	WM~Sp09D06_up_F
Sex	WM~Sp09D06_up_F		GO:0048562	embryonic organ morphogenesis	1/1	195/12156	0.00512821	62.3385	7.83189	0.0160415	0.0209399		PAX6	1	BP	WM~Sp09D06_up_F
Sex	WM~Sp09D06_up_F		GO:0050769	positive regulation of neurogenesis	1/1	195/12156	0.00512821	62.3385	7.83189	0.0160415	0.0209399		PAX6	1	BP	WM~Sp09D06_up_F
Sex	WM~Sp09D06_up_F		GO:0097485	neuron projection guidance	1/1	195/12156	0.00512821	62.3385	7.83189	0.0160415	0.0209399		PAX6	1	BP	WM~Sp09D06_up_F
Sex	WM~Sp09D06_up_F		GO:0007163	establishment or maintenance of cell polarity	1/1	196/12156	0.00510204	62.0204	7.81156	0.0161237	0.0209399		PAX6	1	BP	WM~Sp09D06_up_F
Sex	WM~Sp09D06_up_F		GO:0048863	stem cell differentiation	1/1	196/12156	0.00510204	62.0204	7.81156	0.0161237	0.0209399		PAX6	1	BP	WM~Sp09D06_up_F
Sex	WM~Sp09D06_up_F		GO:0090596	sensory organ morphogenesis	1/1	200/12156	0.005	60.78	7.73175	0.0164528	0.0212294		PAX6	1	BP	WM~Sp09D06_up_F
Sex	WM~Sp09D06_up_F		GO:0048762	mesenchymal cell differentiation	1/1	202/12156	0.0049505	60.1782	7.69274	0.0166173	0.0212428		PAX6	1	BP	WM~Sp09D06_up_F
Sex	WM~Sp09D06_up_F		GO:0010721	negative regulation of cell development	1/1	204/12156	0.00490196	59.5882	7.6543	0.0167818	0.0212428		PAX6	1	BP	WM~Sp09D06_up_F
Sex	WM~Sp09D06_up_F		GO:0097305	response to alcohol	1/1	204/12156	0.00490196	59.5882	7.6543	0.0167818	0.0212428		PAX6	1	BP	WM~Sp09D06_up_F
Sex	WM~Sp09D06_up_F		GO:0032869	cellular response to insulin stimulus	1/1	211/12156	0.00473934	57.6114	7.52405	0.0173577	0.0218336		PAX6	1	BP	WM~Sp09D06_up_F
Sex	WM~Sp09D06_up_F		GO:0010001	glial cell differentiation	1/1	220/12156	0.00454545	55.2545	7.36577	0.0180981	0.0226226		PAX6	1	BP	WM~Sp09D06_up_F
Sex	WM~Sp09D06_up_F		GO:0008544	epidermis development	1/1	227/12156	0.00440529	53.5507	7.24918	0.0186739	0.0231974		PAX6	1	BP	WM~Sp09D06_up_F
Sex	WM~Sp09D06_up_F		GO:0051962	positive regulation of nervous system development	1/1	235/12156	0.00425532	51.7277	7.12234	0.019332	0.0238667		PAX6	1	BP	WM~Sp09D06_up_F
Sex	WM~Sp09D06_up_F		GO:0007611	learning or memory	1/1	239/12156	0.0041841	50.8619	7.0613	0.0196611	0.024124		PAX6	1	BP	WM~Sp09D06_up_F
Sex	WM~Sp09D06_up_F		GO:0021537	telencephalon development	1/1	243/12156	0.00411523	50.0247	7.00176	0.0199901	0.0242827		PAX6	1	BP	WM~Sp09D06_up_F
Sex	WM~Sp09D06_up_F		GO:0050678	regulation of epithelial cell proliferation	1/1	244/12156	0.00409836	49.8197	6.98711	0.0200724	0.0242827		PAX6	1	BP	WM~Sp09D06_up_F
Sex	WM~Sp09D06_up_F		GO:0060485	mesenchyme development	1/1	245/12156	0.00408163	49.6163	6.97254	0.0201547	0.0242827		PAX6	1	BP	WM~Sp09D06_up_F
Sex	WM~Sp09D06_up_F		GO:0032868	response to insulin	1/1	259/12156	0.003861	46.9344	6.77749	0.0213064	0.0255166		PAX6	1	BP	WM~Sp09D06_up_F
Sex	WM~Sp09D06_up_F		GO:0050890	cognition	1/1	273/12156	0.003663	44.5275	6.59754	0.022458	0.0267358		PAX6	1	BP	WM~Sp09D06_up_F
Sex	WM~Sp09D06_up_F		GO:0043010	camera-type eye development	1/1	277/12156	0.00361011	43.8845	6.54862	0.0227871	0.026967		PAX6	1	BP	WM~Sp09D06_up_F
Sex	WM~Sp09D06_up_F		GO:0071375	cellular response to peptide hormone stimulus	1/1	285/12156	0.00350877	42.6526	6.45388	0.0234452	0.0275826		PAX6	1	BP	WM~Sp09D06_up_F
Sex	WM~Sp09D06_up_F		GO:0003002	regionalization	1/1	289/12156	0.00346021	42.0623	6.40799	0.0237743	0.0278062		PAX6	1	BP	WM~Sp09D06_up_F
Sex	WM~Sp09D06_up_F		GO:0042063	gliogenesis	1/1	291/12156	0.00343643	41.7732	6.38539	0.0239388	0.0278358		PAX6	1	BP	WM~Sp09D06_up_F
Sex	WM~Sp09D06_up_F		GO:0009410	response to xenobiotic stimulus	1/1	302/12156	0.00331126	40.2517	6.26511	0.0248437	0.0286505		PAX6	1	BP	WM~Sp09D06_up_F
Sex	WM~Sp09D06_up_F		GO:0050673	epithelial cell proliferation	1/1	303/12156	0.00330033	40.1188	6.2545	0.024926	0.0286505		PAX6	1	BP	WM~Sp09D06_up_F
Sex	WM~Sp09D06_up_F		GO:0050767	regulation of neurogenesis	1/1	307/12156	0.00325733	39.5961	6.21258	0.025255	0.0288629		PAX6	1	BP	WM~Sp09D06_up_F
Sex	WM~Sp09D06_up_F		GO:0048732	gland development	1/1	310/12156	0.00322581	39.2129	6.18166	0.0255018	0.028931		PAX6	1	BP	WM~Sp09D06_up_F
Sex	WM~Sp09D06_up_F		GO:0048568	embryonic organ development	1/1	312/12156	0.00320513	38.9615	6.16129	0.0256663	0.028931		PAX6	1	BP	WM~Sp09D06_up_F
Sex	WM~Sp09D06_up_F		GO:0001654	eye development	1/1	313/12156	0.00319489	38.8371	6.15118	0.0257486	0.028931		PAX6	1	BP	WM~Sp09D06_up_F
Sex	WM~Sp09D06_up_F		GO:0007389	pattern specification process	1/1	317/12156	0.00315457	38.347	6.11122	0.0260777	0.0289752		PAX6	1	BP	WM~Sp09D06_up_F
Sex	WM~Sp09D06_up_F		GO:0150063	visual system development	1/1	317/12156	0.00315457	38.347	6.11122	0.0260777	0.0289752		PAX6	1	BP	WM~Sp09D06_up_F
Sex	WM~Sp09D06_up_F		GO:0048880	sensory system development	1/1	320/12156	0.003125	37.9875	6.08173	0.0263244	0.0290878		PAX6	1	BP	WM~Sp09D06_up_F
Sex	WM~Sp09D06_up_F		GO:0007600	sensory perception	1/1	337/12156	0.00296736	36.0712	5.9221	0.0277229	0.0304648		PAX6	1	BP	WM~Sp09D06_up_F
Sex	WM~Sp09D06_up_F		GO:0030900	forebrain development	1/1	339/12156	0.00294985	35.8584	5.9041	0.0278875	0.0304781		PAX6	1	BP	WM~Sp09D06_up_F
Sex	WM~Sp09D06_up_F		GO:0010720	positive regulation of cell development	1/1	344/12156	0.00290698	35.3372	5.8598	0.0282988	0.0307595		PAX6	1	BP	WM~Sp09D06_up_F
Sex	WM~Sp09D06_up_F		GO:0051960	regulation of nervous system development	1/1	371/12156	0.00269542	32.7655	5.63609	0.0305199	0.0329945		PAX6	1	BP	WM~Sp09D06_up_F
Sex	WM~Sp09D06_up_F		GO:0043434	response to peptide hormone	1/1	377/12156	0.00265252	32.244	5.58964	0.0310135	0.0333455		PAX6	1	BP	WM~Sp09D06_up_F
Sex	WM~Sp09D06_up_F		GO:0007409	axonogenesis	1/1	379/12156	0.00263852	32.0739	5.57439	0.031178	0.0333455		PAX6	1	BP	WM~Sp09D06_up_F
Sex	WM~Sp09D06_up_F		GO:0010975	regulation of neuron projection development	1/1	391/12156	0.00255754	31.0895	5.48539	0.0321652	0.0342183		PAX6	1	BP	WM~Sp09D06_up_F
Sex	WM~Sp09D06_up_F		GO:0051656	establishment of organelle localization	1/1	408/12156	0.00245098	29.7941	5.36602	0.0335637	0.0355171		PAX6	1	BP	WM~Sp09D06_up_F
Sex	WM~Sp09D06_up_F		GO:0009611	response to wounding	1/1	429/12156	0.002331	28.3357	5.22835	0.0352912	0.0369542		PAX6	1	BP	WM~Sp09D06_up_F
Sex	WM~Sp09D06_up_F		GO:0030335	positive regulation of cell migration	1/1	429/12156	0.002331	28.3357	5.22835	0.0352912	0.0369542		PAX6	1	BP	WM~Sp09D06_up_F
Sex	WM~Sp09D06_up_F		GO:0061564	axon development	1/1	432/12156	0.00231481	28.1389	5.2095	0.035538	0.0370188		PAX6	1	BP	WM~Sp09D06_up_F
Sex	WM~Sp09D06_up_F		GO:2000147	positive regulation of cell motility	1/1	443/12156	0.00225734	27.4402	5.142	0.0364429	0.0377647		PAX6	1	BP	WM~Sp09D06_up_F
Sex	WM~Sp09D06_up_F		GO:0048598	embryonic morphogenesis	1/1	449/12156	0.00222717	27.0735	5.10622	0.0369365	0.037833		PAX6	1	BP	WM~Sp09D06_up_F
Sex	WM~Sp09D06_up_F		GO:0071396	cellular response to lipid	1/1	452/12156	0.00221239	26.8938	5.0886	0.0371833	0.037833		PAX6	1	BP	WM~Sp09D06_up_F
Sex	WM~Sp09D06_up_F		GO:0007423	sensory organ development	1/1	453/12156	0.00220751	26.8344	5.08276	0.0372655	0.037833		PAX6	1	BP	WM~Sp09D06_up_F
Sex	WM~Sp09D06_up_F		GO:0040017	positive regulation of locomotion	1/1	453/12156	0.00220751	26.8344	5.08276	0.0372655	0.037833		PAX6	1	BP	WM~Sp09D06_up_F
Sex	WM~Sp09D06_up_F		GO:0030855	epithelial cell differentiation	1/1	462/12156	0.0021645	26.3117	5.03107	0.0380059	0.0383898		PAX6	1	BP	WM~Sp09D06_up_F
Sex	WM~Sp09D06_up_F		GO:0045596	negative regulation of cell differentiation	1/1	480/12156	0.00208333	25.325	4.93204	0.0394867	0.0396851		PAX6	1	BP	WM~Sp09D06_up_F
Sex	WM~Sp09D06_up_F		GO:0048667	cell morphogenesis involved in neuron differentiation	1/1	499/12156	0.00200401	24.3607	4.83329	0.0410497	0.0410497		PAX6	1	BP	WM~Sp09D06_up_F
Sex	Inhib~Sp09D09_down_ALL		GO:0016312	inositol bisphosphate phosphatase activity	1/2	7/12594	0.142857	899.571	29.969	0.00111138	0.00804041		INPP1	1	MF	Inhib~Sp09D09_down_ALL
Sex	Inhib~Sp09D09_down_ALL		GO:0046030	inositol trisphosphate phosphatase activity	1/2	13/12594	0.0769231	484.385	21.9755	0.00206349	0.00804041		INPP1	1	MF	Inhib~Sp09D09_down_ALL
Sex	Inhib~Sp09D09_down_ALL		GO:0052745	inositol phosphate phosphatase activity	1/2	19/12594	0.0526316	331.421	18.1645	0.00301515	0.00804041		INPP1	1	MF	Inhib~Sp09D09_down_ALL
Sex	Inhib~Sp09D09_down_ALL		GO:0019894	kinesin binding	1/2	39/12594	0.025641	161.462	12.6482	0.00618408	0.0123682		PRC1	1	MF	Inhib~Sp09D09_down_ALL
Sex	Inhib~Sp09D09_down_ALL		GO:0008017	microtubule binding	1/2	222/12594	0.0045045	28.3649	5.1842	0.0349455	0.0476339		PRC1	1	MF	Inhib~Sp09D09_down_ALL
Sex	Inhib~Sp09D09_down_ALL		GO:0016791	phosphatase activity	1/2	227/12594	0.00440529	27.7401	5.12361	0.0357254	0.0476339		INPP1	1	MF	Inhib~Sp09D09_down_ALL
Sex	Inhib~Sp09D09_down_ALL		GO:0042578	phosphoric ester hydrolase activity	1/2	300/12594	0.00333333	20.99	4.4163	0.0470761	0.0489356		INPP1	1	MF	Inhib~Sp09D09_down_ALL
Sex	Inhib~Sp09D09_down_ALL		GO:0015631	tubulin binding	1/2	312/12594	0.00320513	20.1827	4.32399	0.0489356	0.0489356		PRC1	1	MF	Inhib~Sp09D09_down_ALL
Sex	L5~Sp09D03_up_ALL		GO:0035064	methylated histone binding	1/2	58/12594	0.0172414	108.569	10.3479	0.00918989	0.0332711	0.00500317	CDYL2	1	MF	L5~Sp09D03_up_ALL
Sex	L5~Sp09D03_up_ALL		GO:0140034	methylation-dependent protein binding	1/2	60/12594	0.0166667	104.95	10.1716	0.00950603	0.0332711	0.00500317	CDYL2	1	MF	L5~Sp09D03_up_ALL
Sex	L5~Sp09D03_up_ALL		GO:0140030	modification-dependent protein binding	1/2	146/12594	0.00684932	43.1301	6.45285	0.0230522	0.0362148	0.00544584	CDYL2	1	MF	L5~Sp09D03_up_ALL
Sex	L5~Sp09D03_up_ALL		GO:0030246	carbohydrate binding	1/2	159/12594	0.00628931	39.6038	6.17359	0.0250917	0.0362148	0.00544584	NPTX2	1	MF	L5~Sp09D03_up_ALL
Sex	L5~Sp09D03_up_ALL		GO:0003714	transcription corepressor activity	1/2	177/12594	0.00564972	35.5763	5.83833	0.0279122	0.0362148	0.00544584	CDYL2	1	MF	L5~Sp09D03_up_ALL
Sex	L5~Sp09D03_up_ALL		GO:0042393	histone binding	1/2	197/12594	0.00507614	31.9645	5.5204	0.0310413	0.0362148	0.00544584	CDYL2	1	MF	L5~Sp09D03_up_ALL
Sex	L6~Sp09D04_down_ALL		GO:0031434	mitogen-activated protein kinase kinase binding	1/5	10/12594	0.1	251.88	15.8165	0.00396447	0.0493667	0.0299798	TRIB3	1	MF	L6~Sp09D04_down_ALL
Sex	L6~Sp09D04_down_ALL		GO:0140036	ubiquitin-modified protein reader activity	1/5	18/12594	0.0555556	139.933	11.7551	0.00712699	0.0493667	0.0299798	ANKRD13A	1	MF	L6~Sp09D04_down_ALL
Sex	L6~Sp09D04_down_ALL		GO:0140035	ubiquitin-like protein reader activity	1/5	21/12594	0.047619	119.943	10.8713	0.00831086	0.0493667	0.0299798	ANKRD13A	1	MF	L6~Sp09D04_down_ALL
Sex	L6~Sp09D04_down_ALL		GO:0035250	UDP-galactosyltransferase activity	1/5	23/12594	0.0434783	109.513	10.3804	0.00909948	0.0493667	0.0299798	UGT8	1	MF	L6~Sp09D04_down_ALL
Sex	L6~Sp09D04_down_ALL		GO:0008378	galactosyltransferase activity	1/5	24/12594	0.0416667	104.95	10.1582	0.0094936	0.0493667	0.0299798	UGT8	1	MF	L6~Sp09D04_down_ALL
Sex	Vasc~Sp09D08_down_ALL		GO:0016805	dipeptidase activity	2/19	12/12594	0.166667	110.474	14.7473	0.000141048	0.00959128	0.00564193	FOLH1/CNDP1	2	MF	Vasc~Sp09D08_down_ALL
Sex	Vasc~Sp09D08_down_ALL		GO:0004180	carboxypeptidase activity	2/19	28/12594	0.0714286	47.3459	9.54287	0.000796277	0.0270734	0.0159255	FOLH1/CNDP1	2	MF	Vasc~Sp09D08_down_ALL
Sex	Vasc~Sp09D08_down_ALL		GO:0008233	peptidase activity	4/19	352/12594	0.0113636	7.5323	4.83168	0.001667	0.0290242	0.0170731	FOLH1/KLK6/CAPN3/CNDP1	4	MF	Vasc~Sp09D08_down_ALL
Sex	Vasc~Sp09D08_down_ALL		GO:0008235	metalloexopeptidase activity	2/19	41/12594	0.0487805	32.3338	7.81121	0.00170731	0.0290242	0.0170731	FOLH1/CNDP1	2	MF	Vasc~Sp09D08_down_ALL
Sex	WM-uf~Sp09D07_down_M		GO:0005044	scavenger receptor activity	3/72	19/12594	0.157895	27.6184	8.80439	0.000162574	0.0350888	0.0296411	LGALS3BP/ENPP2/SCARB2	3	MF	WM-uf~Sp09D07_down_M
Sex	WM-uf~Sp09D07_down_M		GO:0001618	virus receptor activity	4/72	58/12594	0.0689655	12.0632	6.40339	0.000329989	0.0350888	0.0296411	HSPA1B/MOG/SLC3A2/SCARB2	4	MF	WM-uf~Sp09D07_down_M
Sex	WM-uf~Sp09D07_down_M		GO:0140272	exogenous protein binding	4/72	58/12594	0.0689655	12.0632	6.40339	0.000329989	0.0350888	0.0296411	HSPA1B/MOG/SLC3A2/SCARB2	4	MF	WM-uf~Sp09D07_down_M
Sex	WM-uf~Sp09D07_up_ALL		GO:0002162	dystroglycan binding	1/2	8/12594	0.125	787.125	28.0301	0.00127009	0.00635047		MAP2	1	MF	WM-uf~Sp09D07_up_ALL
Sex	WM-uf~Sp09D07_up_ALL		GO:0048156	tau protein binding	1/2	42/12594	0.0238095	149.929	12.1837	0.00665899	0.0166475		MAP2	1	MF	WM-uf~Sp09D07_up_ALL
Sex	WM-uf~Sp09D07_up_ALL		GO:0005516	calmodulin binding	1/2	172/12594	0.00581395	36.6105	5.92623	0.0271291	0.0436819		MAP2	1	MF	WM-uf~Sp09D07_up_ALL
Sex	WM-uf~Sp09D07_up_ALL		GO:0008017	microtubule binding	1/2	222/12594	0.0045045	28.3649	5.1842	0.0349455	0.0436819		MAP2	1	MF	WM-uf~Sp09D07_up_ALL
Sex	WM-uf~Sp09D07_up_ALL		GO:0015631	tubulin binding	1/2	312/12594	0.00320513	20.1827	4.32399	0.0489356	0.0489356		MAP2	1	MF	WM-uf~Sp09D07_up_ALL
Sex	WM~Sp09D06_up_F		GO:0070410	co-SMAD binding	1/1	7/12594	0.142857	1799.14	42.4045	0.00055582	0.00402308		PAX6	1	MF	WM~Sp09D06_up_F
Sex	WM~Sp09D06_up_F		GO:0071837	HMG box domain binding	1/1	7/12594	0.142857	1799.14	42.4045	0.00055582	0.00402308		PAX6	1	MF	WM~Sp09D06_up_F
Sex	WM~Sp09D06_up_F		GO:0003680	minor groove of adenine-thymine-rich DNA binding	1/1	8/12594	0.125	1574.25	39.6642	0.000635223	0.00402308		PAX6	1	MF	WM~Sp09D06_up_F
Sex	WM~Sp09D06_up_F		GO:0000979	RNA polymerase II core promoter sequence-specific DNA binding	1/1	17/12594	0.0588235	740.824	27.1997	0.00134985	0.00578318		PAX6	1	MF	WM~Sp09D06_up_F
Sex	WM~Sp09D06_up_F		GO:0035035	histone acetyltransferase binding	1/1	22/12594	0.0454545	572.455	23.9051	0.00174686	0.00578318		PAX6	1	MF	WM~Sp09D06_up_F
Sex	WM~Sp09D06_up_F		GO:0070412	R-SMAD binding	1/1	23/12594	0.0434783	547.565	23.3787	0.00182627	0.00578318		PAX6	1	MF	WM~Sp09D06_up_F
Sex	WM~Sp09D06_up_F		GO:0000217	DNA secondary structure binding	1/1	30/12594	0.0333333	419.8	20.4646	0.00238209	0.00646566		PAX6	1	MF	WM~Sp09D06_up_F
Sex	WM~Sp09D06_up_F		GO:0001046	core promoter sequence-specific DNA binding	1/1	35/12594	0.0285714	359.829	18.9428	0.0027791	0.00660037		PAX6	1	MF	WM~Sp09D06_up_F
Sex	WM~Sp09D06_up_F		GO:0046332	SMAD binding	1/1	68/12594	0.0147059	185.206	13.5722	0.0053994	0.0113987		PAX6	1	MF	WM~Sp09D06_up_F
Sex	WM~Sp09D06_up_F		GO:0001221	transcription coregulator binding	1/1	93/12594	0.0107527	135.419	11.5939	0.00738447	0.012755		PAX6	1	MF	WM~Sp09D06_up_F
Sex	WM~Sp09D06_up_F		GO:0031490	chromatin DNA binding	1/1	93/12594	0.0107527	135.419	11.5939	0.00738447	0.012755		PAX6	1	MF	WM~Sp09D06_up_F
Sex	WM~Sp09D06_up_F		GO:0001227	DNA-binding transcription repressor activity, RNA polymerase II-specific	1/1	194/12594	0.00515464	64.9175	7.99484	0.0154042	0.0235582		PAX6	1	MF	WM~Sp09D06_up_F
Sex	WM~Sp09D06_up_F		GO:0001217	DNA-binding transcription repressor activity	1/1	203/12594	0.00492611	62.0394	7.81277	0.0161188	0.0235582		PAX6	1	MF	WM~Sp09D06_up_F
Sex	WM~Sp09D06_up_F		GO:0031625	ubiquitin protein ligase binding	1/1	270/12594	0.0037037	46.6444	6.75607	0.0214388	0.0275108		PAX6	1	MF	WM~Sp09D06_up_F
Sex	WM~Sp09D06_up_F		GO:0044389	ubiquitin-like protein ligase binding	1/1	285/12594	0.00350877	44.1895	6.57187	0.0226298	0.0275108		PAX6	1	MF	WM~Sp09D06_up_F
Sex	WM~Sp09D06_up_F		GO:0001228	DNA-binding transcription activator activity, RNA polymerase II-specific	1/1	305/12594	0.00327869	41.2918	6.34758	0.0242179	0.0275108		PAX6	1	MF	WM~Sp09D06_up_F
Sex	WM~Sp09D06_up_F		GO:0001216	DNA-binding transcription activator activity	1/1	310/12594	0.00322581	40.6258	6.2949	0.0246149	0.0275108		PAX6	1	MF	WM~Sp09D06_up_F
Sex	WM~Sp09D06_up_F		GO:0003682	chromatin binding	1/1	472/12594	0.00211864	26.6822	5.06776	0.0374782	0.0393044		PAX6	1	MF	WM~Sp09D06_up_F
Sex	WM~Sp09D06_up_F		GO:0008134	transcription factor binding	1/1	495/12594	0.0020202	25.4424	4.94393	0.0393044	0.0393044		PAX6	1	MF	WM~Sp09D06_up_F

## Sheet: TableS12
DEG	Cluster	DE_class_cluster	ID	Description	GeneRatio	BgRatio	RichFactor	FoldEnrichment	zScore	pvalue	p.adjust	qvalue	geneID	Count	ONTOLOGY	DE_classes
carrier	Astro_up	Astro_up	GO:0097060	synaptic membrane	12/53	443/16009	0.027088	8.18212	8.83508	1.65818e-08	2.27171e-06	1.43127e-06	PLPPR4/CACNG8/GABBR2/NETO1/GABRB2/SLC12A5/SCN2A/DCC/KCNC2/DNM1/CNR1/GABRG2	12	CC
carrier	Astro_up	Astro_up	GO:0098982	GABA-ergic synapse	7/53	107/16009	0.0654206	19.7607	11.2217	5.85005e-08	4.00728e-06	2.52476e-06	NXPH1/GABRB2/SLC4A10/KCNC2/CBLN4/CNR1/GABRG2	7	CC
carrier	Astro_up	Astro_up	GO:0099572	postsynaptic specialization	10/53	392/16009	0.0255102	7.70553	7.74679	5.26702e-07	2.17951e-05	1.37318e-05	PLPPR4/CACNG8/NETO1/GABRB2/SLC12A5/NEURL1/MAPK8IP2/ADGRB1/DCC/GABRG2	10	CC
carrier	Astro_up	Astro_up	GO:0099634	postsynaptic specialization membrane	7/53	153/16009	0.0457516	13.8196	9.18263	6.76795e-07	2.17951e-05	1.37318e-05	PLPPR4/CACNG8/NETO1/GABRB2/SLC12A5/DCC/GABRG2	7	CC
carrier	Astro_up	Astro_up	GO:0045211	postsynaptic membrane	9/53	314/16009	0.0286624	8.65767	7.89815	7.95441e-07	2.17951e-05	1.37318e-05	PLPPR4/CACNG8/GABBR2/NETO1/GABRB2/SLC12A5/DCC/KCNC2/GABRG2	9	CC
carrier	Astro_up	Astro_up	GO:0043204	perikaryon	6/53	150/16009	0.04	12.0823	7.85924	9.77433e-06	0.00022318	0.000140613	SLC12A5/PCSK2/SLC4A10/NEURL1/KCNC2/RTN4RL1	6	CC
carrier	Astro_up	Astro_up	GO:0034702	monoatomic ion channel complex	8/53	341/16009	0.0234604	7.08637	6.54747	1.50031e-05	0.000293633	0.000185001	CACNG8/KCNIP4/GABRB2/SCN2A/KCNC2/SCN3A/KCNH5/GABRG2	8	CC
carrier	Astro_up	Astro_up	GO:1902710	GABA receptor complex	3/53	20/16009	0.15	45.3085	11.4271	3.75353e-05	0.000642792	0.000404986	GABBR2/GABRB2/GABRG2	3	CC
carrier	Astro_up	Astro_up	GO:0098984	neuron to neuron synapse	8/53	411/16009	0.0194647	5.87945	5.77566	5.67988e-05	0.000864604	0.000544737	PLPPR4/CACNG8/NETO1/NEURL1/MAPK8IP2/ADGRB1/DCC/LNX1	8	CC
carrier	Astro_up	Astro_up	GO:0034703	cation channel complex	6/53	215/16009	0.027907	8.42949	6.32086	7.4206e-05	0.00101662	0.000640515	CACNG8/KCNIP4/SCN2A/KCNC2/SCN3A/KCNH5	6	CC
carrier	Astro_up	Astro_up	GO:1902495	transmembrane transporter complex	8/53	467/16009	0.0171306	5.17442	5.27649	0.000138135	0.00172041	0.00108393	CACNG8/KCNIP4/GABRB2/SCN2A/KCNC2/SCN3A/KCNH5/GABRG2	8	CC
carrier	Astro_up	Astro_up	GO:0014069	postsynaptic density	7/53	358/16009	0.0195531	5.90613	5.41071	0.000167778	0.00188669	0.00118869	PLPPR4/CACNG8/NETO1/NEURL1/MAPK8IP2/ADGRB1/DCC	7	CC
carrier	Astro_up	Astro_up	GO:0043025	neuronal cell body	8/53	485/16009	0.0164948	4.98238	5.13282	0.000179029	0.00188669	0.00118869	KCNIP4/SLC12A5/PCSK2/SLC4A10/NEURL1/MAPK8IP2/KCNC2/RTN4RL1	8	CC
carrier	Astro_up	Astro_up	GO:1990351	transporter complex	8/53	494/16009	0.0161943	4.8916	5.06362	0.000202949	0.001986	0.00125126	CACNG8/KCNIP4/GABRB2/SCN2A/KCNC2/SCN3A/KCNH5/GABRG2	8	CC
carrier	Astro_up	Astro_up	GO:0032279	asymmetric synapse	7/53	374/16009	0.0187166	5.65347	5.24817	0.000219376	0.00200364	0.00126238	PLPPR4/CACNG8/NETO1/NEURL1/MAPK8IP2/ADGRB1/DCC	7	CC
carrier	Astro_up	Astro_up	GO:0032590	dendrite membrane	3/53	42/16009	0.0714286	21.5755	7.69498	0.000359032	0.00307421	0.00193688	SLC12A5/KCNC2/GABRG2	3	CC
carrier	Astro_up	Astro_up	GO:0098839	postsynaptic density membrane	4/53	125/16009	0.032	9.66581	5.60569	0.000771719	0.00621915	0.00391833	PLPPR4/CACNG8/NETO1/DCC	4	CC
carrier	Astro_up	Astro_up	GO:0001518	voltage-gated sodium channel complex	2/53	14/16009	0.142857	43.1509	9.09334	0.000954006	0.00726105	0.00457477	SCN2A/SCN3A	2	CC
carrier	Astro_up	Astro_up	GO:0032589	neuron projection membrane	3/53	62/16009	0.0483871	14.6156	6.19069	0.00112888	0.0081398	0.00512842	SLC12A5/KCNC2/GABRG2	3	CC
carrier	Astro_up	Astro_up	GO:0097440	apical dendrite	2/53	18/16009	0.111111	33.5618	7.96621	0.00159044	0.0103758	0.00653717	SLC4A10/NEURL1	2	CC
carrier	Astro_up	Astro_up	GO:1902711	GABA-A receptor complex	2/53	18/16009	0.111111	33.5618	7.96621	0.00159044	0.0103758	0.00653717	GABRB2/GABRG2	2	CC
carrier	Astro_up	Astro_up	GO:0043197	dendritic spine	4/53	178/16009	0.0224719	6.78779	4.47521	0.00283027	0.0155908	0.00982286	GABRB2/NEURL1/ADGRB1/GABRG2	4	CC
carrier	Astro_up	Astro_up	GO:0034706	sodium channel complex	2/53	24/16009	0.0833333	25.1714	6.8296	0.00283281	0.0155908	0.00982286	SCN2A/SCN3A	2	CC
carrier	Astro_up	Astro_up	GO:0042734	presynaptic membrane	4/53	179/16009	0.0223464	6.74987	4.4585	0.00288794	0.0155908	0.00982286	SCN2A/KCNC2/DNM1/CNR1	4	CC
carrier	Astro_up	Astro_up	GO:0044309	neuron spine	4/53	180/16009	0.0222222	6.71237	4.44191	0.00294641	0.0155908	0.00982286	GABRB2/NEURL1/ADGRB1/GABRG2	4	CC
carrier	Astro_up	Astro_up	GO:0008076	voltage-gated potassium channel complex	3/53	87/16009	0.0344828	10.4157	5.07528	0.002985	0.0155908	0.00982286	KCNIP4/KCNC2/KCNH5	3	CC
carrier	Astro_up	Astro_up	GO:0043083	synaptic cleft	2/53	25/16009	0.08	24.1645	6.68029	0.00307264	0.0155908	0.00982286	NXPH1/CBLN4	2	CC
carrier	Astro_up	Astro_up	GO:0034705	potassium channel complex	3/53	98/16009	0.0306122	9.24663	4.71938	0.00417525	0.0197245	0.0124272	KCNIP4/KCNC2/KCNH5	3	CC
carrier	Astro_up	Astro_up	GO:0098685	Schaffer collateral - CA1 synapse	3/53	98/16009	0.0306122	9.24663	4.71938	0.00417525	0.0197245	0.0124272	PLPPR4/NETO1/DCC	3	CC
carrier	Astro_up	Astro_up	GO:0008021	synaptic vesicle	4/53	221/16009	0.0180995	5.46709	3.85391	0.00609989	0.0278562	0.0175506	RAB27B/RAB3C/SEPTIN5/ICA1	4	CC
carrier	Astro_up	Astro_up	GO:0070382	exocytic vesicle	4/53	238/16009	0.0168067	5.07658	3.65174	0.00788947	0.0348664	0.0219673	RAB27B/RAB3C/SEPTIN5/ICA1	4	CC
carrier	Astro_up	Astro_up	GO:0030672	synaptic vesicle membrane	3/53	139/16009	0.0215827	6.51921	3.76652	0.0109347	0.0453955	0.0286011	RAB27B/RAB3C/ICA1	3	CC
carrier	Astro_up	Astro_up	GO:0099501	exocytic vesicle membrane	3/53	139/16009	0.0215827	6.51921	3.76652	0.0109347	0.0453955	0.0286011	RAB27B/RAB3C/ICA1	3	CC
carrier	Astro_up	Astro_up	GO:0034707	chloride channel complex	2/53	50/16009	0.04	12.0823	4.5233	0.011902	0.047958	0.0302156	GABRB2/GABRG2	2	CC
carrier	Astro_up	Astro_up	GO:0030133	transport vesicle	5/53	421/16009	0.0118765	3.58737	3.10062	0.0125205	0.0488223	0.0307601	RAB27B/RAB3C/PCSK2/SEPTIN5/ICA1	5	CC
carrier	Astro_up	Astro_up	GO:0030315	T-tubule	2/53	52/16009	0.0384615	11.6176	4.41973	0.0128292	0.0488223	0.0307601	CACNG8/SCN2A	2	CC
carrier	Macro_down	Macro_down	GO:0005883	neurofilament	1/5	11/16009	0.0909091	291.073	17.0102	0.00343128	0.0353982	0.0116441	NRP1	1	CC
carrier	Macro_down	Macro_down	GO:0002116	semaphorin receptor complex	1/5	14/16009	0.0714286	228.7	15.0652	0.00436544	0.0353982	0.0116441	NRP1	1	CC
carrier	Macro_down	Macro_down	GO:0005925	focal adhesion	2/5	416/16009	0.00480769	15.3933	5.25752	0.00639482	0.0353982	0.0116441	DAB2/NRP1	2	CC
carrier	Macro_down	Macro_down	GO:0030055	cell-substrate junction	2/5	426/16009	0.00469484	15.0319	5.18843	0.00669786	0.0353982	0.0116441	DAB2/NRP1	2	CC
carrier	Macro_down	Macro_down	GO:0005765	lysosomal membrane	2/5	437/16009	0.00457666	14.6535	5.11509	0.00703883	0.0353982	0.0116441	DAB2/GLIPR1	2	CC
carrier	Macro_down	Macro_down	GO:0098852	lytic vacuole membrane	2/5	437/16009	0.00457666	14.6535	5.11509	0.00703883	0.0353982	0.0116441	DAB2/GLIPR1	2	CC
carrier	Macro_down	Macro_down	GO:0005774	vacuolar membrane	2/5	477/16009	0.00419287	13.4247	4.86936	0.00834557	0.0353982	0.0116441	DAB2/GLIPR1	2	CC
carrier	Macro_down	Macro_down	GO:0005834	heterotrimeric G-protein complex	1/5	32/16009	0.03125	100.056	9.91399	0.00995574	0.0353982	0.0116441	GNG2	1	CC
carrier	Macro_down	Macro_down	GO:0044298	cell body membrane	1/5	32/16009	0.03125	100.056	9.91399	0.00995574	0.0353982	0.0116441	P2RY12	1	CC
carrier	Macro_down	Macro_down	GO:1905360	GTPase complex	1/5	38/16009	0.0263158	84.2579	9.08219	0.0118136	0.0378035	0.0124354	GNG2	1	CC
carrier	Macro_down	Macro_down	GO:0031234	extrinsic component of cytoplasmic side of plasma membrane	1/5	46/16009	0.0217391	69.6043	8.23593	0.0142864	0.0415603	0.0136712	GNG2	1	CC
carrier	Macro_down	Macro_down	GO:0035577	azurophil granule membrane	1/5	55/16009	0.0181818	58.2145	7.51263	0.0170623	0.0454995	0.014967	GLIPR1	1	CC
carrier	Oligo_down	Oligo_down	GO:0031901	early endosome membrane	3/9	195/16009	0.0153846	27.3658	8.78552	0.000141627	0.00807273	0.00670864	VPS33B/CAV1/SYNDIG1	3	CC
carrier	Oligo_down	Oligo_down	GO:0005769	early endosome	3/9	426/16009	0.00704225	12.5266	5.71887	0.00139456	0.039745	0.0330291	VPS33B/CAV1/SYNDIG1	3	CC
carrier	Oligo_up	Oligo_up	GO:0031012	extracellular matrix	21/144	483/16009	0.0434783	4.83364	8.1505	2.20433e-09	2.97318e-07	2.40743e-07	ANXA1/COL11A1/COL6A1/LRRN2/LAMA5/COL5A3/CSPG4/ADAMTS10/ADAMTS9/PDGFB/AEBP1/WNT7A/ELFN2/PLSCR1/ANXA11/CTSB/ADAMTS19/SPOCK2/ADAMTS3/LINGO3/EGFL7	21	CC
carrier	Oligo_up	Oligo_up	GO:0030312	external encapsulating structure	21/144	484/16009	0.0433884	4.82365	8.13794	2.28706e-09	2.97318e-07	2.40743e-07	ANXA1/COL11A1/COL6A1/LRRN2/LAMA5/COL5A3/CSPG4/ADAMTS10/ADAMTS9/PDGFB/AEBP1/WNT7A/ELFN2/PLSCR1/ANXA11/CTSB/ADAMTS19/SPOCK2/ADAMTS3/LINGO3/EGFL7	21	CC
carrier	Oligo_up	Oligo_up	GO:0062023	collagen-containing extracellular matrix	15/144	371/16009	0.0404313	4.49489	6.48873	1.2756e-06	0.000110552	8.9516e-05	ANXA1/COL11A1/COL6A1/LAMA5/COL5A3/CSPG4/ADAMTS10/ADAMTS9/PDGFB/AEBP1/PLSCR1/ANXA11/CTSB/ADAMTS3/EGFL7	15	CC
carrier	Oligo_up	Oligo_up	GO:0097060	synaptic membrane	13/144	443/16009	0.0293454	3.26243	4.60064	0.000183755	0.0119441	0.00967131	RIMS4/UTRN/ERC2/ELFN2/CACNA1C/KCNA3/ATP2B2/ITGA8/SLC30A1/LRP8/KCTD12/FZD3/GRIP1	13	CC
carrier	Oligo_up	Oligo_up	GO:0042383	sarcolemma	7/144	139/16009	0.0503597	5.59867	5.18777	0.000261371	0.0135913	0.0110051	ANXA1/COL6A1/SNTB1/UTRN/CACNA1C/AHNAK/SLC30A1	7	CC
carrier	Oligo_up	Oligo_up	GO:0045211	postsynaptic membrane	10/144	314/16009	0.0318471	3.54056	4.33155	0.000552597	0.0239459	0.0193894	UTRN/ELFN2/CACNA1C/KCNA3/ATP2B2/ITGA8/SLC30A1/LRP8/KCTD12/GRIP1	10	CC
carrier	Oligo_up	Oligo_up	GO:0042101	T cell receptor complex	3/144	20/16009	0.15	16.676	6.68299	0.000726266	0.0268925	0.0217753	TRGV10/TRBC1/TRBC2	3	CC
carrier	Oligo_up	Oligo_up	GO:0005796	Golgi lumen	5/144	83/16009	0.060241	6.69721	4.95767	0.00090821	0.0268925	0.0217753	CSPG4/PDGFB/WNT7A/RHBDF2/NGF	5	CC
carrier	Oligo_up	Oligo_up	GO:0098839	postsynaptic density membrane	6/144	125/16009	0.048	5.33633	4.6369	0.000930895	0.0268925	0.0217753	ELFN2/CACNA1C/ATP2B2/ITGA8/SLC30A1/LRP8	6	CC
carrier	Oligo_up	Oligo_up	GO:0016528	sarcoplasm	5/144	93/16009	0.0537634	5.97708	4.58594	0.00151333	0.0393465	0.0318596	COL6A1/RASD1/MEF2C/JPH3/JPH4	5	CC
carrier	Astro_down	Astro_down	GO:0018410	C-terminal protein amino acid modification	1/2	13/15139	0.0769231	582.269	24.1	0.00171674	0.00511416		FOLH1	1	BP
carrier	Astro_down	Astro_down	GO:0018200	peptidyl-glutamic acid modification	1/2	18/15139	0.0555556	420.528	20.4709	0.00237663	0.00511416		FOLH1	1	BP
carrier	Astro_down	Astro_down	GO:0006760	folic acid-containing compound metabolic process	1/2	25/15139	0.04	302.78	17.358	0.00330011	0.00511416		FOLH1	1	BP
carrier	Astro_down	Astro_down	GO:0042558	pteridine-containing compound metabolic process	1/2	31/15139	0.0322581	244.177	15.5787	0.00409132	0.00511416		FOLH1	1	BP
carrier	Astro_down	Astro_down	GO:0006575	modified amino acid metabolic process	1/2	161/15139	0.00621118	47.0155	6.74714	0.0211572	0.0211572		FOLH1	1	BP
carrier	Astro_up	Astro_up	GO:0050804	modulation of chemical synaptic transmission	16/51	483/15139	0.0331263	9.83331	11.4708	2.31095e-12	9.16886e-10	7.55548e-10	PLPPR4/CACNG8/NXPH1/NETO1/SEPTIN5/SLC4A10/YWHAG/CUX2/NEURL1/MAPK8IP2/ADGRB1/DCC/CNTN4/DNM1/CBLN4/CNR1	16	BP
carrier	Astro_up	Astro_up	GO:0099177	regulation of trans-synaptic signaling	16/51	484/15139	0.0330579	9.813	11.4566	2.38462e-12	9.16886e-10	7.55548e-10	PLPPR4/CACNG8/NXPH1/NETO1/SEPTIN5/SLC4A10/YWHAG/CUX2/NEURL1/MAPK8IP2/ADGRB1/DCC/CNTN4/DNM1/CBLN4/CNR1	16	BP
carrier	Astro_up	Astro_up	GO:0042391	regulation of membrane potential	11/51	438/15139	0.0251142	7.45496	7.97005	1.75959e-07	4.5104e-05	3.71674e-05	NETO1/GABRB2/SCN2A/CUX2/MAPK8IP2/FGF12/KCNC2/SCN3A/KCNH5/CNR1/GABRG2	11	BP
carrier	Astro_up	Astro_up	GO:0007416	synapse assembly	7/51	267/15139	0.0262172	7.7824	6.50067	2.92698e-05	0.00562713	0.00463696	GABRB2/SLC12A5/CUX2/NEURL1/ADGRB1/CBLN4/GABRG2	7	BP
carrier	Astro_up	Astro_up	GO:0051932	synaptic transmission, GABAergic	4/51	61/15139	0.0655738	19.4651	8.40134	5.17395e-05	0.007335	0.00604431	GABBR2/GABRB2/CNR1/GABRG2	4	BP
carrier	Astro_up	Astro_up	GO:0048167	regulation of synaptic plasticity	6/51	202/15139	0.029703	8.81712	6.50271	5.72302e-05	0.007335	0.00604431	NETO1/SLC4A10/YWHAG/NEURL1/ADGRB1/CNTN4	6	BP
carrier	Astro_up	Astro_up	GO:0051966	regulation of synaptic transmission, glutamatergic	4/51	74/15139	0.0540541	16.0456	7.54299	0.000110461	0.00953218	0.00785487	PLPPR4/CACNG8/MAPK8IP2/CNR1	4	BP
carrier	Astro_up	Astro_up	GO:0007214	gamma-aminobutyric acid signaling pathway	3/51	29/15139	0.103448	30.7079	9.30984	0.000123722	0.00953218	0.00785487	GABBR2/GABRB2/GABRG2	3	BP
carrier	Astro_up	Astro_up	GO:1904862	inhibitory synapse assembly	3/51	29/15139	0.103448	30.7079	9.30984	0.000123722	0.00953218	0.00785487	GABRB2/CBLN4/GABRG2	3	BP
carrier	Astro_up	Astro_up	GO:0060078	regulation of postsynaptic membrane potential	5/51	145/15139	0.0344828	10.236	6.49698	0.000123956	0.00953218	0.00785487	NETO1/GABRB2/CUX2/MAPK8IP2/GABRG2	5	BP
carrier	Astro_up	Astro_up	GO:0016358	dendrite development	6/51	239/15139	0.0251046	7.45213	5.84537	0.000144533	0.0101042	0.00832622	SLC12A5/HECW1/CUX2/NEURL1/MAPK8IP2/DCC	6	BP
carrier	Astro_up	Astro_up	GO:0034329	cell junction assembly	8/51	495/15139	0.0161616	4.79746	4.99425	0.000228015	0.0145841	0.0120178	GABRB2/SLC12A5/CUX2/NEURL1/ADGRB1/CDH18/CBLN4/GABRG2	8	BP
carrier	Astro_up	Astro_up	GO:0001508	action potential	5/51	168/15139	0.0297619	8.83462	5.93677	0.000246546	0.0145841	0.0120178	SCN2A/FGF12/KCNC2/SCN3A/CNR1	5	BP
carrier	Astro_up	Astro_up	GO:0007611	learning or memory	6/51	269/15139	0.0223048	6.62104	5.40805	0.000274112	0.0150566	0.0124072	NETO1/SLC12A5/SCN2A/CUX2/MAPK8IP2/CNR1	6	BP
carrier	Astro_up	Astro_up	GO:0035249	synaptic transmission, glutamatergic	4/51	107/15139	0.0373832	11.0969	6.09364	0.000456549	0.0230282	0.0189761	PLPPR4/CACNG8/MAPK8IP2/CNR1	4	BP
carrier	Astro_up	Astro_up	GO:0008038	neuron recognition	3/51	48/15139	0.0625	18.5527	7.08123	0.000559821	0.0230282	0.0189761	OPCML/CNTN4/CNR1	3	BP
carrier	Astro_up	Astro_up	GO:0050890	cognition	6/51	308/15139	0.0194805	5.78266	4.93018	0.000563129	0.0230282	0.0189761	NETO1/SLC12A5/SCN2A/CUX2/MAPK8IP2/CNR1	6	BP
carrier	Astro_up	Astro_up	GO:0034776	response to histamine	2/51	11/15139	0.181818	53.9715	10.2177	0.000600206	0.0230282	0.0189761	GABRB2/GABRG2	2	BP
carrier	Astro_up	Astro_up	GO:0043652	engulfment of apoptotic cell	2/51	11/15139	0.181818	53.9715	10.2177	0.000600206	0.0230282	0.0189761	ADGRB1/XKR4	2	BP
carrier	Astro_up	Astro_up	GO:1905383	protein localization to presynapse	2/51	11/15139	0.181818	53.9715	10.2177	0.000600206	0.0230282	0.0189761	NETO1/RAB27B	2	BP
carrier	Astro_up	Astro_up	GO:0006821	chloride transport	4/51	119/15139	0.0336134	9.97792	5.71634	0.00068196	0.0230282	0.0189761	GABRB2/SLC12A5/SLC4A10/GABRG2	4	BP
carrier	Astro_up	Astro_up	GO:0098953	receptor diffusion trapping	2/51	12/15139	0.166667	49.4739	9.76619	0.000718696	0.0230282	0.0189761	CACNG8/SLC12A5	2	BP
carrier	Astro_up	Astro_up	GO:0098970	postsynaptic neurotransmitter receptor diffusion trapping	2/51	12/15139	0.166667	49.4739	9.76619	0.000718696	0.0230282	0.0189761	CACNG8/SLC12A5	2	BP
carrier	Astro_up	Astro_up	GO:0099628	neurotransmitter receptor diffusion trapping	2/51	12/15139	0.166667	49.4739	9.76619	0.000718696	0.0230282	0.0189761	CACNG8/SLC12A5	2	BP
carrier	Astro_up	Astro_up	GO:0007613	memory	4/51	125/15139	0.032	9.49898	5.54724	0.000820053	0.0252248	0.0207862	NETO1/SCN2A/CUX2/CNR1	4	BP
carrier	Astro_up	Astro_up	GO:0008037	cell recognition	4/51	128/15139	0.03125	9.27635	5.46692	0.000896025	0.0252916	0.0208412	OPCML/ADGRB1/CNTN4/CNR1	4	BP
carrier	Astro_up	Astro_up	GO:0098900	regulation of action potential	3/51	57/15139	0.0526316	15.6233	6.43069	0.000927086	0.0252916	0.0208412	FGF12/KCNC2/CNR1	3	BP
carrier	Astro_up	Astro_up	GO:0098840	protein transport along microtubule	2/51	14/15139	0.142857	42.4062	9.01125	0.000986667	0.0252916	0.0208412	NETO1/RAB27B	2	BP
carrier	Astro_up	Astro_up	GO:0099118	microtubule-based protein transport	2/51	14/15139	0.142857	42.4062	9.01125	0.000986667	0.0252916	0.0208412	NETO1/RAB27B	2	BP
carrier	Astro_up	Astro_up	GO:2000311	regulation of AMPA receptor activity	2/51	14/15139	0.142857	42.4062	9.01125	0.000986667	0.0252916	0.0208412	CACNG8/MAPK8IP2	2	BP
carrier	Astro_up	Astro_up	GO:0086002	cardiac muscle cell action potential involved in contraction	3/51	59/15139	0.0508475	15.0937	6.30601	0.00102516	0.0254307	0.0209558	SCN2A/FGF12/SCN3A	3	BP
carrier	Astro_up	Astro_up	GO:0048168	regulation of neuronal synaptic plasticity	3/51	60/15139	0.05	14.8422	6.24592	0.00107657	0.0258713	0.0213189	NETO1/SLC4A10/NEURL1	3	BP
carrier	Astro_up	Astro_up	GO:0098656	monoatomic anion transmembrane transport	4/51	143/15139	0.027972	8.3033	5.10156	0.00135179	0.0315007	0.0259578	GABRB2/SLC12A5/SLC4A10/GABRG2	4	BP
carrier	Astro_up	Astro_up	GO:0099175	regulation of postsynapse organization	4/51	146/15139	0.0273973	8.13269	5.03488	0.00145928	0.0330056	0.0271978	PLPPR4/SLC12A5/CUX2/NEURL1	4	BP
carrier	Astro_up	Astro_up	GO:0015698	inorganic anion transport	4/51	155/15139	0.0258065	7.66047	4.84574	0.00181745	0.039932	0.0329055	GABRB2/SLC12A5/SLC4A10/GABRG2	4	BP
carrier	Astro_up	Astro_up	GO:0006820	monoatomic anion transport	4/51	163/15139	0.0245399	7.28449	4.68997	0.00218351	0.0420674	0.034665	GABRB2/SLC12A5/SLC4A10/GABRG2	4	BP
carrier	Astro_up	Astro_up	GO:0019226	transmission of nerve impulse	3/51	77/15139	0.038961	11.5653	5.40369	0.00221066	0.0420674	0.034665	CACNG8/SCN2A/FGF12	3	BP
carrier	Astro_up	Astro_up	GO:0097120	receptor localization to synapse	3/51	77/15139	0.038961	11.5653	5.40369	0.00221066	0.0420674	0.034665	CACNG8/NETO1/SLC12A5	3	BP
carrier	Astro_up	Astro_up	GO:0051963	regulation of synapse assembly	4/51	164/15139	0.0243902	7.24008	4.67124	0.00223259	0.0420674	0.034665	SLC12A5/CUX2/NEURL1/ADGRB1	4	BP
carrier	Astro_up	Astro_up	GO:0007413	axonal fasciculation	2/51	21/15139	0.0952381	28.2708	7.27049	0.00224286	0.0420674	0.034665	CNTN4/CNR1	2	BP
carrier	Astro_up	Astro_up	GO:0106030	neuron projection fasciculation	2/51	21/15139	0.0952381	28.2708	7.27049	0.00224286	0.0420674	0.034665	CNTN4/CNR1	2	BP
carrier	Astro_up	Astro_up	GO:0086001	cardiac muscle cell action potential	3/51	81/15139	0.037037	10.9942	5.24336	0.0025542	0.0467663	0.0385371	SCN2A/FGF12/SCN3A	3	BP
carrier	Astro_up	Astro_up	GO:0086003	cardiac muscle cell contraction	3/51	82/15139	0.0365854	10.8601	5.20503	0.00264495	0.0473015	0.0389782	SCN2A/FGF12/SCN3A	3	BP
carrier	Astro_up	Astro_up	GO:0035725	sodium ion transmembrane transport	4/51	173/15139	0.0231214	6.86343	4.50947	0.00270908	0.0473474	0.039016	SLC4A10/SCN2A/FGF12/SCN3A	4	BP
carrier	Inhib_down	Inhib_down	GO:0048709	oligodendrocyte differentiation	3/15	105/15139	0.0285714	28.8362	9.01392	0.000138836	0.0250662	0.0191707	PLP1/ASPA/OPALIN	3	BP
carrier	Inhib_down	Inhib_down	GO:0022010	central nervous system myelination	2/15	26/15139	0.0769231	77.6359	12.3166	0.000293744	0.0250662	0.0191707	PLP1/ASPA	2	BP
carrier	Inhib_down	Inhib_down	GO:0032291	axon ensheathment in central nervous system	2/15	26/15139	0.0769231	77.6359	12.3166	0.000293744	0.0250662	0.0191707	PLP1/ASPA	2	BP
carrier	Inhib_up	Inhib_up	GO:0030210	heparin proteoglycan biosynthetic process	1/3	11/15139	0.0909091	458.758	21.3811	0.00217836	0.032907	0.00799359	NDST3	1	BP
carrier	Inhib_up	Inhib_up	GO:0030202	heparin proteoglycan metabolic process	1/3	17/15139	0.0588235	296.843	17.1819	0.00336522	0.032907	0.00799359	NDST3	1	BP
carrier	Inhib_up	Inhib_up	GO:0003091	renal water homeostasis	1/3	22/15139	0.0454545	229.379	15.0912	0.00435356	0.032907	0.00799359	MYO5B	1	BP
carrier	Inhib_up	Inhib_up	GO:0050891	multicellular organismal-level water homeostasis	1/3	30/15139	0.0333333	168.211	12.9062	0.00593353	0.032907	0.00799359	MYO5B	1	BP
carrier	Inhib_up	Inhib_up	GO:0015012	heparan sulfate proteoglycan biosynthetic process	1/3	32/15139	0.03125	157.698	12.4922	0.00632826	0.032907	0.00799359	NDST3	1	BP
carrier	Inhib_up	Inhib_up	GO:0030201	heparan sulfate proteoglycan metabolic process	1/3	43/15139	0.0232558	117.357	10.7568	0.00849742	0.0337571	0.00820011	NDST3	1	BP
carrier	Inhib_up	Inhib_up	GO:0120163	negative regulation of cold-induced thermogenesis	1/3	46/15139	0.0217391	109.703	10.3949	0.00908846	0.0337571	0.00820011	LAMA4	1	BP
carrier	Inhib_up	Inhib_up	GO:0000271	polysaccharide biosynthetic process	1/3	63/15139	0.015873	80.1005	8.85719	0.0124332	0.0404081	0.00981572	NDST3	1	BP
carrier	Inhib_up	Inhib_up	GO:0140962	multicellular organismal-level chemical homeostasis	1/3	74/15139	0.0135135	68.1937	8.15735	0.0145935	0.0409816	0.00995505	MYO5B	1	BP
carrier	Inhib_up	Inhib_up	GO:0030166	proteoglycan biosynthetic process	1/3	81/15139	0.0123457	62.3004	7.78774	0.0159666	0.0409816	0.00995505	NDST3	1	BP
carrier	Inhib_up	Inhib_up	GO:0045995	regulation of embryonic development	1/3	88/15139	0.0113636	57.3447	7.46279	0.0173384	0.0409816	0.00995505	LAMA4	1	BP
carrier	Inhib_up	Inhib_up	GO:0005976	polysaccharide metabolic process	1/3	106/15139	0.00943396	47.6069	6.77907	0.02086	0.0416417	0.0101154	NDST3	1	BP
carrier	Inhib_up	Inhib_up	GO:0006029	proteoglycan metabolic process	1/3	107/15139	0.00934579	47.162	6.74617	0.0210554	0.0416417	0.0101154	NDST3	1	BP
carrier	Inhib_up	Inhib_up	GO:0003014	renal system process	1/3	114/15139	0.00877193	44.2661	6.52803	0.0224224	0.0416417	0.0101154	MYO5B	1	BP
carrier	Inhib_up	Inhib_up	GO:0120161	regulation of cold-induced thermogenesis	1/3	141/15139	0.0070922	35.7896	5.84294	0.0276835	0.0447579	0.0108724	LAMA4	1	BP
carrier	Inhib_up	Inhib_up	GO:0106106	cold-induced thermogenesis	1/3	142/15139	0.00704225	35.5376	5.82134	0.027878	0.0447579	0.0108724	LAMA4	1	BP
carrier	Inhib_up	Inhib_up	GO:0044272	sulfur compound biosynthetic process	1/3	158/15139	0.00632911	31.9388	5.50365	0.0309863	0.0447579	0.0108724	NDST3	1	BP
carrier	Inhib_up	Inhib_up	GO:1990845	adaptive thermogenesis	1/3	158/15139	0.00632911	31.9388	5.50365	0.0309863	0.0447579	0.0108724	LAMA4	1	BP
carrier	Inhib_up	Inhib_up	GO:0001659	temperature homeostasis	1/3	170/15139	0.00588235	29.6843	5.29495	0.0333131	0.0455864	0.0110736	LAMA4	1	BP
carrier	Inhib_up	Inhib_up	GO:0016051	carbohydrate biosynthetic process	1/3	190/15139	0.00526316	26.5596	4.99131	0.037183	0.0483379	0.011742	NDST3	1	BP
carrier	Macro_down	Macro_down	GO:0006929	substrate-dependent cell migration	2/4	27/15139	0.0740741	280.352	23.6181	1.83386e-05	0.00889421	0.00233576	P2RY12/NRP1	2	BP
carrier	Macro_down	Macro_down	GO:1900026	positive regulation of substrate adhesion-dependent cell spreading	2/4	38/15139	0.0526316	199.197	19.8866	3.66938e-05	0.00889825	0.00233682	DAB2/NRP1	2	BP
carrier	Macro_down	Macro_down	GO:1900024	regulation of substrate adhesion-dependent cell spreading	2/4	57/15139	0.0350877	132.798	16.2066	8.31653e-05	0.0119692	0.0031433	DAB2/NRP1	2	BP
carrier	Macro_down	Macro_down	GO:0045785	positive regulation of cell adhesion	3/4	445/15139	0.00674157	25.5152	8.53332	9.87152e-05	0.0119692	0.0031433	DAB2/P2RY12/NRP1	3	BP
carrier	Macro_down	Macro_down	GO:0034446	substrate adhesion-dependent cell spreading	2/4	95/15139	0.0210526	79.6789	12.5058	0.000231885	0.0224929	0.00590697	DAB2/NRP1	2	BP
carrier	Macro_down	Macro_down	GO:0120034	positive regulation of plasma membrane bounded cell projection assembly	2/4	108/15139	0.0185185	70.088	11.7137	0.00029973	0.0231376	0.00607629	P2RY12/NRP1	2	BP
carrier	Macro_down	Macro_down	GO:0010811	positive regulation of cell-substrate adhesion	2/4	114/15139	0.0175439	66.3991	11.3944	0.000333945	0.0231376	0.00607629	DAB2/NRP1	2	BP
carrier	Macro_down	Macro_down	GO:0010977	negative regulation of neuron projection development	2/4	128/15139	0.015625	59.1367	10.738	0.000420889	0.0237548	0.00623839	DAB2/NRP1	2	BP
carrier	Macro_down	Macro_down	GO:0050921	positive regulation of chemotaxis	2/4	131/15139	0.0152672	57.7824	10.6111	0.000440812	0.0237548	0.00623839	P2RY12/NRP1	2	BP
carrier	Macro_down	Macro_down	GO:0030308	negative regulation of cell growth	2/4	164/15139	0.0121951	46.1555	9.45196	0.000689922	0.0274055	0.00719709	DAB2/NRP1	2	BP
carrier	Macro_down	Macro_down	GO:0031345	negative regulation of cell projection organization	2/4	180/15139	0.0111111	42.0528	9.00742	0.000830382	0.0274055	0.00719709	DAB2/NRP1	2	BP
carrier	Macro_down	Macro_down	GO:0050920	regulation of chemotaxis	2/4	193/15139	0.0103627	39.2202	8.68725	0.000953916	0.0274055	0.00719709	P2RY12/NRP1	2	BP
carrier	Macro_down	Macro_down	GO:0120032	regulation of plasma membrane bounded cell projection assembly	2/4	196/15139	0.0102041	38.6199	8.61787	0.000983619	0.0274055	0.00719709	P2RY12/NRP1	2	BP
carrier	Macro_down	Macro_down	GO:0060491	regulation of cell projection assembly	2/4	198/15139	0.010101	38.2298	8.57248	0.00100367	0.0274055	0.00719709	P2RY12/NRP1	2	BP
carrier	Macro_down	Macro_down	GO:0010810	regulation of cell-substrate adhesion	2/4	201/15139	0.00995025	37.6592	8.50566	0.00103412	0.0274055	0.00719709	DAB2/NRP1	2	BP
carrier	Macro_down	Macro_down	GO:0045926	negative regulation of growth	2/4	217/15139	0.00921659	34.8825	8.17268	0.00120404	0.0274055	0.00719709	DAB2/NRP1	2	BP
carrier	Macro_down	Macro_down	GO:0007188	adenylate cyclase-modulating G protein-coupled receptor signaling pathway	2/4	233/15139	0.00858369	32.4871	7.87415	0.00138661	0.0274055	0.00719709	P2RY12/GNG2	2	BP
carrier	Macro_down	Macro_down	GO:0048762	mesenchymal cell differentiation	2/4	235/15139	0.00851064	32.2106	7.83896	0.00141031	0.0274055	0.00719709	DAB2/NRP1	2	BP
carrier	Macro_down	Macro_down	GO:0070372	regulation of ERK1 and ERK2 cascade	2/4	251/15139	0.00796813	30.1574	7.57251	0.00160704	0.0274055	0.00719709	DAB2/NRP1	2	BP
carrier	Macro_down	Macro_down	GO:0070371	ERK1 and ERK2 cascade	2/4	273/15139	0.00732601	27.7271	7.24451	0.001898	0.0274055	0.00719709	DAB2/NRP1	2	BP
carrier	Macro_down	Macro_down	GO:0060485	mesenchyme development	2/4	292/15139	0.00684932	25.9229	6.99108	0.00216823	0.0274055	0.00719709	DAB2/NRP1	2	BP
carrier	Macro_down	Macro_down	GO:0050678	regulation of epithelial cell proliferation	2/4	320/15139	0.00625	23.6547	6.65881	0.00259828	0.0274055	0.00719709	DAB2/NRP1	2	BP
carrier	Macro_down	Macro_down	GO:0006705	mineralocorticoid biosynthetic process	1/4	10/15139	0.1	378.475	19.4114	0.00263983	0.0274055	0.00719709	DAB2	1	BP
carrier	Macro_down	Macro_down	GO:0007191	adenylate cyclase-activating dopamine receptor signaling pathway	1/4	10/15139	0.1	378.475	19.4114	0.00263983	0.0274055	0.00719709	GNG2	1	BP
carrier	Macro_down	Macro_down	GO:0048843	negative regulation of axon extension involved in axon guidance	1/4	10/15139	0.1	378.475	19.4114	0.00263983	0.0274055	0.00719709	NRP1	1	BP
carrier	Macro_down	Macro_down	GO:0061299	retina vasculature morphogenesis in camera-type eye	1/4	10/15139	0.1	378.475	19.4114	0.00263983	0.0274055	0.00719709	NRP1	1	BP
carrier	Macro_down	Macro_down	GO:0097475	motor neuron migration	1/4	10/15139	0.1	378.475	19.4114	0.00263983	0.0274055	0.00719709	NRP1	1	BP
carrier	Macro_down	Macro_down	GO:0031589	cell-substrate adhesion	2/4	332/15139	0.0060241	22.7997	6.52919	0.00279413	0.0274055	0.00719709	DAB2/NRP1	2	BP
carrier	Macro_down	Macro_down	GO:0021979	hypothalamus cell differentiation	1/4	11/15139	0.0909091	344.068	18.5037	0.00290352	0.0274055	0.00719709	NRP1	1	BP
carrier	Macro_down	Macro_down	GO:0032341	aldosterone metabolic process	1/4	11/15139	0.0909091	344.068	18.5037	0.00290352	0.0274055	0.00719709	DAB2	1	BP
carrier	Macro_down	Macro_down	GO:0033625	positive regulation of integrin activation	1/4	11/15139	0.0909091	344.068	18.5037	0.00290352	0.0274055	0.00719709	P2RY12	1	BP
carrier	Macro_down	Macro_down	GO:0035589	G protein-coupled purinergic nucleotide receptor signaling pathway	1/4	11/15139	0.0909091	344.068	18.5037	0.00290352	0.0274055	0.00719709	P2RY12	1	BP
carrier	Macro_down	Macro_down	GO:1903977	positive regulation of glial cell migration	1/4	11/15139	0.0909091	344.068	18.5037	0.00290352	0.0274055	0.00719709	P2RY12	1	BP
carrier	Macro_down	Macro_down	GO:2000833	positive regulation of steroid hormone secretion	1/4	11/15139	0.0909091	344.068	18.5037	0.00290352	0.0274055	0.00719709	DAB2	1	BP
carrier	Macro_down	Macro_down	GO:0031346	positive regulation of cell projection organization	2/4	343/15139	0.0058309	22.0685	6.41626	0.00297971	0.0274055	0.00719709	P2RY12/NRP1	2	BP
carrier	Macro_down	Macro_down	GO:0001973	G protein-coupled adenosine receptor signaling pathway	1/4	12/15139	0.0833333	315.396	17.7119	0.00316716	0.0274055	0.00719709	P2RY12	1	BP
carrier	Macro_down	Macro_down	GO:0008212	mineralocorticoid metabolic process	1/4	12/15139	0.0833333	315.396	17.7119	0.00316716	0.0274055	0.00719709	DAB2	1	BP
carrier	Macro_down	Macro_down	GO:0034309	primary alcohol biosynthetic process	1/4	12/15139	0.0833333	315.396	17.7119	0.00316716	0.0274055	0.00719709	DAB2	1	BP
carrier	Macro_down	Macro_down	GO:0035588	G protein-coupled purinergic receptor signaling pathway	1/4	12/15139	0.0833333	315.396	17.7119	0.00316716	0.0274055	0.00719709	P2RY12	1	BP
carrier	Macro_down	Macro_down	GO:0060837	blood vessel endothelial cell differentiation	1/4	12/15139	0.0833333	315.396	17.7119	0.00316716	0.0274055	0.00719709	NRP1	1	BP
carrier	Macro_down	Macro_down	GO:0140059	dendrite arborization	1/4	12/15139	0.0833333	315.396	17.7119	0.00316716	0.0274055	0.00719709	NRP1	1	BP
carrier	Macro_down	Macro_down	GO:1902946	protein localization to early endosome	1/4	12/15139	0.0833333	315.396	17.7119	0.00316716	0.0274055	0.00719709	NRP1	1	BP
carrier	Macro_down	Macro_down	GO:0021783	preganglionic parasympathetic fiber development	1/4	13/15139	0.0769231	291.135	17.0131	0.00343075	0.0274055	0.00719709	NRP1	1	BP
carrier	Macro_down	Macro_down	GO:0071696	ectodermal placode development	1/4	13/15139	0.0769231	291.135	17.0131	0.00343075	0.0274055	0.00719709	NRP1	1	BP
carrier	Macro_down	Macro_down	GO:0001934	positive regulation of protein phosphorylation	2/4	377/15139	0.00530504	20.0782	6.09831	0.00358975	0.0274055	0.00719709	DAB2/NRP1	2	BP
carrier	Macro_down	Macro_down	GO:0150063	visual system development	2/4	380/15139	0.00526316	19.9197	6.07228	0.00364621	0.0274055	0.00719709	P2RY12/NRP1	2	BP
carrier	Macro_down	Macro_down	GO:0001558	regulation of cell growth	2/4	382/15139	0.0052356	19.8154	6.05508	0.00368408	0.0274055	0.00719709	DAB2/NRP1	2	BP
carrier	Macro_down	Macro_down	GO:0032488	Cdc42 protein signal transduction	1/4	14/15139	0.0714286	270.339	16.3904	0.00369429	0.0274055	0.00719709	NRP1	1	BP
carrier	Macro_down	Macro_down	GO:0048486	parasympathetic nervous system development	1/4	14/15139	0.0714286	270.339	16.3904	0.00369429	0.0274055	0.00719709	NRP1	1	BP
carrier	Macro_down	Macro_down	GO:0060766	negative regulation of androgen receptor signaling pathway	1/4	14/15139	0.0714286	270.339	16.3904	0.00369429	0.0274055	0.00719709	DAB2	1	BP
carrier	Macro_down	Macro_down	GO:0061548	ganglion development	1/4	14/15139	0.0714286	270.339	16.3904	0.00369429	0.0274055	0.00719709	NRP1	1	BP
carrier	Macro_down	Macro_down	GO:0071679	commissural neuron axon guidance	1/4	14/15139	0.0714286	270.339	16.3904	0.00369429	0.0274055	0.00719709	NRP1	1	BP
carrier	Macro_down	Macro_down	GO:0072148	epithelial cell fate commitment	1/4	14/15139	0.0714286	270.339	16.3904	0.00369429	0.0274055	0.00719709	NRP1	1	BP
carrier	Macro_down	Macro_down	GO:1900029	positive regulation of ruffle assembly	1/4	14/15139	0.0714286	270.339	16.3904	0.00369429	0.0274055	0.00719709	P2RY12	1	BP
carrier	Macro_down	Macro_down	GO:2000052	positive regulation of non-canonical Wnt signaling pathway	1/4	14/15139	0.0714286	270.339	16.3904	0.00369429	0.0274055	0.00719709	DAB2	1	BP
carrier	Macro_down	Macro_down	GO:2000095	regulation of Wnt signaling pathway, planar cell polarity pathway	1/4	14/15139	0.0714286	270.339	16.3904	0.00369429	0.0274055	0.00719709	DAB2	1	BP
carrier	Macro_down	Macro_down	GO:0030900	forebrain development	2/4	385/15139	0.00519481	19.661	6.02954	0.00374125	0.0274055	0.00719709	P2RY12/NRP1	2	BP
carrier	Macro_down	Macro_down	GO:0048880	sensory system development	2/4	385/15139	0.00519481	19.661	6.02954	0.00374125	0.0274055	0.00719709	P2RY12/NRP1	2	BP
carrier	Macro_down	Macro_down	GO:0006935	chemotaxis	2/4	389/15139	0.00514139	19.4589	5.99593	0.00381813	0.0274055	0.00719709	P2RY12/NRP1	2	BP
carrier	Macro_down	Macro_down	GO:0042330	taxis	2/4	390/15139	0.00512821	19.409	5.98761	0.00383747	0.0274055	0.00719709	P2RY12/NRP1	2	BP
carrier	Macro_down	Macro_down	GO:0050673	epithelial cell proliferation	2/4	390/15139	0.00512821	19.409	5.98761	0.00383747	0.0274055	0.00719709	DAB2/NRP1	2	BP
carrier	Macro_down	Macro_down	GO:0032352	positive regulation of hormone metabolic process	1/4	15/15139	0.0666667	252.317	15.8309	0.00395778	0.0274055	0.00719709	DAB2	1	BP
carrier	Macro_down	Macro_down	GO:0035729	cellular response to hepatocyte growth factor stimulus	1/4	15/15139	0.0666667	252.317	15.8309	0.00395778	0.0274055	0.00719709	NRP1	1	BP
carrier	Macro_down	Macro_down	GO:0048532	anatomical structure arrangement	1/4	15/15139	0.0666667	252.317	15.8309	0.00395778	0.0274055	0.00719709	NRP1	1	BP
carrier	Macro_down	Macro_down	GO:0071380	cellular response to prostaglandin E stimulus	1/4	15/15139	0.0666667	252.317	15.8309	0.00395778	0.0274055	0.00719709	GNG2	1	BP
carrier	Macro_down	Macro_down	GO:0090030	regulation of steroid hormone biosynthetic process	1/4	15/15139	0.0666667	252.317	15.8309	0.00395778	0.0274055	0.00719709	DAB2	1	BP
carrier	Macro_down	Macro_down	GO:0042327	positive regulation of phosphorylation	2/4	399/15139	0.00501253	18.9712	5.91408	0.00401363	0.0274055	0.00719709	DAB2/NRP1	2	BP
carrier	Macro_down	Macro_down	GO:0046184	aldehyde biosynthetic process	1/4	16/15139	0.0625	236.547	15.3247	0.00422121	0.0274055	0.00719709	DAB2	1	BP
carrier	Macro_down	Macro_down	GO:2000369	regulation of clathrin-dependent endocytosis	1/4	16/15139	0.0625	236.547	15.3247	0.00422121	0.0274055	0.00719709	DAB2	1	BP
carrier	Macro_down	Macro_down	GO:0033623	regulation of integrin activation	1/4	17/15139	0.0588235	222.632	14.8637	0.00448459	0.0274055	0.00719709	P2RY12	1	BP
carrier	Macro_down	Macro_down	GO:0035728	response to hepatocyte growth factor	1/4	17/15139	0.0588235	222.632	14.8637	0.00448459	0.0274055	0.00719709	NRP1	1	BP
carrier	Macro_down	Macro_down	GO:0048841	regulation of axon extension involved in axon guidance	1/4	17/15139	0.0588235	222.632	14.8637	0.00448459	0.0274055	0.00719709	NRP1	1	BP
carrier	Macro_down	Macro_down	GO:0060977	coronary vasculature morphogenesis	1/4	17/15139	0.0588235	222.632	14.8637	0.00448459	0.0274055	0.00719709	NRP1	1	BP
carrier	Macro_down	Macro_down	GO:0071318	cellular response to ATP	1/4	17/15139	0.0588235	222.632	14.8637	0.00448459	0.0274055	0.00719709	P2RY12	1	BP
carrier	Macro_down	Macro_down	GO:0010975	regulation of neuron projection development	2/4	433/15139	0.00461894	17.4815	5.65675	0.00471336	0.0274055	0.00719709	DAB2/NRP1	2	BP
carrier	Macro_down	Macro_down	GO:0006700	C21-steroid hormone biosynthetic process	1/4	18/15139	0.0555556	210.264	14.4415	0.00474792	0.0274055	0.00719709	DAB2	1	BP
carrier	Macro_down	Macro_down	GO:0048485	sympathetic nervous system development	1/4	18/15139	0.0555556	210.264	14.4415	0.00474792	0.0274055	0.00719709	NRP1	1	BP
carrier	Macro_down	Macro_down	GO:2000846	regulation of corticosteroid hormone secretion	1/4	18/15139	0.0555556	210.264	14.4415	0.00474792	0.0274055	0.00719709	DAB2	1	BP
carrier	Macro_down	Macro_down	GO:0007350	blastoderm segmentation	1/4	19/15139	0.0526316	199.197	14.0531	0.0050112	0.0274055	0.00719709	NRP1	1	BP
carrier	Macro_down	Macro_down	GO:0010566	regulation of ketone biosynthetic process	1/4	19/15139	0.0526316	199.197	14.0531	0.0050112	0.0274055	0.00719709	DAB2	1	BP
carrier	Macro_down	Macro_down	GO:0031290	retinal ganglion cell axon guidance	1/4	19/15139	0.0526316	199.197	14.0531	0.0050112	0.0274055	0.00719709	NRP1	1	BP
carrier	Macro_down	Macro_down	GO:1903975	regulation of glial cell migration	1/4	19/15139	0.0526316	199.197	14.0531	0.0050112	0.0274055	0.00719709	P2RY12	1	BP
carrier	Macro_down	Macro_down	GO:2000641	regulation of early endosome to late endosome transport	1/4	19/15139	0.0526316	199.197	14.0531	0.0050112	0.0274055	0.00719709	DAB2	1	BP
carrier	Macro_down	Macro_down	GO:0010562	positive regulation of phosphorus metabolic process	2/4	450/15139	0.00444444	16.8211	5.53886	0.00508343	0.0274055	0.00719709	DAB2/NRP1	2	BP
carrier	Macro_down	Macro_down	GO:0045937	positive regulation of phosphate metabolic process	2/4	450/15139	0.00444444	16.8211	5.53886	0.00508343	0.0274055	0.00719709	DAB2/NRP1	2	BP
carrier	Macro_down	Macro_down	GO:0016049	cell growth	2/4	458/15139	0.00436681	16.5273	5.48559	0.00526221	0.0274055	0.00719709	DAB2/NRP1	2	BP
carrier	Macro_down	Macro_down	GO:0021602	cranial nerve morphogenesis	1/4	20/15139	0.05	189.238	13.6941	0.00527442	0.0274055	0.00719709	NRP1	1	BP
carrier	Macro_down	Macro_down	GO:0033630	positive regulation of cell adhesion mediated by integrin	1/4	20/15139	0.05	189.238	13.6941	0.00527442	0.0274055	0.00719709	P2RY12	1	BP
carrier	Macro_down	Macro_down	GO:0048268	clathrin coat assembly	1/4	20/15139	0.05	189.238	13.6941	0.00527442	0.0274055	0.00719709	DAB2	1	BP
carrier	Macro_down	Macro_down	GO:0060445	branching involved in salivary gland morphogenesis	1/4	20/15139	0.05	189.238	13.6941	0.00527442	0.0274055	0.00719709	NRP1	1	BP
carrier	Macro_down	Macro_down	GO:0061298	retina vasculature development in camera-type eye	1/4	20/15139	0.05	189.238	13.6941	0.00527442	0.0274055	0.00719709	NRP1	1	BP
carrier	Macro_down	Macro_down	GO:0071379	cellular response to prostaglandin stimulus	1/4	20/15139	0.05	189.238	13.6941	0.00527442	0.0274055	0.00719709	GNG2	1	BP
carrier	Macro_down	Macro_down	GO:0090050	positive regulation of cell migration involved in sprouting angiogenesis	1/4	20/15139	0.05	189.238	13.6941	0.00527442	0.0274055	0.00719709	NRP1	1	BP
carrier	Macro_down	Macro_down	GO:0007413	axonal fasciculation	1/4	21/15139	0.047619	180.226	13.3609	0.0055376	0.0274055	0.00719709	NRP1	1	BP
carrier	Macro_down	Macro_down	GO:0035930	corticosteroid hormone secretion	1/4	21/15139	0.047619	180.226	13.3609	0.0055376	0.0274055	0.00719709	DAB2	1	BP
carrier	Macro_down	Macro_down	GO:0048846	axon extension involved in axon guidance	1/4	21/15139	0.047619	180.226	13.3609	0.0055376	0.0274055	0.00719709	NRP1	1	BP
carrier	Macro_down	Macro_down	GO:0106030	neuron projection fasciculation	1/4	21/15139	0.047619	180.226	13.3609	0.0055376	0.0274055	0.00719709	NRP1	1	BP
carrier	Macro_down	Macro_down	GO:1902284	neuron projection extension involved in neuron projection guidance	1/4	21/15139	0.047619	180.226	13.3609	0.0055376	0.0274055	0.00719709	NRP1	1	BP
carrier	Macro_down	Macro_down	GO:0034695	response to prostaglandin E	1/4	22/15139	0.0454545	172.034	13.0507	0.00580072	0.0280089	0.00735557	GNG2	1	BP
carrier	Macro_down	Macro_down	GO:0046885	regulation of hormone biosynthetic process	1/4	22/15139	0.0454545	172.034	13.0507	0.00580072	0.0280089	0.00735557	DAB2	1	BP
carrier	Macro_down	Macro_down	GO:0044089	positive regulation of cellular component biogenesis	2/4	486/15139	0.00411523	15.5751	5.30933	0.00591117	0.0280089	0.00735557	P2RY12/NRP1	2	BP
carrier	Macro_down	Macro_down	GO:0003148	outflow tract septum morphogenesis	1/4	23/15139	0.0434783	164.554	12.7609	0.00606378	0.0280089	0.00735557	NRP1	1	BP
carrier	Macro_down	Macro_down	GO:0021854	hypothalamus development	1/4	23/15139	0.0434783	164.554	12.7609	0.00606378	0.0280089	0.00735557	NRP1	1	BP
carrier	Macro_down	Macro_down	GO:1902074	response to salt	1/4	23/15139	0.0434783	164.554	12.7609	0.00606378	0.0280089	0.00735557	DAB2	1	BP
carrier	Macro_down	Macro_down	GO:2000831	regulation of steroid hormone secretion	1/4	23/15139	0.0434783	164.554	12.7609	0.00606378	0.0280089	0.00735557	DAB2	1	BP
carrier	Macro_down	Macro_down	GO:0008045	motor neuron axon guidance	1/4	24/15139	0.0416667	157.698	12.4893	0.0063268	0.0286776	0.00753116	NRP1	1	BP
carrier	Macro_down	Macro_down	GO:0051894	positive regulation of focal adhesion assembly	1/4	24/15139	0.0416667	157.698	12.4893	0.0063268	0.0286776	0.00753116	NRP1	1	BP
carrier	Macro_down	Macro_down	GO:0010893	positive regulation of steroid biosynthetic process	1/4	25/15139	0.04	151.39	12.2341	0.00658976	0.0287931	0.00756151	DAB2	1	BP
carrier	Macro_down	Macro_down	GO:0033622	integrin activation	1/4	25/15139	0.04	151.39	12.2341	0.00658976	0.0287931	0.00756151	P2RY12	1	BP
carrier	Macro_down	Macro_down	GO:0120255	olefinic compound biosynthetic process	1/4	25/15139	0.04	151.39	12.2341	0.00658976	0.0287931	0.00756151	DAB2	1	BP
carrier	Macro_down	Macro_down	GO:2000050	regulation of non-canonical Wnt signaling pathway	1/4	25/15139	0.04	151.39	12.2341	0.00658976	0.0287931	0.00756151	DAB2	1	BP
carrier	Macro_down	Macro_down	GO:0035767	endothelial cell chemotaxis	1/4	26/15139	0.0384615	145.567	11.9937	0.00685267	0.0292622	0.00768469	NRP1	1	BP
carrier	Macro_down	Macro_down	GO:0036010	protein localization to endosome	1/4	27/15139	0.037037	140.176	11.7668	0.00711553	0.0292622	0.00768469	NRP1	1	BP
carrier	Macro_down	Macro_down	GO:0060384	innervation	1/4	27/15139	0.037037	140.176	11.7668	0.00711553	0.0292622	0.00768469	NRP1	1	BP
carrier	Macro_down	Macro_down	GO:1905523	positive regulation of macrophage migration	1/4	27/15139	0.037037	140.176	11.7668	0.00711553	0.0292622	0.00768469	P2RY12	1	BP
carrier	Macro_down	Macro_down	GO:0021801	cerebral cortex radial glia-guided migration	1/4	28/15139	0.0357143	135.17	11.5521	0.00737834	0.0292622	0.00768469	P2RY12	1	BP
carrier	Macro_down	Macro_down	GO:0022030	telencephalon glial cell migration	1/4	28/15139	0.0357143	135.17	11.5521	0.00737834	0.0292622	0.00768469	P2RY12	1	BP
carrier	Macro_down	Macro_down	GO:0035929	steroid hormone secretion	1/4	28/15139	0.0357143	135.17	11.5521	0.00737834	0.0292622	0.00768469	DAB2	1	BP
carrier	Macro_down	Macro_down	GO:1903077	negative regulation of protein localization to plasma membrane	1/4	28/15139	0.0357143	135.17	11.5521	0.00737834	0.0292622	0.00768469	DAB2	1	BP
carrier	Macro_down	Macro_down	GO:0034694	response to prostaglandin	1/4	29/15139	0.0344828	130.509	11.3485	0.0076411	0.0292622	0.00768469	GNG2	1	BP
carrier	Macro_down	Macro_down	GO:0035590	purinergic nucleotide receptor signaling pathway	1/4	29/15139	0.0344828	130.509	11.3485	0.0076411	0.0292622	0.00768469	P2RY12	1	BP
carrier	Macro_down	Macro_down	GO:0045940	positive regulation of steroid metabolic process	1/4	29/15139	0.0344828	130.509	11.3485	0.0076411	0.0292622	0.00768469	DAB2	1	BP
carrier	Macro_down	Macro_down	GO:0051491	positive regulation of filopodium assembly	1/4	29/15139	0.0344828	130.509	11.3485	0.0076411	0.0292622	0.00768469	NRP1	1	BP
carrier	Macro_down	Macro_down	GO:0060765	regulation of androgen receptor signaling pathway	1/4	29/15139	0.0344828	130.509	11.3485	0.0076411	0.0292622	0.00768469	DAB2	1	BP
carrier	Macro_down	Macro_down	GO:0150117	positive regulation of cell-substrate junction organization	1/4	29/15139	0.0344828	130.509	11.3485	0.0076411	0.0292622	0.00768469	NRP1	1	BP
carrier	Macro_down	Macro_down	GO:1902932	positive regulation of alcohol biosynthetic process	1/4	29/15139	0.0344828	130.509	11.3485	0.0076411	0.0292622	0.00768469	DAB2	1	BP
carrier	Macro_down	Macro_down	GO:0033198	response to ATP	1/4	30/15139	0.0333333	126.158	11.1552	0.0079038	0.0292622	0.00768469	P2RY12	1	BP
carrier	Macro_down	Macro_down	GO:0061437	renal system vasculature development	1/4	30/15139	0.0333333	126.158	11.1552	0.0079038	0.0292622	0.00768469	NRP1	1	BP
carrier	Macro_down	Macro_down	GO:0061440	kidney vasculature development	1/4	30/15139	0.0333333	126.158	11.1552	0.0079038	0.0292622	0.00768469	NRP1	1	BP
carrier	Macro_down	Macro_down	GO:1900027	regulation of ruffle assembly	1/4	30/15139	0.0333333	126.158	11.1552	0.0079038	0.0292622	0.00768469	P2RY12	1	BP
carrier	Macro_down	Macro_down	GO:1904376	negative regulation of protein localization to cell periphery	1/4	30/15139	0.0333333	126.158	11.1552	0.0079038	0.0292622	0.00768469	DAB2	1	BP
carrier	Macro_down	Macro_down	GO:0001569	branching involved in blood vessel morphogenesis	1/4	31/15139	0.0322581	122.089	10.9712	0.00816645	0.0297799	0.00782066	NRP1	1	BP
carrier	Macro_down	Macro_down	GO:0008207	C21-steroid hormone metabolic process	1/4	31/15139	0.0322581	122.089	10.9712	0.00816645	0.0297799	0.00782066	DAB2	1	BP
carrier	Macro_down	Macro_down	GO:0007435	salivary gland morphogenesis	1/4	32/15139	0.03125	118.273	10.7959	0.00842905	0.0302821	0.00795255	NRP1	1	BP
carrier	Macro_down	Macro_down	GO:0030947	regulation of vascular endothelial growth factor receptor signaling pathway	1/4	32/15139	0.03125	118.273	10.7959	0.00842905	0.0302821	0.00795255	NRP1	1	BP
carrier	Macro_down	Macro_down	GO:0007212	G protein-coupled dopamine receptor signaling pathway	1/4	34/15139	0.0294118	111.316	10.4687	0.00895409	0.0314691	0.00826426	GNG2	1	BP
carrier	Macro_down	Macro_down	GO:0021884	forebrain neuron development	1/4	34/15139	0.0294118	111.316	10.4687	0.00895409	0.0314691	0.00826426	NRP1	1	BP
carrier	Macro_down	Macro_down	GO:0030517	negative regulation of axon extension	1/4	34/15139	0.0294118	111.316	10.4687	0.00895409	0.0314691	0.00826426	NRP1	1	BP
carrier	Macro_down	Macro_down	GO:0007431	salivary gland development	1/4	35/15139	0.0285714	108.136	10.3156	0.00921653	0.0319287	0.00838496	NRP1	1	BP
carrier	Macro_down	Macro_down	GO:0033144	negative regulation of intracellular steroid hormone receptor signaling pathway	1/4	35/15139	0.0285714	108.136	10.3156	0.00921653	0.0319287	0.00838496	DAB2	1	BP
carrier	Macro_down	Macro_down	GO:0032350	regulation of hormone metabolic process	1/4	36/15139	0.0277778	105.132	10.169	0.00947892	0.0321488	0.00844276	DAB2	1	BP
carrier	Macro_down	Macro_down	GO:0045773	positive regulation of axon extension	1/4	36/15139	0.0277778	105.132	10.169	0.00947892	0.0321488	0.00844276	NRP1	1	BP
carrier	Macro_down	Macro_down	GO:0140058	neuron projection arborization	1/4	36/15139	0.0277778	105.132	10.169	0.00947892	0.0321488	0.00844276	NRP1	1	BP
carrier	Macro_down	Macro_down	GO:0021799	cerebral cortex radially oriented cell migration	1/4	37/15139	0.027027	102.291	10.0283	0.00974126	0.0323597	0.00849814	P2RY12	1	BP
carrier	Macro_down	Macro_down	GO:0048483	autonomic nervous system development	1/4	37/15139	0.027027	102.291	10.0283	0.00974126	0.0323597	0.00849814	NRP1	1	BP
carrier	Macro_down	Macro_down	GO:1905476	negative regulation of protein localization to membrane	1/4	37/15139	0.027027	102.291	10.0283	0.00974126	0.0323597	0.00849814	DAB2	1	BP
carrier	Macro_down	Macro_down	GO:0044060	regulation of endocrine process	1/4	38/15139	0.0263158	99.5987	9.89312	0.0100035	0.0325619	0.00855124	DAB2	1	BP
carrier	Macro_down	Macro_down	GO:0090049	regulation of cell migration involved in sprouting angiogenesis	1/4	38/15139	0.0263158	99.5987	9.89312	0.0100035	0.0325619	0.00855124	NRP1	1	BP
carrier	Macro_down	Macro_down	GO:0120178	steroid hormone biosynthetic process	1/4	38/15139	0.0263158	99.5987	9.89312	0.0100035	0.0325619	0.00855124	DAB2	1	BP
carrier	Macro_down	Macro_down	GO:0014911	positive regulation of smooth muscle cell migration	1/4	40/15139	0.025	94.6188	9.63811	0.010528	0.033815	0.00888033	NRP1	1	BP
carrier	Macro_down	Macro_down	GO:0060391	positive regulation of SMAD protein signal transduction	1/4	40/15139	0.025	94.6188	9.63811	0.010528	0.033815	0.00888033	DAB2	1	BP
carrier	Macro_down	Macro_down	GO:0045022	early endosome to late endosome transport	1/4	43/15139	0.0232558	88.0174	9.28929	0.0113142	0.0356323	0.0093576	DAB2	1	BP
carrier	Macro_down	Macro_down	GO:0071364	cellular response to epidermal growth factor stimulus	1/4	43/15139	0.0232558	88.0174	9.28929	0.0113142	0.0356323	0.0093576	DAB2	1	BP
carrier	Macro_down	Macro_down	GO:0097178	ruffle assembly	1/4	43/15139	0.0232558	88.0174	9.28929	0.0113142	0.0356323	0.0093576	P2RY12	1	BP
carrier	Macro_down	Macro_down	GO:1905521	regulation of macrophage migration	1/4	44/15139	0.0227273	86.017	9.18098	0.0115762	0.0361099	0.009483	P2RY12	1	BP
carrier	Macro_down	Macro_down	GO:0035272	exocrine system development	1/4	45/15139	0.0222222	84.1056	9.07627	0.0118381	0.0361099	0.009483	NRP1	1	BP
carrier	Macro_down	Macro_down	GO:0042181	ketone biosynthetic process	1/4	45/15139	0.0222222	84.1056	9.07627	0.0118381	0.0361099	0.009483	DAB2	1	BP
carrier	Macro_down	Macro_down	GO:0050922	negative regulation of chemotaxis	1/4	45/15139	0.0222222	84.1056	9.07627	0.0118381	0.0361099	0.009483	NRP1	1	BP
carrier	Macro_down	Macro_down	GO:0060976	coronary vasculature development	1/4	45/15139	0.0222222	84.1056	9.07627	0.0118381	0.0361099	0.009483	NRP1	1	BP
carrier	Macro_down	Macro_down	GO:0030521	androgen receptor signaling pathway	1/4	46/15139	0.0217391	82.2772	8.97496	0.0120999	0.0364429	0.00957047	DAB2	1	BP
carrier	Macro_down	Macro_down	GO:0033628	regulation of cell adhesion mediated by integrin	1/4	46/15139	0.0217391	82.2772	8.97496	0.0120999	0.0364429	0.00957047	P2RY12	1	BP
carrier	Macro_down	Macro_down	GO:0051489	regulation of filopodium assembly	1/4	47/15139	0.0212766	80.5266	8.87689	0.0123618	0.0364429	0.00957047	NRP1	1	BP
carrier	Macro_down	Macro_down	GO:0060071	Wnt signaling pathway, planar cell polarity pathway	1/4	47/15139	0.0212766	80.5266	8.87689	0.0123618	0.0364429	0.00957047	DAB2	1	BP
carrier	Macro_down	Macro_down	GO:0071526	semaphorin-plexin signaling pathway	1/4	47/15139	0.0212766	80.5266	8.87689	0.0123618	0.0364429	0.00957047	NRP1	1	BP
carrier	Macro_down	Macro_down	GO:0008038	neuron recognition	1/4	48/15139	0.0208333	78.849	8.78188	0.0126235	0.0364429	0.00957047	NRP1	1	BP
carrier	Macro_down	Macro_down	GO:0051496	positive regulation of stress fiber assembly	1/4	48/15139	0.0208333	78.849	8.78188	0.0126235	0.0364429	0.00957047	NRP1	1	BP
carrier	Macro_down	Macro_down	GO:0070849	response to epidermal growth factor	1/4	48/15139	0.0208333	78.849	8.78188	0.0126235	0.0364429	0.00957047	DAB2	1	BP
carrier	Macro_down	Macro_down	GO:0072583	clathrin-dependent endocytosis	1/4	48/15139	0.0208333	78.849	8.78188	0.0126235	0.0364429	0.00957047	DAB2	1	BP
carrier	Macro_down	Macro_down	GO:0021795	cerebral cortex cell migration	1/4	49/15139	0.0204082	77.2398	8.68977	0.0128852	0.0365459	0.0095975	P2RY12	1	BP
carrier	Macro_down	Macro_down	GO:0098927	vesicle-mediated transport between endosomal compartments	1/4	49/15139	0.0204082	77.2398	8.68977	0.0128852	0.0365459	0.0095975	DAB2	1	BP
carrier	Macro_down	Macro_down	GO:0140353	lipid export from cell	1/4	49/15139	0.0204082	77.2398	8.68977	0.0128852	0.0365459	0.0095975	DAB2	1	BP
carrier	Macro_down	Macro_down	GO:0001954	positive regulation of cell-matrix adhesion	1/4	50/15139	0.02	75.695	8.60041	0.0131469	0.0368569	0.00967919	NRP1	1	BP
carrier	Macro_down	Macro_down	GO:0048260	positive regulation of receptor-mediated endocytosis	1/4	50/15139	0.02	75.695	8.60041	0.0131469	0.0368569	0.00967919	DAB2	1	BP
carrier	Macro_down	Macro_down	GO:0001755	neural crest cell migration	1/4	51/15139	0.0196078	74.2108	8.51368	0.0134085	0.0371607	0.00975898	NRP1	1	BP
carrier	Macro_down	Macro_down	GO:0021545	cranial nerve development	1/4	51/15139	0.0196078	74.2108	8.51368	0.0134085	0.0371607	0.00975898	NRP1	1	BP
carrier	Macro_down	Macro_down	GO:1902930	regulation of alcohol biosynthetic process	1/4	52/15139	0.0192308	72.7837	8.42944	0.0136701	0.037411	0.00982469	DAB2	1	BP
carrier	Macro_down	Macro_down	GO:0002042	cell migration involved in sprouting angiogenesis	1/4	53/15139	0.0188679	71.4104	8.34758	0.0139316	0.037411	0.00982469	NRP1	1	BP
carrier	Macro_down	Macro_down	GO:0032091	negative regulation of protein binding	1/4	53/15139	0.0188679	71.4104	8.34758	0.0139316	0.037411	0.00982469	DAB2	1	BP
carrier	Macro_down	Macro_down	GO:0090497	mesenchymal cell migration	1/4	53/15139	0.0188679	71.4104	8.34758	0.0139316	0.037411	0.00982469	NRP1	1	BP
carrier	Macro_down	Macro_down	GO:1903351	cellular response to dopamine	1/4	53/15139	0.0188679	71.4104	8.34758	0.0139316	0.037411	0.00982469	GNG2	1	BP
carrier	Macro_down	Macro_down	GO:0010718	positive regulation of epithelial to mesenchymal transition	1/4	54/15139	0.0185185	70.088	8.26798	0.014193	0.037411	0.00982469	DAB2	1	BP
carrier	Macro_down	Macro_down	GO:0031529	ruffle organization	1/4	54/15139	0.0185185	70.088	8.26798	0.014193	0.037411	0.00982469	P2RY12	1	BP
carrier	Macro_down	Macro_down	GO:0043536	positive regulation of blood vessel endothelial cell migration	1/4	54/15139	0.0185185	70.088	8.26798	0.014193	0.037411	0.00982469	NRP1	1	BP
carrier	Macro_down	Macro_down	GO:0050771	negative regulation of axonogenesis	1/4	54/15139	0.0185185	70.088	8.26798	0.014193	0.037411	0.00982469	NRP1	1	BP
carrier	Macro_down	Macro_down	GO:0060986	endocrine hormone secretion	1/4	55/15139	0.0181818	68.8136	8.19055	0.0144544	0.0376903	0.00989805	DAB2	1	BP
carrier	Macro_down	Macro_down	GO:1903350	response to dopamine	1/4	55/15139	0.0181818	68.8136	8.19055	0.0144544	0.0376903	0.00989805	GNG2	1	BP
carrier	Macro_down	Macro_down	GO:0042446	hormone biosynthetic process	1/4	56/15139	0.0178571	67.5848	8.11518	0.0147158	0.0377627	0.00991706	DAB2	1	BP
carrier	Macro_down	Macro_down	GO:0071868	cellular response to monoamine stimulus	1/4	56/15139	0.0178571	67.5848	8.11518	0.0147158	0.0377627	0.00991706	GNG2	1	BP
carrier	Macro_down	Macro_down	GO:0071870	cellular response to catecholamine stimulus	1/4	56/15139	0.0178571	67.5848	8.11518	0.0147158	0.0377627	0.00991706	GNG2	1	BP
carrier	Macro_down	Macro_down	GO:0032233	positive regulation of actin filament bundle assembly	1/4	57/15139	0.0175439	66.3991	8.04179	0.0149771	0.0382309	0.01004	NRP1	1	BP
carrier	Macro_down	Macro_down	GO:0048012	hepatocyte growth factor receptor signaling pathway	1/4	58/15139	0.0172414	65.2543	7.97029	0.0152383	0.0384926	0.0101088	NRP1	1	BP
carrier	Macro_down	Macro_down	GO:1905517	macrophage migration	1/4	58/15139	0.0172414	65.2543	7.97029	0.0152383	0.0384926	0.0101088	P2RY12	1	BP
carrier	Macro_down	Macro_down	GO:0050918	positive chemotaxis	1/4	59/15139	0.0169492	64.1483	7.9006	0.0154995	0.0385501	0.0101238	NRP1	1	BP
carrier	Macro_down	Macro_down	GO:0071867	response to monoamine	1/4	59/15139	0.0169492	64.1483	7.9006	0.0154995	0.0385501	0.0101238	GNG2	1	BP
carrier	Macro_down	Macro_down	GO:0071869	response to catecholamine	1/4	59/15139	0.0169492	64.1483	7.9006	0.0154995	0.0385501	0.0101238	GNG2	1	BP
carrier	Macro_down	Macro_down	GO:0008347	glial cell migration	1/4	61/15139	0.0163934	62.0451	7.76635	0.0160217	0.0388527	0.0102033	P2RY12	1	BP
carrier	Macro_down	Macro_down	GO:0009880	embryonic pattern specification	1/4	61/15139	0.0163934	62.0451	7.76635	0.0160217	0.0388527	0.0102033	NRP1	1	BP
carrier	Macro_down	Macro_down	GO:0022029	telencephalon cell migration	1/4	61/15139	0.0163934	62.0451	7.76635	0.0160217	0.0388527	0.0102033	P2RY12	1	BP
carrier	Macro_down	Macro_down	GO:0051893	regulation of focal adhesion assembly	1/4	61/15139	0.0163934	62.0451	7.76635	0.0160217	0.0388527	0.0102033	NRP1	1	BP
carrier	Macro_down	Macro_down	GO:0090109	regulation of cell-substrate junction assembly	1/4	61/15139	0.0163934	62.0451	7.76635	0.0160217	0.0388527	0.0102033	NRP1	1	BP
carrier	Macro_down	Macro_down	GO:0070373	negative regulation of ERK1 and ERK2 cascade	1/4	63/15139	0.015873	60.0754	7.63848	0.0165438	0.039919	0.0104833	DAB2	1	BP
carrier	Macro_down	Macro_down	GO:0021536	diencephalon development	1/4	64/15139	0.015625	59.1367	7.57678	0.0168047	0.0399523	0.0104921	NRP1	1	BP
carrier	Macro_down	Macro_down	GO:0021885	forebrain cell migration	1/4	64/15139	0.015625	59.1367	7.57678	0.0168047	0.0399523	0.0104921	P2RY12	1	BP
carrier	Macro_down	Macro_down	GO:0060390	regulation of SMAD protein signal transduction	1/4	64/15139	0.015625	59.1367	7.57678	0.0168047	0.0399523	0.0104921	DAB2	1	BP
carrier	Macro_down	Macro_down	GO:0150116	regulation of cell-substrate junction organization	1/4	66/15139	0.0151515	57.3447	7.45758	0.0173264	0.040618	0.0106669	NRP1	1	BP
carrier	Macro_down	Macro_down	GO:0014910	regulation of smooth muscle cell migration	1/4	67/15139	0.0149254	56.4888	7.39998	0.0175872	0.040618	0.0106669	NRP1	1	BP
carrier	Macro_down	Macro_down	GO:0030032	lamellipodium assembly	1/4	67/15139	0.0149254	56.4888	7.39998	0.0175872	0.040618	0.0106669	P2RY12	1	BP
carrier	Macro_down	Macro_down	GO:0035567	non-canonical Wnt signaling pathway	1/4	67/15139	0.0149254	56.4888	7.39998	0.0175872	0.040618	0.0106669	DAB2	1	BP
carrier	Macro_down	Macro_down	GO:0046847	filopodium assembly	1/4	67/15139	0.0149254	56.4888	7.39998	0.0175872	0.040618	0.0106669	NRP1	1	BP
carrier	Macro_down	Macro_down	GO:0048844	artery morphogenesis	1/4	67/15139	0.0149254	56.4888	7.39998	0.0175872	0.040618	0.0106669	NRP1	1	BP
carrier	Macro_down	Macro_down	GO:0021879	forebrain neuron differentiation	1/4	69/15139	0.0144928	54.8514	7.2885	0.0181086	0.0412332	0.0108285	NRP1	1	BP
carrier	Macro_down	Macro_down	GO:0060411	cardiac septum morphogenesis	1/4	69/15139	0.0144928	54.8514	7.2885	0.0181086	0.0412332	0.0108285	NRP1	1	BP
carrier	Macro_down	Macro_down	GO:0070527	platelet aggregation	1/4	69/15139	0.0144928	54.8514	7.2885	0.0181086	0.0412332	0.0108285	P2RY12	1	BP
carrier	Macro_down	Macro_down	GO:0033143	regulation of intracellular steroid hormone receptor signaling pathway	1/4	70/15139	0.0142857	54.0679	7.23455	0.0183692	0.0416311	0.010933	DAB2	1	BP
carrier	Macro_down	Macro_down	GO:0006081	aldehyde metabolic process	1/4	71/15139	0.0140845	53.3063	7.18172	0.0186298	0.0420253	0.0110365	DAB2	1	BP
carrier	Macro_down	Macro_down	GO:0050772	positive regulation of axonogenesis	1/4	72/15139	0.0138889	52.566	7.12999	0.0188903	0.0424157	0.011139	NRP1	1	BP
carrier	Macro_down	Macro_down	GO:0003151	outflow tract morphogenesis	1/4	73/15139	0.0136986	51.8459	7.07932	0.0191508	0.042606	0.011189	NRP1	1	BP
carrier	Macro_down	Macro_down	GO:0050810	regulation of steroid biosynthetic process	1/4	73/15139	0.0136986	51.8459	7.07932	0.0191508	0.042606	0.011189	DAB2	1	BP
carrier	Macro_down	Macro_down	GO:0014032	neural crest cell development	1/4	74/15139	0.0135135	51.1453	7.02966	0.0194112	0.0427928	0.011238	NRP1	1	BP
carrier	Macro_down	Macro_down	GO:0014909	smooth muscle cell migration	1/4	74/15139	0.0135135	51.1453	7.02966	0.0194112	0.0427928	0.011238	NRP1	1	BP
carrier	Macro_down	Macro_down	GO:0032370	positive regulation of lipid transport	1/4	76/15139	0.0131579	49.7993	6.93327	0.0199318	0.0437418	0.0114873	DAB2	1	BP
carrier	Macro_down	Macro_down	GO:0021872	forebrain generation of neurons	1/4	78/15139	0.0128205	48.5224	6.84057	0.0204523	0.0444179	0.0116648	NRP1	1	BP
carrier	Macro_down	Macro_down	GO:0048678	response to axon injury	1/4	78/15139	0.0128205	48.5224	6.84057	0.0204523	0.0444179	0.0116648	P2RY12	1	BP
carrier	Macro_down	Macro_down	GO:0001570	vasculogenesis	1/4	79/15139	0.0126582	47.9082	6.79553	0.0207125	0.0444179	0.0116648	NRP1	1	BP
carrier	Macro_down	Macro_down	GO:0007193	adenylate cyclase-inhibiting G protein-coupled receptor signaling pathway	1/4	79/15139	0.0126582	47.9082	6.79553	0.0207125	0.0444179	0.0116648	P2RY12	1	BP
carrier	Macro_down	Macro_down	GO:0030516	regulation of axon extension	1/4	79/15139	0.0126582	47.9082	6.79553	0.0207125	0.0444179	0.0116648	NRP1	1	BP
carrier	Macro_down	Macro_down	GO:0032436	positive regulation of proteasomal ubiquitin-dependent protein catabolic process	1/4	80/15139	0.0125	47.3094	6.75132	0.0209726	0.0444179	0.0116648	DAB2	1	BP
carrier	Macro_down	Macro_down	GO:0048864	stem cell development	1/4	80/15139	0.0125	47.3094	6.75132	0.0209726	0.0444179	0.0116648	NRP1	1	BP
carrier	Macro_down	Macro_down	GO:0060395	SMAD protein signal transduction	1/4	80/15139	0.0125	47.3094	6.75132	0.0209726	0.0444179	0.0116648	DAB2	1	BP
carrier	Macro_down	Macro_down	GO:0035023	regulation of Rho protein signal transduction	1/4	81/15139	0.0123457	46.7253	6.70793	0.0212326	0.0447731	0.0117581	NRP1	1	BP
carrier	Macro_down	Macro_down	GO:0048041	focal adhesion assembly	1/4	82/15139	0.0121951	46.1555	6.66532	0.0214926	0.0449307	0.0117995	NRP1	1	BP
carrier	Macro_down	Macro_down	GO:0050886	endocrine process	1/4	82/15139	0.0121951	46.1555	6.66532	0.0214926	0.0449307	0.0117995	DAB2	1	BP
carrier	Macro_down	Macro_down	GO:0001708	cell fate specification	1/4	83/15139	0.0120482	45.5994	6.62348	0.0217526	0.0449351	0.0118006	NRP1	1	BP
carrier	Macro_down	Macro_down	GO:0001938	positive regulation of endothelial cell proliferation	1/4	84/15139	0.0119048	45.0565	6.58238	0.0220125	0.0449351	0.0118006	NRP1	1	BP
carrier	Macro_down	Macro_down	GO:0038084	vascular endothelial growth factor signaling pathway	1/4	84/15139	0.0119048	45.0565	6.58238	0.0220125	0.0449351	0.0118006	NRP1	1	BP
carrier	Macro_down	Macro_down	GO:0071677	positive regulation of mononuclear cell migration	1/4	84/15139	0.0119048	45.0565	6.58238	0.0220125	0.0449351	0.0118006	P2RY12	1	BP
carrier	Macro_down	Macro_down	GO:0014033	neural crest cell differentiation	1/4	85/15139	0.0117647	44.5265	6.54199	0.0222723	0.0449351	0.0118006	NRP1	1	BP
carrier	Macro_down	Macro_down	GO:0021675	nerve development	1/4	85/15139	0.0117647	44.5265	6.54199	0.0222723	0.0449351	0.0118006	NRP1	1	BP
carrier	Macro_down	Macro_down	GO:0033627	cell adhesion mediated by integrin	1/4	85/15139	0.0117647	44.5265	6.54199	0.0222723	0.0449351	0.0118006	P2RY12	1	BP
carrier	Macro_down	Macro_down	GO:0034308	primary alcohol metabolic process	1/4	86/15139	0.0116279	44.0087	6.5023	0.0225321	0.0449351	0.0118006	DAB2	1	BP
carrier	Macro_down	Macro_down	GO:0046889	positive regulation of lipid biosynthetic process	1/4	86/15139	0.0116279	44.0087	6.5023	0.0225321	0.0449351	0.0118006	DAB2	1	BP
carrier	Macro_down	Macro_down	GO:0097581	lamellipodium organization	1/4	86/15139	0.0116279	44.0087	6.5023	0.0225321	0.0449351	0.0118006	P2RY12	1	BP
carrier	Macro_down	Macro_down	GO:0014812	muscle cell migration	1/4	87/15139	0.0114943	43.5029	6.46329	0.0227918	0.0449351	0.0118006	NRP1	1	BP
carrier	Macro_down	Macro_down	GO:0035282	segmentation	1/4	87/15139	0.0114943	43.5029	6.46329	0.0227918	0.0449351	0.0118006	NRP1	1	BP
carrier	Macro_down	Macro_down	GO:0051100	negative regulation of binding	1/4	87/15139	0.0114943	43.5029	6.46329	0.0227918	0.0449351	0.0118006	DAB2	1	BP
carrier	Macro_down	Macro_down	GO:0051492	regulation of stress fiber assembly	1/4	87/15139	0.0114943	43.5029	6.46329	0.0227918	0.0449351	0.0118006	NRP1	1	BP
carrier	Macro_down	Macro_down	GO:0043535	regulation of blood vessel endothelial cell migration	1/4	88/15139	0.0113636	43.0085	6.42494	0.0230515	0.0452631	0.0118868	NRP1	1	BP
carrier	Macro_down	Macro_down	GO:2001237	negative regulation of extrinsic apoptotic signaling pathway	1/4	90/15139	0.0111111	42.0528	6.35014	0.0235707	0.046096	0.0121055	NRP1	1	BP
carrier	Macro_down	Macro_down	GO:0021954	central nervous system neuron development	1/4	91/15139	0.010989	41.5907	6.31365	0.0238303	0.0462307	0.0121409	NRP1	1	BP
carrier	Macro_down	Macro_down	GO:0034109	homotypic cell-cell adhesion	1/4	91/15139	0.010989	41.5907	6.31365	0.0238303	0.0462307	0.0121409	P2RY12	1	BP
carrier	Macro_down	Macro_down	GO:0007044	cell-substrate junction assembly	1/4	93/15139	0.0107527	40.6962	6.24242	0.0243492	0.0470492	0.0123558	NRP1	1	BP
carrier	Macro_down	Macro_down	GO:0019218	regulation of steroid metabolic process	1/4	94/15139	0.0106383	40.2633	6.20766	0.0246086	0.0473617	0.0124379	DAB2	1	BP
carrier	Macro_down	Macro_down	GO:0048640	negative regulation of developmental growth	1/4	95/15139	0.0105263	39.8395	6.17343	0.0248679	0.047484	0.01247	NRP1	1	BP
carrier	Macro_down	Macro_down	GO:0097306	cellular response to alcohol	1/4	95/15139	0.0105263	39.8395	6.17343	0.0248679	0.047484	0.01247	GNG2	1	BP
carrier	Macro_down	Macro_down	GO:0061387	regulation of extent of cell growth	1/4	96/15139	0.0104167	39.4245	6.13973	0.0251272	0.0476042	0.0125016	NRP1	1	BP
carrier	Macro_down	Macro_down	GO:0110020	regulation of actomyosin structure organization	1/4	96/15139	0.0104167	39.4245	6.13973	0.0251272	0.0476042	0.0125016	NRP1	1	BP
carrier	Macro_down	Macro_down	GO:1905954	positive regulation of lipid localization	1/4	97/15139	0.0103093	39.018	6.10655	0.0253864	0.0479082	0.0125814	DAB2	1	BP
carrier	Macro_down	Macro_down	GO:0032231	regulation of actin filament bundle assembly	1/4	98/15139	0.0102041	38.6199	6.07387	0.0256456	0.0482097	0.0126606	NRP1	1	BP
carrier	Macro_down	Macro_down	GO:0048144	fibroblast proliferation	1/4	99/15139	0.010101	38.2298	6.04168	0.0259047	0.0483553	0.0126988	GNG2	1	BP
carrier	Macro_down	Macro_down	GO:0043393	regulation of protein binding	1/4	100/15139	0.01	37.8475	6.00996	0.0261637	0.0483553	0.0126988	DAB2	1	BP
carrier	Macro_down	Macro_down	GO:0060840	artery development	1/4	100/15139	0.01	37.8475	6.00996	0.0261637	0.0483553	0.0126988	NRP1	1	BP
carrier	Macro_down	Macro_down	GO:0150115	cell-substrate junction organization	1/4	100/15139	0.01	37.8475	6.00996	0.0261637	0.0483553	0.0126988	NRP1	1	BP
carrier	Macro_down	Macro_down	GO:0048008	platelet-derived growth factor receptor signaling pathway	1/4	101/15139	0.00990099	37.4728	5.97871	0.0264228	0.0483553	0.0126988	NRP1	1	BP
carrier	Macro_down	Macro_down	GO:0010717	regulation of epithelial to mesenchymal transition	1/4	102/15139	0.00980392	37.1054	5.94791	0.0266817	0.0483553	0.0126988	DAB2	1	BP
carrier	Macro_down	Macro_down	GO:0048010	vascular endothelial growth factor receptor signaling pathway	1/4	102/15139	0.00980392	37.1054	5.94791	0.0266817	0.0483553	0.0126988	NRP1	1	BP
carrier	Macro_down	Macro_down	GO:0010595	positive regulation of endothelial cell migration	1/4	103/15139	0.00970874	36.7451	5.91756	0.0269406	0.0483553	0.0126988	NRP1	1	BP
carrier	Macro_down	Macro_down	GO:0050731	positive regulation of peptidyl-tyrosine phosphorylation	1/4	103/15139	0.00970874	36.7451	5.91756	0.0269406	0.0483553	0.0126988	NRP1	1	BP
carrier	Macro_down	Macro_down	GO:1901890	positive regulation of cell junction assembly	1/4	103/15139	0.00970874	36.7451	5.91756	0.0269406	0.0483553	0.0126988	NRP1	1	BP
carrier	Macro_down	Macro_down	GO:0045446	endothelial cell differentiation	1/4	104/15139	0.00961538	36.3918	5.88764	0.0271995	0.0483553	0.0126988	NRP1	1	BP
carrier	Macro_down	Macro_down	GO:0090100	positive regulation of transmembrane receptor protein serine/threonine kinase signaling pathway	1/4	104/15139	0.00961538	36.3918	5.88764	0.0271995	0.0483553	0.0126988	DAB2	1	BP
carrier	Macro_down	Macro_down	GO:0003279	cardiac septum development	1/4	105/15139	0.00952381	36.0452	5.85814	0.0274583	0.0483553	0.0126988	NRP1	1	BP
carrier	Macro_down	Macro_down	GO:0048675	axon extension	1/4	105/15139	0.00952381	36.0452	5.85814	0.0274583	0.0483553	0.0126988	NRP1	1	BP
carrier	Macro_down	Macro_down	GO:1901655	cellular response to ketone	1/4	105/15139	0.00952381	36.0452	5.85814	0.0274583	0.0483553	0.0126988	GNG2	1	BP
carrier	Macro_down	Macro_down	GO:2000060	positive regulation of ubiquitin-dependent protein catabolic process	1/4	105/15139	0.00952381	36.0452	5.85814	0.0274583	0.0483553	0.0126988	DAB2	1	BP
carrier	Macro_down	Macro_down	GO:0007229	integrin-mediated signaling pathway	1/4	106/15139	0.00943396	35.7052	5.82905	0.0277171	0.0483553	0.0126988	NRP1	1	BP
carrier	Macro_down	Macro_down	GO:0030038	contractile actin filament bundle assembly	1/4	106/15139	0.00943396	35.7052	5.82905	0.0277171	0.0483553	0.0126988	NRP1	1	BP
carrier	Macro_down	Macro_down	GO:0035924	cellular response to vascular endothelial growth factor stimulus	1/4	106/15139	0.00943396	35.7052	5.82905	0.0277171	0.0483553	0.0126988	NRP1	1	BP
carrier	Macro_down	Macro_down	GO:0043149	stress fiber assembly	1/4	106/15139	0.00943396	35.7052	5.82905	0.0277171	0.0483553	0.0126988	NRP1	1	BP
carrier	Macro_down	Macro_down	GO:0030518	nuclear receptor-mediated steroid hormone signaling pathway	1/4	109/15139	0.00917431	34.7225	5.74416	0.028493	0.0495309	0.0130076	DAB2	1	BP
carrier	Macro_down	Macro_down	GO:1903076	regulation of protein localization to plasma membrane	1/4	110/15139	0.00909091	34.4068	5.71662	0.0287516	0.0498019	0.0130787	DAB2	1	BP
carrier	Micro_down	Micro_down	GO:0006012	galactose metabolic process	1/2	13/15139	0.0769231	582.269	24.1	0.00171674	0.0190582	0.00118008	GLB1L	1	BP
carrier	Micro_down	Micro_down	GO:0051085	chaperone cofactor-dependent protein refolding	1/2	31/15139	0.0322581	244.177	15.5787	0.00409132	0.0190582	0.00118008	HSPE1	1	BP
carrier	Micro_down	Micro_down	GO:0051084	'de novo' post-translational protein folding	1/2	43/15139	0.0232558	176.035	13.2117	0.00567281	0.0190582	0.00118008	HSPE1	1	BP
carrier	Micro_down	Micro_down	GO:0019320	hexose catabolic process	1/2	47/15139	0.0212766	161.053	12.6319	0.00619969	0.0190582	0.00118008	GLB1L	1	BP
carrier	Micro_down	Micro_down	GO:0006458	'de novo' protein folding	1/2	48/15139	0.0208333	157.698	12.4984	0.00633139	0.0190582	0.00118008	HSPE1	1	BP
carrier	Micro_down	Micro_down	GO:0046365	monosaccharide catabolic process	1/2	51/15139	0.0196078	148.422	12.1216	0.00672644	0.0190582	0.00118008	GLB1L	1	BP
carrier	Micro_down	Micro_down	GO:0061077	chaperone-mediated protein folding	1/2	73/15139	0.0136986	103.692	10.1094	0.00962103	0.0233654	0.00144677	HSPE1	1	BP
carrier	Micro_down	Micro_down	GO:0006986	response to unfolded protein	1/2	139/15139	0.00719424	54.4568	7.2777	0.0182795	0.0373001	0.00230961	HSPE1	1	BP
carrier	Micro_down	Micro_down	GO:0035966	response to topologically incorrect protein	1/2	156/15139	0.00641026	48.5224	6.8579	0.0205035	0.0373001	0.00230961	HSPE1	1	BP
carrier	Micro_down	Micro_down	GO:0016052	carbohydrate catabolic process	1/2	167/15139	0.00598802	45.3263	6.62079	0.0219413	0.0373001	0.00230961	GLB1L	1	BP
carrier	Micro_down	Micro_down	GO:0006457	protein folding	1/2	203/15139	0.00492611	37.2882	5.98309	0.0266392	0.0385122	0.00238466	HSPE1	1	BP
carrier	Micro_down	Micro_down	GO:0019318	hexose metabolic process	1/2	219/15139	0.00456621	34.5639	5.75095	0.0287236	0.0385122	0.00238466	GLB1L	1	BP
carrier	Micro_down	Micro_down	GO:0001649	osteoblast differentiation	1/2	227/15139	0.00440529	33.3458	5.64407	0.0297649	0.0385122	0.00238466	HSPE1	1	BP
carrier	Micro_down	Micro_down	GO:0005996	monosaccharide metabolic process	1/2	242/15139	0.00413223	31.2789	5.45793	0.0317159	0.0385122	0.00238466	GLB1L	1	BP
carrier	Micro_down	Micro_down	GO:0097193	intrinsic apoptotic signaling pathway	1/2	299/15139	0.00334448	25.3161	4.88136	0.0391118	0.0443267	0.00274469	HSPE1	1	BP
carrier	Micro_down	Micro_down	GO:0044282	small molecule catabolic process	1/2	350/15139	0.00285714	21.6271	4.4878	0.0457052	0.0485618	0.00300692	GLB1L	1	BP
carrier	Oligo_up	Oligo_up	GO:0030198	extracellular matrix organization	13/141	306/15139	0.0424837	4.56142	6.10234	5.68545e-06	0.00489508	0.00434566	COL11A1/COL6A1/COL5A3/ADAMTS10/ADAMTS9/GFAP/AEBP1/TNFRSF1A/ITGA8/ADAMTS19/SPOCK2/ADAMTS3/SMAD3	13	BP
carrier	Oligo_up	Oligo_up	GO:0043062	extracellular structure organization	13/141	307/15139	0.0423453	4.54656	6.08701	5.89001e-06	0.00489508	0.00434566	COL11A1/COL6A1/COL5A3/ADAMTS10/ADAMTS9/GFAP/AEBP1/TNFRSF1A/ITGA8/ADAMTS19/SPOCK2/ADAMTS3/SMAD3	13	BP
carrier	Oligo_up	Oligo_up	GO:0045229	external encapsulating structure organization	13/141	308/15139	0.0422078	4.5318	6.07174	6.10105e-06	0.00489508	0.00434566	COL11A1/COL6A1/COL5A3/ADAMTS10/ADAMTS9/GFAP/AEBP1/TNFRSF1A/ITGA8/ADAMTS19/SPOCK2/ADAMTS3/SMAD3	13	BP
carrier	Oligo_up	Oligo_up	GO:0006836	neurotransmitter transport	10/141	204/15139	0.0490196	5.26318	5.94392	2.11257e-05	0.0127124	0.0112856	GFAP/RIMS4/ERC2/WNT7A/MEF2C/SLC29A1/ICA1/LRRK2/CACNB4/SLC30A1	10	BP
carrier	Oligo_up	Oligo_up	GO:0030199	collagen fibril organization	6/141	66/15139	0.0909091	9.7608	6.91581	3.36775e-05	0.0143422	0.0127324	COL11A1/COL6A1/COL5A3/AEBP1/ADAMTS19/ADAMTS3	6	BP
carrier	Oligo_up	Oligo_up	GO:0051588	regulation of neurotransmitter transport	7/141	98/15139	0.0714286	7.6692	6.42208	3.57511e-05	0.0143422	0.0127324	GFAP/RIMS4/WNT7A/MEF2C/LRRK2/CACNB4/SLC30A1	7	BP
carrier	Oligo_up	Oligo_up	GO:0002062	chondrocyte differentiation	7/141	108/15139	0.0648148	6.95909	6.02594	6.67011e-05	0.0209674	0.018614	MAF/COL11A1/SOX5/WNT7A/MEF2C/CHST11/SMAD3	7	BP
carrier	Oligo_up	Oligo_up	GO:0071277	cellular response to calcium ion	6/141	75/15139	0.08	8.5895	6.38853	6.9688e-05	0.0209674	0.018614	MEF2C/RASGRP2/CPNE8/INHBB/FOS/ADGRV1	6	BP
carrier	Oligo_up	Oligo_up	GO:0010811	positive regulation of cell-substrate adhesion	7/141	114/15139	0.0614035	6.59282	5.8117	9.39762e-05	0.02348	0.0208446	PDGFB/UTRN/EMP2/ITGA6/SPOCK2/SMAD3/NEDD9	7	BP
carrier	Oligo_up	Oligo_up	GO:0046928	regulation of neurotransmitter secretion	6/141	80/15139	0.075	8.05266	6.13235	0.000100114	0.02348	0.0208446	RIMS4/WNT7A/MEF2C/LRRK2/CACNB4/SLC30A1	6	BP
carrier	Oligo_up	Oligo_up	GO:0002088	lens development in camera-type eye	6/141	81/15139	0.0740741	7.95324	6.08378	0.000107304	0.02348	0.0208446	MAF/ADAMTS9/NHS/WNT7A/SOX1/SMAD3	6	BP
carrier	Oligo_up	Oligo_up	GO:0097067	cellular response to thyroid hormone stimulus	3/141	12/15139	0.25	26.8422	8.68302	0.000163608	0.032817	0.0291337	THRB/INHBB/CTSB	3	BP
carrier	Oligo_up	Oligo_up	GO:0010038	response to metal ion	11/141	319/15139	0.0344828	3.70237	4.72981	0.000197485	0.0365652	0.0324612	PAM/MEF2C/RASGRP2/PLSCR1/CPNE8/INHBB/LRRK2/ANXA11/FOS/SLC30A1/ADGRV1	11	BP
carrier	Oligo_up	Oligo_up	GO:0051592	response to calcium ion	7/141	131/15139	0.0534351	5.73726	5.27994	0.00022358	0.0384397	0.0341253	MEF2C/RASGRP2/CPNE8/INHBB/ANXA11/FOS/ADGRV1	7	BP
carrier	Oligo_up	Oligo_up	GO:0031589	cell-substrate adhesion	11/141	332/15139	0.0331325	3.5574	4.56837	0.000278489	0.0418952	0.0371929	LAMA5/COL5A3/ADAMTS9/PDGFB/UTRN/EMP2/ITGA8/ITGA6/SPOCK2/SMAD3/NEDD9	11	BP
carrier	Oligo_up	Oligo_up	GO:0043010	camera-type eye development	11/141	332/15139	0.0331325	3.5574	4.56837	0.000278489	0.0418952	0.0371929	MAF/ADAMTS9/NHS/WNT7A/CACNA1C/THRB/NEUROD1/SOX1/ATP2B2/FOS/SMAD3	11	BP
carrier	Oligo_up	Oligo_up	GO:0051216	cartilage development	8/141	183/15139	0.0437158	4.69372	4.87426	0.000315527	0.0430884	0.0382522	MAF/COL11A1/COL6A1/SOX5/WNT7A/MEF2C/CHST11/SMAD3	8	BP
carrier	Oligo_up	Oligo_up	GO:0023061	signal release	13/141	455/15139	0.0285714	3.06768	4.34204	0.000330424	0.0430884	0.0382522	RAPGEF4/ANXA1/RIMS4/ERC2/WNT7A/MEF2C/TBX3/NEUROD1/INHBB/LRRK2/CACNB4/RASL10B/SLC30A1	13	BP
carrier	Oligo_up	Oligo_up	GO:0006816	calcium ion transport	12/141	397/15139	0.0302267	3.2454	4.39581	0.000340124	0.0430884	0.0382522	PDGFB/CCL4/CACNA1E/CACNA1C/ATP2B2/JPH3/AHNAK/CACNB4/SLC30A1/JPH4/PLCB2/NALF1	12	BP
carrier	Oligo_up	Oligo_up	GO:0007269	neurotransmitter secretion	7/141	143/15139	0.048951	5.25582	4.95781	0.000381766	0.0437576	0.0388463	RIMS4/ERC2/WNT7A/MEF2C/LRRK2/CACNB4/SLC30A1	7	BP
carrier	Oligo_up	Oligo_up	GO:0099643	signal release from synapse	7/141	143/15139	0.048951	5.25582	4.95781	0.000381766	0.0437576	0.0388463	RIMS4/ERC2/WNT7A/MEF2C/LRRK2/CACNB4/SLC30A1	7	BP
carrier	Oligo_up	Oligo_up	GO:0001502	cartilage condensation	3/141	16/15139	0.1875	20.1316	7.4237	0.00040523	0.0443358	0.0393596	COL11A1/SOX5/WNT7A	3	BP
carrier	Oligo_up	Oligo_up	GO:0045165	cell fate commitment	9/141	241/15139	0.0373444	4.00962	4.5665	0.000427708	0.0447605	0.0397367	ARX/CD69/SOX5/WNT7A/MEF2C/TBX3/NEUROD1/SOX1/CHD3	9	BP
carrier	Astro_down	Astro_down	GO:0016805	dipeptidase activity	2/2	15/15695	0.133333	1046.33	45.7253	8.52559e-07	7.67303e-06		FOLH1/SCRN3	2	MF
carrier	Astro_down	Astro_down	GO:0008238	exopeptidase activity	2/2	98/15695	0.0204082	160.153	17.8417	3.85925e-05	0.000173666		FOLH1/SCRN3	2	MF
carrier	Astro_down	Astro_down	GO:1900750	oligopeptide binding	1/2	11/15695	0.0909091	713.409	26.6825	0.00140127	0.00420382		FOLH1	1	MF
carrier	Astro_down	Astro_down	GO:0004181	metallocarboxypeptidase activity	1/2	27/15695	0.037037	290.648	17.0049	0.00343774	0.00773491		FOLH1	1	MF
carrier	Astro_down	Astro_down	GO:0004180	carboxypeptidase activity	1/2	44/15695	0.0227273	178.352	13.2991	0.0055992	0.0100786		FOLH1	1	MF
carrier	Astro_down	Astro_down	GO:0008235	metalloexopeptidase activity	1/2	63/15695	0.015873	124.563	11.0938	0.00801218	0.0120183		FOLH1	1	MF
carrier	Astro_down	Astro_down	GO:0008234	cysteine-type peptidase activity	1/2	159/15695	0.00628931	49.3553	6.91835	0.0201592	0.0238141		SCRN3	1	MF
carrier	Astro_down	Astro_down	GO:0008237	metallopeptidase activity	1/2	167/15695	0.00598802	46.991	6.74532	0.0211681	0.0238141		FOLH1	1	MF
carrier	Astro_down	Astro_down	GO:0033218	amide binding	1/2	222/15695	0.0045045	35.3491	5.8188	0.0280901	0.0280901		FOLH1	1	MF
carrier	Astro_up	Astro_up	GO:0015267	channel activity	9/53	469/15695	0.0191898	5.68271	5.99306	2.42217e-05	0.00207096	0.00142781	CACNG8/KCNIP4/GABRB2/SLC12A5/SCN2A/KCNC2/SCN3A/KCNH5/GABRG2	9	MF
carrier	Astro_up	Astro_up	GO:0022803	passive transmembrane transporter activity	9/53	469/15695	0.0191898	5.68271	5.99306	2.42217e-05	0.00207096	0.00142781	CACNG8/KCNIP4/GABRB2/SLC12A5/SCN2A/KCNC2/SCN3A/KCNH5/GABRG2	9	MF
carrier	Astro_up	Astro_up	GO:0016917	GABA receptor activity	3/53	22/15695	0.136364	40.3816	10.7594	5.35113e-05	0.00277279	0.00191168	GABBR2/GABRB2/GABRG2	3	MF
carrier	Astro_up	Astro_up	GO:0005216	monoatomic ion channel activity	8/53	420/15695	0.0190476	5.64061	5.61136	7.5885e-05	0.00277279	0.00191168	CACNG8/KCNIP4/GABRB2/SCN2A/KCNC2/SCN3A/KCNH5/GABRG2	8	MF
carrier	Astro_up	Astro_up	GO:0046873	metal ion transmembrane transporter activity	8/53	424/15695	0.0188679	5.5874	5.57409	8.10756e-05	0.00277279	0.00191168	CACNG8/KCNIP4/SLC12A5/SLC4A10/SCN2A/KCNC2/SCN3A/KCNH5	8	MF
carrier	Astro_up	Astro_up	GO:0015108	chloride transmembrane transporter activity	4/53	111/15695	0.036036	10.6714	5.95211	0.000531362	0.0151438	0.0104408	GABRB2/SLC12A5/SLC4A10/GABRG2	4	MF
carrier	Astro_up	Astro_up	GO:0005261	monoatomic cation channel activity	6/53	320/15695	0.01875	5.55248	4.78932	0.000702557	0.0171625	0.0118325	CACNG8/KCNIP4/SCN2A/KCNC2/SCN3A/KCNH5	6	MF
carrier	Astro_up	Astro_up	GO:0008509	monoatomic anion transmembrane transporter activity	4/53	137/15695	0.0291971	8.64619	5.23223	0.00116807	0.0219913	0.0151617	GABRB2/SLC12A5/SLC4A10/GABRG2	4	MF
carrier	Astro_up	Astro_up	GO:0031489	myosin V binding	2/53	16/15695	0.125	37.0165	8.38998	0.00130256	0.0219913	0.0151617	RAB27B/RAB3C	2	MF
carrier	Astro_up	Astro_up	GO:0022851	GABA-gated chloride ion channel activity	2/53	17/15695	0.117647	34.8391	8.12561	0.00147305	0.0219913	0.0151617	GABRB2/GABRG2	2	MF
carrier	Astro_up	Astro_up	GO:0015103	inorganic anion transmembrane transporter activity	4/53	148/15695	0.027027	8.00357	4.98294	0.00155315	0.0219913	0.0151617	GABRB2/SLC12A5/SLC4A10/GABRG2	4	MF
carrier	Astro_up	Astro_up	GO:0004890	GABA-A receptor activity	2/53	18/15695	0.111111	32.9036	7.8832	0.0016536	0.0219913	0.0151617	GABRB2/GABRG2	2	MF
carrier	Astro_up	Astro_up	GO:0015079	potassium ion transmembrane transporter activity	4/53	151/15695	0.0264901	7.84456	4.91939	0.00167185	0.0219913	0.0151617	KCNIP4/SLC12A5/KCNC2/KCNH5	4	MF
carrier	Astro_up	Astro_up	GO:0005248	voltage-gated sodium channel activity	2/53	21/15695	0.0952381	28.2031	7.26099	0.00225498	0.027543	0.0189893	SCN2A/SCN3A	2	MF
carrier	Astro_up	Astro_up	GO:0005251	delayed rectifier potassium channel activity	2/53	24/15695	0.0833333	24.6777	6.75702	0.00294455	0.0335679	0.0231432	KCNC2/KCNH5	2	MF
carrier	Astro_up	Astro_up	GO:0022836	gated channel activity	5/53	298/15695	0.0167785	4.96866	4.02617	0.00325122	0.0347474	0.0239564	CACNG8/GABRB2/KCNC2/KCNH5/GABRG2	5	MF
carrier	Inhib_up	Inhib_up	GO:0034483	heparan sulfate sulfotransferase activity	1/3	14/15695	0.0714286	373.69	19.2892	0.0026738	0.0250333	0.00527017	NDST3	1	MF
carrier	Inhib_up	Inhib_up	GO:0050698	proteoglycan sulfotransferase activity	1/3	27/15695	0.037037	193.765	13.8609	0.00515233	0.0250333	0.00527017	NDST3	1	MF
carrier	Inhib_up	Inhib_up	GO:0000146	microfilament motor activity	1/3	34/15695	0.0294118	153.873	12.3381	0.00648523	0.0250333	0.00527017	MYO5B	1	MF
carrier	Inhib_up	Inhib_up	GO:0019213	deacetylase activity	1/3	35/15695	0.0285714	149.476	12.1586	0.00667555	0.0250333	0.00527017	NDST3	1	MF
carrier	Inhib_up	Inhib_up	GO:0008146	sulfotransferase activity	1/3	50/15695	0.02	104.633	10.1481	0.00952737	0.0273275	0.00575316	NDST3	1	MF
carrier	Inhib_up	Inhib_up	GO:0160215	deacylase activity	1/3	61/15695	0.0163934	85.765	9.17138	0.0116152	0.0273275	0.00575316	NDST3	1	MF
carrier	Inhib_up	Inhib_up	GO:0016782	transferase activity, transferring sulphur-containing groups	1/3	67/15695	0.0149254	78.0846	8.74262	0.0127528	0.0273275	0.00575316	NDST3	1	MF
carrier	Inhib_up	Inhib_up	GO:0052689	carboxylic ester hydrolase activity	1/3	84/15695	0.0119048	62.2817	7.78653	0.0159713	0.0299462	0.00630446	NDST3	1	MF
carrier	Inhib_up	Inhib_up	GO:0003774	cytoskeletal motor activity	1/3	145/15695	0.00689655	36.0805	5.86776	0.0274623	0.0411934	0.00867231	MYO5B	1	MF
carrier	Inhib_up	Inhib_up	GO:0005201	extracellular matrix structural constituent	1/3	145/15695	0.00689655	36.0805	5.86776	0.0274623	0.0411934	0.00867231	LAMA4	1	MF
carrier	Inhib_up	Inhib_up	GO:0005516	calmodulin binding	1/3	195/15695	0.00512821	26.8291	5.0182	0.0368142	0.0464837	0.00978605	MYO5B	1	MF
carrier	Inhib_up	Inhib_up	GO:0051015	actin filament binding	1/3	197/15695	0.00507614	26.5567	4.99101	0.037187	0.0464837	0.00978605	MYO5B	1	MF
carrier	Macro_down	Macro_down	GO:0045028	G protein-coupled purinergic nucleotide receptor activity	1/5	11/15695	0.0909091	285.364	16.8416	0.00349984	0.0204151	0.0041326	P2RY12	1	MF
carrier	Macro_down	Macro_down	GO:0017154	semaphorin receptor activity	1/5	13/15695	0.0769231	241.462	15.4831	0.00413512	0.0204151	0.0041326	NRP1	1	MF
carrier	Macro_down	Macro_down	GO:0001614	purinergic nucleotide receptor activity	1/5	18/15695	0.0555556	174.389	13.1391	0.0057219	0.0204151	0.0041326	P2RY12	1	MF
carrier	Macro_down	Macro_down	GO:0016502	nucleotide receptor activity	1/5	18/15695	0.0555556	174.389	13.1391	0.0057219	0.0204151	0.0041326	P2RY12	1	MF
carrier	Macro_down	Macro_down	GO:0035615	clathrin adaptor activity	1/5	18/15695	0.0555556	174.389	13.1391	0.0057219	0.0204151	0.0041326	DAB2	1	MF
carrier	Macro_down	Macro_down	GO:0031681	G-protein beta-subunit binding	1/5	21/15695	0.047619	149.476	12.1539	0.006673	0.0204151	0.0041326	GNG2	1	MF
carrier	Macro_down	Macro_down	GO:0140312	cargo adaptor activity	1/5	21/15695	0.047619	149.476	12.1539	0.006673	0.0204151	0.0041326	DAB2	1	MF
carrier	Macro_down	Macro_down	GO:0050750	low-density lipoprotein particle receptor binding	1/5	24/15695	0.0416667	130.792	11.3591	0.00762337	0.0204151	0.0041326	DAB2	1	MF
carrier	Macro_down	Macro_down	GO:0070325	lipoprotein particle receptor binding	1/5	27/15695	0.037037	116.259	10.7002	0.00857301	0.0204151	0.0041326	DAB2	1	MF
carrier	Macro_down	Macro_down	GO:0030695	GTPase regulator activity	2/5	475/15695	0.00421053	13.2168	4.82657	0.00860197	0.0204151	0.0041326	P2RY12/NRP1	2	MF
carrier	Macro_down	Macro_down	GO:0060589	nucleoside-triphosphatase regulator activity	2/5	476/15695	0.00420168	13.1891	4.82083	0.00863714	0.0204151	0.0041326	P2RY12/NRP1	2	MF
carrier	Macro_down	Macro_down	GO:0005021	vascular endothelial growth factor receptor activity	1/5	50/15695	0.02	62.78	7.81062	0.0158295	0.0339708	0.00687669	NRP1	1	MF
carrier	Macro_down	Macro_down	GO:0015026	coreceptor activity	1/5	54/15695	0.0185185	58.1296	7.507	0.0170871	0.0339708	0.00687669	NRP1	1	MF
carrier	Macro_down	Macro_down	GO:0004714	transmembrane receptor protein tyrosine kinase activity	1/5	59/15695	0.0169492	53.2034	7.17137	0.0186574	0.0339708	0.00687669	NRP1	1	MF
carrier	Macro_down	Macro_down	GO:0038024	cargo receptor activity	1/5	62/15695	0.016129	50.629	6.98958	0.0195986	0.0339708	0.00687669	DAB2	1	MF
carrier	Macro_down	Macro_down	GO:0019199	transmembrane receptor protein kinase activity	1/5	76/15695	0.0131579	41.3026	6.28715	0.0239812	0.0376327	0.00761796	NRP1	1	MF
carrier	Macro_down	Macro_down	GO:0046332	SMAD binding	1/5	78/15695	0.0128205	40.2436	6.20237	0.024606	0.0376327	0.00761796	DAB2	1	MF
carrier	Micro_down	Micro_down	GO:0044183	protein folding chaperone	1/2	64/15695	0.015625	122.617	11.0058	0.00813909	0.0164977		HSPE1	1	MF
carrier	Micro_down	Micro_down	GO:0004553	hydrolase activity, hydrolyzing O-glycosyl compounds	1/2	79/15695	0.0126582	99.3354	9.89162	0.0100419	0.0164977		GLB1L	1	MF
carrier	Micro_down	Micro_down	GO:0051082	unfolded protein binding	1/2	106/15695	0.00943396	74.033	8.5171	0.0134623	0.0164977		HSPE1	1	MF
carrier	Micro_down	Micro_down	GO:0016798	hydrolase activity, acting on glycosyl bonds	1/2	118/15695	0.00847458	66.5042	8.06301	0.0149806	0.0164977		GLB1L	1	MF
carrier	Micro_down	Micro_down	GO:0051087	protein-folding chaperone binding	1/2	130/15695	0.00769231	60.3654	7.67289	0.0164977	0.0164977		HSPE1	1	MF
carrier	Oligo_up	Oligo_up	GO:0005518	collagen binding	7/139	65/15695	0.107692	12.1599	8.52244	1.66583e-06	0.000681325	0.000638277	COL6A1/COL5A3/PDGFB/AEBP1/CTSB/SPOCK2/SMAD3	7	MF
carrier	Oligo_up	Oligo_up	GO:0008331	high voltage-gated calcium channel activity	3/139	14/15695	0.214286	24.1958	8.20751	0.000230368	0.0471102	0.0441336	CACNA1E/CACNA1C/CACNB4	3	MF
ancestry	Astro_down_AA		GO:0036038	MKS complex	1/2	13/15849	0.0769231	609.577	24.66	0.00163986	0.00327972		TCTN1	1	CC	Astro_down_AA
ancestry	Astro_down_AA		GO:0035869	ciliary transition zone	1/2	69/15849	0.0144928	114.848	10.6469	0.00868849	0.00868849		TCTN1	1	CC	Astro_down_AA
ancestry	Astro_up_AA		GO:0097060	synaptic membrane	21/77	442/15849	0.0475113	9.77931	13.0798	1.33707e-15	2.80785e-13	1.85783e-13	CDH9/CACNG3/CNR1/TAMALIN/DNM1/GABRB2/GABRB3/GRIN1/KCNA3/KCNC2/RGS7BP/PCDH8/NSG2/SLC12A5/CACNG8/SCN2A/NETO2/NETO1/SYT7/GABBR2/PLPPR4	21	CC	Astro_up_AA
ancestry	Astro_up_AA		GO:0045211	postsynaptic membrane	17/77	313/15849	0.0543131	11.1793	12.709	1.15414e-13	1.21185e-11	8.01824e-12	CDH9/CACNG3/TAMALIN/GABRB2/GABRB3/GRIN1/KCNA3/KCNC2/RGS7BP/PCDH8/NSG2/SLC12A5/CACNG8/NETO2/NETO1/GABBR2/PLPPR4	17	CC	Astro_up_AA
ancestry	Astro_up_AA		GO:0099572	postsynaptic specialization	16/77	392/15849	0.0408163	8.40127	10.3675	4.99448e-11	3.49614e-09	2.31323e-09	CACNG3/TAMALIN/GABRB2/GABRB3/GRIN1/RGS7BP/PAK3/NSG2/SLC12A5/CACNG8/SLC8A2/SYN2/NETO2/NETO1/DLGAP2/PLPPR4	16	CC	Astro_up_AA
ancestry	Astro_up_AA		GO:0099634	postsynaptic specialization membrane	11/77	153/15849	0.0718954	14.7983	11.983	1.82652e-10	9.58921e-09	6.34474e-09	CACNG3/GABRB2/GABRB3/GRIN1/RGS7BP/NSG2/SLC12A5/CACNG8/NETO2/NETO1/PLPPR4	11	CC	Astro_up_AA
ancestry	Astro_up_AA		GO:0098984	neuron to neuron synapse	14/77	411/15849	0.0340633	7.01128	8.62743	9.47474e-09	3.97939e-07	2.63298e-07	CACNG3/TAMALIN/GRIN1/RGS7BP/PAK3/NSG2/CACNG8/SLC8A2/SYN2/NETO2/NETO1/SYT7/DLGAP2/PLPPR4	14	CC	Astro_up_AA
ancestry	Astro_up_AA		GO:0014069	postsynaptic density	13/77	358/15849	0.0363128	7.47432	8.65735	1.59949e-08	5.59823e-07	3.70409e-07	CACNG3/TAMALIN/GRIN1/RGS7BP/PAK3/NSG2/CACNG8/SLC8A2/SYN2/NETO2/NETO1/DLGAP2/PLPPR4	13	CC	Astro_up_AA
ancestry	Astro_up_AA		GO:0032279	asymmetric synapse	13/77	374/15849	0.0347594	7.15456	8.41602	2.68226e-08	8.04677e-07	5.32418e-07	CACNG3/TAMALIN/GRIN1/RGS7BP/PAK3/NSG2/CACNG8/SLC8A2/SYN2/NETO2/NETO1/DLGAP2/PLPPR4	13	CC	Astro_up_AA
ancestry	Astro_up_AA		GO:0034702	monoatomic ion channel complex	12/77	338/15849	0.035503	7.30762	8.19017	7.72349e-08	2.02742e-06	1.34145e-06	CACNG3/OLFM3/GABRB2/GABRB3/GRIN1/KCNA3/KCNC2/SCN3B/CACNG8/SCN2A/SCN3A/KCNIP4	12	CC	Astro_up_AA
ancestry	Astro_up_AA		GO:0098839	postsynaptic density membrane	8/77	125/15849	0.064	13.1732	9.54701	1.59455e-07	3.72062e-06	2.46176e-06	CACNG3/GRIN1/RGS7BP/NSG2/CACNG8/NETO2/NETO1/PLPPR4	8	CC	Astro_up_AA
ancestry	Astro_up_AA		GO:0042734	presynaptic membrane	9/77	179/15849	0.0502793	10.3491	8.78919	2.03881e-07	4.2815e-06	2.83287e-06	CDH9/CNR1/DNM1/KCNA3/KCNC2/RGS7BP/PCDH8/SCN2A/SYT7	9	CC	Astro_up_AA
ancestry	Astro_up_AA		GO:0030133	transport vesicle	12/77	419/15849	0.0286396	5.89493	7.09511	7.74365e-07	1.47833e-05	9.78145e-06	RAB3C/GRIN1/ICA1/SLC6A17/NPTX1/PCSK2/SEPTIN5/PTPRN/RAB27B/SYN2/SYT5/SYT7	12	CC	Astro_up_AA
ancestry	Astro_up_AA		GO:0098982	GABA-ergic synapse	7/77	107/15849	0.0654206	13.4656	9.03991	8.55339e-07	1.49684e-05	9.90392e-06	CNR1/CBLN4/GABRB2/NXPH1/KCNC2/SLC6A17/SLC4A10	7	CC	Astro_up_AA
ancestry	Astro_up_AA		GO:0008021	synaptic vesicle	9/77	219/15849	0.0410959	8.45882	7.76608	1.11347e-06	1.79869e-05	1.19011e-05	RAB3C/GRIN1/ICA1/SLC6A17/SEPTIN5/RAB27B/SYN2/SYT5/SYT7	9	CC	Astro_up_AA
ancestry	Astro_up_AA		GO:0070382	exocytic vesicle	9/77	236/15849	0.0381356	7.84949	7.40731	2.06772e-06	3.03441e-05	2.00773e-05	RAB3C/GRIN1/ICA1/SLC6A17/SEPTIN5/RAB27B/SYN2/SYT5/SYT7	9	CC	Astro_up_AA
ancestry	Astro_up_AA		GO:1902495	transmembrane transporter complex	12/77	463/15849	0.0259179	5.33472	6.6142	2.19989e-06	3.03441e-05	2.00773e-05	CACNG3/OLFM3/GABRB2/GABRB3/GRIN1/KCNA3/KCNC2/SCN3B/CACNG8/SCN2A/SCN3A/KCNIP4	12	CC	Astro_up_AA
ancestry	Astro_up_AA		GO:0044306	neuron projection terminus	7/77	124/15849	0.0564516	11.6195	8.29486	2.31193e-06	3.03441e-05	2.00773e-05	GRIN1/KCNA3/KCNC2/SLC4A10/PTPRN/SLC8A2/UCHL1	7	CC	Astro_up_AA
ancestry	Astro_up_AA		GO:1990351	transporter complex	12/77	489/15849	0.0245399	5.05107	6.35796	3.86336e-06	4.77239e-05	3.15767e-05	CACNG3/OLFM3/GABRB2/GABRB3/GRIN1/KCNA3/KCNC2/SCN3B/CACNG8/SCN2A/SCN3A/KCNIP4	12	CC	Astro_up_AA
ancestry	Astro_up_AA		GO:0030672	synaptic vesicle membrane	7/77	137/15849	0.0510949	10.5169	7.81682	4.49201e-06	4.96486e-05	3.28502e-05	RAB3C/ICA1/SLC6A17/RAB27B/SYN2/SYT5/SYT7	7	CC	Astro_up_AA
ancestry	Astro_up_AA		GO:0099501	exocytic vesicle membrane	7/77	137/15849	0.0510949	10.5169	7.81682	4.49201e-06	4.96486e-05	3.28502e-05	RAB3C/ICA1/SLC6A17/RAB27B/SYN2/SYT5/SYT7	7	CC	Astro_up_AA
ancestry	Astro_up_AA		GO:0043083	synaptic cleft	4/77	25/15849	0.16	32.933	11.1645	6.02841e-06	6.32983e-05	4.18816e-05	CBLN4/GRIN1/NXPH1/NPTX1	4	CC	Astro_up_AA
ancestry	Astro_up_AA		GO:0043204	perikaryon	7/77	149/15849	0.0469799	9.66992	7.4293	7.8175e-06	7.8175e-05	5.17248e-05	KCNC2/RGS7BP/PCSK2/SLC4A10/SLC12A5/PTPRN/SLC8A2	7	CC	Astro_up_AA
ancestry	Astro_up_AA		GO:0034703	cation channel complex	8/77	213/15849	0.0375587	7.73075	6.91002	8.86208e-06	8.45925e-05	5.5971e-05	CACNG3/KCNA3/KCNC2/SCN3B/CACNG8/SCN2A/SCN3A/KCNIP4	8	CC	Astro_up_AA
ancestry	Astro_up_AA		GO:0043679	axon terminus	6/77	108/15849	0.0555556	11.4351	7.60291	1.39394e-05	0.000127273	8.42106e-05	GRIN1/KCNA3/KCNC2/SLC4A10/PTPRN/SLC8A2	6	CC	Astro_up_AA
ancestry	Astro_up_AA		GO:0030658	transport vesicle membrane	8/77	239/15849	0.0334728	6.88975	6.41037	2.04265e-05	0.000178732	0.000118259	RAB3C/ICA1/SLC6A17/PTPRN/RAB27B/SYN2/SYT5/SYT7	8	CC	Astro_up_AA
ancestry	Astro_up_AA		GO:0001518	voltage-gated sodium channel complex	3/77	14/15849	0.214286	44.1067	11.2743	3.86187e-05	0.000324397	0.000214639	SCN3B/SCN2A/SCN3A	3	CC	Astro_up_AA
ancestry	Astro_up_AA		GO:0008328	ionotropic glutamate receptor complex	4/77	40/15849	0.1	20.5831	8.66461	4.12123e-05	0.000332868	0.000220244	CACNG3/OLFM3/GRIN1/CACNG8	4	CC	Astro_up_AA
ancestry	Astro_up_AA		GO:0098878	neurotransmitter receptor complex	4/77	44/15849	0.0909091	18.7119	8.22023	6.03228e-05	0.000469177	0.000310433	CACNG3/OLFM3/GRIN1/CACNG8	4	CC	Astro_up_AA
ancestry	Astro_up_AA		GO:0043025	neuronal cell body	10/77	484/15849	0.0206612	4.25271	5.07798	0.000112709	0.000820564	0.000542929	KCNC2/RGS7BP/PCSK2/SLC4A10/SLC12A5/PTPRN/SLC8A2/SYT5/UCHL1/KCNIP4	10	CC	Astro_up_AA
ancestry	Astro_up_AA		GO:0098685	Schaffer collateral - CA1 synapse	5/77	98/15849	0.0510204	10.5016	6.59241	0.000113316	0.000820564	0.000542929	CACNG3/PCDH8/SYN2/NETO1/PLPPR4	5	CC	Astro_up_AA
ancestry	Astro_up_AA		GO:1902710	GABA receptor complex	3/77	20/15849	0.15	30.8747	9.34073	0.000118435	0.000829048	0.000548543	GABRB2/GABRB3/GABBR2	3	CC	Astro_up_AA
ancestry	Astro_up_AA		GO:0034706	sodium channel complex	3/77	24/15849	0.125	25.7289	8.47086	0.000207354	0.00140466	0.000929398	SCN3B/SCN2A/SCN3A	3	CC	Astro_up_AA
ancestry	Astro_up_AA		GO:0032281	AMPA glutamate receptor complex	3/77	27/15849	0.111111	22.8701	7.94679	0.000296535	0.00194601	0.00128759	CACNG3/OLFM3/CACNG8	3	CC	Astro_up_AA
ancestry	Astro_up_AA		GO:0150034	distal axon	7/77	268/15849	0.0261194	5.37619	5.04841	0.000320462	0.00203931	0.00134931	CNR1/GRIN1/KCNA3/KCNC2/SLC4A10/PTPRN/SLC8A2	7	CC	Astro_up_AA
ancestry	Astro_up_AA		GO:0043197	dendritic spine	5/77	178/15849	0.0280899	5.78177	4.4827	0.00173752	0.0107318	0.00710071	GABRB2/GABRB3/GRIN1/RGS7BP/SLC8A2	5	CC	Astro_up_AA
ancestry	Astro_up_AA		GO:0044309	neuron spine	5/77	180/15849	0.0277778	5.71753	4.44754	0.00182478	0.0109487	0.00724423	GABRB2/GABRB3/GRIN1/RGS7BP/SLC8A2	5	CC	Astro_up_AA
ancestry	Astro_up_AA		GO:0098802	plasma membrane signaling receptor complex	5/77	182/15849	0.0274725	5.6547	4.4129	0.00191521	0.011172	0.00739203	CACNG3/OLFM3/GRIN1/CACNG8/GABBR2	5	CC	Astro_up_AA
ancestry	Astro_up_AA		GO:0043235	receptor complex	7/77	384/15849	0.0182292	3.75213	3.8146	0.00260233	0.01477	0.00977261	CACNG3/OLFM3/GABRB2/GABRB3/GRIN1/CACNG8/GABBR2	7	CC	Astro_up_AA
ancestry	Astro_up_AA		GO:1902711	GABA-A receptor complex	2/77	18/15849	0.111111	22.8701	6.48668	0.00338936	0.0187307	0.0123932	GABRB2/GABRB3	2	CC	Astro_up_AA
ancestry	Astro_up_AA		GO:1904115	axon cytoplasm	3/77	63/15849	0.047619	9.80148	4.89079	0.0035517	0.0191245	0.0126538	RAB27B/UCHL1/NETO1	3	CC	Astro_up_AA
ancestry	Astro_up_AA		GO:0060076	excitatory synapse	3/77	70/15849	0.0428571	8.82134	4.58226	0.00477851	0.0250872	0.016599	CACNG3/GRIN1/NETO1	3	CC	Astro_up_AA
ancestry	Astro_up_AA		GO:0032585	multivesicular body membrane	2/77	26/15849	0.0769231	15.8332	5.2889	0.00702111	0.0359618	0.0237943	NSG2/RAB27B	2	CC	Astro_up_AA
ancestry	Astro_up_AA		GO:0008076	voltage-gated potassium channel complex	3/77	86/15849	0.0348837	7.18016	4.0153	0.00845285	0.0422643	0.0279643	KCNA3/KCNC2/KCNIP4	3	CC	Astro_up_AA
ancestry	Astro_up_AA		GO:0120111	neuron projection cytoplasm	3/77	88/15849	0.0340909	7.01697	3.95473	0.00900138	0.0439602	0.0290865	RAB27B/UCHL1/NETO1	3	CC	Astro_up_AA
ancestry	Astro_up_AA		GO:0016342	catenin complex	2/77	30/15849	0.0666667	13.7221	4.87325	0.0092805	0.0442933	0.0293068	CDH9/JUP	2	CC	Astro_up_AA
ancestry	Astro_up_ALL		GO:0097060	synaptic membrane	12/53	442/15849	0.0271493	8.11867	8.7923	1.80535e-08	2.58165e-06	1.57731e-06	CNR1/DCC/DNM1/GABRB2/GABRG2/KCNC2/SLC12A5/CACNG8/SCN2A/NETO1/GABBR2/PLPPR4	12	CC	Astro_up_ALL
ancestry	Astro_up_ALL		GO:0098982	GABA-ergic synapse	7/53	107/15849	0.0654206	19.5632	11.1601	6.26028e-08	4.4761e-06	2.73475e-06	CNR1/CBLN4/GABRB2/GABRG2/NXPH1/KCNC2/SLC4A10	7	CC	Astro_up_ALL
ancestry	Astro_up_ALL		GO:0099572	postsynaptic specialization	10/53	392/15849	0.0255102	7.62851	7.69747	5.7682e-07	2.40637e-05	1.47021e-05	DCC/MAPK8IP2/GABRB2/GABRG2/SLC12A5/ADGRB1/CACNG8/NETO1/NEURL1/PLPPR4	10	CC	Astro_up_ALL
ancestry	Astro_up_ALL		GO:0099634	postsynaptic specialization membrane	7/53	153/15849	0.0457516	13.6815	9.13003	7.23405e-07	2.40637e-05	1.47021e-05	DCC/GABRB2/GABRG2/SLC12A5/CACNG8/NETO1/PLPPR4	7	CC	Astro_up_ALL
ancestry	Astro_up_ALL		GO:0045211	postsynaptic membrane	9/53	313/15849	0.028754	8.59853	7.86473	8.41387e-07	2.40637e-05	1.47021e-05	DCC/GABRB2/GABRG2/KCNC2/SLC12A5/CACNG8/NETO1/GABBR2/PLPPR4	9	CC	Astro_up_ALL
ancestry	Astro_up_ALL		GO:0043204	perikaryon	6/53	149/15849	0.0402685	12.0418	7.84394	9.95515e-06	0.000237264	0.000144961	RTN4RL1/KCNC2/PCSK2/SLC4A10/SLC12A5/NEURL1	6	CC	Astro_up_ALL
ancestry	Astro_up_ALL		GO:0034702	monoatomic ion channel complex	8/53	338/15849	0.0236686	7.07782	6.54241	1.5125e-05	0.000308983	0.000188779	GABRB2/GABRG2/KCNH5/KCNC2/CACNG8/SCN2A/SCN3A/KCNIP4	8	CC	Astro_up_ALL
ancestry	Astro_up_ALL		GO:1902710	GABA receptor complex	3/53	20/15849	0.15	44.8557	11.3675	3.86681e-05	0.000691193	0.000422297	GABRB2/GABRG2/GABBR2	3	CC	Astro_up_ALL
ancestry	Astro_up_ALL		GO:0098984	neuron to neuron synapse	8/53	411/15849	0.0194647	5.82069	5.73569	6.09224e-05	0.00096799	0.000591411	DCC/MAPK8IP2/ADGRB1/CACNG8/NETO1/LNX1/NEURL1/PLPPR4	8	CC	Astro_up_ALL
ancestry	Astro_up_ALL		GO:0034703	cation channel complex	6/53	213/15849	0.028169	8.4236	6.3182	7.44513e-05	0.00106465	0.00065047	KCNH5/KCNC2/CACNG8/SCN2A/SCN3A/KCNIP4	6	CC	Astro_up_ALL
ancestry	Astro_up_ALL		GO:1902495	transmembrane transporter complex	8/53	463/15849	0.0172786	5.16696	5.27107	0.000139455	0.00181292	0.00110764	GABRB2/GABRG2/KCNH5/KCNC2/CACNG8/SCN2A/SCN3A/KCNIP4	8	CC	Astro_up_ALL
ancestry	Astro_up_ALL		GO:0014069	postsynaptic density	7/53	358/15849	0.0195531	5.84711	5.37324	0.000178394	0.00207038	0.00126494	DCC/MAPK8IP2/ADGRB1/CACNG8/NETO1/NEURL1/PLPPR4	7	CC	Astro_up_ALL
ancestry	Astro_up_ALL		GO:0043025	neuronal cell body	8/53	484/15849	0.0165289	4.94277	5.10281	0.000188982	0.00207038	0.00126494	RTN4RL1/MAPK8IP2/KCNC2/PCSK2/SLC4A10/SLC12A5/KCNIP4/NEURL1	8	CC	Astro_up_ALL
ancestry	Astro_up_ALL		GO:1990351	transporter complex	8/53	489/15849	0.0163599	4.89223	5.06418	0.000202695	0.00207038	0.00126494	GABRB2/GABRG2/KCNH5/KCNC2/CACNG8/SCN2A/SCN3A/KCNIP4	8	CC	Astro_up_ALL
ancestry	Astro_up_ALL		GO:0032279	asymmetric synapse	7/53	374/15849	0.0187166	5.59696	5.21126	0.000233161	0.00222281	0.00135806	DCC/MAPK8IP2/ADGRB1/CACNG8/NETO1/NEURL1/PLPPR4	7	CC	Astro_up_ALL
ancestry	Astro_up_ALL		GO:0032590	dendrite membrane	3/53	42/15849	0.0714286	21.3598	7.6529	0.000369676	0.00330397	0.00201862	GABRG2/KCNC2/SLC12A5	3	CC	Astro_up_ALL
ancestry	Astro_up_ALL		GO:0098839	postsynaptic density membrane	4/53	125/15849	0.032	9.56921	5.57142	0.00080097	0.00673757	0.00411644	DCC/CACNG8/NETO1/PLPPR4	4	CC	Astro_up_ALL
ancestry	Astro_up_ALL		GO:0001518	voltage-gated sodium channel complex	2/53	14/15849	0.142857	42.7197	9.04581	0.000973116	0.00773086	0.00472331	SCN2A/SCN3A	2	CC	Astro_up_ALL
ancestry	Astro_up_ALL		GO:0032589	neuron projection membrane	3/53	62/15849	0.0483871	14.4696	6.15533	0.0011618	0.00874407	0.00534234	GABRG2/KCNC2/SLC12A5	3	CC	Astro_up_ALL
ancestry	Astro_up_ALL		GO:0097440	apical dendrite	2/53	18/15849	0.111111	33.2264	7.92402	0.00162216	0.0110462	0.00674885	SLC4A10/NEURL1	2	CC	Astro_up_ALL
ancestry	Astro_up_ALL		GO:1902711	GABA-A receptor complex	2/53	18/15849	0.111111	33.2264	7.92402	0.00162216	0.0110462	0.00674885	GABRB2/GABRG2	2	CC	Astro_up_ALL
ancestry	Astro_up_ALL		GO:0034706	sodium channel complex	2/53	24/15849	0.0833333	24.9198	6.79271	0.00288894	0.0165957	0.0101394	SCN2A/SCN3A	2	CC	Astro_up_ALL
ancestry	Astro_up_ALL		GO:0043197	dendritic spine	4/53	178/15849	0.0224719	6.71995	4.44534	0.00293375	0.0165957	0.0101394	GABRB2/GABRG2/ADGRB1/NEURL1	4	CC	Astro_up_ALL
ancestry	Astro_up_ALL		GO:0008076	voltage-gated potassium channel complex	3/53	86/15849	0.0348837	10.4315	5.08001	0.00297135	0.0165957	0.0101394	KCNH5/KCNC2/KCNIP4	3	CC	Astro_up_ALL
ancestry	Astro_up_ALL		GO:0042734	presynaptic membrane	4/53	179/15849	0.0223464	6.68241	4.4287	0.00299346	0.0165957	0.0101394	CNR1/DNM1/KCNC2/SCN2A	4	CC	Astro_up_ALL
ancestry	Astro_up_ALL		GO:0044309	neuron spine	4/53	180/15849	0.0222222	6.64528	4.41218	0.003054	0.0165957	0.0101394	GABRB2/GABRG2/ADGRB1/NEURL1	4	CC	Astro_up_ALL
ancestry	Astro_up_ALL		GO:0043083	synaptic cleft	2/53	25/15849	0.08	23.923	6.64409	0.00313345	0.0165957	0.0101394	CBLN4/NXPH1	2	CC	Astro_up_ALL
ancestry	Astro_up_ALL		GO:0034705	potassium channel complex	3/53	97/15849	0.0309278	9.24859	4.72008	0.00417175	0.0211709	0.0129348	KCNH5/KCNC2/KCNIP4	3	CC	Astro_up_ALL
ancestry	Astro_up_ALL		GO:0098685	Schaffer collateral - CA1 synapse	3/53	98/15849	0.0306122	9.15422	4.69022	0.00429341	0.0211709	0.0129348	DCC/NETO1/PLPPR4	3	CC	Astro_up_ALL
ancestry	Astro_up_ALL		GO:0008021	synaptic vesicle	4/53	219/15849	0.0182648	5.46188	3.85134	0.00611912	0.0291678	0.0178206	RAB3C/ICA1/SEPTIN5/RAB27B	4	CC	Astro_up_ALL
ancestry	Astro_up_ALL		GO:0070382	exocytic vesicle	4/53	236/15849	0.0169492	5.06844	3.64747	0.007932	0.0365895	0.022355	RAB3C/ICA1/SEPTIN5/RAB27B	4	CC	Astro_up_ALL
ancestry	Astro_up_ALL		GO:0030672	synaptic vesicle membrane	3/53	137/15849	0.0218978	6.54827	3.77793	0.0108024	0.0468104	0.0285997	RAB3C/ICA1/RAB27B	3	CC	Astro_up_ALL
ancestry	Astro_up_ALL		GO:0099501	exocytic vesicle membrane	3/53	137/15849	0.0218978	6.54827	3.77793	0.0108024	0.0468104	0.0285997	RAB3C/ICA1/RAB27B	3	CC	Astro_up_ALL
ancestry	Inhib_up_ALL		GO:0045179	apical cortex	1/3	7/15849	0.142857	754.714	27.4435	0.0013245	0.015894	0.0097595	MYO5B	1	CC	Inhib_up_ALL
ancestry	Inhib_up_ALL		GO:0099738	cell cortex region	1/3	34/15849	0.0294118	155.382	12.3991	0.00642235	0.0354826	0.0217876	MYO5B	1	CC	Inhib_up_ALL
ancestry	Inhib_up_ALL		GO:0016459	myosin complex	1/3	47/15849	0.0212766	112.404	10.524	0.00887066	0.0354826	0.0217876	MYO5B	1	CC	Inhib_up_ALL
ancestry	Macro_down_ALL		GO:0097443	sorting endosome	1/5	6/15849	0.166667	528.3	22.9485	0.00189167	0.0331843	0.0105851	NRP1	1	CC	Macro_down_ALL
ancestry	Macro_down_ALL		GO:0005883	neurofilament	1/5	11/15849	0.0909091	288.164	16.9245	0.00346587	0.0331843	0.0105851	NRP1	1	CC	Macro_down_ALL
ancestry	Macro_down_ALL		GO:0002116	semaphorin receptor complex	1/5	14/15849	0.0714286	226.414	14.9891	0.00440944	0.0331843	0.0105851	NRP1	1	CC	Macro_down_ALL
ancestry	Macro_down_ALL		GO:0005925	focal adhesion	2/5	415/15849	0.00481928	15.2761	5.23523	0.00649062	0.0331843	0.0105851	DAB2/NRP1	2	CC	Macro_down_ALL
ancestry	Macro_down_ALL		GO:0030055	cell-substrate junction	2/5	425/15849	0.00470588	14.9167	5.16621	0.00679888	0.0331843	0.0105851	DAB2/NRP1	2	CC	Macro_down_ALL
ancestry	Macro_down_ALL		GO:0005765	lysosomal membrane	2/5	435/15849	0.0045977	14.5738	5.0995	0.00711387	0.0331843	0.0105851	GLIPR1/DAB2	2	CC	Macro_down_ALL
ancestry	Macro_down_ALL		GO:0098852	lytic vacuole membrane	2/5	435/15849	0.0045977	14.5738	5.0995	0.00711387	0.0331843	0.0105851	GLIPR1/DAB2	2	CC	Macro_down_ALL
ancestry	Macro_down_ALL		GO:0005774	vacuolar membrane	2/5	473/15849	0.00422833	13.403	4.8649	0.00837177	0.0331843	0.0105851	GLIPR1/DAB2	2	CC	Macro_down_ALL
ancestry	Macro_down_ALL		GO:0005834	heterotrimeric G-protein complex	1/5	32/15849	0.03125	99.0563	9.86343	0.0100559	0.0331843	0.0105851	GNG2	1	CC	Macro_down_ALL
ancestry	Macro_down_ALL		GO:0044298	cell body membrane	1/5	32/15849	0.03125	99.0563	9.86343	0.0100559	0.0331843	0.0105851	P2RY12	1	CC	Macro_down_ALL
ancestry	Macro_down_ALL		GO:1905360	GTPase complex	1/5	38/15849	0.0263158	83.4158	9.03571	0.0119323	0.0357969	0.0114185	GNG2	1	CC	Macro_down_ALL
ancestry	Macro_down_ALL		GO:0031234	extrinsic component of cytoplasmic side of plasma membrane	1/5	46/15849	0.0217391	68.9087	8.19359	0.0144298	0.0396819	0.0126577	GNG2	1	CC	Macro_down_ALL
ancestry	Macro_down_ALL		GO:0035577	azurophil granule membrane	1/5	55/15849	0.0181818	57.6327	7.47382	0.0172334	0.0437463	0.0139542	GLIPR1	1	CC	Macro_down_ALL
ancestry	Macro_up_AA		GO:0090571	RNA polymerase II transcription repressor complex	1/2	15/15849	0.0666667	528.3	22.9529	0.00189203	0.0264591	0.00397882	FOXO3	1	CC	Macro_up_AA
ancestry	Macro_up_AA		GO:0005834	heterotrimeric G-protein complex	1/2	32/15849	0.03125	247.641	15.6894	0.00403416	0.0264591	0.00397882	GNA13	1	CC	Macro_up_AA
ancestry	Macro_up_AA		GO:1905360	GTPase complex	1/2	38/15849	0.0263158	208.539	14.3894	0.00478966	0.0264591	0.00397882	GNA13	1	CC	Macro_up_AA
ancestry	Macro_up_AA		GO:0031234	extrinsic component of cytoplasmic side of plasma membrane	1/2	46/15849	0.0217391	172.272	13.0684	0.00579654	0.0264591	0.00397882	GNA13	1	CC	Macro_up_AA
ancestry	Macro_up_AA		GO:0031526	brush border membrane	1/2	50/15849	0.02	158.49	12.53	0.00629979	0.0264591	0.00397882	GNA13	1	CC	Macro_up_AA
ancestry	Macro_up_AA		GO:0017053	transcription repressor complex	1/2	74/15849	0.0135135	107.088	10.276	0.00931662	0.0290499	0.0043684	FOXO3	1	CC	Macro_up_AA
ancestry	Macro_up_AA		GO:0005903	brush border	1/2	96/15849	0.0104167	82.5469	9.00306	0.012078	0.0290499	0.0043684	GNA13	1	CC	Macro_up_AA
ancestry	Macro_up_AA		GO:0019897	extrinsic component of plasma membrane	1/2	102/15849	0.00980392	77.6912	8.72922	0.0128305	0.0290499	0.0043684	GNA13	1	CC	Macro_up_AA
ancestry	Macro_up_AA		GO:0042470	melanosome	1/2	110/15849	0.00909091	72.0409	8.39934	0.0138333	0.0290499	0.0043684	GNA13	1	CC	Macro_up_AA
ancestry	Macro_up_AA		GO:0048770	pigment granule	1/2	110/15849	0.00909091	72.0409	8.39934	0.0138333	0.0290499	0.0043684	GNA13	1	CC	Macro_up_AA
ancestry	Macro_up_AA		GO:0009898	cytoplasmic side of plasma membrane	1/2	152/15849	0.00657895	52.1349	7.11638	0.0190896	0.0320483	0.00481929	GNA13	1	CC	Macro_up_AA
ancestry	Macro_up_AA		GO:0019898	extrinsic component of membrane	1/2	156/15849	0.00641026	50.7981	7.02183	0.0195895	0.0320483	0.00481929	GNA13	1	CC	Macro_up_AA
ancestry	Macro_up_AA		GO:0098862	cluster of actin-based cell projections	1/2	158/15849	0.00632911	50.1551	6.9759	0.0198394	0.0320483	0.00481929	GNA13	1	CC	Macro_up_AA
ancestry	Macro_up_AA		GO:0098562	cytoplasmic side of membrane	1/2	198/15849	0.00505051	40.0227	6.20737	0.0248305	0.0372458	0.00560087	GNA13	1	CC	Macro_up_AA
ancestry	Macro_up_AA		GO:0005741	mitochondrial outer membrane	1/2	220/15849	0.00454545	36.0205	5.8762	0.0275702	0.0385983	0.00580425	FOXO3	1	CC	Macro_up_AA
ancestry	Macro_up_AA		GO:0031968	organelle outer membrane	1/2	248/15849	0.00403226	31.9536	5.51937	0.0310515	0.0386646	0.00581422	FOXO3	1	CC	Macro_up_AA
ancestry	Macro_up_AA		GO:0019867	outer membrane	1/2	250/15849	0.004	31.698	5.49617	0.0312999	0.0386646	0.00581422	FOXO3	1	CC	Macro_up_AA
ancestry	Macro_up_AA		GO:0031253	cell projection membrane	1/2	336/15849	0.00297619	23.5848	4.70075	0.041952	0.048944	0.00736	GNA13	1	CC	Macro_up_AA
ancestry	Micro_up_AA		GO:0005938	cell cortex	1/1	314/15849	0.00318471	50.4745	7.03381	0.019812	0.019812		PDZD4	1	CC	Micro_up_AA
ancestry	Oligo_down_ALL		GO:0031901	early endosome membrane	3/9	192/15849	0.015625	27.5156	8.81108	0.000139336	0.00808146	0.0066001	VPS33B/SYNDIG1/CAV1	3	CC	Oligo_down_ALL
ancestry	Oligo_down_ALL		GO:0005769	early endosome	3/9	420/15849	0.00714286	12.5786	5.73247	0.00137791	0.0399595	0.0326348	VPS33B/SYNDIG1/CAV1	3	CC	Oligo_down_ALL
ancestry	Oligo_up_ALL		GO:0031012	extracellular matrix	21/144	477/15849	0.0440252	4.84552	8.16579	2.10367e-09	3.05718e-07	2.43655e-07	LRRN2/ELFN2/COL6A1/COL11A1/CSPG4/CTSB/AEBP1/ADAMTS19/ANXA1/ANXA11/LAMA5/COL5A3/EGFL7/PDGFB/PLSCR1/ADAMTS9/LINGO3/WNT7A/ADAMTS10/ADAMTS3/SPOCK2	21	CC	Oligo_up_ALL
ancestry	Oligo_up_ALL		GO:0030312	external encapsulating structure	21/144	478/15849	0.0439331	4.83538	8.15307	2.1837e-09	3.05718e-07	2.43655e-07	LRRN2/ELFN2/COL6A1/COL11A1/CSPG4/CTSB/AEBP1/ADAMTS19/ANXA1/ANXA11/LAMA5/COL5A3/EGFL7/PDGFB/PLSCR1/ADAMTS9/LINGO3/WNT7A/ADAMTS10/ADAMTS3/SPOCK2	21	CC	Oligo_up_ALL
ancestry	Oligo_up_ALL		GO:0062023	collagen-containing extracellular matrix	15/144	370/15849	0.0405405	4.46199	6.45216	1.39512e-06	0.000130211	0.000103777	COL6A1/COL11A1/CSPG4/CTSB/AEBP1/ANXA1/ANXA11/LAMA5/COL5A3/EGFL7/PDGFB/PLSCR1/ADAMTS9/ADAMTS10/ADAMTS3	15	CC	Oligo_up_ALL
ancestry	Oligo_up_ALL		GO:0097060	synaptic membrane	13/144	442/15849	0.0294118	3.23713	4.56765	0.000198102	0.0138671	0.011052	ELFN2/KCTD12/RIMS4/GRIP1/ERC2/KCNA3/ATP2B2/UTRN/CACNA1C/SLC30A1/LRP8/FZD3/ITGA8	13	CC	Oligo_up_ALL
ancestry	Oligo_up_ALL		GO:0042383	sarcolemma	7/144	139/15849	0.0503597	5.54272	5.15092	0.000277635	0.0155475	0.0123913	COL6A1/ANXA1/SNTB1/UTRN/CACNA1C/SLC30A1/AHNAK	7	CC	Oligo_up_ALL
ancestry	Oligo_up_ALL		GO:0045211	postsynaptic membrane	10/144	313/15849	0.0319489	3.51637	4.30554	0.000582309	0.0271744	0.0216578	ELFN2/KCTD12/GRIP1/KCNA3/ATP2B2/UTRN/CACNA1C/SLC30A1/LRP8/ITGA8	10	CC	Oligo_up_ALL
ancestry	Oligo_up_ALL		GO:0042101	T cell receptor complex	3/144	20/15849	0.15	16.5094	6.64557	0.000747638	0.0281232	0.022414	TRBC2/TRBC1/TRGV10	3	CC	Oligo_up_ALL
ancestry	Oligo_up_ALL		GO:0005796	Golgi lumen	5/144	80/15849	0.0625	6.87891	5.04765	0.000803521	0.0281232	0.022414	CSPG4/NGF/PDGFB/WNT7A/RHBDF2	5	CC	Oligo_up_ALL
ancestry	Oligo_up_ALL		GO:0098839	postsynaptic density membrane	6/144	125/15849	0.048	5.283	4.60332	0.000980046	0.0304903	0.0243005	ELFN2/ATP2B2/CACNA1C/SLC30A1/LRP8/ITGA8	6	CC	Oligo_up_ALL
ancestry	Oligo_up_ALL		GO:0030314	junctional membrane complex	2/144	6/15849	0.333333	36.6875	8.37187	0.00120065	0.030562	0.0243577	JPH3/JPH4	2	CC	Oligo_up_ALL
ancestry	Oligo_up_ALL		GO:0035976	transcription factor AP-1 complex	2/144	6/15849	0.333333	36.6875	8.37187	0.00120065	0.030562	0.0243577	FOS/JUN	2	CC	Oligo_up_ALL
ancestry	Oligo_up_ALL		GO:0016528	sarcoplasm	5/144	92/15849	0.0543478	5.98166	4.5886	0.00150701	0.0351635	0.028025	COL6A1/MEF2C/RASD1/JPH3/JPH4	5	CC	Oligo_up_ALL
ancestry	Oligo_up_ALL		GO:0042105	alpha-beta T cell receptor complex	2/144	7/15849	0.285714	31.4464	7.71489	0.00167089	0.0359885	0.0286826	TRBC2/TRBC1	2	CC	Oligo_up_ALL
ancestry	Oligo_up_ALL		GO:0032589	neuron projection membrane	4/144	62/15849	0.0645161	7.10081	4.60875	0.00242379	0.0479838	0.0382427	ATP2B2/ADGRV1/ITGA8/UNC5A	4	CC	Oligo_up_ALL
ancestry	Oligo_up_ALL		GO:0043235	receptor complex	10/144	384/15849	0.0260417	2.86621	3.54487	0.00268311	0.0479838	0.0382427	KCTD12/TRBC2/TRBC1/ITGA6/SMAD3/TRGV10/TNFRSF1A/LRP8/ADGRV1/ITGA8	10	CC	Oligo_up_ALL
ancestry	Oligo_up_ALL		GO:0099634	postsynaptic specialization membrane	6/144	153/15849	0.0392157	4.31618	3.94674	0.00274193	0.0479838	0.0382427	ELFN2/ATP2B2/CACNA1C/SLC30A1/LRP8/ITGA8	6	CC	Oligo_up_ALL
ancestry	Vasc_down_AA		GO:0031901	early endosome membrane	1/1	192/15849	0.00520833	82.5469	9.03033	0.0121143	0.0298442		DTX3L	1	CC	Vasc_down_AA
ancestry	Vasc_down_AA		GO:0005769	early endosome	1/1	420/15849	0.00238095	37.7357	6.061	0.0265001	0.0298442		DTX3L	1	CC	Vasc_down_AA
ancestry	Vasc_down_AA		GO:0005765	lysosomal membrane	1/1	435/15849	0.00229885	36.4345	5.95269	0.0274465	0.0298442		DTX3L	1	CC	Vasc_down_AA
ancestry	Vasc_down_AA		GO:0098852	lytic vacuole membrane	1/1	435/15849	0.00229885	36.4345	5.95269	0.0274465	0.0298442		DTX3L	1	CC	Vasc_down_AA
ancestry	Vasc_down_AA		GO:0005774	vacuolar membrane	1/1	473/15849	0.00211416	33.5074	5.70153	0.0298442	0.0298442		DTX3L	1	CC	Vasc_down_AA
ancestry	Astro_down_AA		GO:1904491	protein localization to ciliary transition zone	1/2	8/14992	0.125	937	30.587	0.00106699	0.0226142	0.00577077	TCTN1	1	BP	Astro_down_AA
ancestry	Astro_down_AA		GO:0021904	dorsal/ventral neural tube patterning	1/2	14/14992	0.0714286	535.429	23.1077	0.00186685	0.0226142	0.00577077	TCTN1	1	BP	Astro_down_AA
ancestry	Astro_down_AA		GO:0021522	spinal cord motor neuron differentiation	1/2	19/14992	0.0526316	394.526	19.8256	0.00253316	0.0226142	0.00577077	TCTN1	1	BP	Astro_down_AA
ancestry	Astro_down_AA		GO:0021532	neural tube patterning	1/2	26/14992	0.0384615	288.308	16.936	0.00346562	0.0226142	0.00577077	TCTN1	1	BP	Astro_down_AA
ancestry	Astro_down_AA		GO:0021517	ventral spinal cord development	1/2	34/14992	0.0294118	220.471	14.7982	0.00453076	0.0226142	0.00577077	TCTN1	1	BP	Astro_down_AA
ancestry	Astro_down_AA		GO:0021515	cell differentiation in spinal cord	1/2	35/14992	0.0285714	214.171	14.5838	0.00466386	0.0226142	0.00577077	TCTN1	1	BP	Astro_down_AA
ancestry	Astro_down_AA		GO:0021955	central nervous system neuron axonogenesis	1/2	36/14992	0.0277778	208.222	14.3784	0.00479696	0.0226142	0.00577077	TCTN1	1	BP	Astro_down_AA
ancestry	Astro_down_AA		GO:0061512	protein localization to cilium	1/2	69/14992	0.0144928	108.638	10.3512	0.00918403	0.0323308	0.00825028	TCTN1	1	BP	Astro_down_AA
ancestry	Astro_down_AA		GO:0009953	dorsal/ventral pattern formation	1/2	76/14992	0.0131579	98.6316	9.85599	0.0101134	0.0323308	0.00825028	TCTN1	1	BP	Astro_down_AA
ancestry	Astro_down_AA		GO:0008589	regulation of smoothened signaling pathway	1/2	81/14992	0.0123457	92.5432	9.54212	0.0107769	0.0323308	0.00825028	TCTN1	1	BP	Astro_down_AA
ancestry	Astro_down_AA		GO:0021510	spinal cord development	1/2	81/14992	0.0123457	92.5432	9.54212	0.0107769	0.0323308	0.00825028	TCTN1	1	BP	Astro_down_AA
ancestry	Astro_down_AA		GO:0021954	central nervous system neuron development	1/2	91/14992	0.010989	82.3736	8.99345	0.0121034	0.0332843	0.00849359	TCTN1	1	BP	Astro_down_AA
ancestry	Astro_down_AA		GO:0001841	neural tube formation	1/2	99/14992	0.010101	75.7172	8.61542	0.0131639	0.0332893	0.00849489	TCTN1	1	BP	Astro_down_AA
ancestry	Astro_down_AA		GO:0001838	embryonic epithelial tube formation	1/2	118/14992	0.00847458	63.5254	7.87614	0.0156803	0.0332893	0.00849489	TCTN1	1	BP	Astro_down_AA
ancestry	Astro_down_AA		GO:0072175	epithelial tube formation	1/2	131/14992	0.00763359	57.2214	7.46522	0.0174002	0.0332893	0.00849489	TCTN1	1	BP	Astro_down_AA
ancestry	Astro_down_AA		GO:0007224	smoothened signaling pathway	1/2	140/14992	0.00714286	53.5429	7.21464	0.01859	0.0332893	0.00849489	TCTN1	1	BP	Astro_down_AA
ancestry	Astro_down_AA		GO:0035148	tube formation	1/2	143/14992	0.00699301	52.4196	7.13637	0.0189865	0.0332893	0.00849489	TCTN1	1	BP	Astro_down_AA
ancestry	Astro_down_AA		GO:0016331	morphogenesis of embryonic epithelium	1/2	145/14992	0.00689655	51.6966	7.08553	0.0192507	0.0332893	0.00849489	TCTN1	1	BP	Astro_down_AA
ancestry	Astro_down_AA		GO:0021915	neural tube development	1/2	148/14992	0.00675676	50.6486	7.0112	0.0196471	0.0332893	0.00849489	TCTN1	1	BP	Astro_down_AA
ancestry	Astro_down_AA		GO:0007189	adenylate cyclase-activating G protein-coupled receptor signaling pathway	1/2	152/14992	0.00657895	49.3158	6.9155	0.0201754	0.0332893	0.00849489	ADGRF3	1	BP	Astro_down_AA
ancestry	Astro_down_AA		GO:0021953	central nervous system neuron differentiation	1/2	190/14992	0.00526316	39.4526	6.1613	0.0251871	0.0395797	0.0101001	TCTN1	1	BP	Astro_down_AA
ancestry	Astro_down_AA		GO:0007188	adenylate cyclase-modulating G protein-coupled receptor signaling pathway	1/2	233/14992	0.00429185	32.1717	5.5391	0.0308427	0.0462641	0.0118058	ADGRF3	1	BP	Astro_down_AA
ancestry	Astro_down_ALL		GO:0035609	C-terminal protein deglutamylation	1/2	5/14992	0.2	1499.2	38.7014	0.000666933	0.00326776		FOLH1	1	BP	Astro_down_ALL
ancestry	Astro_down_ALL		GO:0035608	protein deglutamylation	1/2	7/14992	0.142857	1070.86	32.7021	0.000933644	0.00326776		FOLH1	1	BP	Astro_down_ALL
ancestry	Astro_down_ALL		GO:0018410	C-terminal protein amino acid modification	1/2	13/14992	0.0769231	576.615	23.9824	0.00173356	0.00404498		FOLH1	1	BP	Astro_down_ALL
ancestry	Astro_down_ALL		GO:0018200	peptidyl-glutamic acid modification	1/2	18/14992	0.0555556	416.444	20.3709	0.00239992	0.00419986		FOLH1	1	BP	Astro_down_ALL
ancestry	Astro_down_ALL		GO:0006760	folic acid-containing compound metabolic process	1/2	25/14992	0.04	299.84	17.2731	0.00333244	0.00466542		FOLH1	1	BP	Astro_down_ALL
ancestry	Astro_down_ALL		GO:0042558	pteridine-containing compound metabolic process	1/2	31/14992	0.0322581	241.806	15.5024	0.0041314	0.00481997		FOLH1	1	BP	Astro_down_ALL
ancestry	Astro_down_ALL		GO:0006575	modified amino acid metabolic process	1/2	161/14992	0.00621118	46.559	6.71323	0.0213635	0.0213635		FOLH1	1	BP	Astro_down_ALL
ancestry	Astro_up_AA		GO:0050804	modulation of chemical synaptic transmission	19/76	482/14992	0.0394191	7.77593	10.7933	2.13929e-12	1.31343e-09	1.11515e-09	CACNG3/PLK2/CNR1/CBLN4/CNTN4/DNM1/GRIN1/NXPH1/PCDH8/SEPTIN5/SLC4A10/CACNG8/SLC8A2/SYT5/YWHAG/NETO1/SYT7/DLGAP2/PLPPR4	19	BP	Astro_up_AA
ancestry	Astro_up_AA		GO:0099177	regulation of trans-synaptic signaling	19/76	483/14992	0.0393375	7.75983	10.7792	2.21863e-12	1.31343e-09	1.11515e-09	CACNG3/PLK2/CNR1/CBLN4/CNTN4/DNM1/GRIN1/NXPH1/PCDH8/SEPTIN5/SLC4A10/CACNG8/SLC8A2/SYT5/YWHAG/NETO1/SYT7/DLGAP2/PLPPR4	19	BP	Astro_up_AA
ancestry	Astro_up_AA		GO:0099072	regulation of postsynaptic membrane neurotransmitter receptor levels	8/76	118/14992	0.0677966	13.3738	9.63219	1.39941e-07	4.49878e-05	3.81964e-05	CACNG3/TAMALIN/NPTX1/NSG2/SLC12A5/CACNG8/NETO2/NETO1	8	BP	Astro_up_AA
ancestry	Astro_up_AA		GO:0001508	action potential	9/76	166/14992	0.0542169	10.695	8.96572	1.51986e-07	4.49878e-05	3.81964e-05	CNR1/FGF12/JUP/KCNA3/KCNC2/SCN3B/SCN2A/SCN3A/SLC8A2	9	BP	Astro_up_AA
ancestry	Astro_up_AA		GO:0035725	sodium ion transmembrane transport	9/76	172/14992	0.0523256	10.3219	8.7769	2.05802e-07	4.8099e-05	4.08379e-05	FGF12/GRIN1/SLC6A17/SLC6A15/SCN3B/SLC4A10/SCN2A/SCN3A/SLC8A2	9	BP	Astro_up_AA
ancestry	Astro_up_AA		GO:0042391	regulation of membrane potential	13/76	434/14992	0.0299539	5.9088	7.4074	2.43745e-07	4.8099e-05	4.08379e-05	CNR1/FGF12/GABRB2/GRIN1/JUP/KCNA3/KCNC2/RGS7BP/SCN3B/SCN2A/SCN3A/SLC8A2/NETO1	13	BP	Astro_up_AA
ancestry	Astro_up_AA		GO:0006814	sodium ion transport	9/76	226/14992	0.039823	7.85561	7.4125	2.03313e-06	0.00034389	0.000291976	FGF12/GRIN1/SLC6A17/SLC6A15/SCN3B/SLC4A10/SCN2A/SCN3A/SLC8A2	9	BP	Astro_up_AA
ancestry	Astro_up_AA		GO:0097120	receptor localization to synapse	6/76	77/14992	0.0779221	15.3712	9.02446	2.47533e-06	0.000366349	0.000311045	CACNG3/NPTX1/SLC12A5/CACNG8/NETO2/NETO1	6	BP	Astro_up_AA
ancestry	Astro_up_AA		GO:0048167	regulation of synaptic plasticity	8/76	202/14992	0.039604	7.8124	6.95805	8.1369e-06	0.00107045	0.000908858	PLK2/CNTN4/GRIN1/SLC4A10/SLC8A2/YWHAG/NETO1/SYT7	8	BP	Astro_up_AA
ancestry	Astro_up_AA		GO:0098900	regulation of action potential	5/76	56/14992	0.0892857	17.6128	8.89027	9.14764e-06	0.00108308	0.000919579	CNR1/FGF12/JUP/KCNC2/SLC8A2	5	BP	Astro_up_AA
ancestry	Astro_up_AA		GO:0086002	cardiac muscle cell action potential involved in contraction	5/76	58/14992	0.0862069	17.0054	8.71745	1.0887e-05	0.00117183	0.000994935	FGF12/JUP/SCN3B/SCN2A/SCN3A	5	BP	Astro_up_AA
ancestry	Astro_up_AA		GO:0099633	protein localization to postsynaptic specialization membrane	4/76	34/14992	0.117647	23.2074	9.25331	2.51982e-05	0.00197232	0.00167458	CACNG3/NPTX1/NETO2/NETO1	4	BP	Astro_up_AA
ancestry	Astro_up_AA		GO:0099645	neurotransmitter receptor localization to postsynaptic specialization membrane	4/76	34/14992	0.117647	23.2074	9.25331	2.51982e-05	0.00197232	0.00167458	CACNG3/NPTX1/NETO2/NETO1	4	BP	Astro_up_AA
ancestry	Astro_up_AA		GO:0098953	receptor diffusion trapping	3/76	12/14992	0.25	49.3158	11.9514	2.66529e-05	0.00197232	0.00167458	CACNG3/SLC12A5/CACNG8	3	BP	Astro_up_AA
ancestry	Astro_up_AA		GO:0098970	postsynaptic neurotransmitter receptor diffusion trapping	3/76	12/14992	0.25	49.3158	11.9514	2.66529e-05	0.00197232	0.00167458	CACNG3/SLC12A5/CACNG8	3	BP	Astro_up_AA
ancestry	Astro_up_AA		GO:0099628	neurotransmitter receptor diffusion trapping	3/76	12/14992	0.25	49.3158	11.9514	2.66529e-05	0.00197232	0.00167458	CACNG3/SLC12A5/CACNG8	3	BP	Astro_up_AA
ancestry	Astro_up_AA		GO:0051966	regulation of synaptic transmission, glutamatergic	5/76	74/14992	0.0675676	13.3286	7.58874	3.59349e-05	0.00250276	0.00212494	CACNG3/CNR1/GRIN1/CACNG8/PLPPR4	5	BP	Astro_up_AA
ancestry	Astro_up_AA		GO:0007613	memory	6/76	125/14992	0.048	9.46863	6.7866	4.04154e-05	0.00265844	0.00225712	PLK2/CNR1/TAFA2/SCN2A/SLC8A2/NETO1	6	BP	Astro_up_AA
ancestry	Astro_up_AA		GO:0086001	cardiac muscle cell action potential	5/76	80/14992	0.0625	12.3289	7.25208	5.23752e-05	0.0032638	0.0027711	FGF12/JUP/SCN3B/SCN2A/SCN3A	5	BP	Astro_up_AA
ancestry	Astro_up_AA		GO:0086003	cardiac muscle cell contraction	5/76	81/14992	0.0617284	12.1767	7.19946	5.56016e-05	0.00329161	0.00279471	FGF12/JUP/SCN3B/SCN2A/SCN3A	5	BP	Astro_up_AA
ancestry	Astro_up_AA		GO:0007611	learning or memory	8/76	269/14992	0.0297398	5.86656	5.74905	6.35719e-05	0.00358424	0.00304316	PLK2/CNR1/GRIN1/TAFA2/SLC12A5/SCN2A/SLC8A2/NETO1	8	BP	Astro_up_AA
ancestry	Astro_up_AA		GO:0021675	nerve development	5/76	85/14992	0.0588235	11.6037	6.99791	7.00705e-05	0.00377107	0.00320179	GABRB2/KCNA3/KCNC2/NPTX1/SCN2A	5	BP	Astro_up_AA
ancestry	Astro_up_AA		GO:0006836	neurotransmitter transport	7/76	204/14992	0.0343137	6.76883	5.92167	7.69837e-05	0.00386345	0.00328023	ICA1/SLC6A17/SEPTIN5/SLC6A15/SYN2/SYT5/SYT7	7	BP	Astro_up_AA
ancestry	Astro_up_AA		GO:0035418	protein localization to synapse	5/76	87/14992	0.0574713	11.337	6.90212	7.83132e-05	0.00386345	0.00328023	CACNG3/NPTX1/RAB27B/NETO2/NETO1	5	BP	Astro_up_AA
ancestry	Astro_up_AA		GO:0031503	protein-containing complex localization	7/76	211/14992	0.0331754	6.54428	5.78935	9.51117e-05	0.00450449	0.00382449	CACNG3/TAMALIN/NPTX1/SLC12A5/CACNG8/NETO2/NETO1	7	BP	Astro_up_AA
ancestry	Astro_up_AA		GO:1903539	protein localization to postsynaptic membrane	4/76	52/14992	0.0769231	15.1741	7.30832	0.000137287	0.00625184	0.00530806	CACNG3/NPTX1/NETO2/NETO1	4	BP	Astro_up_AA
ancestry	Astro_up_AA		GO:0062237	protein localization to postsynapse	4/76	53/14992	0.0754717	14.8878	7.22946	0.000147926	0.00648685	0.00550759	CACNG3/NPTX1/NETO2/NETO1	4	BP	Astro_up_AA
ancestry	Astro_up_AA		GO:0050890	cognition	8/76	308/14992	0.025974	5.12372	5.21961	0.00016254	0.00687311	0.00583555	PLK2/CNR1/GRIN1/TAFA2/SLC12A5/SCN2A/SLC8A2/NETO1	8	BP	Astro_up_AA
ancestry	Astro_up_AA		GO:0070252	actin-mediated cell contraction	5/76	104/14992	0.0480769	9.48381	6.19705	0.000182302	0.00744293	0.00631935	FGF12/JUP/SCN3B/SCN2A/SCN3A	5	BP	Astro_up_AA
ancestry	Astro_up_AA		GO:0035249	synaptic transmission, glutamatergic	5/76	107/14992	0.046729	9.2179	6.0894	0.00020827	0.00821971	0.00697886	CACNG3/CNR1/GRIN1/CACNG8/PLPPR4	5	BP	Astro_up_AA
ancestry	Astro_up_AA		GO:0048168	regulation of neuronal synaptic plasticity	4/76	60/14992	0.0666667	13.1509	6.73163	0.000239825	0.00915975	0.007777	GRIN1/SLC4A10/SLC8A2/NETO1	4	BP	Astro_up_AA
ancestry	Astro_up_AA		GO:0051932	synaptic transmission, GABAergic	4/76	61/14992	0.0655738	12.9353	6.66729	0.000255674	0.00945995	0.00803187	CNR1/GABRB2/GABRB3/GABBR2	4	BP	Astro_up_AA
ancestry	Astro_up_AA		GO:0099003	vesicle-mediated transport in synapse	7/76	252/14992	0.0277778	5.47953	5.11894	0.000284142	0.0101947	0.00865569	TAMALIN/DNM1/SEPTIN5/RAB27B/SYN2/SYT5/SYT7	7	BP	Astro_up_AA
ancestry	Astro_up_AA		GO:0099637	neurotransmitter receptor transport	3/76	26/14992	0.115385	22.7611	7.92704	0.000299304	0.0104228	0.00884941	CACNG3/CACNG8/NETO1	3	BP	Astro_up_AA
ancestry	Astro_up_AA		GO:0006821	chloride transport	5/76	119/14992	0.0420168	8.28837	5.69771	0.000341327	0.0115466	0.00980353	GABRB2/GABRB3/SLC26A4/SLC4A10/SLC12A5	5	BP	Astro_up_AA
ancestry	Astro_up_AA		GO:1902414	protein localization to cell junction	5/76	120/14992	0.0416667	8.2193	5.66757	0.000354772	0.011668	0.00990663	CACNG3/NPTX1/RAB27B/NETO2/NETO1	5	BP	Astro_up_AA
ancestry	Astro_up_AA		GO:0071420	cellular response to histamine	2/76	6/14992	0.333333	65.7544	11.3239	0.00037545	0.0120144	0.0102007	GABRB2/GABRB3	2	BP	Astro_up_AA
ancestry	Astro_up_AA		GO:0007214	gamma-aminobutyric acid signaling pathway	3/76	29/14992	0.103448	20.4065	7.46678	0.000416067	0.0126314	0.0107245	GABRB2/GABRB3/GABBR2	3	BP	Astro_up_AA
ancestry	Astro_up_AA		GO:1904862	inhibitory synapse assembly	3/76	29/14992	0.103448	20.4065	7.46678	0.000416067	0.0126314	0.0107245	CBLN4/GABRB2/GABRB3	3	BP	Astro_up_AA
ancestry	Astro_up_AA		GO:0030048	actin filament-based movement	5/76	126/14992	0.0396825	7.8279	5.49378	0.000444049	0.0131439	0.0111597	FGF12/JUP/SCN3B/SCN2A/SCN3A	5	BP	Astro_up_AA
ancestry	Astro_up_AA		GO:0060048	cardiac muscle contraction	5/76	128/14992	0.0390625	7.70559	5.43839	0.000477277	0.0137828	0.0117022	FGF12/JUP/SCN3B/SCN2A/SCN3A	5	BP	Astro_up_AA
ancestry	Astro_up_AA		GO:0019226	transmission of nerve impulse	4/76	77/14992	0.0519481	10.2474	5.80699	0.000623676	0.0175817	0.0149276	CACNG3/FGF12/CACNG8/SCN2A	4	BP	Astro_up_AA
ancestry	Astro_up_AA		GO:0098943	neurotransmitter receptor transport, postsynaptic endosome to lysosome	2/76	8/14992	0.25	49.3158	9.757	0.000696243	0.019171	0.0162769	CACNG3/CACNG8	2	BP	Astro_up_AA
ancestry	Astro_up_AA		GO:0051968	positive regulation of synaptic transmission, glutamatergic	3/76	35/14992	0.0857143	16.9083	6.72559	0.000729158	0.019621	0.016659	CACNG3/GRIN1/CACNG8	3	BP	Astro_up_AA
ancestry	Astro_up_AA		GO:0099504	synaptic vesicle cycle	6/76	216/14992	0.0277778	5.47953	4.73344	0.000788115	0.0203273	0.0172587	DNM1/SEPTIN5/RAB27B/SYN2/SYT5/SYT7	6	BP	Astro_up_AA
ancestry	Astro_up_AA		GO:0098656	monoatomic anion transmembrane transport	5/76	143/14992	0.034965	6.89731	5.05789	0.000789744	0.0203273	0.0172587	GABRB2/GABRB3/SLC26A4/SLC4A10/SLC12A5	5	BP	Astro_up_AA
ancestry	Astro_up_AA		GO:0060078	regulation of postsynaptic membrane potential	5/76	144/14992	0.0347222	6.84942	5.03449	0.000814951	0.0205298	0.0174306	GABRB2/GRIN1/RGS7BP/SLC8A2/NETO1	5	BP	Astro_up_AA
ancestry	Astro_up_AA		GO:0060047	heart contraction	6/76	219/14992	0.0273973	5.40447	4.68681	0.000846766	0.0208869	0.0177338	FGF12/JUP/SCN3B/SCN2A/SCN3A/SLC8A2	6	BP	Astro_up_AA
ancestry	Astro_up_AA		GO:0099640	axo-dendritic protein transport	2/76	9/14992	0.222222	43.8363	9.17549	0.000892229	0.021128	0.0179385	RAB27B/NETO1	2	BP	Astro_up_AA
ancestry	Astro_up_AA		GO:0099641	anterograde axonal protein transport	2/76	9/14992	0.222222	43.8363	9.17549	0.000892229	0.021128	0.0179385	RAB27B/NETO1	2	BP	Astro_up_AA
ancestry	Astro_up_AA		GO:0003015	heart process	6/76	227/14992	0.0264317	5.214	4.56654	0.00101973	0.0236532	0.0200825	FGF12/JUP/SCN3B/SCN2A/SCN3A/SLC8A2	6	BP	Astro_up_AA
ancestry	Astro_up_AA		GO:0050806	positive regulation of synaptic transmission	5/76	152/14992	0.0328947	6.48892	4.85498	0.00103882	0.0236532	0.0200825	CACNG3/PLK2/GRIN1/CACNG8/SLC8A2	5	BP	Astro_up_AA
ancestry	Astro_up_AA		GO:0099590	neurotransmitter receptor internalization	3/76	40/14992	0.075	14.7947	6.23576	0.00108088	0.0241463	0.0205012	CACNG3/TAMALIN/CACNG8	3	BP	Astro_up_AA
ancestry	Astro_up_AA		GO:0015820	L-leucine transport	2/76	10/14992	0.2	39.4526	8.68235	0.00111163	0.0243734	0.020694	SLC6A17/SLC6A15	2	BP	Astro_up_AA
ancestry	Astro_up_AA		GO:0015698	inorganic anion transport	5/76	155/14992	0.0322581	6.36333	4.79097	0.00113355	0.0244023	0.0207185	GABRB2/GABRB3/SLC26A4/SLC4A10/SLC12A5	5	BP	Astro_up_AA
ancestry	Astro_up_AA		GO:0007612	learning	5/76	157/14992	0.0318471	6.28227	4.74922	0.00120017	0.0253751	0.0215444	GRIN1/TAFA2/SLC12A5/SLC8A2/NETO1	5	BP	Astro_up_AA
ancestry	Astro_up_AA		GO:0034776	response to histamine	2/76	11/14992	0.181818	35.866	8.25704	0.0013542	0.0276443	0.0234711	GABRB2/GABRB3	2	BP	Astro_up_AA
ancestry	Astro_up_AA		GO:1905383	protein localization to presynapse	2/76	11/14992	0.181818	35.866	8.25704	0.0013542	0.0276443	0.0234711	RAB27B/NETO1	2	BP	Astro_up_AA
ancestry	Astro_up_AA		GO:0006820	monoatomic anion transport	5/76	163/14992	0.0306748	6.05102	4.62821	0.00141748	0.0284458	0.0241516	GABRB2/GABRB3/SLC26A4/SLC4A10/SLC12A5	5	BP	Astro_up_AA
ancestry	Astro_up_AA		GO:0006941	striated muscle contraction	5/76	167/14992	0.0299401	5.90608	4.55084	0.00157766	0.0311324	0.0264327	FGF12/JUP/SCN3B/SCN2A/SCN3A	5	BP	Astro_up_AA
ancestry	Astro_up_AA		GO:0015824	proline transport	2/76	12/14992	0.166667	32.8772	7.88516	0.0016197	0.0314382	0.0266923	SLC6A17/SLC6A15	2	BP	Astro_up_AA
ancestry	Astro_up_AA		GO:0017157	regulation of exocytosis	5/76	172/14992	0.0290698	5.73439	4.45759	0.00179616	0.0338848	0.0287696	RAB3C/SEPTIN5/RAB27B/SYT5/SYT7	5	BP	Astro_up_AA
ancestry	Astro_up_AA		GO:1990778	protein localization to cell periphery	7/76	345/14992	0.0202899	4.00244	4.02722	0.00180299	0.0338848	0.0287696	CACNG3/JUP/NPTX1/SCN3B/KCNIP4/NETO2/NETO1	7	BP	Astro_up_AA
ancestry	Astro_up_AA		GO:0008038	neuron recognition	3/76	48/14992	0.0625	12.3289	5.61142	0.00183803	0.0340035	0.0288703	CNR1/CNTN4/OPCML	3	BP	Astro_up_AA
ancestry	Astro_up_AA		GO:0015803	branched-chain amino acid transport	2/76	13/14992	0.153846	30.3482	7.55627	0.00190792	0.034474	0.0292698	SLC6A17/SLC6A15	2	BP	Astro_up_AA
ancestry	Astro_up_AA		GO:0008542	visual learning	3/76	49/14992	0.0612245	12.0773	5.54384	0.00195081	0.034474	0.0292698	GRIN1/TAFA2/NETO1	3	BP	Astro_up_AA
ancestry	Astro_up_AA		GO:0098815	modulation of excitatory postsynaptic potential	3/76	49/14992	0.0612245	12.0773	5.54384	0.00195081	0.034474	0.0292698	GRIN1/SLC8A2/NETO1	3	BP	Astro_up_AA
ancestry	Astro_up_AA		GO:1902476	chloride transmembrane transport	4/76	105/14992	0.0380952	7.51479	4.78175	0.00197996	0.0344746	0.0292703	GABRB2/GABRB3/SLC26A4/SLC12A5	4	BP	Astro_up_AA
ancestry	Astro_up_AA		GO:0031632	positive regulation of synaptic vesicle fusion to presynaptic active zone membrane	2/76	14/14992	0.142857	28.1805	7.26256	0.00221861	0.0354977	0.030139	SYT5/SYT7	2	BP	Astro_up_AA
ancestry	Astro_up_AA		GO:0098840	protein transport along microtubule	2/76	14/14992	0.142857	28.1805	7.26256	0.00221861	0.0354977	0.030139	RAB27B/NETO1	2	BP	Astro_up_AA
ancestry	Astro_up_AA		GO:0099118	microtubule-based protein transport	2/76	14/14992	0.142857	28.1805	7.26256	0.00221861	0.0354977	0.030139	RAB27B/NETO1	2	BP	Astro_up_AA
ancestry	Astro_up_AA		GO:0099502	calcium-dependent activation of synaptic vesicle fusion	2/76	14/14992	0.142857	28.1805	7.26256	0.00221861	0.0354977	0.030139	SYT5/SYT7	2	BP	Astro_up_AA
ancestry	Astro_up_AA		GO:1901634	positive regulation of synaptic vesicle membrane organization	2/76	14/14992	0.142857	28.1805	7.26256	0.00221861	0.0354977	0.030139	SYT5/SYT7	2	BP	Astro_up_AA
ancestry	Astro_up_AA		GO:2000311	regulation of AMPA receptor activity	2/76	14/14992	0.142857	28.1805	7.26256	0.00221861	0.0354977	0.030139	CACNG3/CACNG8	2	BP	Astro_up_AA
ancestry	Astro_up_AA		GO:0007416	synapse assembly	6/76	267/14992	0.0224719	4.43288	4.04001	0.00232636	0.0367255	0.0311814	CDH9/CBLN4/GABRB2/GABRB3/NPTX1/SLC12A5	6	BP	Astro_up_AA
ancestry	Astro_up_AA		GO:0048172	regulation of short-term neuronal synaptic plasticity	2/76	15/14992	0.133333	26.3018	6.99809	0.00255154	0.0397504	0.0337497	SLC4A10/SLC8A2	2	BP	Astro_up_AA
ancestry	Astro_up_AA		GO:0007632	visual behavior	3/76	55/14992	0.0545455	10.7598	5.17591	0.00271811	0.0417954	0.035486	GRIN1/TAFA2/NETO1	3	BP	Astro_up_AA
ancestry	Astro_up_AA		GO:0031644	regulation of nervous system process	4/76	119/14992	0.0336134	6.63069	4.40182	0.00311851	0.0473374	0.0401913	FGF12/GRIN1/SLC8A2/NETO1	4	BP	Astro_up_AA
ancestry	Astro_up_ALL		GO:0050804	modulation of chemical synaptic transmission	16/51	482/14992	0.033195	9.75803	11.4184	2.59131e-12	1.087e-09	8.48656e-10	CNR1/CBLN4/CNTN4/DCC/DNM1/CUX2/MAPK8IP2/NXPH1/SEPTIN5/SLC4A10/ADGRB1/CACNG8/YWHAG/NETO1/NEURL1/PLPPR4	16	BP	Astro_up_ALL
ancestry	Astro_up_ALL		GO:0099177	regulation of trans-synaptic signaling	16/51	483/14992	0.0331263	9.73783	11.4043	2.67404e-12	1.087e-09	8.48656e-10	CNR1/CBLN4/CNTN4/DCC/DNM1/CUX2/MAPK8IP2/NXPH1/SEPTIN5/SLC4A10/ADGRB1/CACNG8/YWHAG/NETO1/NEURL1/PLPPR4	16	BP	Astro_up_ALL
ancestry	Astro_up_ALL		GO:0042391	regulation of membrane potential	11/51	434/14992	0.0253456	7.45062	7.9672	1.76821e-07	4.79185e-05	3.74116e-05	CNR1/FGF12/CUX2/MAPK8IP2/GABRB2/GABRG2/KCNH5/KCNC2/SCN2A/SCN3A/NETO1	11	BP	Astro_up_ALL
ancestry	Astro_up_ALL		GO:0007416	synapse assembly	7/51	267/14992	0.0262172	7.70684	6.46035	3.11353e-05	0.00632825	0.00494068	CBLN4/CUX2/GABRB2/GABRG2/SLC12A5/ADGRB1/NEURL1	7	BP	Astro_up_ALL
ancestry	Astro_up_ALL		GO:0051932	synaptic transmission, GABAergic	4/51	61/14992	0.0655738	19.2761	8.35632	5.37244e-05	0.00818202	0.00638798	CNR1/GABRB2/GABRG2/GABBR2	4	BP	Astro_up_ALL
ancestry	Astro_up_ALL		GO:0048167	regulation of synaptic plasticity	6/51	202/14992	0.029703	8.73151	6.46348	6.03839e-05	0.00818202	0.00638798	CNTN4/SLC4A10/ADGRB1/YWHAG/NETO1/NEURL1	6	BP	Astro_up_ALL
ancestry	Astro_up_ALL		GO:0051966	regulation of synaptic transmission, glutamatergic	4/51	74/14992	0.0540541	15.8898	7.50169	0.000114662	0.0103511	0.00808148	CNR1/MAPK8IP2/CACNG8/PLPPR4	4	BP	Astro_up_ALL
ancestry	Astro_up_ALL		GO:0060078	regulation of postsynaptic membrane potential	5/51	144/14992	0.0347222	10.207	6.48597	0.00012555	0.0103511	0.00808148	CUX2/MAPK8IP2/GABRB2/GABRG2/NETO1	5	BP	Astro_up_ALL
ancestry	Astro_up_ALL		GO:0007214	gamma-aminobutyric acid signaling pathway	3/51	29/14992	0.103448	30.4097	9.26171	0.00012732	0.0103511	0.00808148	GABRB2/GABRG2/GABBR2	3	BP	Astro_up_ALL
ancestry	Astro_up_ALL		GO:1904862	inhibitory synapse assembly	3/51	29/14992	0.103448	30.4097	9.26171	0.00012732	0.0103511	0.00808148	CBLN4/GABRB2/GABRG2	3	BP	Astro_up_ALL
ancestry	Astro_up_ALL		GO:0016358	dendrite development	6/51	239/14992	0.0251046	7.37977	5.80864	0.000152356	0.0112605	0.00879148	DCC/HECW1/CUX2/MAPK8IP2/SLC12A5/NEURL1	6	BP	Astro_up_ALL
ancestry	Astro_up_ALL		GO:0071420	cellular response to histamine	2/51	6/14992	0.333333	97.9869	13.8821	0.000168715	0.0114304	0.00892411	GABRB2/GABRG2	2	BP	Astro_up_ALL
ancestry	Astro_up_ALL		GO:0034329	cell junction assembly	8/51	491/14992	0.0162933	4.78959	4.9882	0.000230491	0.014164	0.0110584	CDH18/CBLN4/CUX2/GABRB2/GABRG2/SLC12A5/ADGRB1/NEURL1	8	BP	Astro_up_ALL
ancestry	Astro_up_ALL		GO:0001508	action potential	5/51	166/14992	0.0301205	8.85424	5.94507	0.000243907	0.014164	0.0110584	CNR1/FGF12/KCNC2/SCN2A/SCN3A	5	BP	Astro_up_ALL
ancestry	Astro_up_ALL		GO:0007611	learning or memory	6/51	269/14992	0.0223048	6.55675	5.3729	0.000288732	0.0156493	0.0122179	CNR1/CUX2/MAPK8IP2/SLC12A5/SCN2A/NETO1	6	BP	Astro_up_ALL
ancestry	Astro_up_ALL		GO:0099640	axo-dendritic protein transport	2/51	9/14992	0.222222	65.3246	11.2774	0.000402277	0.0192383	0.01502	RAB27B/NETO1	2	BP	Astro_up_ALL
ancestry	Astro_up_ALL		GO:0099641	anterograde axonal protein transport	2/51	9/14992	0.222222	65.3246	11.2774	0.000402277	0.0192383	0.01502	RAB27B/NETO1	2	BP	Astro_up_ALL
ancestry	Astro_up_ALL		GO:0035249	synaptic transmission, glutamatergic	4/51	107/14992	0.0373832	10.9892	6.0584	0.000473535	0.021388	0.0166984	CNR1/MAPK8IP2/CACNG8/PLPPR4	4	BP	Astro_up_ALL
ancestry	Astro_up_ALL		GO:0008038	neuron recognition	3/51	48/14992	0.0625	18.3725	7.04306	0.000575848	0.02163	0.0168873	CNR1/CNTN4/OPCML	3	BP	Astro_up_ALL
ancestry	Astro_up_ALL		GO:0050890	cognition	6/51	308/14992	0.0194805	5.72651	4.89671	0.000592586	0.02163	0.0168873	CNR1/CUX2/MAPK8IP2/SLC12A5/SCN2A/NETO1	6	BP	Astro_up_ALL
ancestry	Astro_up_ALL		GO:0034776	response to histamine	2/51	11/14992	0.181818	53.4474	10.1662	0.000611918	0.02163	0.0168873	GABRB2/GABRG2	2	BP	Astro_up_ALL
ancestry	Astro_up_ALL		GO:0043652	engulfment of apoptotic cell	2/51	11/14992	0.181818	53.4474	10.1662	0.000611918	0.02163	0.0168873	XKR4/ADGRB1	2	BP	Astro_up_ALL
ancestry	Astro_up_ALL		GO:1905383	protein localization to presynapse	2/51	11/14992	0.181818	53.4474	10.1662	0.000611918	0.02163	0.0168873	RAB27B/NETO1	2	BP	Astro_up_ALL
ancestry	Astro_up_ALL		GO:0006821	chloride transport	4/51	119/14992	0.0336134	9.88103	5.68262	0.000707129	0.0220625	0.017225	GABRB2/GABRG2/SLC4A10/SLC12A5	4	BP	Astro_up_ALL
ancestry	Astro_up_ALL		GO:0098953	receptor diffusion trapping	2/51	12/14992	0.166667	48.9935	9.71689	0.000732705	0.0220625	0.017225	SLC12A5/CACNG8	2	BP	Astro_up_ALL
ancestry	Astro_up_ALL		GO:0098970	postsynaptic neurotransmitter receptor diffusion trapping	2/51	12/14992	0.166667	48.9935	9.71689	0.000732705	0.0220625	0.017225	SLC12A5/CACNG8	2	BP	Astro_up_ALL
ancestry	Astro_up_ALL		GO:0099628	neurotransmitter receptor diffusion trapping	2/51	12/14992	0.166667	48.9935	9.71689	0.000732705	0.0220625	0.017225	SLC12A5/CACNG8	2	BP	Astro_up_ALL
ancestry	Astro_up_ALL		GO:0007613	memory	4/51	125/14992	0.032	9.40675	5.51419	0.000850196	0.0238348	0.0186086	CNR1/CUX2/SCN2A/NETO1	4	BP	Astro_up_ALL
ancestry	Astro_up_ALL		GO:0008037	cell recognition	4/51	125/14992	0.032	9.40675	5.51419	0.000850196	0.0238348	0.0186086	CNR1/CNTN4/OPCML/ADGRB1	4	BP	Astro_up_ALL
ancestry	Astro_up_ALL		GO:0098900	regulation of action potential	3/51	56/14992	0.0535714	15.7479	6.45978	0.000905411	0.0240518	0.0187781	CNR1/FGF12/KCNC2	3	BP	Astro_up_ALL
ancestry	Astro_up_ALL		GO:0086002	cardiac muscle cell action potential involved in contraction	3/51	58/14992	0.0517241	15.2049	6.33248	0.00100303	0.0240518	0.0187781	FGF12/SCN2A/SCN3A	3	BP	Astro_up_ALL
ancestry	Astro_up_ALL		GO:0098840	protein transport along microtubule	2/51	14/14992	0.142857	41.9944	8.96545	0.00100586	0.0240518	0.0187781	RAB27B/NETO1	2	BP	Astro_up_ALL
ancestry	Astro_up_ALL		GO:0099118	microtubule-based protein transport	2/51	14/14992	0.142857	41.9944	8.96545	0.00100586	0.0240518	0.0187781	RAB27B/NETO1	2	BP	Astro_up_ALL
ancestry	Astro_up_ALL		GO:2000311	regulation of AMPA receptor activity	2/51	14/14992	0.142857	41.9944	8.96545	0.00100586	0.0240518	0.0187781	MAPK8IP2/CACNG8	2	BP	Astro_up_ALL
ancestry	Astro_up_ALL		GO:0048168	regulation of neuronal synaptic plasticity	3/51	60/14992	0.05	14.698	6.21134	0.00110708	0.025716	0.0200773	SLC4A10/NETO1/NEURL1	3	BP	Astro_up_ALL
ancestry	Astro_up_ALL		GO:0098656	monoatomic anion transmembrane transport	4/51	143/14992	0.027972	8.22268	5.07024	0.00140087	0.0316362	0.0246995	GABRB2/GABRG2/SLC4A10/SLC12A5	4	BP	Astro_up_ALL
ancestry	Astro_up_ALL		GO:0099175	regulation of postsynapse organization	4/51	146/14992	0.0273973	8.05372	5.00381	0.00151216	0.0332266	0.0259412	CUX2/SLC12A5/NEURL1/PLPPR4	4	BP	Astro_up_ALL
ancestry	Astro_up_ALL		GO:0015698	inorganic anion transport	4/51	155/14992	0.0258065	7.58608	4.81538	0.0018829	0.0402841	0.0314512	GABRB2/GABRG2/SLC4A10/SLC12A5	4	BP	Astro_up_ALL
ancestry	Astro_up_ALL		GO:0006820	monoatomic anion transport	4/51	163/14992	0.0245399	7.21376	4.66018	0.0022617	0.0427284	0.0333595	GABRB2/GABRG2/SLC4A10/SLC12A5	4	BP	Astro_up_ALL
ancestry	Astro_up_ALL		GO:0019226	transmission of nerve impulse	3/51	77/14992	0.038961	11.453	5.37262	0.00227243	0.0427284	0.0333595	FGF12/CACNG8/SCN2A	3	BP	Astro_up_ALL
ancestry	Astro_up_ALL		GO:0097120	receptor localization to synapse	3/51	77/14992	0.038961	11.453	5.37262	0.00227243	0.0427284	0.0333595	SLC12A5/CACNG8/NETO1	3	BP	Astro_up_ALL
ancestry	Astro_up_ALL		GO:0007413	axonal fasciculation	2/51	21/14992	0.0952381	27.9963	7.23267	0.00228615	0.0427284	0.0333595	CNR1/CNTN4	2	BP	Astro_up_ALL
ancestry	Astro_up_ALL		GO:0106030	neuron projection fasciculation	2/51	21/14992	0.0952381	27.9963	7.23267	0.00228615	0.0427284	0.0333595	CNR1/CNTN4	2	BP	Astro_up_ALL
ancestry	Astro_up_ALL		GO:0051963	regulation of synapse assembly	4/51	164/14992	0.0243902	7.16978	4.64152	0.00231248	0.0427284	0.0333595	CUX2/SLC12A5/ADGRB1/NEURL1	4	BP	Astro_up_ALL
ancestry	Astro_up_ALL		GO:0086001	cardiac muscle cell action potential	3/51	80/14992	0.0375	11.0235	5.2518	0.00253413	0.0457833	0.0357446	FGF12/SCN2A/SCN3A	3	BP	Astro_up_ALL
ancestry	Astro_up_ALL		GO:0086003	cardiac muscle cell contraction	3/51	81/14992	0.037037	10.8874	5.21295	0.00262533	0.0463999	0.036226	FGF12/SCN2A/SCN3A	3	BP	Astro_up_ALL
ancestry	Astro_up_ALL		GO:0035725	sodium ion transmembrane transport	4/51	172/14992	0.0232558	6.8363	4.49768	0.00274738	0.0475239	0.0371035	FGF12/SLC4A10/SCN2A/SCN3A	4	BP	Astro_up_ALL
ancestry	Inhib_down_ALL		GO:0048709	oligodendrocyte differentiation	3/15	105/14992	0.0285714	28.5562	8.96724	0.000142875	0.0263553	0.0195458	ASPA/PLP1/OPALIN	3	BP	Inhib_down_ALL
ancestry	Inhib_down_ALL		GO:0022010	central nervous system myelination	2/15	26/14992	0.0769231	76.8821	12.2552	0.000299493	0.0263553	0.0195458	ASPA/PLP1	2	BP	Inhib_down_ALL
ancestry	Inhib_down_ALL		GO:0032291	axon ensheathment in central nervous system	2/15	26/14992	0.0769231	76.8821	12.2552	0.000299493	0.0263553	0.0195458	ASPA/PLP1	2	BP	Inhib_down_ALL
ancestry	Inhib_up_ALL		GO:0015014	heparan sulfate proteoglycan biosynthetic process, chain elongation	1/3	8/14992	0.125	624.667	24.9616	0.00160011	0.0283273	0.00662627	NDST3	1	BP	Inhib_up_ALL
ancestry	Inhib_up_ALL		GO:0030210	heparin proteoglycan biosynthetic process	1/3	11/14992	0.0909091	454.303	21.2767	0.00219971	0.0283273	0.00662627	NDST3	1	BP	Inhib_up_ALL
ancestry	Inhib_up_ALL		GO:0030202	heparin proteoglycan metabolic process	1/3	17/14992	0.0588235	293.961	17.0978	0.00339818	0.0283273	0.00662627	NDST3	1	BP	Inhib_up_ALL
ancestry	Inhib_up_ALL		GO:0003091	renal water homeostasis	1/3	21/14992	0.047619	237.968	15.3732	0.00419664	0.0283273	0.00662627	MYO5B	1	BP	Inhib_up_ALL
ancestry	Inhib_up_ALL		GO:0050891	multicellular organismal-level water homeostasis	1/3	29/14992	0.0344828	172.322	13.0645	0.00579226	0.0287558	0.00672651	MYO5B	1	BP	Inhib_up_ALL
ancestry	Inhib_up_ALL		GO:0015012	heparan sulfate proteoglycan biosynthetic process	1/3	32/14992	0.03125	156.167	12.4307	0.00639018	0.0287558	0.00672651	NDST3	1	BP	Inhib_up_ALL
ancestry	Inhib_up_ALL		GO:0030201	heparan sulfate proteoglycan metabolic process	1/3	43/14992	0.0232558	116.217	10.7037	0.0085805	0.0309734	0.00724524	NDST3	1	BP	Inhib_up_ALL
ancestry	Inhib_up_ALL		GO:0120163	negative regulation of cold-induced thermogenesis	1/3	46/14992	0.0217391	108.638	10.3436	0.00917731	0.0309734	0.00724524	LAMA4	1	BP	Inhib_up_ALL
ancestry	Inhib_up_ALL		GO:0000271	polysaccharide biosynthetic process	1/3	63/14992	0.015873	79.3228	8.81318	0.0125547	0.037664	0.00881028	NDST3	1	BP	Inhib_up_ALL
ancestry	Inhib_up_ALL		GO:0140962	multicellular organismal-level chemical homeostasis	1/3	72/14992	0.0138889	69.4074	8.23142	0.0143396	0.0387168	0.00905656	MYO5B	1	BP	Inhib_up_ALL
ancestry	Inhib_up_ALL		GO:0030166	proteoglycan biosynthetic process	1/3	81/14992	0.0123457	61.6955	7.74881	0.0161223	0.0389466	0.00911032	NDST3	1	BP	Inhib_up_ALL
ancestry	Inhib_up_ALL		GO:0045995	regulation of embryonic development	1/3	87/14992	0.0114943	57.4406	7.46921	0.0173096	0.0389466	0.00911032	LAMA4	1	BP	Inhib_up_ALL
ancestry	Inhib_up_ALL		GO:0005976	polysaccharide metabolic process	1/3	106/14992	0.00943396	47.1447	6.74489	0.0210631	0.0396887	0.0092839	NDST3	1	BP	Inhib_up_ALL
ancestry	Inhib_up_ALL		GO:0006029	proteoglycan metabolic process	1/3	107/14992	0.00934579	46.704	6.71215	0.0212604	0.0396887	0.0092839	NDST3	1	BP	Inhib_up_ALL
ancestry	Inhib_up_ALL		GO:0003014	renal system process	1/3	111/14992	0.00900901	45.021	6.5856	0.0220493	0.0396887	0.0092839	MYO5B	1	BP	Inhib_up_ALL
ancestry	Inhib_up_ALL		GO:0120161	regulation of cold-induced thermogenesis	1/3	141/14992	0.0070922	35.4421	5.81314	0.0279524	0.0444603	0.0104001	LAMA4	1	BP	Inhib_up_ALL
ancestry	Inhib_up_ALL		GO:0106106	cold-induced thermogenesis	1/3	142/14992	0.00704225	35.1925	5.79164	0.0281487	0.0444603	0.0104001	LAMA4	1	BP	Inhib_up_ALL
ancestry	Inhib_up_ALL		GO:0044272	sulfur compound biosynthetic process	1/3	158/14992	0.00632911	31.6287	5.47542	0.0312869	0.0444603	0.0104001	NDST3	1	BP	Inhib_up_ALL
ancestry	Inhib_up_ALL		GO:1990845	adaptive thermogenesis	1/3	158/14992	0.00632911	31.6287	5.47542	0.0312869	0.0444603	0.0104001	LAMA4	1	BP	Inhib_up_ALL
ancestry	Inhib_up_ALL		GO:0001659	temperature homeostasis	1/3	170/14992	0.00588235	29.3961	5.26768	0.0336361	0.0454087	0.0106219	LAMA4	1	BP	Inhib_up_ALL
ancestry	Inhib_up_ALL		GO:0016051	carbohydrate biosynthetic process	1/3	190/14992	0.00526316	26.3018	4.96543	0.0375429	0.0482695	0.0112911	NDST3	1	BP	Inhib_up_ALL
ancestry	Macro_down_ALL		GO:0006930	substrate-dependent cell migration, cell extension	2/4	9/14992	0.222222	832.889	40.7813	1.92098e-06	0.00102004	0.000244672	P2RY12/NRP1	2	BP	Macro_down_ALL
ancestry	Macro_down_ALL		GO:0006929	substrate-dependent cell migration	2/4	27/14992	0.0740741	277.63	23.5026	1.86996e-05	0.00496474	0.00119087	P2RY12/NRP1	2	BP	Macro_down_ALL
ancestry	Macro_down_ALL		GO:1900026	positive regulation of substrate adhesion-dependent cell spreading	2/4	38/14992	0.0526316	197.263	19.7891	3.74158e-05	0.00662259	0.00158853	DAB2/NRP1	2	BP	Macro_down_ALL
ancestry	Macro_down_ALL		GO:1900024	regulation of substrate adhesion-dependent cell spreading	2/4	57/14992	0.0350877	131.509	16.1268	8.48002e-05	0.0106485	0.00255421	DAB2/NRP1	2	BP	Macro_down_ALL
ancestry	Macro_down_ALL		GO:0045785	positive regulation of cell adhesion	3/4	443/14992	0.00677201	25.3815	8.50979	0.000100268	0.0106485	0.00255421	DAB2/P2RY12/NRP1	3	BP	Macro_down_ALL
ancestry	Macro_down_ALL		GO:0034446	substrate adhesion-dependent cell spreading	2/4	95/14992	0.0210526	78.9053	12.4438	0.000236436	0.0192923	0.00462756	DAB2/NRP1	2	BP	Macro_down_ALL
ancestry	Macro_down_ALL		GO:0120034	positive regulation of plasma membrane bounded cell projection assembly	2/4	107/14992	0.0186916	70.0561	11.711	0.000299976	0.0192923	0.00462756	P2RY12/NRP1	2	BP	Macro_down_ALL
ancestry	Macro_down_ALL		GO:0010811	positive regulation of cell-substrate adhesion	2/4	113/14992	0.0176991	66.3363	11.3889	0.000334549	0.0192923	0.00462756	DAB2/NRP1	2	BP	Macro_down_ALL
ancestry	Macro_down_ALL		GO:0010977	negative regulation of neuron projection development	2/4	127/14992	0.015748	59.0236	10.7275	0.000422469	0.0192923	0.00462756	DAB2/NRP1	2	BP	Macro_down_ALL
ancestry	Macro_down_ALL		GO:0050921	positive regulation of chemotaxis	2/4	130/14992	0.0153846	57.6615	10.5997	0.000442626	0.0192923	0.00462756	P2RY12/NRP1	2	BP	Macro_down_ALL
ancestry	Macro_down_ALL		GO:0030308	negative regulation of cell growth	2/4	162/14992	0.0123457	46.2716	9.46425	0.000686439	0.0192923	0.00462756	DAB2/NRP1	2	BP	Macro_down_ALL
ancestry	Macro_down_ALL		GO:0031345	negative regulation of cell projection organization	2/4	179/14992	0.0111732	41.8771	8.98791	0.000837284	0.0192923	0.00462756	DAB2/NRP1	2	BP	Macro_down_ALL
ancestry	Macro_down_ALL		GO:0050920	regulation of chemotaxis	2/4	192/14992	0.0104167	39.0417	8.66668	0.000962562	0.0192923	0.00462756	P2RY12/NRP1	2	BP	Macro_down_ALL
ancestry	Macro_down_ALL		GO:0120032	regulation of plasma membrane bounded cell projection assembly	2/4	194/14992	0.0103093	38.6392	8.62011	0.000982596	0.0192923	0.00462756	P2RY12/NRP1	2	BP	Macro_down_ALL
ancestry	Macro_down_ALL		GO:0060491	regulation of cell projection assembly	2/4	196/14992	0.0102041	38.2449	8.57425	0.00100283	0.0192923	0.00462756	P2RY12/NRP1	2	BP	Macro_down_ALL
ancestry	Macro_down_ALL		GO:0010810	regulation of cell-substrate adhesion	2/4	200/14992	0.01	37.48	8.48457	0.00104392	0.0192923	0.00462756	DAB2/NRP1	2	BP	Macro_down_ALL
ancestry	Macro_down_ALL		GO:0045926	negative regulation of growth	2/4	215/14992	0.00930233	34.8651	8.17057	0.00120518	0.0192923	0.00462756	DAB2/NRP1	2	BP	Macro_down_ALL
ancestry	Macro_down_ALL		GO:0035290	trunk segmentation	1/4	5/14992	0.2	749.6	27.3496	0.00133351	0.0192923	0.00462756	NRP1	1	BP	Macro_down_ALL
ancestry	Macro_down_ALL		GO:0036484	trunk neural crest cell migration	1/4	5/14992	0.2	749.6	27.3496	0.00133351	0.0192923	0.00462756	NRP1	1	BP	Macro_down_ALL
ancestry	Macro_down_ALL		GO:0060978	angiogenesis involved in coronary vascular morphogenesis	1/4	5/14992	0.2	749.6	27.3496	0.00133351	0.0192923	0.00462756	NRP1	1	BP	Macro_down_ALL
ancestry	Macro_down_ALL		GO:1901166	neural crest cell migration involved in autonomic nervous system development	1/4	5/14992	0.2	749.6	27.3496	0.00133351	0.0192923	0.00462756	NRP1	1	BP	Macro_down_ALL
ancestry	Macro_down_ALL		GO:0007188	adenylate cyclase-modulating G protein-coupled receptor signaling pathway	2/4	233/14992	0.00858369	32.1717	7.83399	0.00141365	0.0192923	0.00462756	GNG2/P2RY12	2	BP	Macro_down_ALL
ancestry	Macro_down_ALL		GO:0048762	mesenchymal cell differentiation	2/4	234/14992	0.00854701	32.0342	7.81642	0.00142571	0.0192923	0.00462756	DAB2/NRP1	2	BP	Macro_down_ALL
ancestry	Macro_down_ALL		GO:0021636	trigeminal nerve morphogenesis	1/4	6/14992	0.166667	624.667	24.9608	0.00160005	0.0192923	0.00462756	NRP1	1	BP	Macro_down_ALL
ancestry	Macro_down_ALL		GO:0021637	trigeminal nerve structural organization	1/4	6/14992	0.166667	624.667	24.9608	0.00160005	0.0192923	0.00462756	NRP1	1	BP	Macro_down_ALL
ancestry	Macro_down_ALL		GO:0021828	gonadotrophin-releasing hormone neuronal migration to the hypothalamus	1/4	6/14992	0.166667	624.667	24.9608	0.00160005	0.0192923	0.00462756	NRP1	1	BP	Macro_down_ALL
ancestry	Macro_down_ALL		GO:0021855	hypothalamus cell migration	1/4	6/14992	0.166667	624.667	24.9608	0.00160005	0.0192923	0.00462756	NRP1	1	BP	Macro_down_ALL
ancestry	Macro_down_ALL		GO:0021856	hypothalamic tangential migration using cell-axon interactions	1/4	6/14992	0.166667	624.667	24.9608	0.00160005	0.0192923	0.00462756	NRP1	1	BP	Macro_down_ALL
ancestry	Macro_down_ALL		GO:0097490	sympathetic neuron projection extension	1/4	6/14992	0.166667	624.667	24.9608	0.00160005	0.0192923	0.00462756	NRP1	1	BP	Macro_down_ALL
ancestry	Macro_down_ALL		GO:1990791	dorsal root ganglion development	1/4	6/14992	0.166667	624.667	24.9608	0.00160005	0.0192923	0.00462756	NRP1	1	BP	Macro_down_ALL
ancestry	Macro_down_ALL		GO:0070372	regulation of ERK1 and ERK2 cascade	2/4	250/14992	0.008	29.984	7.54959	0.00162545	0.0192923	0.00462756	DAB2/NRP1	2	BP	Macro_down_ALL
ancestry	Macro_down_ALL		GO:0021562	vestibulocochlear nerve development	1/4	7/14992	0.142857	535.429	23.1038	0.00186654	0.0192923	0.00462756	NRP1	1	BP	Macro_down_ALL
ancestry	Macro_down_ALL		GO:0021612	facial nerve structural organization	1/4	7/14992	0.142857	535.429	23.1038	0.00186654	0.0192923	0.00462756	NRP1	1	BP	Macro_down_ALL
ancestry	Macro_down_ALL		GO:0021785	branchiomotor neuron axon guidance	1/4	7/14992	0.142857	535.429	23.1038	0.00186654	0.0192923	0.00462756	NRP1	1	BP	Macro_down_ALL
ancestry	Macro_down_ALL		GO:0032489	regulation of Cdc42 protein signal transduction	1/4	7/14992	0.142857	535.429	23.1038	0.00186654	0.0192923	0.00462756	NRP1	1	BP	Macro_down_ALL
ancestry	Macro_down_ALL		GO:0048842	positive regulation of axon extension involved in axon guidance	1/4	7/14992	0.142857	535.429	23.1038	0.00186654	0.0192923	0.00462756	NRP1	1	BP	Macro_down_ALL
ancestry	Macro_down_ALL		GO:0060839	endothelial cell fate commitment	1/4	7/14992	0.142857	535.429	23.1038	0.00186654	0.0192923	0.00462756	NRP1	1	BP	Macro_down_ALL
ancestry	Macro_down_ALL		GO:0061438	renal system vasculature morphogenesis	1/4	7/14992	0.142857	535.429	23.1038	0.00186654	0.0192923	0.00462756	NRP1	1	BP	Macro_down_ALL
ancestry	Macro_down_ALL		GO:0061439	kidney vasculature morphogenesis	1/4	7/14992	0.142857	535.429	23.1038	0.00186654	0.0192923	0.00462756	NRP1	1	BP	Macro_down_ALL
ancestry	Macro_down_ALL		GO:1904141	positive regulation of microglial cell migration	1/4	7/14992	0.142857	535.429	23.1038	0.00186654	0.0192923	0.00462756	P2RY12	1	BP	Macro_down_ALL
ancestry	Macro_down_ALL		GO:2000855	regulation of mineralocorticoid secretion	1/4	7/14992	0.142857	535.429	23.1038	0.00186654	0.0192923	0.00462756	DAB2	1	BP	Macro_down_ALL
ancestry	Macro_down_ALL		GO:2000858	regulation of aldosterone secretion	1/4	7/14992	0.142857	535.429	23.1038	0.00186654	0.0192923	0.00462756	DAB2	1	BP	Macro_down_ALL
ancestry	Macro_down_ALL		GO:0070371	ERK1 and ERK2 cascade	2/4	272/14992	0.00735294	27.5588	7.22126	0.00192094	0.0192923	0.00462756	DAB2/NRP1	2	BP	Macro_down_ALL
ancestry	Macro_down_ALL		GO:0021561	facial nerve development	1/4	8/14992	0.125	468.5	21.6066	0.00213298	0.0192923	0.00462756	NRP1	1	BP	Macro_down_ALL
ancestry	Macro_down_ALL		GO:0021610	facial nerve morphogenesis	1/4	8/14992	0.125	468.5	21.6066	0.00213298	0.0192923	0.00462756	NRP1	1	BP	Macro_down_ALL
ancestry	Macro_down_ALL		GO:0021886	hypothalamus gonadotrophin-releasing hormone neuron differentiation	1/4	8/14992	0.125	468.5	21.6066	0.00213298	0.0192923	0.00462756	NRP1	1	BP	Macro_down_ALL
ancestry	Macro_down_ALL		GO:0021888	hypothalamus gonadotrophin-releasing hormone neuron development	1/4	8/14992	0.125	468.5	21.6066	0.00213298	0.0192923	0.00462756	NRP1	1	BP	Macro_down_ALL
ancestry	Macro_down_ALL		GO:0032344	regulation of aldosterone metabolic process	1/4	8/14992	0.125	468.5	21.6066	0.00213298	0.0192923	0.00462756	DAB2	1	BP	Macro_down_ALL
ancestry	Macro_down_ALL		GO:0032347	regulation of aldosterone biosynthetic process	1/4	8/14992	0.125	468.5	21.6066	0.00213298	0.0192923	0.00462756	DAB2	1	BP	Macro_down_ALL
ancestry	Macro_down_ALL		GO:0035931	mineralocorticoid secretion	1/4	8/14992	0.125	468.5	21.6066	0.00213298	0.0192923	0.00462756	DAB2	1	BP	Macro_down_ALL
ancestry	Macro_down_ALL		GO:0035932	aldosterone secretion	1/4	8/14992	0.125	468.5	21.6066	0.00213298	0.0192923	0.00462756	DAB2	1	BP	Macro_down_ALL
ancestry	Macro_down_ALL		GO:0060600	dichotomous subdivision of an epithelial terminal unit	1/4	8/14992	0.125	468.5	21.6066	0.00213298	0.0192923	0.00462756	NRP1	1	BP	Macro_down_ALL
ancestry	Macro_down_ALL		GO:0060982	coronary artery morphogenesis	1/4	8/14992	0.125	468.5	21.6066	0.00213298	0.0192923	0.00462756	NRP1	1	BP	Macro_down_ALL
ancestry	Macro_down_ALL		GO:0061549	sympathetic ganglion development	1/4	8/14992	0.125	468.5	21.6066	0.00213298	0.0192923	0.00462756	NRP1	1	BP	Macro_down_ALL
ancestry	Macro_down_ALL		GO:1904124	microglial cell migration	1/4	8/14992	0.125	468.5	21.6066	0.00213298	0.0192923	0.00462756	P2RY12	1	BP	Macro_down_ALL
ancestry	Macro_down_ALL		GO:1904139	regulation of microglial cell migration	1/4	8/14992	0.125	468.5	21.6066	0.00213298	0.0192923	0.00462756	P2RY12	1	BP	Macro_down_ALL
ancestry	Macro_down_ALL		GO:2000848	positive regulation of corticosteroid hormone secretion	1/4	8/14992	0.125	468.5	21.6066	0.00213298	0.0192923	0.00462756	DAB2	1	BP	Macro_down_ALL
ancestry	Macro_down_ALL		GO:0060485	mesenchyme development	2/4	291/14992	0.00687285	25.7595	6.96767	0.00219546	0.0192923	0.00462756	DAB2/NRP1	2	BP	Macro_down_ALL
ancestry	Macro_down_ALL		GO:0021559	trigeminal nerve development	1/4	9/14992	0.111111	416.444	20.3661	0.00239936	0.0192923	0.00462756	NRP1	1	BP	Macro_down_ALL
ancestry	Macro_down_ALL		GO:0021604	cranial nerve structural organization	1/4	9/14992	0.111111	416.444	20.3661	0.00239936	0.0192923	0.00462756	NRP1	1	BP	Macro_down_ALL
ancestry	Macro_down_ALL		GO:0032342	aldosterone biosynthetic process	1/4	9/14992	0.111111	416.444	20.3661	0.00239936	0.0192923	0.00462756	DAB2	1	BP	Macro_down_ALL
ancestry	Macro_down_ALL		GO:0046886	positive regulation of hormone biosynthetic process	1/4	9/14992	0.111111	416.444	20.3661	0.00239936	0.0192923	0.00462756	DAB2	1	BP	Macro_down_ALL
ancestry	Macro_down_ALL		GO:0060385	axonogenesis involved in innervation	1/4	9/14992	0.111111	416.444	20.3661	0.00239936	0.0192923	0.00462756	NRP1	1	BP	Macro_down_ALL
ancestry	Macro_down_ALL		GO:0097475	motor neuron migration	1/4	9/14992	0.111111	416.444	20.3661	0.00239936	0.0192923	0.00462756	NRP1	1	BP	Macro_down_ALL
ancestry	Macro_down_ALL		GO:2000096	positive regulation of Wnt signaling pathway, planar cell polarity pathway	1/4	9/14992	0.111111	416.444	20.3661	0.00239936	0.0192923	0.00462756	DAB2	1	BP	Macro_down_ALL
ancestry	Macro_down_ALL		GO:2000643	positive regulation of early endosome to late endosome transport	1/4	9/14992	0.111111	416.444	20.3661	0.00239936	0.0192923	0.00462756	DAB2	1	BP	Macro_down_ALL
ancestry	Macro_down_ALL		GO:0050678	regulation of epithelial cell proliferation	2/4	318/14992	0.00628931	23.5723	6.64644	0.00261616	0.0192923	0.00462756	DAB2/NRP1	2	BP	Macro_down_ALL
ancestry	Macro_down_ALL		GO:0006705	mineralocorticoid biosynthetic process	1/4	10/14992	0.1	374.8	19.3165	0.00266569	0.0192923	0.00462756	DAB2	1	BP	Macro_down_ALL
ancestry	Macro_down_ALL		GO:0007191	adenylate cyclase-activating dopamine receptor signaling pathway	1/4	10/14992	0.1	374.8	19.3165	0.00266569	0.0192923	0.00462756	GNG2	1	BP	Macro_down_ALL
ancestry	Macro_down_ALL		GO:0048843	negative regulation of axon extension involved in axon guidance	1/4	10/14992	0.1	374.8	19.3165	0.00266569	0.0192923	0.00462756	NRP1	1	BP	Macro_down_ALL
ancestry	Macro_down_ALL		GO:0061299	retina vasculature morphogenesis in camera-type eye	1/4	10/14992	0.1	374.8	19.3165	0.00266569	0.0192923	0.00462756	NRP1	1	BP	Macro_down_ALL
ancestry	Macro_down_ALL		GO:0031589	cell-substrate adhesion	2/4	330/14992	0.00606061	22.7152	6.51623	0.00281461	0.0192923	0.00462756	DAB2/NRP1	2	BP	Macro_down_ALL
ancestry	Macro_down_ALL		GO:0021979	hypothalamus cell differentiation	1/4	11/14992	0.0909091	340.727	18.4132	0.00293196	0.0192923	0.00462756	NRP1	1	BP	Macro_down_ALL
ancestry	Macro_down_ALL		GO:0032341	aldosterone metabolic process	1/4	11/14992	0.0909091	340.727	18.4132	0.00293196	0.0192923	0.00462756	DAB2	1	BP	Macro_down_ALL
ancestry	Macro_down_ALL		GO:0033625	positive regulation of integrin activation	1/4	11/14992	0.0909091	340.727	18.4132	0.00293196	0.0192923	0.00462756	P2RY12	1	BP	Macro_down_ALL
ancestry	Macro_down_ALL		GO:0035589	G protein-coupled purinergic nucleotide receptor signaling pathway	1/4	11/14992	0.0909091	340.727	18.4132	0.00293196	0.0192923	0.00462756	P2RY12	1	BP	Macro_down_ALL
ancestry	Macro_down_ALL		GO:1903977	positive regulation of glial cell migration	1/4	11/14992	0.0909091	340.727	18.4132	0.00293196	0.0192923	0.00462756	P2RY12	1	BP	Macro_down_ALL
ancestry	Macro_down_ALL		GO:2000833	positive regulation of steroid hormone secretion	1/4	11/14992	0.0909091	340.727	18.4132	0.00293196	0.0192923	0.00462756	DAB2	1	BP	Macro_down_ALL
ancestry	Macro_down_ALL		GO:0031346	positive regulation of cell projection organization	2/4	342/14992	0.00584795	21.9181	6.39279	0.00302009	0.0192923	0.00462756	P2RY12/NRP1	2	BP	Macro_down_ALL
ancestry	Macro_down_ALL		GO:0001973	G protein-coupled adenosine receptor signaling pathway	1/4	12/14992	0.0833333	312.333	17.6252	0.00319819	0.0192923	0.00462756	P2RY12	1	BP	Macro_down_ALL
ancestry	Macro_down_ALL		GO:0008212	mineralocorticoid metabolic process	1/4	12/14992	0.0833333	312.333	17.6252	0.00319819	0.0192923	0.00462756	DAB2	1	BP	Macro_down_ALL
ancestry	Macro_down_ALL		GO:0034309	primary alcohol biosynthetic process	1/4	12/14992	0.0833333	312.333	17.6252	0.00319819	0.0192923	0.00462756	DAB2	1	BP	Macro_down_ALL
ancestry	Macro_down_ALL		GO:0035588	G protein-coupled purinergic receptor signaling pathway	1/4	12/14992	0.0833333	312.333	17.6252	0.00319819	0.0192923	0.00462756	P2RY12	1	BP	Macro_down_ALL
ancestry	Macro_down_ALL		GO:0060837	blood vessel endothelial cell differentiation	1/4	12/14992	0.0833333	312.333	17.6252	0.00319819	0.0192923	0.00462756	NRP1	1	BP	Macro_down_ALL
ancestry	Macro_down_ALL		GO:0071696	ectodermal placode development	1/4	12/14992	0.0833333	312.333	17.6252	0.00319819	0.0192923	0.00462756	NRP1	1	BP	Macro_down_ALL
ancestry	Macro_down_ALL		GO:0140059	dendrite arborization	1/4	12/14992	0.0833333	312.333	17.6252	0.00319819	0.0192923	0.00462756	NRP1	1	BP	Macro_down_ALL
ancestry	Macro_down_ALL		GO:1902946	protein localization to early endosome	1/4	12/14992	0.0833333	312.333	17.6252	0.00319819	0.0192923	0.00462756	NRP1	1	BP	Macro_down_ALL
ancestry	Macro_down_ALL		GO:0021783	preganglionic parasympathetic fiber development	1/4	13/14992	0.0769231	288.308	16.9298	0.00346435	0.0192923	0.00462756	NRP1	1	BP	Macro_down_ALL
ancestry	Macro_down_ALL		GO:0001934	positive regulation of protein phosphorylation	2/4	376/14992	0.00531915	19.9362	6.07499	0.00364021	0.0192923	0.00462756	DAB2/NRP1	2	BP	Macro_down_ALL
ancestry	Macro_down_ALL		GO:0150063	visual system development	2/4	378/14992	0.00529101	19.8307	6.05761	0.00367843	0.0192923	0.00462756	P2RY12/NRP1	2	BP	Macro_down_ALL
ancestry	Macro_down_ALL		GO:0001558	regulation of cell growth	2/4	379/14992	0.00527704	19.7784	6.04897	0.00369761	0.0192923	0.00462756	DAB2/NRP1	2	BP	Macro_down_ALL
ancestry	Macro_down_ALL		GO:0032488	Cdc42 protein signal transduction	1/4	14/14992	0.0714286	267.714	16.3101	0.00373047	0.0192923	0.00462756	NRP1	1	BP	Macro_down_ALL
ancestry	Macro_down_ALL		GO:0048486	parasympathetic nervous system development	1/4	14/14992	0.0714286	267.714	16.3101	0.00373047	0.0192923	0.00462756	NRP1	1	BP	Macro_down_ALL
ancestry	Macro_down_ALL		GO:0060766	negative regulation of androgen receptor signaling pathway	1/4	14/14992	0.0714286	267.714	16.3101	0.00373047	0.0192923	0.00462756	DAB2	1	BP	Macro_down_ALL
ancestry	Macro_down_ALL		GO:0061548	ganglion development	1/4	14/14992	0.0714286	267.714	16.3101	0.00373047	0.0192923	0.00462756	NRP1	1	BP	Macro_down_ALL
ancestry	Macro_down_ALL		GO:0071679	commissural neuron axon guidance	1/4	14/14992	0.0714286	267.714	16.3101	0.00373047	0.0192923	0.00462756	NRP1	1	BP	Macro_down_ALL
ancestry	Macro_down_ALL		GO:0072148	epithelial cell fate commitment	1/4	14/14992	0.0714286	267.714	16.3101	0.00373047	0.0192923	0.00462756	NRP1	1	BP	Macro_down_ALL
ancestry	Macro_down_ALL		GO:1900029	positive regulation of ruffle assembly	1/4	14/14992	0.0714286	267.714	16.3101	0.00373047	0.0192923	0.00462756	P2RY12	1	BP	Macro_down_ALL
ancestry	Macro_down_ALL		GO:2000052	positive regulation of non-canonical Wnt signaling pathway	1/4	14/14992	0.0714286	267.714	16.3101	0.00373047	0.0192923	0.00462756	DAB2	1	BP	Macro_down_ALL
ancestry	Macro_down_ALL		GO:2000095	regulation of Wnt signaling pathway, planar cell polarity pathway	1/4	14/14992	0.0714286	267.714	16.3101	0.00373047	0.0192923	0.00462756	DAB2	1	BP	Macro_down_ALL
ancestry	Macro_down_ALL		GO:0006935	chemotaxis	2/4	381/14992	0.00524934	19.6745	6.03179	0.00373611	0.0192923	0.00462756	P2RY12/NRP1	2	BP	Macro_down_ALL
ancestry	Macro_down_ALL		GO:0042330	taxis	2/4	382/14992	0.0052356	19.623	6.02324	0.00375544	0.0192923	0.00462756	P2RY12/NRP1	2	BP	Macro_down_ALL
ancestry	Macro_down_ALL		GO:0048880	sensory system development	2/4	382/14992	0.0052356	19.623	6.02324	0.00375544	0.0192923	0.00462756	P2RY12/NRP1	2	BP	Macro_down_ALL
ancestry	Macro_down_ALL		GO:0030900	forebrain development	2/4	384/14992	0.00520833	19.5208	6.00626	0.00379423	0.0192923	0.00462756	P2RY12/NRP1	2	BP	Macro_down_ALL
ancestry	Macro_down_ALL		GO:0050673	epithelial cell proliferation	2/4	388/14992	0.00515464	19.3196	5.97268	0.00387239	0.0192923	0.00462756	DAB2/NRP1	2	BP	Macro_down_ALL
ancestry	Macro_down_ALL		GO:0032352	positive regulation of hormone metabolic process	1/4	15/14992	0.0666667	249.867	15.7534	0.00399653	0.0192923	0.00462756	DAB2	1	BP	Macro_down_ALL
ancestry	Macro_down_ALL		GO:0035729	cellular response to hepatocyte growth factor stimulus	1/4	15/14992	0.0666667	249.867	15.7534	0.00399653	0.0192923	0.00462756	NRP1	1	BP	Macro_down_ALL
ancestry	Macro_down_ALL		GO:0048532	anatomical structure arrangement	1/4	15/14992	0.0666667	249.867	15.7534	0.00399653	0.0192923	0.00462756	NRP1	1	BP	Macro_down_ALL
ancestry	Macro_down_ALL		GO:0071380	cellular response to prostaglandin E stimulus	1/4	15/14992	0.0666667	249.867	15.7534	0.00399653	0.0192923	0.00462756	GNG2	1	BP	Macro_down_ALL
ancestry	Macro_down_ALL		GO:0090030	regulation of steroid hormone biosynthetic process	1/4	15/14992	0.0666667	249.867	15.7534	0.00399653	0.0192923	0.00462756	DAB2	1	BP	Macro_down_ALL
ancestry	Macro_down_ALL		GO:0042327	positive regulation of phosphorylation	2/4	398/14992	0.00502513	18.8342	5.89089	0.00407116	0.0194755	0.00467151	DAB2/NRP1	2	BP	Macro_down_ALL
ancestry	Macro_down_ALL		GO:0046184	aldehyde biosynthetic process	1/4	16/14992	0.0625	234.25	15.2496	0.00426254	0.0200302	0.00480454	DAB2	1	BP	Macro_down_ALL
ancestry	Macro_down_ALL		GO:2000369	regulation of clathrin-dependent endocytosis	1/4	16/14992	0.0625	234.25	15.2496	0.00426254	0.0200302	0.00480454	DAB2	1	BP	Macro_down_ALL
ancestry	Macro_down_ALL		GO:0033623	regulation of integrin activation	1/4	17/14992	0.0588235	220.471	14.7908	0.0045285	0.0203782	0.00488803	P2RY12	1	BP	Macro_down_ALL
ancestry	Macro_down_ALL		GO:0035728	response to hepatocyte growth factor	1/4	17/14992	0.0588235	220.471	14.7908	0.0045285	0.0203782	0.00488803	NRP1	1	BP	Macro_down_ALL
ancestry	Macro_down_ALL		GO:0048841	regulation of axon extension involved in axon guidance	1/4	17/14992	0.0588235	220.471	14.7908	0.0045285	0.0203782	0.00488803	NRP1	1	BP	Macro_down_ALL
ancestry	Macro_down_ALL		GO:0060977	coronary vasculature morphogenesis	1/4	17/14992	0.0588235	220.471	14.7908	0.0045285	0.0203782	0.00488803	NRP1	1	BP	Macro_down_ALL
ancestry	Macro_down_ALL		GO:0071318	cellular response to ATP	1/4	17/14992	0.0588235	220.471	14.7908	0.0045285	0.0203782	0.00488803	P2RY12	1	BP	Macro_down_ALL
ancestry	Macro_down_ALL		GO:0010975	regulation of neuron projection development	2/4	432/14992	0.00462963	17.3519	5.6338	0.00478267	0.0206433	0.0049516	DAB2/NRP1	2	BP	Macro_down_ALL
ancestry	Macro_down_ALL		GO:0006700	C21-steroid hormone biosynthetic process	1/4	18/14992	0.0555556	208.222	14.3707	0.0047944	0.0206433	0.0049516	DAB2	1	BP	Macro_down_ALL
ancestry	Macro_down_ALL		GO:0048485	sympathetic nervous system development	1/4	18/14992	0.0555556	208.222	14.3707	0.0047944	0.0206433	0.0049516	NRP1	1	BP	Macro_down_ALL
ancestry	Macro_down_ALL		GO:2000846	regulation of corticosteroid hormone secretion	1/4	18/14992	0.0555556	208.222	14.3707	0.0047944	0.0206433	0.0049516	DAB2	1	BP	Macro_down_ALL
ancestry	Macro_down_ALL		GO:0007350	blastoderm segmentation	1/4	19/14992	0.0526316	197.263	13.9841	0.00506025	0.0206433	0.0049516	NRP1	1	BP	Macro_down_ALL
ancestry	Macro_down_ALL		GO:0010566	regulation of ketone biosynthetic process	1/4	19/14992	0.0526316	197.263	13.9841	0.00506025	0.0206433	0.0049516	DAB2	1	BP	Macro_down_ALL
ancestry	Macro_down_ALL		GO:0031290	retinal ganglion cell axon guidance	1/4	19/14992	0.0526316	197.263	13.9841	0.00506025	0.0206433	0.0049516	NRP1	1	BP	Macro_down_ALL
ancestry	Macro_down_ALL		GO:1903975	regulation of glial cell migration	1/4	19/14992	0.0526316	197.263	13.9841	0.00506025	0.0206433	0.0049516	P2RY12	1	BP	Macro_down_ALL
ancestry	Macro_down_ALL		GO:2000641	regulation of early endosome to late endosome transport	1/4	19/14992	0.0526316	197.263	13.9841	0.00506025	0.0206433	0.0049516	DAB2	1	BP	Macro_down_ALL
ancestry	Macro_down_ALL		GO:0010562	positive regulation of phosphorus metabolic process	2/4	449/14992	0.00445434	16.6949	5.51604	0.005159	0.0206433	0.0049516	DAB2/NRP1	2	BP	Macro_down_ALL
ancestry	Macro_down_ALL		GO:0045937	positive regulation of phosphate metabolic process	2/4	449/14992	0.00445434	16.6949	5.51604	0.005159	0.0206433	0.0049516	DAB2/NRP1	2	BP	Macro_down_ALL
ancestry	Macro_down_ALL		GO:0016049	cell growth	2/4	455/14992	0.0043956	16.4747	5.47602	0.00529508	0.0206433	0.0049516	DAB2/NRP1	2	BP	Macro_down_ALL
ancestry	Macro_down_ALL		GO:0021602	cranial nerve morphogenesis	1/4	20/14992	0.05	187.4	13.6268	0.00532604	0.0206433	0.0049516	NRP1	1	BP	Macro_down_ALL
ancestry	Macro_down_ALL		GO:0033630	positive regulation of cell adhesion mediated by integrin	1/4	20/14992	0.05	187.4	13.6268	0.00532604	0.0206433	0.0049516	P2RY12	1	BP	Macro_down_ALL
ancestry	Macro_down_ALL		GO:0048268	clathrin coat assembly	1/4	20/14992	0.05	187.4	13.6268	0.00532604	0.0206433	0.0049516	DAB2	1	BP	Macro_down_ALL
ancestry	Macro_down_ALL		GO:0060445	branching involved in salivary gland morphogenesis	1/4	20/14992	0.05	187.4	13.6268	0.00532604	0.0206433	0.0049516	NRP1	1	BP	Macro_down_ALL
ancestry	Macro_down_ALL		GO:0061298	retina vasculature development in camera-type eye	1/4	20/14992	0.05	187.4	13.6268	0.00532604	0.0206433	0.0049516	NRP1	1	BP	Macro_down_ALL
ancestry	Macro_down_ALL		GO:0071379	cellular response to prostaglandin stimulus	1/4	20/14992	0.05	187.4	13.6268	0.00532604	0.0206433	0.0049516	GNG2	1	BP	Macro_down_ALL
ancestry	Macro_down_ALL		GO:0090050	positive regulation of cell migration involved in sprouting angiogenesis	1/4	20/14992	0.05	187.4	13.6268	0.00532604	0.0206433	0.0049516	NRP1	1	BP	Macro_down_ALL
ancestry	Macro_down_ALL		GO:0007413	axonal fasciculation	1/4	21/14992	0.047619	178.476	13.2953	0.00559179	0.0207639	0.00498054	NRP1	1	BP	Macro_down_ALL
ancestry	Macro_down_ALL		GO:0035930	corticosteroid hormone secretion	1/4	21/14992	0.047619	178.476	13.2953	0.00559179	0.0207639	0.00498054	DAB2	1	BP	Macro_down_ALL
ancestry	Macro_down_ALL		GO:0046885	regulation of hormone biosynthetic process	1/4	21/14992	0.047619	178.476	13.2953	0.00559179	0.0207639	0.00498054	DAB2	1	BP	Macro_down_ALL
ancestry	Macro_down_ALL		GO:0048846	axon extension involved in axon guidance	1/4	21/14992	0.047619	178.476	13.2953	0.00559179	0.0207639	0.00498054	NRP1	1	BP	Macro_down_ALL
ancestry	Macro_down_ALL		GO:0106030	neuron projection fasciculation	1/4	21/14992	0.047619	178.476	13.2953	0.00559179	0.0207639	0.00498054	NRP1	1	BP	Macro_down_ALL
ancestry	Macro_down_ALL		GO:1902284	neuron projection extension involved in neuron projection guidance	1/4	21/14992	0.047619	178.476	13.2953	0.00559179	0.0207639	0.00498054	NRP1	1	BP	Macro_down_ALL
ancestry	Macro_down_ALL		GO:0003148	outflow tract septum morphogenesis	1/4	22/14992	0.0454545	170.364	12.9866	0.00585747	0.0214505	0.00514522	NRP1	1	BP	Macro_down_ALL
ancestry	Macro_down_ALL		GO:0034695	response to prostaglandin E	1/4	22/14992	0.0454545	170.364	12.9866	0.00585747	0.0214505	0.00514522	GNG2	1	BP	Macro_down_ALL
ancestry	Macro_down_ALL		GO:0044089	positive regulation of cellular component biogenesis	2/4	481/14992	0.004158	15.5842	5.31104	0.00590431	0.0214739	0.00515084	P2RY12/NRP1	2	BP	Macro_down_ALL
ancestry	Macro_down_ALL		GO:0021854	hypothalamus development	1/4	23/14992	0.0434783	162.957	12.6981	0.00612311	0.0218213	0.00523417	NRP1	1	BP	Macro_down_ALL
ancestry	Macro_down_ALL		GO:1902074	response to salt	1/4	23/14992	0.0434783	162.957	12.6981	0.00612311	0.0218213	0.00523417	DAB2	1	BP	Macro_down_ALL
ancestry	Macro_down_ALL		GO:2000831	regulation of steroid hormone secretion	1/4	23/14992	0.0434783	162.957	12.6981	0.00612311	0.0218213	0.00523417	DAB2	1	BP	Macro_down_ALL
ancestry	Macro_down_ALL		GO:0008045	motor neuron axon guidance	1/4	24/14992	0.0416667	156.167	12.4278	0.00638869	0.0224662	0.00538886	NRP1	1	BP	Macro_down_ALL
ancestry	Macro_down_ALL		GO:0051894	positive regulation of focal adhesion assembly	1/4	24/14992	0.0416667	156.167	12.4278	0.00638869	0.0224662	0.00538886	NRP1	1	BP	Macro_down_ALL
ancestry	Macro_down_ALL		GO:0010893	positive regulation of steroid biosynthetic process	1/4	25/14992	0.04	149.92	12.1739	0.00665422	0.0227961	0.00546799	DAB2	1	BP	Macro_down_ALL
ancestry	Macro_down_ALL		GO:0033622	integrin activation	1/4	25/14992	0.04	149.92	12.1739	0.00665422	0.0227961	0.00546799	P2RY12	1	BP	Macro_down_ALL
ancestry	Macro_down_ALL		GO:0120255	olefinic compound biosynthetic process	1/4	25/14992	0.04	149.92	12.1739	0.00665422	0.0227961	0.00546799	DAB2	1	BP	Macro_down_ALL
ancestry	Macro_down_ALL		GO:2000050	regulation of non-canonical Wnt signaling pathway	1/4	25/14992	0.04	149.92	12.1739	0.00665422	0.0227961	0.00546799	DAB2	1	BP	Macro_down_ALL
ancestry	Macro_down_ALL		GO:0035767	endothelial cell chemotaxis	1/4	26/14992	0.0384615	144.154	11.9347	0.0069197	0.0235536	0.00564969	NRP1	1	BP	Macro_down_ALL
ancestry	Macro_down_ALL		GO:0036010	protein localization to endosome	1/4	27/14992	0.037037	138.815	11.7088	0.00718512	0.0239432	0.00574314	NRP1	1	BP	Macro_down_ALL
ancestry	Macro_down_ALL		GO:0060384	innervation	1/4	27/14992	0.037037	138.815	11.7088	0.00718512	0.0239432	0.00574314	NRP1	1	BP	Macro_down_ALL
ancestry	Macro_down_ALL		GO:1905523	positive regulation of macrophage migration	1/4	27/14992	0.037037	138.815	11.7088	0.00718512	0.0239432	0.00574314	P2RY12	1	BP	Macro_down_ALL
ancestry	Macro_down_ALL		GO:0021801	cerebral cortex radial glia-guided migration	1/4	28/14992	0.0357143	133.857	11.4951	0.00745049	0.0239432	0.00574314	P2RY12	1	BP	Macro_down_ALL
ancestry	Macro_down_ALL		GO:0022030	telencephalon glial cell migration	1/4	28/14992	0.0357143	133.857	11.4951	0.00745049	0.0239432	0.00574314	P2RY12	1	BP	Macro_down_ALL
ancestry	Macro_down_ALL		GO:0035929	steroid hormone secretion	1/4	28/14992	0.0357143	133.857	11.4951	0.00745049	0.0239432	0.00574314	DAB2	1	BP	Macro_down_ALL
ancestry	Macro_down_ALL		GO:1903077	negative regulation of protein localization to plasma membrane	1/4	28/14992	0.0357143	133.857	11.4951	0.00745049	0.0239432	0.00574314	DAB2	1	BP	Macro_down_ALL
ancestry	Macro_down_ALL		GO:0034694	response to prostaglandin	1/4	29/14992	0.0344828	129.241	11.2925	0.00771581	0.0239432	0.00574314	GNG2	1	BP	Macro_down_ALL
ancestry	Macro_down_ALL		GO:0035590	purinergic nucleotide receptor signaling pathway	1/4	29/14992	0.0344828	129.241	11.2925	0.00771581	0.0239432	0.00574314	P2RY12	1	BP	Macro_down_ALL
ancestry	Macro_down_ALL		GO:0045940	positive regulation of steroid metabolic process	1/4	29/14992	0.0344828	129.241	11.2925	0.00771581	0.0239432	0.00574314	DAB2	1	BP	Macro_down_ALL
ancestry	Macro_down_ALL		GO:0051491	positive regulation of filopodium assembly	1/4	29/14992	0.0344828	129.241	11.2925	0.00771581	0.0239432	0.00574314	NRP1	1	BP	Macro_down_ALL
ancestry	Macro_down_ALL		GO:0060765	regulation of androgen receptor signaling pathway	1/4	29/14992	0.0344828	129.241	11.2925	0.00771581	0.0239432	0.00574314	DAB2	1	BP	Macro_down_ALL
ancestry	Macro_down_ALL		GO:0150117	positive regulation of cell-substrate junction organization	1/4	29/14992	0.0344828	129.241	11.2925	0.00771581	0.0239432	0.00574314	NRP1	1	BP	Macro_down_ALL
ancestry	Macro_down_ALL		GO:1900027	regulation of ruffle assembly	1/4	29/14992	0.0344828	129.241	11.2925	0.00771581	0.0239432	0.00574314	P2RY12	1	BP	Macro_down_ALL
ancestry	Macro_down_ALL		GO:1902932	positive regulation of alcohol biosynthetic process	1/4	29/14992	0.0344828	129.241	11.2925	0.00771581	0.0239432	0.00574314	DAB2	1	BP	Macro_down_ALL
ancestry	Macro_down_ALL		GO:0001569	branching involved in blood vessel morphogenesis	1/4	30/14992	0.0333333	124.933	11.1001	0.00798107	0.0239432	0.00574314	NRP1	1	BP	Macro_down_ALL
ancestry	Macro_down_ALL		GO:0008207	C21-steroid hormone metabolic process	1/4	30/14992	0.0333333	124.933	11.1001	0.00798107	0.0239432	0.00574314	DAB2	1	BP	Macro_down_ALL
ancestry	Macro_down_ALL		GO:0033198	response to ATP	1/4	30/14992	0.0333333	124.933	11.1001	0.00798107	0.0239432	0.00574314	P2RY12	1	BP	Macro_down_ALL
ancestry	Macro_down_ALL		GO:0061437	renal system vasculature development	1/4	30/14992	0.0333333	124.933	11.1001	0.00798107	0.0239432	0.00574314	NRP1	1	BP	Macro_down_ALL
ancestry	Macro_down_ALL		GO:0061440	kidney vasculature development	1/4	30/14992	0.0333333	124.933	11.1001	0.00798107	0.0239432	0.00574314	NRP1	1	BP	Macro_down_ALL
ancestry	Macro_down_ALL		GO:1904376	negative regulation of protein localization to cell periphery	1/4	30/14992	0.0333333	124.933	11.1001	0.00798107	0.0239432	0.00574314	DAB2	1	BP	Macro_down_ALL
ancestry	Macro_down_ALL		GO:0007435	salivary gland morphogenesis	1/4	32/14992	0.03125	117.125	10.7426	0.00851144	0.025249	0.00605636	NRP1	1	BP	Macro_down_ALL
ancestry	Macro_down_ALL		GO:0030947	regulation of vascular endothelial growth factor receptor signaling pathway	1/4	32/14992	0.03125	117.125	10.7426	0.00851144	0.025249	0.00605636	NRP1	1	BP	Macro_down_ALL
ancestry	Macro_down_ALL		GO:0007212	G protein-coupled dopamine receptor signaling pathway	1/4	34/14992	0.0294118	110.235	10.4169	0.00904159	0.0263796	0.00632755	GNG2	1	BP	Macro_down_ALL
ancestry	Macro_down_ALL		GO:0021884	forebrain neuron development	1/4	34/14992	0.0294118	110.235	10.4169	0.00904159	0.0263796	0.00632755	NRP1	1	BP	Macro_down_ALL
ancestry	Macro_down_ALL		GO:0030517	negative regulation of axon extension	1/4	34/14992	0.0294118	110.235	10.4169	0.00904159	0.0263796	0.00632755	NRP1	1	BP	Macro_down_ALL
ancestry	Macro_down_ALL		GO:0007431	salivary gland development	1/4	35/14992	0.0285714	107.086	10.2646	0.00930659	0.0267124	0.00640738	NRP1	1	BP	Macro_down_ALL
ancestry	Macro_down_ALL		GO:0032350	regulation of hormone metabolic process	1/4	35/14992	0.0285714	107.086	10.2646	0.00930659	0.0267124	0.00640738	DAB2	1	BP	Macro_down_ALL
ancestry	Macro_down_ALL		GO:0033144	negative regulation of intracellular steroid hormone receptor signaling pathway	1/4	35/14992	0.0285714	107.086	10.2646	0.00930659	0.0267124	0.00640738	DAB2	1	BP	Macro_down_ALL
ancestry	Macro_down_ALL		GO:0045773	positive regulation of axon extension	1/4	36/14992	0.0277778	104.111	10.1186	0.00957154	0.0268915	0.00645032	NRP1	1	BP	Macro_down_ALL
ancestry	Macro_down_ALL		GO:0048483	autonomic nervous system development	1/4	36/14992	0.0277778	104.111	10.1186	0.00957154	0.0268915	0.00645032	NRP1	1	BP	Macro_down_ALL
ancestry	Macro_down_ALL		GO:0140058	neuron projection arborization	1/4	36/14992	0.0277778	104.111	10.1186	0.00957154	0.0268915	0.00645032	NRP1	1	BP	Macro_down_ALL
[truncated: 2,420 more rows]

## Sheet: TableS14
DEG	Cluster	DE_class_cluster	ID	Description	GeneRatio	BgRatio	RichFactor	FoldEnrichment	zScore	pvalue	p.adjust	qvalue	geneID	Count	ONTOLOGY	DE_classes
[truncated: 9,829 more rows]

[truncated: 5 more sheets: TableS15, TableS16a, TableS16b, TableS17b, TableS17c]
