# Supplementary material for: APOE E4 Alzheimer’s Risk Converges on an Oligodendrocyte Subtype in the Human Entorhinal Cortex
Source: bioRxiv. 2025 Nov 20:2025.11.20.689483. Preprint. [Version 1] doi: 10.1101/2025.11.20.689483 (PMC12667772; doi:10.1101/2025.11.20.689483)
Supplement: Supplement 3 — Table S3 SpD marker genes. SRT SpD marker gene statistics from enrichment and MeanRatio analysis. The statistics were computed with get_mean_ratio() from DeconvoBuddies and registration_wrapper() from spatialLIBD; see package documentation for the definition of the variable names. Related to Figure 1. [file media-3.zip]

Archive with 2 entries (2 files):
- SuppTable_03.csv
- __MACOSX/._SuppTable_03.csv
