# Supplementary material for: APOE E4 Alzheimer’s Risk Converges on an Oligodendrocyte Subtype in the Human Entorhinal Cortex
Source: bioRxiv. 2025 Nov 20:2025.11.20.689483. Preprint. [Version 1] doi: 10.1101/2025.11.20.689483 (PMC12667772; doi:10.1101/2025.11.20.689483)
Supplement: Supplement 3 — Table S3 SpD marker genes. SRT SpD marker gene statistics from enrichment and MeanRatio analysis. The statistics were computed with get_mean_ratio() from DeconvoBuddies and registration_wrapper() from spatialLIBD; see package documentation for the definition of the variable names. Related to Figure 1. [file media-3.zip › SuppTable_03.csv]

SpD.target	ensembl	enrichment_stat	enrichment_pval	enrichment_fdr	enrichment_logFC	gene_name	MeanRatio	MeanRatio.rank	mean.target	SpD.2nd	mean.2nd
Inhib~Sp09D09	ENSG00000128683	17.85357863597653	6.877493502745963e-48	8.580360894025863e-44	2.5247585690939074	GAD1	3.3504953821841394	1	1.0945832693644333	LD~Sp09D02	0.32669296462390296
Inhib~Sp09D09	ENSG00000136750	15.34099348231452	8.207752289806192e-39	5.119995878381103e-35	2.2600390883943597	GAD2	3.3081800864377677	2	0.819915810624523	LD~Sp09D02	0.24784497494131413
Inhib~Sp09D09	ENSG00000157103	15.23076096335292	2.0498841394309322e-38	8.524784841180104e-35	1.4862453235979003	SLC6A1	1.8352163236203347	4	1.143457328709234	L1~Sp09D05	0.6230640573496717
Inhib~Sp09D09	ENSG00000187957	14.702844273319625	1.6291691367040077e-36	5.0813785373798e-33	1.1372851991987756	DNER	1.798069053103601	5	1.0191430923386602	L5~Sp09D03	0.5667986391176375
Inhib~Sp09D09	ENSG00000122584	13.270684231083528	2.093166640991771e-31	5.2228694026026665e-28	2.188040722726271	NA	NA	NA	NA	NA	NA
Inhib~Sp09D09	ENSG00000166006	13.103599002728206	8.139193847078288e-31	1.6924097072691456e-27	1.7223010919589756	KCNC2	1.9464870208356155	3	0.5903478141532603	L5~Sp09D03	0.3032888520879155
Inhib~Sp09D09	ENSG00000188042	12.37039301166278	3.0035358403403033e-28	5.35315902058366e-25	1.5585796082198704	NA	NA	NA	NA	NA	NA
Inhib~Sp09D09	ENSG00000118432	12.142091532636272	1.857709518150473e-27	2.8970979935556627e-24	2.3044142539531167	NA	NA	NA	NA	NA	NA
Inhib~Sp09D09	ENSG00000157005	12.083960213187012	2.9498507492053377e-27	4.08914866078731e-24	2.19396583118411	NA	NA	NA	NA	NA	NA
Inhib~Sp09D09	ENSG00000137726	12.051788965022245	3.809063969733178e-27	4.7521882086391125e-24	0.851955219966013	FXYD6	1.1561903264784787	15	1.8040641226875374	L5~Sp09D03	1.560352202722843
Inhib~Sp09D09	ENSG00000006128	11.727266185502456	4.9618899725294306e-26	5.627685390661562e-23	2.481371815719081	NA	NA	NA	NA	NA	NA
Inhib~Sp09D09	ENSG00000101438	11.326562044253558	1.1442558336427285e-24	1.1896446483772235e-21	2.572017392213368	NA	NA	NA	NA	NA	NA
Inhib~Sp09D09	ENSG00000171951	11.15673111351988	4.277632113552783e-24	4.105210634514194e-21	1.4286439537936355	SCG2	1.4279880843597974	6	0.8992815539325117	L5~Sp09D03	0.6297542421971133
Inhib~Sp09D09	ENSG00000241563	10.996954401013758	1.4692977864892824e-23	1.3093542274457348e-20	1.7296891749644567	NA	NA	NA	NA	NA	NA
Inhib~Sp09D09	ENSG00000106852	10.933079803267328	2.4018491996886532e-23	1.9976980410210427e-20	2.082648157552843	NA	NA	NA	NA	NA	NA
Inhib~Sp09D09	ENSG00000004848	10.890368999787947	3.3342685778483685e-23	2.5998959235772653e-20	2.2311991814357475	NA	NA	NA	NA	NA	NA
Inhib~Sp09D09	ENSG00000168081	10.47188301846338	8.075286670555377e-22	5.9263103824616985e-19	2.362459532482706	NA	NA	NA	NA	NA	NA
Inhib~Sp09D09	ENSG00000172348	10.38032523845906	1.6108103080468445e-21	1.1164705223995794e-18	0.9411609220737769	RCAN2	1.2890459099734912	10	0.6239566752804176	L2.3~Sp09D01	0.48404534737886035
Inhib~Sp09D09	ENSG00000159248	10.342099700064951	2.1474394734966616e-21	1.3630559004834174e-18	2.331403192877163	NA	NA	NA	NA	NA	NA
Inhib~Sp09D09	ENSG00000186310	10.339787493011665	2.185084803596373e-21	1.3630559004834174e-18	1.0063779975578278	NAP1L3	1.2229877107827047	12	0.8153987362671706	L5~Sp09D03	0.6667268436780288
Inhib~Sp09D09	ENSG00000163273	10.245741419318396	4.424239913984678e-21	2.628419865089183e-18	2.4664836865135884	NA	NA	NA	NA	NA	NA
Inhib~Sp09D09	ENSG00000105880	10.221035273563155	5.32260113212695e-21	3.0183987147461743e-18	2.5298382237889525	NA	NA	NA	NA	NA	NA
Inhib~Sp09D09	ENSG00000151789	10.120946490820314	1.1233406372942352e-20	6.093390343862121e-18	1.748138117790259	NA	NA	NA	NA	NA	NA
Inhib~Sp09D09	ENSG00000178568	9.940054752869369	4.2972768433187524e-20	2.2338677457185318e-17	1.768369922097773	NA	NA	NA	NA	NA	NA
Inhib~Sp09D09	ENSG00000217236	9.930059361943531	4.6264992187689476e-20	2.3088081701344557e-17	2.2326331404456115	NA	NA	NA	NA	NA	NA
Inhib~Sp09D09	ENSG00000170419	9.784805934249706	1.3473187489757198e-19	6.465057197008108e-17	1.4481566165399649	NA	NA	NA	NA	NA	NA
Inhib~Sp09D09	ENSG00000151136	9.620235449367675	4.482974706112323e-19	2.0714663864243459e-16	2.261305749145949	NA	NA	NA	NA	NA	NA
Inhib~Sp09D09	ENSG00000163630	9.573225877652233	6.308574120031887e-19	2.8109203829113507e-16	1.2115383452281283	SYNPR	1.3800521041532203	7	0.7753584313928469	L6~Sp09D04	0.561832722880123
Inhib~Sp09D09	ENSG00000144355	9.550055339779215	7.463292942657771e-19	3.2107600949171844e-16	2.00579633615363	NA	NA	NA	NA	NA	NA
Inhib~Sp09D09	ENSG00000277954	9.495182676485898	1.110368733845215e-18	4.617653441150967e-16	2.246243246537593	NA	NA	NA	NA	NA	NA
Inhib~Sp09D09	ENSG00000006377	9.413608025578935	2.0001740436141384e-18	8.04973269939677e-16	2.2768237742009765	NA	NA	NA	NA	NA	NA
Inhib~Sp09D09	ENSG00000143153	9.39507369721628	2.28555215070543e-18	8.910796447562796e-16	0.8077990469382564	ATP1B1	1.0407642317140187	45	2.3176199002299294	L5~Sp09D03	2.2268443030685985
Inhib~Sp09D09	ENSG00000167306	9.371648438083144	2.7046992605980558e-18	1.022540241673374e-15	2.227410981359364	NA	NA	NA	NA	NA	NA
Inhib~Sp09D09	ENSG00000170049	9.285468691175542	5.016137463658531e-18	1.840627382253054e-15	2.1377269973271122	NA	NA	NA	NA	NA	NA
Inhib~Sp09D09	ENSG00000145681	9.25540569880975	6.218050820999409e-18	2.2164686297939607e-15	2.0757453703944955	NA	NA	NA	NA	NA	NA
Inhib~Sp09D09	ENSG00000145708	9.124571562243826	1.577040535495079e-17	5.465321589121279e-15	2.0431403149126086	NA	NA	NA	NA	NA	NA
Inhib~Sp09D09	ENSG00000144227	9.09050724132164	2.0072221385570297e-17	6.768136054226352e-15	2.1926034451467546	NA	NA	NA	NA	NA	NA
Inhib~Sp09D09	ENSG00000087460	8.989411137551855	4.095289128167367e-17	1.3445480832372649e-14	0.5530762444959745	GNAS	1.0977944266230746	24	3.2212371218172193	L2.3~Sp09D01	2.934280812233732
Inhib~Sp09D09	ENSG00000145824	8.94181742898352	5.720743381997839e-17	1.8300511393283343e-14	1.7033188441469342	NA	NA	NA	NA	NA	NA
Inhib~Sp09D09	ENSG00000153012	8.93332622352331	6.071686142057747e-17	1.893758907707811e-14	2.0917754593348756	NA	NA	NA	NA	NA	NA
Inhib~Sp09D09	ENSG00000115844	8.909865763966396	7.156194554314385e-17	2.1775776404786896e-14	2.0050034664314444	NA	NA	NA	NA	NA	NA
Inhib~Sp09D09	ENSG00000157404	8.8843588068794	8.553980375062604e-17	2.5409395037924057e-14	1.8423917791138844	NA	NA	NA	NA	NA	NA
Inhib~Sp09D09	ENSG00000182287	8.742373309945268	2.297872581553644e-16	6.667036820340295e-14	0.9078913835620758	NA	NA	NA	NA	NA	NA
Inhib~Sp09D09	ENSG00000170745	8.732787811134926	2.4556382272851766e-16	6.962850573547697e-14	2.07168483444885	NA	NA	NA	NA	NA	NA
Inhib~Sp09D09	ENSG00000147571	8.68291055892739	3.4669310020008264e-16	9.611873595769403e-14	2.2689070530314686	NA	NA	NA	NA	NA	NA
Inhib~Sp09D09	ENSG00000114631	8.453249046632738	1.6730337306987854e-15	4.5375584400430533e-13	0.6602763358171556	PODXL2	1.1991425847956312	13	0.6260058099339247	L5~Sp09D03	0.5220445156992022
Inhib~Sp09D09	ENSG00000171189	8.376738535501085	2.8115786782488085e-15	7.46324587017705e-13	1.9624870953858606	NA	NA	NA	NA	NA	NA
Inhib~Sp09D09	ENSG00000168824	8.359880903718246	3.1511333351112213e-15	8.19032072684325e-13	1.0334888177062094	NA	NA	NA	NA	NA	NA
Inhib~Sp09D09	ENSG00000122012	8.314697940521558	4.274684639834653e-15	1.088387052379125e-12	1.8408045522991938	NA	NA	NA	NA	NA	NA
Inhib~Sp09D09	ENSG00000159164	8.265654433372923	5.9455506309056175e-15	1.4835337934235698e-12	0.8488338541568867	SV2A	1.0277235357894787	59	1.1290727233072064	L5~Sp09D03	1.0986152248035004
Inhib~Sp09D09	ENSG00000144596	8.21501423410453	8.34896650772896e-15	2.042386395106402e-12	1.7766987198573723	NA	NA	NA	NA	NA	NA
Inhib~Sp09D09	ENSG00000225968	8.195311877442792	9.524784321967017e-15	2.2852155615550097e-12	1.918430001151054	NA	NA	NA	NA	NA	NA
Inhib~Sp09D09	ENSG00000107105	8.116763937566766	1.607644096172538e-14	3.784333536575205e-12	1.1952847747561315	NA	NA	NA	NA	NA	NA
Inhib~Sp09D09	ENSG00000164442	8.103374216603488	1.7571747472826827e-14	4.0597244716849535e-12	1.4235407877392674	NA	NA	NA	NA	NA	NA
Inhib~Sp09D09	ENSG00000204103	8.079942406948566	2.052665087087272e-14	4.6561908411819645e-12	1.8016870168548376	NA	NA	NA	NA	NA	NA
Inhib~Sp09D09	ENSG00000248485	8.028842132340074	2.8782582596863035e-14	6.4123482228297e-12	2.1372623950144964	NA	NA	NA	NA	NA	NA
Inhib~Sp09D09	ENSG00000231764	8.010387657870504	3.250979620826571e-14	7.115652938496894e-12	1.987952562521634	NA	NA	NA	NA	NA	NA
Inhib~Sp09D09	ENSG00000122585	8.001407432673282	3.449232954490824e-14	7.419419024177159e-12	1.967263154624143	NA	NA	NA	NA	NA	NA
Inhib~Sp09D09	ENSG00000146469	7.982858953202103	3.897339369975766e-14	8.241221352511467e-12	2.1912720281769626	NA	NA	NA	NA	NA	NA
Inhib~Sp09D09	ENSG00000173482	7.978476432433041	4.011352613838083e-14	8.27256952592872e-12	1.0039972314176577	NA	NA	NA	NA	NA	NA
Inhib~Sp09D09	ENSG00000007402	7.977214861188678	4.044779906072876e-14	8.27256952592872e-12	1.7685234507076721	NA	NA	NA	NA	NA	NA
Inhib~Sp09D09	ENSG00000107242	7.959175715137746	4.5539886480739115e-14	9.163800382801631e-12	1.3159123130090353	NA	NA	NA	NA	NA	NA
Inhib~Sp09D09	ENSG00000130643	7.920409385646017	5.872511928667759e-14	1.1629437908263326e-11	0.8477741336087361	CALY	1.081038394056686	28	1.3092137466979907	L2.3~Sp09D01	1.2110705354183193
Inhib~Sp09D09	ENSG00000113532	7.8932875147546895	7.012818197688683e-14	1.3670612474119376e-11	1.6013730633364454	NA	NA	NA	NA	NA	NA
Inhib~Sp09D09	ENSG00000017427	7.867329136401629	8.308184577961225e-14	1.5926962809505796e-11	1.786258201692724	NA	NA	NA	NA	NA	NA
Inhib~Sp09D09	ENSG00000187094	7.865177400301683	8.425613541418585e-14	1.5926962809505796e-11	1.3111516568680786	CCK	0.8442247556034086	572	2.107973922786185	L2.3~Sp09D01	2.496934505645376
Inhib~Sp09D09	ENSG00000107742	7.847858576630262	9.43246764668171e-14	1.756409945671657e-11	0.5356310971935753	SPOCK2	1.1435458335017754	17	0.8870381202744514	L5~Sp09D03	0.7756909205450524
Inhib~Sp09D09	ENSG00000154127	7.839625004949101	9.951966375210086e-14	1.8258931249576624e-11	1.7876633576838192	NA	NA	NA	NA	NA	NA
Inhib~Sp09D09	ENSG00000144285	7.8231545366526145	1.1077481879662207e-13	2.002937158415445e-11	1.6223979454828494	NA	NA	NA	NA	NA	NA
Inhib~Sp09D09	ENSG00000178718	7.790861413728075	1.3661637424752874e-13	2.434894121588812e-11	1.5783080389424513	NA	NA	NA	NA	NA	NA
Inhib~Sp09D09	ENSG00000171208	7.7027676373048894	2.414038102302841e-13	4.2419069527225696e-11	1.188509889990824	NA	NA	NA	NA	NA	NA
Inhib~Sp09D09	ENSG00000196628	7.682401364182351	2.75206064098618e-13	4.7687095217977196e-11	0.6033212394715387	TCF4	1.1318618989383442	19	0.8086735698571191	L5~Sp09D03	0.714463107748068
Inhib~Sp09D09	ENSG00000145730	7.674567167263351	2.8941836209058145e-13	4.946278747180951e-11	0.9493346575393354	PAM	1.0918263214827069	27	0.5627844952453858	L2.3~Sp09D01	0.5154523976680842
Inhib~Sp09D09	ENSG00000215475	7.65799205987862	3.2191992371853175e-13	5.4273959031248675e-11	1.7441190783592393	NA	NA	NA	NA	NA	NA
Inhib~Sp09D09	ENSG00000166863	7.626789681315009	3.9318052776793404e-13	6.54042701924366e-11	1.8760952907061026	NA	NA	NA	NA	NA	NA
Inhib~Sp09D09	ENSG00000168843	7.607493142205295	4.4482502765084425e-13	7.302154006542017e-11	1.6541049774333383	NA	NA	NA	NA	NA	NA
Inhib~Sp09D09	ENSG00000182836	7.470509201234878	1.0622579933342733e-12	1.7211338603686226e-10	1.2824742453956253	NA	NA	NA	NA	NA	NA
Inhib~Sp09D09	ENSG00000259834	7.460400752261554	1.1322851630723674e-12	1.811075601857802e-10	1.616100387680902	NA	NA	NA	NA	NA	NA
Inhib~Sp09D09	ENSG00000168032	7.428817585635249	1.3817530873083112e-12	2.1821204452225938e-10	1.8068117272993678	NA	NA	NA	NA	NA	NA
Inhib~Sp09D09	ENSG00000187123	7.4234419803517095	1.4293076788162442e-12	2.2290053251139327e-10	1.6657126007427396	NA	NA	NA	NA	NA	NA
Inhib~Sp09D09	ENSG00000074527	7.37609132914358	1.9243162813296772e-12	2.963922213070253e-10	1.4908852263622232	NA	NA	NA	NA	NA	NA
Inhib~Sp09D09	ENSG00000152578	7.330666668588868	2.5566963159890923e-12	3.889919907107307e-10	0.9288968982738548	NA	NA	NA	NA	NA	NA
Inhib~Sp09D09	ENSG00000198825	7.319823325867136	2.735675890022937e-12	4.105967449880806e-10	0.7150002633094823	INPP5F	1.0536254268263374	36	0.807588990483499	L5~Sp09D03	0.7664858591312346
Inhib~Sp09D09	ENSG00000115353	7.318141677612935	2.7645180008815945e-12	4.105967449880806e-10	1.6377470535081975	NA	NA	NA	NA	NA	NA
Inhib~Sp09D09	ENSG00000161544	7.314497775135319	2.8280475572804807e-12	4.1509083911330915e-10	1.6819314875416707	NA	NA	NA	NA	NA	NA
Inhib~Sp09D09	ENSG00000115963	7.305724940759099	2.9869617505865533e-12	4.333178465153237e-10	1.7110257584691386	NA	NA	NA	NA	NA	NA
Inhib~Sp09D09	ENSG00000136546	7.265586818763399	3.833776464550939e-12	5.497723582958335e-10	1.7092862043641457	NA	NA	NA	NA	NA	NA
Inhib~Sp09D09	ENSG00000172137	7.239980292709329	4.493440029320307e-12	6.370472477931835e-10	1.349648886711728	NA	NA	NA	NA	NA	NA
Inhib~Sp09D09	ENSG00000029534	7.202173425425475	5.6767018896323364e-12	7.957587952253149e-10	1.685306584610156	NA	NA	NA	NA	NA	NA
Inhib~Sp09D09	ENSG00000188730	7.1443884437760445	8.101974235343593e-12	1.1231136728905186e-9	1.6750901256786068	NA	NA	NA	NA	NA	NA
Inhib~Sp09D09	ENSG00000213626	7.0975603270949525	1.0794332858082455e-11	1.4798911729388652e-9	1.6519753483248394	NA	NA	NA	NA	NA	NA
Inhib~Sp09D09	ENSG00000116729	7.090914455106919	1.1241813584830961e-11	1.524487677003816e-9	0.7310959204757049	NA	NA	NA	NA	NA	NA
Inhib~Sp09D09	ENSG00000182636	7.087018567922185	1.1512574536482191e-11	1.5444180636252884e-9	0.5516427274990188	NDN	1.122925384342044	22	0.5707943026988567	L5~Sp09D03	0.5083100895731397
Inhib~Sp09D09	ENSG00000165731	7.059504632288186	1.3616417136520554e-11	1.8072172361194726e-9	1.6319347243901519	NA	NA	NA	NA	NA	NA
Inhib~Sp09D09	ENSG00000105464	7.0512929814424465	1.431466556931082e-11	1.879892290976019e-9	1.6215104730506829	NA	NA	NA	NA	NA	NA
Inhib~Sp09D09	ENSG00000152932	7.026133325890475	1.6680936825561062e-11	2.16782674828854e-9	1.0924162455510118	RAB3C	1.0677568481729822	32	0.7554880464345393	L5~Sp09D03	0.7075468986476088
Inhib~Sp09D09	ENSG00000129159	7.008421864393085	1.8573650486291906e-11	2.3889161182162662e-9	1.3443795953737694	NA	NA	NA	NA	NA	NA
Inhib~Sp09D09	ENSG00000163888	6.99179664407983	2.054189982732806e-11	2.596077755010033e-9	0.7955855157921731	CAMK2N2	1.291378190387545	9	0.5978736980338614	LD~Sp09D02	0.46297335860569117
Inhib~Sp09D09	ENSG00000022355	6.991326157855814	2.0600488758095004e-11	2.596077755010033e-9	0.9870021747342139	GABRA1	0.9494658181489	225	1.0175618689245354	L5~Sp09D03	1.0717203815808736
Inhib~Sp09D09	ENSG00000145248	6.966224556440667	2.397674351958804e-11	2.9913385215038038e-9	1.7869136081505175	NA	NA	NA	NA	NA	NA
Inhib~Sp09D09	ENSG00000162873	6.954250395106969	2.577371374514289e-11	3.146886623257039e-9	1.6786923322403176	NA	NA	NA	NA	NA	NA
Inhib~Sp09D09	ENSG00000100362	6.9538852431385925	2.5830545511758532e-11	3.146886623257039e-9	2.0789283793280027	NA	NA	NA	NA	NA	NA
Inhib~Sp09D09	ENSG00000270059	6.952927284243458	2.5980227813039035e-11	3.146886623257039e-9	1.5012876730343945	NA	NA	NA	NA	NA	NA
Inhib~Sp09D09	ENSG00000177432	6.943240815699158	2.754252781690565e-11	3.30404401003572e-9	0.8964893963579168	NAP1L5	1.0417200067127255	43	0.7208257480169449	L5~Sp09D03	0.6919572854241308
Inhib~Sp09D09	ENSG00000155974	6.935182625457893	2.891236525988652e-11	3.4353397045937547e-9	1.6652416169503548	NA	NA	NA	NA	NA	NA
Inhib~Sp09D09	ENSG00000087085	6.914705824603349	3.270217364487301e-11	3.848984135787129e-9	1.2200667739444406	NA	NA	NA	NA	NA	NA
Inhib~Sp09D09	ENSG00000198300	6.87524011440891	4.1436015046971524e-11	4.831361903981464e-9	0.6354977622012966	PEG3	1.0961312282103859	25	0.819469912446469	L5~Sp09D03	0.747602012748408
Inhib~Sp09D09	ENSG00000167642	6.84083516915433	5.089506245541286e-11	5.844593859383076e-9	0.7289870231633607	SPINT2	1.0405652917054333	46	0.6991588797506771	L5~Sp09D03	0.6719029409531732
Inhib~Sp09D09	ENSG00000092096	6.840283340770947	5.106289922032344e-11	5.844593859383076e-9	0.4505741447807037	SLC22A17	0.9890987251332876	118	1.5078446992245425	L2.3~Sp09D01	1.524463292601404
Inhib~Sp09D09	ENSG00000147041	6.838511984231167	5.160533818443554e-11	5.852983628991071e-9	1.581316031061117	NA	NA	NA	NA	NA	NA
Inhib~Sp09D09	ENSG00000171873	6.827449533491231	5.512349274560788e-11	6.164207508644641e-9	1.5965522678542656	NA	NA	NA	NA	NA	NA
Inhib~Sp09D09	ENSG00000169282	6.826799064063537	5.533754736840332e-11	6.164207508644641e-9	0.9895069487303865	NA	NA	NA	NA	NA	NA
Inhib~Sp09D09	ENSG00000168993	6.809038210423245	6.150874912963846e-11	6.791001364082914e-9	0.8108330751059459	CPLX1	1.0392143884464662	49	0.7940843579126405	L5~Sp09D03	0.7641198647179305
Inhib~Sp09D09	ENSG00000064999	6.778639137873821	7.36784377388523e-11	8.063264817806326e-9	1.0374678479187898	NA	NA	NA	NA	NA	NA
Inhib~Sp09D09	ENSG00000104341	6.762422372516766	8.110897545374787e-11	8.799265893573551e-9	0.7442913059718631	NA	NA	NA	NA	NA	NA
Inhib~Sp09D09	ENSG00000174938	6.755732261723311	8.438476307955809e-11	9.075726760177299e-9	0.6044393656817846	SEZ6L2	0.9773085126750299	153	1.0956509889924306	L5~Sp09D03	1.1210901928946477
Inhib~Sp09D09	ENSG00000174469	6.721376408207258	1.0336771351758381e-10	1.1016772840361413e-8	1.2621710186863466	NA	NA	NA	NA	NA	NA
Inhib~Sp09D09	ENSG00000163536	6.720018725758819	1.0419839653435771e-10	1.1016772840361413e-8	0.7486136432750103	SERPINI1	0.88839382914402	415	1.456815564625076	L5~Sp09D03	1.6398308011985387
Inhib~Sp09D09	ENSG00000084234	6.686875359503415	1.2664011078982295e-10	1.3276991783309505e-8	0.501847449497011	APLP2	1.034932366688162	51	1.0729709482576149	L5~Sp09D03	1.0367546545009296
Inhib~Sp09D09	ENSG00000176907	6.659931248046537	1.4832928887467737e-10	1.5421301733337293e-8	1.656703325263752	NA	NA	NA	NA	NA	NA
Inhib~Sp09D09	ENSG00000143369	6.610768247983399	1.9770149792416224e-10	2.0310471995033988e-8	1.3918215056688188	NA	NA	NA	NA	NA	NA
Inhib~Sp09D09	ENSG00000182534	6.609980401808939	1.9861154082992518e-10	2.0310471995033988e-8	0.44622694823890985	MXRA7	1.2773619599104824	11	0.6010584096788834	L2.3~Sp09D01	0.4705466645656221
Inhib~Sp09D09	ENSG00000168243	6.60788269102769	2.0105472150864796e-10	2.039316020765766e-8	0.9743710694949762	NA	NA	NA	NA	NA	NA
Inhib~Sp09D09	ENSG00000128596	6.603545859811758	2.061997558036314e-10	2.0616199394732628e-8	1.0654984731651829	NA	NA	NA	NA	NA	NA
Inhib~Sp09D09	ENSG00000173258	6.603247372955938	2.0655858643327814e-10	2.0616199394732628e-8	0.5125812463442005	ZNF483	1.0622656167682947	34	0.8215591817758281	L5~Sp09D03	0.7734027806296112
Inhib~Sp09D09	ENSG00000102226	6.589820761989909	2.2334972493251028e-10	2.2115168002047603e-8	0.50621783137469	USP11	1.029607223326602	57	0.9306779994459897	L5~Sp09D03	0.9039155693168336
Inhib~Sp09D09	ENSG00000081138	6.52550362463943	3.2427872593945487e-10	3.1855916415910545e-8	1.6060732140521634	NA	NA	NA	NA	NA	NA
Inhib~Sp09D09	ENSG00000078295	6.50765725291897	3.5946500143260605e-10	3.503660435838432e-8	0.7155324846598717	NA	NA	NA	NA	NA	NA
Inhib~Sp09D09	ENSG00000234965	6.471570175496582	4.4244816224179437e-10	4.27905680009971e-8	1.5959160556877223	NA	NA	NA	NA	NA	NA
Inhib~Sp09D09	ENSG00000114805	6.461908816020036	4.676851801436066e-10	4.4883386980551045e-8	1.6223717526154777	NA	NA	NA	NA	NA	NA
Inhib~Sp09D09	ENSG00000182132	6.460573246120238	4.712832146617136e-10	4.488343042839343e-8	1.1148087362775716	NA	NA	NA	NA	NA	NA
Inhib~Sp09D09	ENSG00000181195	6.448189707847559	5.059646176446887e-10	4.782132249799346e-8	1.7096220735071304	NA	NA	NA	NA	NA	NA
Inhib~Sp09D09	ENSG00000117906	6.429758140688564	5.622679180343797e-10	5.274326725862347e-8	0.5041594816634996	RCN2	0.9934661009210353	107	0.6610066919753894	L5~Sp09D03	0.6653540481779648
Inhib~Sp09D09	ENSG00000182968	6.397102743505688	6.774922779788052e-10	6.30775646273401e-8	1.5679927903394038	NA	NA	NA	NA	NA	NA
Inhib~Sp09D09	ENSG00000102316	6.3913155836258975	7.002001583479259e-10	6.470886796702759e-8	0.43224564111694347	NA	NA	NA	NA	NA	NA
Inhib~Sp09D09	ENSG00000187664	6.388191375129417	7.127676238922925e-10	6.53859476152959e-8	1.3717476054366964	NA	NA	NA	NA	NA	NA
Inhib~Sp09D09	ENSG00000105409	6.362439781145198	8.251401698010169e-10	7.514196174041961e-8	0.7031224731780231	ATP1A3	1.0112082553214192	79	1.361147803955402	L5~Sp09D03	1.3460608107107987
Inhib~Sp09D09	ENSG00000120053	6.353348977044743	8.688197666416592e-10	7.854634354073435e-8	0.7226325290930209	GOT1	0.9169035025783534	331	0.840530164152583	L5~Sp09D03	0.916705151402512
Inhib~Sp09D09	ENSG00000131094	6.351324116265801	8.788533064804741e-10	7.888182627086615e-8	1.0215832124146993	NA	NA	NA	NA	NA	NA
Inhib~Sp09D09	ENSG00000254585	6.328909170967532	9.978012703020126e-10	8.828772090984332e-8	1.5468429230038363	NA	NA	NA	NA	NA	NA
Inhib~Sp09D09	ENSG00000197584	6.319746271909233	1.0508483707397595e-9	9.23266498123186e-8	1.4262056730907609	NA	NA	NA	NA	NA	NA
Inhib~Sp09D09	ENSG00000123901	6.317665902796544	1.0632721054231082e-9	9.276491459621466e-8	1.6829765794214904	NA	NA	NA	NA	NA	NA
Inhib~Sp09D09	ENSG00000166848	6.300452012416974	1.1717497560739977e-9	1.0151909692207774e-7	0.40496770032596424	TERF2IP	0.9910726875083511	113	1.001018896064431	L2.3~Sp09D01	1.0100358012903026
Inhib~Sp09D09	ENSG00000134313	6.295263930369501	1.2065206175003143e-9	1.0333176903609652e-7	0.39650366685936783	NA	NA	NA	NA	NA	NA
Inhib~Sp09D09	ENSG00000145864	6.294864848009758	1.2092367969918316e-9	1.0333176903609652e-7	0.8921711630954641	GABRB2	0.9944986392209805	103	0.7673576856201388	L5~Sp09D03	0.7716025496236297
Inhib~Sp09D09	ENSG00000140941	6.271421980622903	1.3797569770658977e-9	1.1710100711479007e-7	0.36104822282505666	MAP1LC3B	1.0518701288645027	38	0.7586884664559272	L5~Sp09D03	0.7212757978733876
Inhib~Sp09D09	ENSG00000155511	6.2635447989698125	1.4421803187107317e-9	1.215719030826695e-7	0.8049654144455898	NA	NA	NA	NA	NA	NA
Inhib~Sp09D09	ENSG00000145194	6.259708059584584	1.473578931759629e-9	1.2338503860827606e-7	1.3362355889548807	NA	NA	NA	NA	NA	NA
Inhib~Sp09D09	ENSG00000100285	6.247200185242041	1.5806622445609904e-9	1.314689477542861e-7	1.034108634427655	NA	NA	NA	NA	NA	NA
Inhib~Sp09D09	ENSG00000124191	6.238914914691432	1.655754631593771e-9	1.368026144620125e-7	1.2474871175511095	NA	NA	NA	NA	NA	NA
Inhib~Sp09D09	ENSG00000171303	6.231822506151849	1.7228036808378969e-9	1.414059126456158e-7	1.2915698682068653	NA	NA	NA	NA	NA	NA
Inhib~Sp09D09	ENSG00000120727	6.22544485040014	1.7853623901953536e-9	1.4558288352991653e-7	0.4364652184794663	PAIP2	1.148458673182115	16	0.5955627016860816	L5~Sp09D03	0.5185756489050792
Inhib~Sp09D09	ENSG00000102678	6.222338419041367	1.8166341814495478e-9	1.471709613491205e-7	1.5836652666439253	NA	NA	NA	NA	NA	NA
Inhib~Sp09D09	ENSG00000128564	6.19685414179449	2.094266069142291e-9	1.6856815147496274e-7	1.0274627279804647	VGF	1.0131443723108517	77	0.6578570049263023	L2.3~Sp09D01	0.6493220738381197
Inhib~Sp09D09	ENSG00000247556	6.129427025814867	3.044956220512071e-9	2.4351842184043974e-7	0.43713734396291515	OIP5-AS1	1.1418337905017553	18	0.6838667881338277	L5~Sp09D03	0.5989197322959908
Inhib~Sp09D09	ENSG00000196104	6.069505595624091	4.2361446302791966e-9	3.3662509813607174e-7	0.9823747264915123	NA	NA	NA	NA	NA	NA
Inhib~Sp09D09	ENSG00000164830	6.037503855630851	5.048198106075381e-9	3.9861594665440793e-7	0.6987760433129627	OXR1	0.8570895785948068	522	0.6287026157486861	L5~Sp09D03	0.7335319801454595
Inhib~Sp09D09	ENSG00000087494	6.013345857070697	5.760258748868012e-9	4.5198105755268754e-7	1.5898164867110471	NA	NA	NA	NA	NA	NA
Inhib~Sp09D09	ENSG00000183044	5.989487072177308	6.559572807051687e-9	5.114826896298553e-7	0.6673672593096677	ABAT	1.3334765551445669	8	0.6382376126713137	LD~Sp09D02	0.4786267971558901
Inhib~Sp09D09	ENSG00000211772	5.975763980369808	7.0674341682155295e-9	5.476603023767512e-7	1.5612353988111276	NA	NA	NA	NA	NA	NA
Inhib~Sp09D09	ENSG00000168079	5.957434341621776	7.806129109900767e-9	5.974801642645519e-7	1.5692259474883024	NA	NA	NA	NA	NA	NA
Inhib~Sp09D09	ENSG00000198785	5.952966798368123	7.997313948230163e-9	6.083810293787775e-7	1.3177152381212582	NA	NA	NA	NA	NA	NA
Inhib~Sp09D09	ENSG00000125746	5.9368406922078805	8.726258241442102e-9	6.598108958801919e-7	0.6098917793204754	NA	NA	NA	NA	NA	NA
Inhib~Sp09D09	ENSG00000181234	5.930905689617801	9.010565148274265e-9	6.772036794570465e-7	1.301676364890127	NA	NA	NA	NA	NA	NA
Inhib~Sp09D09	ENSG00000060982	5.928448355986598	9.130912347616357e-9	6.821392961009681e-7	1.1445588218085188	NA	NA	NA	NA	NA	NA
Inhib~Sp09D09	ENSG00000128739	5.920968035962167	9.507010139450542e-9	7.06008681546339e-7	0.43545700520456915	SNRPN	0.9745294520173963	159	1.7619890185752887	L5~Sp09D03	1.8080408087490367
Inhib~Sp09D09	ENSG00000155093	5.903760002269621	1.0430600549068352e-8	7.700128547347737e-7	0.5859011456393107	PTPRN2	1.0350826301432758	50	0.7417519657213683	L5~Sp09D03	0.7166113546110761
Inhib~Sp09D09	ENSG00000110955	5.89707268375505	1.081270001294387e-8	7.935249727146337e-7	0.3996753669487314	ATP5F1B	0.9680152251495548	173	1.6372769935481355	L5~Sp09D03	1.6913752501105364
Inhib~Sp09D09	ENSG00000095539	5.894033807555067	1.0990822835100083e-8	8.018801502380622e-7	1.2696393020094021	NA	NA	NA	NA	NA	NA
Inhib~Sp09D09	ENSG00000189056	5.885304370012483	1.151859414122304e-8	8.354998866622016e-7	1.6580696938730102	NA	NA	NA	NA	NA	NA
Inhib~Sp09D09	ENSG00000021645	5.868601262754003	1.2598341695330957e-8	9.085370577511504e-7	0.6721065379952886	NRXN3	0.9613917094449667	193	0.5722118807130266	L2.3~Sp09D01	0.595191195317648
Inhib~Sp09D09	ENSG00000268182	5.8570463372496935	1.3402515343498623e-8	9.554844652885075e-7	1.3093590652465559	NA	NA	NA	NA	NA	NA
Inhib~Sp09D09	ENSG00000175352	5.823295156138994	1.604942609392013e-8	1.1376854542485655e-6	0.8841423256631092	NA	NA	NA	NA	NA	NA
Inhib~Sp09D09	ENSG00000174460	5.808027878403223	1.7408360463151834e-8	1.224360505245359e-6	1.1094695337394964	NA	NA	NA	NA	NA	NA
Inhib~Sp09D09	ENSG00000165443	5.807380146943864	1.7468432986027087e-8	1.224360505245359e-6	0.4260675794538039	PHYHIPL	1.0978730892465698	23	0.5650545503849741	L5~Sp09D03	0.5146811192655705
Inhib~Sp09D09	ENSG00000139190	5.799462721932777	1.8219276423765546e-8	1.269853031636307e-6	1.026859942785998	NA	NA	NA	NA	NA	NA
Inhib~Sp09D09	ENSG00000143248	5.787242860436802	1.9440373696870904e-8	1.3436209388767353e-6	0.9228875657849827	NA	NA	NA	NA	NA	NA
Inhib~Sp09D09	ENSG00000184408	5.784465112766376	1.9728895923395155e-8	1.3524049754960328e-6	1.181707220715721	NA	NA	NA	NA	NA	NA
Inhib~Sp09D09	ENSG00000155158	5.7713464421315965	2.1148985137358193e-8	1.4418291725337748e-6	1.206552474400354	NA	NA	NA	NA	NA	NA
Inhib~Sp09D09	ENSG00000152234	5.734928522982316	2.563456001529048e-8	1.7381346236454565e-6	0.4204096051559178	ATP5F1A	1.0104567610360087	82	1.2916694357181848	L5~Sp09D03	1.2783025316133787
Inhib~Sp09D09	ENSG00000240694	5.727209394358818	2.6698224479301773e-8	1.8004705329933454e-6	0.8027493044005087	PNMA2	1.0519073224186444	37	1.1611723586595357	L2.3~Sp09D01	1.1038732537669373
Inhib~Sp09D09	ENSG00000065154	5.721832061694193	2.7464520368422874e-8	1.8421900866475473e-6	0.4304040789534722	OAT	0.8596722085341395	511	0.6115350234281015	L5~Sp09D03	0.7113583728277708
Inhib~Sp09D09	ENSG00000035862	5.709642032330353	2.9281973953776766e-8	1.9432652167994645e-6	0.46190939101445716	TIMP2	1.1265959625173527	21	0.9215127244814568	L5~Sp09D03	0.8179620335424937
Inhib~Sp09D09	ENSG00000095713	5.709635802697715	2.928293209027728e-8	1.9432652167994645e-6	1.2368432589081397	NA	NA	NA	NA	NA	NA
Inhib~Sp09D09	ENSG00000085365	5.6863774294000455	3.308182192935758e-8	2.1722568967929743e-6	0.4765094026249097	NA	NA	NA	NA	NA	NA
Inhib~Sp09D09	ENSG00000172379	5.669346952973488	3.6164146592131874e-8	2.3622193344682577e-6	0.43081159408402336	ARNT2	0.9514499226383221	220	0.7093564030104448	L2.3~Sp09D01	0.7455530618400132
Inhib~Sp09D09	ENSG00000145147	5.643751182164668	4.13298827922038e-8	2.6855813422684095e-6	1.4361158665855374	NA	NA	NA	NA	NA	NA
Inhib~Sp09D09	ENSG00000184992	5.611228522440501	4.893989156335381e-8	3.155108899248595e-6	0.4969809960033278	NA	NA	NA	NA	NA	NA
Inhib~Sp09D09	ENSG00000115828	5.610749954749882	4.9061488173631565e-8	3.155108899248595e-6	1.2948218367918292	NA	NA	NA	NA	NA	NA
Inhib~Sp09D09	ENSG00000185052	5.606939999119934	5.004009832961131e-8	3.201539829539645e-6	1.1173139734472808	NA	NA	NA	NA	NA	NA
Inhib~Sp09D09	ENSG00000100604	5.599362506730378	5.204328626999328e-8	3.3127144872675313e-6	0.8485379828707086	CHGA	0.8898733700092564	411	0.5610015869429672	L5~Sp09D03	0.6304285596692614
Inhib~Sp09D09	ENSG00000101180	5.5839691159719385	5.6356183684672065e-8	3.5690342520302977e-6	1.2085060755019918	NA	NA	NA	NA	NA	NA
Inhib~Sp09D09	ENSG00000126950	5.577739914021728	5.819874947694368e-8	3.6671090832037847e-6	0.9136719375830146	NA	NA	NA	NA	NA	NA
Inhib~Sp09D09	ENSG00000231824	5.572098931587541	5.991787169415641e-8	3.756459131941183e-6	1.3928608352690204	NA	NA	NA	NA	NA	NA
Inhib~Sp09D09	ENSG00000136888	5.532074196589177	7.361868501545363e-8	4.57185214662946e-6	0.354656437602708	ATP6V1G1	1.0094031994561798	83	0.5232483751778634	L5~Sp09D03	0.5183740010530634
Inhib~Sp09D09	ENSG00000129625	5.522529941937649	7.731131561179819e-8	4.7749305622415555e-6	0.44764564067693235	REEP5	0.9025658587405708	377	1.0541456562003226	L5~Sp09D03	1.1679431988168314
Inhib~Sp09D09	ENSG00000135549	5.519503644015092	7.851938917797385e-8	4.825654676770452e-6	1.3279116747321156	NA	NA	NA	NA	NA	NA
Inhib~Sp09D09	ENSG00000198932	5.507777136073026	8.337651560698874e-8	5.099046121141135e-6	0.6060746574776287	GPRASP1	0.9551517105439646	212	0.5221669677775977	L5~Sp09D03	0.5466848480857774
Inhib~Sp09D09	ENSG00000065717	5.504085398947093	8.496529143495763e-8	5.145762019138502e-6	1.2522708428188236	NA	NA	NA	NA	NA	NA
Inhib~Sp09D09	ENSG00000170396	5.4990318941546095	8.718798496563835e-8	5.229602405919731e-6	1.4068017379306759	NA	NA	NA	NA	NA	NA
Inhib~Sp09D09	ENSG00000156976	5.443153056112104	1.1586550078619559e-7	6.849106640624953e-6	0.39536526011258855	EIF4A2	0.9700190412536057	165	1.7043832523752098	L5~Sp09D03	1.7570616450709537
Inhib~Sp09D09	ENSG00000163618	5.442271722865354	1.1638430649346667e-7	6.849106640624953e-6	0.6549824102583917	CADPS	1.014687470792228	75	0.5405004730841945	L5~Sp09D03	0.5326767981693841
Inhib~Sp09D09	ENSG00000177301	5.4385139496076995	1.1862183291161323e-7	6.9480093305412515e-6	0.7181932769831785	NA	NA	NA	NA	NA	NA
Inhib~Sp09D09	ENSG00000067715	5.409869540597988	1.3710884160743554e-7	7.993317326609186e-6	0.6997090286970522	SYT1	0.8887567587792122	413	2.3671381029653906	L5~Sp09D03	2.6634262744925494
Inhib~Sp09D09	ENSG00000182013	5.388389459904995	1.527814575467369e-7	8.86558820629344e-6	0.5933199432156258	PNMA8A	0.936569804511032	269	0.8255419101058934	L5~Sp09D03	0.8814526222494388
Inhib~Sp09D09	ENSG00000185787	5.370325661853201	1.6729821043268543e-7	9.66302070999159e-6	0.2526205727244763	MORF4L1	1.0184797082109645	71	1.4718822707914234	L5~Sp09D03	1.4451758429010768
Inhib~Sp09D09	ENSG00000114279	5.36700049870614	1.701127908010246e-7	9.780309576191626e-6	0.4924726892863947	FGF12	1.0191856067219585	69	0.568925095110091	L5~Sp09D03	0.5582153940928819
Inhib~Sp09D09	ENSG00000112294	5.3640167531794605	1.7267752296158094e-7	9.882223745269192e-6	0.42569862607508674	NA	NA	NA	NA	NA	NA
Inhib~Sp09D09	ENSG00000152556	5.3616938318393075	1.7470021605510848e-7	9.952328289970472e-6	0.6414117865712112	NA	NA	NA	NA	NA	NA
Inhib~Sp09D09	ENSG00000133872	5.346285338787496	1.887123099333423e-7	1.0701703539674448e-5	0.34636008517602557	SARAF	0.9634044673415286	185	1.8827953710170882	L5~Sp09D03	1.954314553068845
Inhib~Sp09D09	ENSG00000143507	5.3450105399582855	1.8991930718792604e-7	1.0721417540617942e-5	1.331157847590655	NA	NA	NA	NA	NA	NA
Inhib~Sp09D09	ENSG00000196482	5.337906469166932	1.9678418541449126e-7	1.100932509969145e-5	1.3255589874528841	NA	NA	NA	NA	NA	NA
Inhib~Sp09D09	ENSG00000159788	5.3350468808854075	1.9961503711454353e-7	1.1117844656433237e-5	0.9589087696161155	NA	NA	NA	NA	NA	NA
Inhib~Sp09D09	ENSG00000100077	5.3288885637442425	2.058464914050502e-7	1.141395923008625e-5	0.5786795753798565	NA	NA	NA	NA	NA	NA
Inhib~Sp09D09	ENSG00000165943	5.29467844111839	2.4405841050898737e-7	1.3472888183673125e-5	0.5780490918113991	MOAP1	0.9153879123690194	337	0.9752031459815041	L5~Sp09D03	1.06534413750088
Inhib~Sp09D09	ENSG00000188517	5.281571907536073	2.6045357457950974e-7	1.4314620248695875e-5	1.1770825736381525	NA	NA	NA	NA	NA	NA
Inhib~Sp09D09	ENSG00000178573	5.279588792696836	2.630256591105251e-7	1.4392579487118032e-5	0.7958457131968858	NA	NA	NA	NA	NA	NA
Inhib~Sp09D09	ENSG00000130226	5.274596891131699	2.6960979422478125e-7	1.468843577619376e-5	0.5545635666740087	DPP6	0.849423150552456	558	0.6988468904110662	L2.3~Sp09D01	0.8227311557926617
Inhib~Sp09D09	ENSG00000145495	5.270613186429843	2.7497871850555585e-7	1.491580213945789e-5	0.3288616834301227	MARCH6	0.9159188557475922	335	0.6884416057278842	L5~Sp09D03	0.7516403897657109
Inhib~Sp09D09	ENSG00000100422	5.260160449391213	2.8956440026884517e-7	1.5638984665602217e-5	0.7461354000280043	NA	NA	NA	NA	NA	NA
Inhib~Sp09D09	ENSG00000177875	5.23170662218564	3.331776116263492e-7	1.784001666373533e-5	1.032345001033809	NA	NA	NA	NA	NA	NA
Inhib~Sp09D09	ENSG00000012174	5.229736986689619	3.364219355004455e-7	1.7936752424374182e-5	0.9154974532662329	NA	NA	NA	NA	NA	NA
Inhib~Sp09D09	ENSG00000142549	5.226752665418699	3.4139611838919457e-7	1.8124502012866347e-5	1.1883028433179386	NA	NA	NA	NA	NA	NA
Inhib~Sp09D09	ENSG00000166619	5.218103599446297	3.5621871373150246e-7	1.8831290985229767e-5	0.4547074586293707	BLCAP	0.9479010605956179	231	0.8164281558797651	L2.3~Sp09D01	0.8613010258336021
Inhib~Sp09D09	ENSG00000078668	5.196439094990171	3.96140893448062e-7	2.076577221284883e-5	0.4806493844753479	VDAC3	0.8979638179314392	391	0.5785175354696264	L5~Sp09D03	0.644254839579513
Inhib~Sp09D09	ENSG00000163788	5.180935075556973	4.273413612863984e-7	2.2307576666983708e-5	0.9115234942481248	NA	NA	NA	NA	NA	NA
Inhib~Sp09D09	ENSG00000125166	5.160802557721033	4.714308668101044e-7	2.4506547893011927e-5	0.5306395582132115	NA	NA	NA	NA	NA	NA
Inhib~Sp09D09	ENSG00000184897	5.143652650548246	5.124411657938652e-7	2.6527867155370383e-5	0.27689609132767096	H1FX	1.0578325668634727	35	0.6574838999523546	L2.3~Sp09D01	0.6215387203495046
Inhib~Sp09D09	ENSG00000182768	5.135652144158303	5.327362086951884e-7	2.746453280859988e-5	0.3444141803724494	NGRN	1.0090578229557035	84	1.2350677590180688	L5~Sp09D03	1.2239811544202128
Inhib~Sp09D09	ENSG00000185133	5.134270074731994	5.363201770237006e-7	2.753551657838555e-5	1.2006022243551064	NA	NA	NA	NA	NA	NA
Inhib~Sp09D09	ENSG00000152377	5.1287623026685605	5.508364708230338e-7	2.8164900860607252e-5	0.39105894752248294	SPOCK1	0.9771553737060531	154	0.7843183011823825	L5~Sp09D03	0.8026546466276921
Inhib~Sp09D09	ENSG00000168952	5.107270988984504	6.112086699273213e-7	3.103734416862201e-5	1.0861911736713619	NA	NA	NA	NA	NA	NA
Inhib~Sp09D09	ENSG00000006283	5.107006581504141	6.119899539500652e-7	3.103734416862201e-5	1.2172408581222802	NA	NA	NA	NA	NA	NA
Inhib~Sp09D09	ENSG00000141505	5.104611330672037	6.191117933700654e-7	3.1271411878886384e-5	1.2668554932072287	NA	NA	NA	NA	NA	NA
Inhib~Sp09D09	ENSG00000139278	5.098322911243581	6.381935934640332e-7	3.190653766970527e-5	1.100238390410551	NA	NA	NA	NA	NA	NA
Inhib~Sp09D09	ENSG00000147465	5.097944998054259	6.393583213711379e-7	3.190653766970527e-5	1.252752695113008	NA	NA	NA	NA	NA	NA
Inhib~Sp09D09	ENSG00000170540	5.092902249971327	6.550985604980918e-7	3.256179139750675e-5	0.3400560472789232	ARL6IP1	0.9371198214077182	268	1.3727178998072063	L5~Sp09D03	1.4648264484952878
Inhib~Sp09D09	ENSG00000160097	5.056859726262082	7.790536246401964e-7	3.829513637169309e-5	1.1774116857804025	NA	NA	NA	NA	NA	NA
Inhib~Sp09D09	ENSG00000168092	5.055039528305713	7.858819099547553e-7	3.829513637169309e-5	0.32563739503911227	NA	NA	NA	NA	NA	NA
Inhib~Sp09D09	ENSG00000142192	5.054967928162235	7.861516919456795e-7	3.829513637169309e-5	0.32995716017898385	APP	0.935737082467449	272	1.803390524545293	L5~Sp09D03	1.9272406302312237
Inhib~Sp09D09	ENSG00000127561	5.054429331365996	7.881839462874866e-7	3.829513637169309e-5	0.6105597324109541	SYNGR3	0.9111093343938496	347	0.7720996902834538	L5~Sp09D03	0.8474281418674332
Inhib~Sp09D09	ENSG00000167619	5.054249765853632	7.888626200324723e-7	3.829513637169309e-5	0.9340644575987217	NA	NA	NA	NA	NA	NA
Inhib~Sp09D09	ENSG00000100138	5.039504045957181	8.465686210570934e-7	4.093717099344301e-5	0.29374730453189424	SNU13	0.9990437879871996	95	0.8413203971269695	L5~Sp09D03	0.8421256477876714
Inhib~Sp09D09	ENSG00000072657	5.034669022992024	8.663646383199133e-7	4.1732684276753817e-5	1.247332193607351	NA	NA	NA	NA	NA	NA
Inhib~Sp09D09	ENSG00000103034	5.032685335547288	8.746154567047216e-7	4.196808629941579e-5	0.4946518742472196	NDRG4	0.8982585084330147	390	1.631776843017673	L5~Sp09D03	1.8166004860496776
Inhib~Sp09D09	ENSG00000022267	5.022862664000379	9.166051182347057e-7	4.381442703101988e-5	0.3862544136766164	FHL1	0.981878651778792	138	0.5937062641947177	L2.3~Sp09D01	0.6046635835488907
Inhib~Sp09D09	ENSG00000189195	5.0200176654975746	9.291269619440402e-7	4.418500568073291e-5	0.66298377784293006	NA	NA	NA	NA	NA	NA
Inhib~Sp09D09	ENSG00000115762	5.018907979860744	9.340558358122189e-7	4.418500568073291e-5	0.3753992243453792	PLEKHB2	0.9405331866771253	254	0.6942435198932568	L5~Sp09D03	0.7381382493753333
Inhib~Sp09D09	ENSG00000138078	5.018002269286764	9.380974671569464e-7	4.418500568073291e-5	0.5160625992107948	PREPL	0.8775437189772772	452	1.3643766145313694	L5~Sp09D03	1.5547676828243562
Inhib~Sp09D09	ENSG00000014641	5.017906886353452	9.385240866779593e-7	4.418500568073291e-5	0.5781447641118491	MDH1	0.8992731075618742	387	1.4743138548047134	L5~Sp09D03	1.639450621182146
Inhib~Sp09D09	ENSG00000178538	5.016394196694238	9.453150571537656e-7	4.433740847011421e-5	0.9727435235560178	NA	NA	NA	NA	NA	NA
Inhib~Sp09D09	ENSG00000123562	5.006811402032692	9.894535948118834e-7	4.62337941905358e-5	0.3922734074265251	MORF4L2	0.9396660505697565	259	0.9892509601106962	L5~Sp09D03	1.0527686506401657
Inhib~Sp09D09	ENSG00000140945	4.982738980403836	1.1093105687106296e-6	5.157051903179582e-5	0.7245149576529256	NA	NA	NA	NA	NA	NA
Inhib~Sp09D09	ENSG00000165061	4.9812666464691615	1.1170803024126232e-6	5.1617384640369954e-5	1.277295517917565	NA	NA	NA	NA	NA	NA
Inhib~Sp09D09	ENSG00000102409	4.9748694416399095	1.15145504740454e-6	5.300942129674922e-5	0.38373008170273465	BEX4	0.9700406559902146	164	1.0435249527553152	L5~Sp09D03	1.0757538318742816
Inhib~Sp09D09	ENSG00000143061	4.9691831749380695	1.182866932531089e-6	5.425532297888922e-5	1.2040578333298675	NA	NA	NA	NA	NA	NA
Inhib~Sp09D09	ENSG00000153132	4.956594890545031	1.25538324452817e-6	5.7370554427595056e-5	1.1913585032209195	NA	NA	NA	NA	NA	NA
Inhib~Sp09D09	ENSG00000164398	4.955777205775777	1.260239473865395e-6	5.738229078811923e-5	0.5700662276774752	NA	NA	NA	NA	NA	NA
Inhib~Sp09D09	ENSG00000091137	4.946389513887128	1.3173110260009252e-6	5.976280858322743e-5	1.2069107742341976	NA	NA	NA	NA	NA	NA
Inhib~Sp09D09	ENSG00000165516	4.9436411263671065	1.3344872562894333e-6	6.032269206328612e-5	0.40445065481225	NA	NA	NA	NA	NA	NA
Inhib~Sp09D09	ENSG00000113327	4.9333277647050116	1.400893204407167e-6	6.309582533640366e-5	0.7877852298196159	GABRG2	0.8682649776782863	486	0.5545675441876268	L5~Sp09D03	0.6387077199296041
Inhib~Sp09D09	ENSG00000197959	4.931411462201403	1.4135790314855934e-6	6.321079568750632e-5	0.781654209607828	NA	NA	NA	NA	NA	NA
Inhib~Sp09D09	ENSG00000184524	4.920099167575361	1.4907596384466349e-6	6.642399017592934e-5	0.43534081391292884	CEND1	0.924158568769611	304	0.8657633259287535	L5~Sp09D03	0.9368125289163279
Inhib~Sp09D09	ENSG00000151729	4.909020535840291	1.5702858662850698e-6	6.971845718068515e-5	0.42460692424211094	SLC25A4	0.9286203341646111	290	0.8602964029445512	L2.3~Sp09D01	0.92642425681802
Inhib~Sp09D09	ENSG00000169116	4.869464197587566	1.889074332463518e-6	8.357479209863421e-5	1.1480536593309243	NA	NA	NA	NA	NA	NA
Inhib~Sp09D09	ENSG00000164418	4.867843470399448	1.9033876877814393e-6	8.391047629950967e-5	0.7867341171330805	NA	NA	NA	NA	NA	NA
Inhib~Sp09D09	ENSG00000057294	4.8614765233921196	1.9606378740029234e-6	8.552768572049115e-5	1.1748689500435356	NA	NA	NA	NA	NA	NA
Inhib~Sp09D09	ENSG00000180287	4.847938808470275	2.0879461203287246e-6	9.047126862718185e-5	1.1023645762724115	NA	NA	NA	NA	NA	NA
Inhib~Sp09D09	ENSG00000186732	4.847884982545806	2.0884678875142973e-6	9.047126862718185e-5	0.5571089254917636	NA	NA	NA	NA	NA	NA
Inhib~Sp09D09	ENSG00000185736	4.839325444107844	2.173062479702752e-6	9.381012974661429e-5	1.000300327842325	NA	NA	NA	NA	NA	NA
Inhib~Sp09D09	ENSG00000171314	4.8349585865562625	2.2174855812547816e-6	9.539775900598157e-5	0.35739168721105996	PGAM1	0.9230669127733538	307	1.417566935442591	L5~Sp09D03	1.5357141674415695
Inhib~Sp09D09	ENSG00000134986	4.822771305737246	2.3461516968568227e-6	1.0024174167803328e-4	0.5485068129368174	NA	NA	NA	NA	NA	NA
Inhib~Sp09D09	ENSG00000157064	4.818330449056799	2.394803670532018e-6	1.0197123069473535e-4	0.6371319366425354	NA	NA	NA	NA	NA	NA
Inhib~Sp09D09	ENSG00000164588	4.806092862437819	2.5339656487481856e-6	1.0716527265688937e-4	1.0081183570112373	NA	NA	NA	NA	NA	NA
Inhib~Sp09D09	ENSG00000166073	4.793574021288796	2.684388578763772e-6	1.1314335104275951e-4	0.7248403659506031	NA	NA	NA	NA	NA	NA
Inhib~Sp09D09	ENSG00000173660	4.78112394111003	2.8425121919992894e-6	1.188487009892775e-4	0.30921341747144193	UQCRH	1.0038915967352642	89	1.4235154378245003	L5~Sp09D03	1.4179971646877876
Inhib~Sp09D09	ENSG00000142149	4.780678742521079	2.8483297207273143e-6	1.188487009892775e-4	1.1905446600179332	NA	NA	NA	NA	NA	NA
Inhib~Sp09D09	ENSG00000120875	4.7700733465114595	2.9903583729892968e-6	1.2435903687138156e-4	1.1039797303374428	NA	NA	NA	NA	NA	NA
Inhib~Sp09D09	ENSG00000172115	4.762116648841596	3.1013757019831646e-6	1.2854738623900984e-4	0.33793063376280635	CYCS	0.9847236212206993	131	0.9645749318800078	L5~Sp09D03	0.9795387366500719
Inhib~Sp09D09	ENSG00000185519	4.7559993898228905	3.189420146602158e-6	1.3175895943380307e-4	0.9494342955769404	NA	NA	NA	NA	NA	NA
Inhib~Sp09D09	ENSG00000083720	4.74122785626751	3.4120745546472566e-6	1.4002974389401045e-4	0.5488428144427918	NA	NA	NA	NA	NA	NA
Inhib~Sp09D09	ENSG00000157193	4.735579638440764	3.501111242812729e-6	1.4321266841092333e-4	0.9272308745998827	NA	NA	NA	NA	NA	NA
Inhib~Sp09D09	ENSG00000100614	4.733821922106442	3.5292733749104533e-6	1.43892858252885e-4	0.3511208407281118	NA	NA	NA	NA	NA	NA
Inhib~Sp09D09	ENSG00000167536	4.726580517133737	3.64761548128193e-6	1.477521128067317e-4	0.9676609709725954	NA	NA	NA	NA	NA	NA
Inhib~Sp09D09	ENSG00000110107	4.723208363734352	3.7040213319907355e-6	1.495513596696324e-4	0.39448328402360466	NA	NA	NA	NA	NA	NA
Inhib~Sp09D09	ENSG00000065989	4.721097503692615	3.73975644662097e-6	1.5050710138078457e-4	0.6716278867001046	NA	NA	NA	NA	NA	NA
Inhib~Sp09D09	ENSG00000057019	4.712516734172049	3.888472801946647e-6	1.5598902468516517e-4	0.9898940086775191	NA	NA	NA	NA	NA	NA
Inhib~Sp09D09	ENSG00000115977	4.7054650119879	4.014939827748277e-6	1.6054611952239588e-4	0.4858827322880115	NA	NA	NA	NA	NA	NA
Inhib~Sp09D09	ENSG00000184185	4.674509020914573	4.618557884165909e-6	1.8234534228751226e-4	1.098362109552056	NA	NA	NA	NA	NA	NA
Inhib~Sp09D09	ENSG00000186462	4.671622524836641	4.6791000691304405e-6	1.8415284688476775e-4	0.6588306005921952	NAP1L2	0.8016444239554985	681	0.592645399876788	L5~Sp09D03	0.7392871230271133
Inhib~Sp09D09	ENSG00000205078	4.6701645024317395	4.709970869759727e-6	1.8478489487774323e-4	1.1625211790518613	NA	NA	NA	NA	NA	NA
Inhib~Sp09D09	ENSG00000100592	4.66811837323072	4.753624668875208e-6	0.00018591291965168366	0.49124680238451796	NA	NA	NA	NA	NA	NA
Inhib~Sp09D09	ENSG00000132821	4.659074653067903	4.951281955721935e-6	1.9303810524870892e-4	0.7194943306242997	NA	NA	NA	NA	NA	NA
Inhib~Sp09D09	ENSG00000124006	4.646125738757986	5.2481216805453694e-6	2.0397372612611847e-4	0.5039398238527603	NA	NA	NA	NA	NA	NA
Inhib~Sp09D09	ENSG00000070882	4.641120532814801	5.3673908620666816e-6	2.0796139253150288e-4	1.0987256041301299	NA	NA	NA	NA	NA	NA
Inhib~Sp09D09	ENSG00000166922	4.626085491155133	5.7415585036428e-6	2.2040518120445404e-4	0.49687468508192495	SCG5	0.8714767733583878	474	1.0233324214433084	L5~Sp09D03	1.1742509413070394
Inhib~Sp09D09	ENSG00000125355	4.623440270406536	5.809934204188839e-6	2.2234582555662565e-4	1.027998322505596	NA	NA	NA	NA	NA	NA
Inhib~Sp09D09	ENSG00000174132	4.618859287502184	5.930204681467427e-6	2.2559890839844634e-4	0.6233135160452561	NA	NA	NA	NA	NA	NA
Inhib~Sp09D09	ENSG00000091972	4.612778221233305	6.093564500468723e-6	2.3107389272902063e-4	0.6223533647994656	NA	NA	NA	NA	NA	NA
Inhib~Sp09D09	ENSG00000009694	4.60914402578903	6.1932502743724805e-6	2.3414239522142748e-4	0.8875942331605975	NA	NA	NA	NA	NA	NA
Inhib~Sp09D09	ENSG00000166426	4.607280063741752	6.244985521910041e-6	2.3538501320649448e-4	1.3485721228131922	NA	NA	NA	NA	NA	NA
Inhib~Sp09D09	ENSG00000130751	4.588891126995422	6.778170673813802e-6	2.547122208629548e-4	1.0523950284000498	NA	NA	NA	NA	NA	NA
Inhib~Sp09D09	ENSG00000160753	4.566017931403555	7.502658786380392e-6	2.802490150265921e-4	0.6698898369920897	NA	NA	NA	NA	NA	NA
Inhib~Sp09D09	ENSG00000080503	4.564476098586792	7.554085081898817e-6	2.8132765815453624e-4	0.40668937889528456	NA	NA	NA	NA	NA	NA
Inhib~Sp09D09	ENSG00000151458	4.561200933664031	7.66445177937182e-6	2.837439180992369e-4	0.8806535636276783	NA	NA	NA	NA	NA	NA
Inhib~Sp09D09	ENSG00000111674	4.559857886520247	7.710156590503685e-6	2.8459146042344373e-4	0.4409071442578401	ENO2	0.8778207849610851	450	1.5970407181495931	L5~Sp09D03	1.8193243376213655
Inhib~Sp09D09	ENSG00000111371	4.552128954221185	7.978312913897519e-6	2.9362074310851165e-4	0.5711666007319485	NA	NA	NA	NA	NA	NA
Inhib~Sp09D09	ENSG00000113100	4.538067688232354	8.489328432880167e-6	3.105949018434398e-4	1.1609297346155572	NA	NA	NA	NA	NA	NA
Inhib~Sp09D09	ENSG00000181652	4.528494088543306	8.855095548226778e-6	3.2115166296417817e-4	1.0910343583819844	NA	NA	NA	NA	NA	NA
Inhib~Sp09D09	ENSG00000206535	4.521183585904431	9.144546202331654e-6	3.287820127385871e-4	0.8264514784273104	NA	NA	NA	NA	NA	NA
Inhib~Sp09D09	ENSG00000104327	4.516577721933589	9.331554062858625e-6	3.3259823813463487e-4	1.1580883887751108	NA	NA	NA	NA	NA	NA
Inhib~Sp09D09	ENSG00000125354	4.5161337761333	9.349772071647788e-6	3.3259823813463487e-4	0.8632693256294902	NA	NA	NA	NA	NA	NA
Inhib~Sp09D09	ENSG00000197106	4.515949976073755	9.357324590033412e-6	3.3259823813463487e-4	0.5675406374159002	SLC6A17	0.857898448896344	518	0.5265452812739491	L5~Sp09D03	0.6137617825878237
Inhib~Sp09D09	ENSG00000005022	4.501558077165258	9.967247006053403e-6	3.5253130574749005e-4	0.3838206643687633	NA	NA	NA	NA	NA	NA
Inhib~Sp09D09	ENSG00000077279	4.501388978275381	9.974635374227637e-6	3.5253130574749005e-4	0.8732821670689808	NA	NA	NA	NA	NA	NA
Inhib~Sp09D09	ENSG00000224078	4.493211339893087	1.0338282447947226e-5	3.633251037199707e-4	0.3653347457156373	SNHG14	1.0408145128927757	44	1.1386987155876733	L5~Sp09D03	1.0940457703869293
Inhib~Sp09D09	ENSG00000139182	4.491917592308419	1.039696726129732e-5	3.6334327390859136e-4	0.5681407793358112	CLSTN3	0.7705060405596803	734	0.5593335035170086	L5~Sp09D03	0.725930069426477
Inhib~Sp09D09	ENSG00000109819	4.4919158560817785	1.039704623159403e-5	3.6334327390859136e-4	1.0206601507253008	NA	NA	NA	NA	NA	NA
Inhib~Sp09D09	ENSG00000181045	4.490766704920071	1.0449440597261123e-5	3.641542483000832e-4	0.814520315809568	NA	NA	NA	NA	NA	NA
Inhib~Sp09D09	ENSG00000163873	4.4804588463552095	1.0930890192984729e-5	3.7881607235465967e-4	1.0924784354061607	NA	NA	NA	NA	NA	NA
Inhib~Sp09D09	ENSG00000005108	4.475837373869796	1.1153594050258664e-5	3.8546326695575373e-4	1.0419888609265564	NA	NA	NA	NA	NA	NA
Inhib~Sp09D09	ENSG00000094631	4.474022369817804	1.1242242849538041e-5	3.8741975868419046e-4	0.7324868159231577	NA	NA	NA	NA	NA	NA
Inhib~Sp09D09	ENSG00000011485	4.467780465294421	1.1552302332863137e-5	3.9539679261523875e-4	0.4880951703880116	NA	NA	NA	NA	NA	NA
Inhib~Sp09D09	ENSG00000115840	4.4674727815151485	1.156779651367122e-5	3.9539679261523875e-4	0.7591865476116445	NA	NA	NA	NA	NA	NA
Inhib~Sp09D09	ENSG00000148798	4.463988879575027	1.1744634308604964e-5	4.0034441976545223e-4	0.6786488590624893	INA	0.9604381255581723	196	0.6805671806666997	L5~Sp09D03	0.7086007547557303
Inhib~Sp09D09	ENSG00000089250	4.459695923532992	1.1966108124437704e-5	4.067824658323837e-4	1.0225194549742953	NA	NA	NA	NA	NA	NA
Inhib~Sp09D09	ENSG00000170873	4.454574371719852	1.2235573670575139e-5	4.148125465056941e-4	0.6990731044368401	NA	NA	NA	NA	NA	NA
Inhib~Sp09D09	ENSG00000134121	4.430112076595074	1.360498501789865e-5	4.5750887623531957e-4	0.4377858187085433	CHL1	0.8351644689075276	589	0.7018739924272036	L2.3~Sp09D01	0.8404021226445609
Inhib~Sp09D09	ENSG00000174437	4.4265665791458915	1.381526912298708e-5	4.6214201841266145e-4	0.39542647198126024	ATP2A2	0.8742656089071563	462	0.8808863734258958	L2.3~Sp09D01	1.0075729440244316
Inhib~Sp09D09	ENSG00000107864	4.426540185292989	1.3816846174088066e-5	4.6214201841266145e-4	0.7118193828134965	NA	NA	NA	NA	NA	NA
Inhib~Sp09D09	ENSG00000198597	4.423400599948627	1.4005675329712662e-5	4.6642588524633226e-4	0.9499974645997309	NA	NA	NA	NA	NA	NA
Inhib~Sp09D09	ENSG00000198743	4.423169132515126	1.4019694370581483e-5	4.6642588524633226e-4	0.6673215557862623	NA	NA	NA	NA	NA	NA
Inhib~Sp09D09	ENSG00000164070	4.422475007071993	1.406181545275326e-5	4.6658300422486613e-4	0.8841196134872586	NA	NA	NA	NA	NA	NA
Inhib~Sp09D09	ENSG00000100320	4.417091389160271	1.439265105970312e-5	4.7559232450790877e-4	0.47071959303200434	NA	NA	NA	NA	NA	NA
Inhib~Sp09D09	ENSG00000112293	4.416228248125586	1.4446382455390278e-5	4.7559232450790877e-4	1.0152610742607335	NA	NA	NA	NA	NA	NA
Inhib~Sp09D09	ENSG00000187678	4.41618965510937	1.444878939590972e-5	4.7559232450790877e-4	0.9709095170216836	NA	NA	NA	NA	NA	NA
Inhib~Sp09D09	ENSG00000156687	4.415596689024552	1.4485819438362083e-5	4.7559232450790877e-4	1.0908942853496595	NA	NA	NA	NA	NA	NA
Inhib~Sp09D09	ENSG00000198642	4.4047509612228195	1.5179392271165901e-5	4.970553752626399e-4	0.5837784382193514	NA	NA	NA	NA	NA	NA
Inhib~Sp09D09	ENSG00000179222	4.403042418414258	1.5291513707023334e-5	4.994160340545108e-4	0.378862518155264	MAGED1	0.9018011910287171	380	0.8804414985944402	L5~Sp09D03	0.9763144109291859
Inhib~Sp09D09	ENSG00000196937	4.395587276940698	1.579010721427815e-5	5.143534663324652e-4	0.4971554570064885	FAM3C	0.8426475817928009	576	0.5773893370089176	L2.3~Sp09D01	0.6852085610694747
Inhib~Sp09D09	ENSG00000171016	4.394693485317194	1.5850918866854308e-5	5.149897494345686e-4	0.9947138177240991	NA	NA	NA	NA	NA	NA
Inhib~Sp09D09	ENSG00000149313	4.385785192253227	1.6469415224365268e-5	5.336946086731976e-4	0.4025646807324535	NA	NA	NA	NA	NA	NA
Inhib~Sp09D09	ENSG00000183114	4.3710562981348575	1.75430685278122e-5	5.6701379003364e-4	0.8372518466075655	NA	NA	NA	NA	NA	NA
Inhib~Sp09D09	ENSG00000072182	4.369535918602454	1.7657637701766695e-5	5.692420877706493e-4	1.1136291175480968	NA	NA	NA	NA	NA	NA
Inhib~Sp09D09	ENSG00000144152	4.368158963645012	1.776201728006194e-5	5.711312566650845e-4	1.169968619271898	NA	NA	NA	NA	NA	NA
Inhib~Sp09D09	ENSG00000090238	4.364465044787077	1.8044961296993354e-5	5.759215398251836e-4	0.276716034922037	YPEL3	0.9861974880957008	125	0.9541104421989695	L5~Sp09D03	0.9674638738345502
Inhib~Sp09D09	ENSG00000104332	4.360951670152743	1.831807850702145e-5	5.81517423546055e-4	0.9288260287652534	NA	NA	NA	NA	NA	NA
Inhib~Sp09D09	ENSG00000261675	4.353490517802519	1.8911273393616965e-5	5.958006233807204e-4	1.0913605453047137	NA	NA	NA	NA	NA	NA
Inhib~Sp09D09	ENSG00000100678	4.349585772210908	1.9229007313821713e-5	6.012558778126308e-4	0.9274752998786397	NA	NA	NA	NA	NA	NA
Inhib~Sp09D09	ENSG00000074696	4.347189983868813	1.9426479265881826e-5	6.059118883028542e-4	0.33453899298653644	NA	NA	NA	NA	NA	NA
Inhib~Sp09D09	ENSG00000100934	4.33122694925312	2.079266149490001e-5	6.452966288815237e-4	0.6193057990683933	NA	NA	NA	NA	NA	NA
Inhib~Sp09D09	ENSG00000182568	4.329403476626816	2.095445084178916e-5	6.487040414445696e-4	0.6361159593745925	NA	NA	NA	NA	NA	NA
Inhib~Sp09D09	ENSG00000057757	4.327392874134579	2.1134240226167468e-5	6.526504481724389e-4	0.3702068356790693	PITHD1	0.9303925426496632	285	0.5961920139779259	L5~Sp09D03	0.6407962087486554
Inhib~Sp09D09	ENSG00000066136	4.323556516969979	2.148139446413446e-5	6.61733030455658e-4	0.3824655591654611	NA	NA	NA	NA	NA	NA
Inhib~Sp09D09	ENSG00000153130	4.3140586429944365	2.236450140795908e-5	6.872401959746243e-4	0.32889898857110655	SCOC	0.9073547252899351	359	0.8612955055974924	L5~Sp09D03	0.9492379127934502
Inhib~Sp09D09	ENSG00000258947	4.304086528757062	2.3329046627958625e-5	7.116214810034519e-4	0.5255957448590013	TUBB3	0.8021051626828778	679	1.1282560359308023	L5~Sp09D03	1.4066185936978843
Inhib~Sp09D09	ENSG00000164100	4.301565443123327	2.357912769854137e-5	7.1574987145256e-4	1.1617586811700171	NA	NA	NA	NA	NA	NA
Inhib~Sp09D09	ENSG00000104723	4.29388496042114	2.4356905425553345e-5	7.368964269250864e-4	0.5430856051565931	NA	NA	NA	NA	NA	NA
Inhib~Sp09D09	ENSG00000206432	4.293148802955954	2.4432729265047035e-5	7.368964269250864e-4	1.0091875992778363	NA	NA	NA	NA	NA	NA
Inhib~Sp09D09	ENSG00000079462	4.289736433583198	2.4787160220461164e-5	7.415937911522145e-4	0.49346216787367264	NA	NA	NA	NA	NA	NA
Inhib~Sp09D09	ENSG00000111897	4.287206345500431	2.5053120928095075e-5	7.477577432988377e-4	0.2798861279989348	SERINC1	0.9438037493917831	247	1.6427628261121892	L5~Sp09D03	1.740576711176277
Inhib~Sp09D09	ENSG00000108439	4.285374526434628	2.5247381261520148e-5	7.517573475387241e-4	0.37633620114976296	NA	NA	NA	NA	NA	NA
Inhib~Sp09D09	ENSG00000187730	4.281337448421369	2.5680602915718495e-5	7.610242327232873e-4	0.699119471755329	NA	NA	NA	NA	NA	NA
Inhib~Sp09D09	ENSG00000150401	4.2785967000902	2.597875609600747e-5	7.680354527340976e-4	0.7586106563403876	NA	NA	NA	NA	NA	NA
Inhib~Sp09D09	ENSG00000151229	4.275681873773921	2.629947754038775e-5	7.756791531770156e-4	0.864997444929597	NA	NA	NA	NA	NA	NA
Inhib~Sp09D09	ENSG00000159363	4.268347445653438	2.7123327148962083e-5	7.980911073359692e-4	0.4181254989826182	ATP13A2	0.8799780398441779	440	0.5211558049459609	L5~Sp09D03	0.5922372847375198
Inhib~Sp09D09	ENSG00000141576	4.264289961808037	2.7589631104217462e-5	8.099017356616872e-4	0.34731040909658606	NA	NA	NA	NA	NA	NA
Inhib~Sp09D09	ENSG00000138378	4.259817434149364	2.811251142107457e-5	8.163728534990673e-4	1.1217226107444211	NA	NA	NA	NA	NA	NA
Inhib~Sp09D09	ENSG00000146352	4.259607807489388	2.8137249679753044e-5	8.163728534990673e-4	0.714727908260283	NA	NA	NA	NA	NA	NA
Inhib~Sp09D09	ENSG00000142657	4.2564463044924965	2.8512874695957382e-5	8.234412608952877e-4	0.3174836069129772	NA	NA	NA	NA	NA	NA
Inhib~Sp09D09	ENSG00000145687	4.253569378598367	2.8858849743243415e-5	8.303600525088474e-4	0.47128548380086244	NA	NA	NA	NA	NA	NA
Inhib~Sp09D09	ENSG00000189184	4.253348633776095	2.8885561300804727e-5	8.303600525088474e-4	0.9918907590819854	NA	NA	NA	NA	NA	NA
Inhib~Sp09D09	ENSG00000139116	4.246870962441432	2.9680005760609096e-5	8.490529210074891e-4	0.36786350863304107	KIF21A	0.8565538232623411	525	0.5719378190394565	L5~Sp09D03	0.6677196499586299
Inhib~Sp09D09	ENSG00000153820	4.246388611762896	2.973999090095165e-5	8.490529210074891e-4	0.8296435860682377	NA	NA	NA	NA	NA	NA
Inhib~Sp09D09	ENSG00000130035	4.244718260378283	2.9948612347428835e-5	8.530568211107812e-4	0.6243403372515023	NA	NA	NA	NA	NA	NA
Inhib~Sp09D09	ENSG00000125841	4.241784327599835	3.0318440777132726e-5	8.616238431332754e-4	0.3530212836684727	NA	NA	NA	NA	NA	NA
Inhib~Sp09D09	ENSG00000169255	4.2329066490850025	3.146425670559788e-5	8.921546969523617e-4	0.5316046994341217	NA	NA	NA	NA	NA	NA
Inhib~Sp09D09	ENSG00000108561	4.229639107678215	3.189631301152271e-5	9.023546510924203e-4	0.299010896085755	NA	NA	NA	NA	NA	NA
Inhib~Sp09D09	ENSG00000137573	4.227087832591198	3.223759395938622e-5	9.099462041567929e-4	1.131929333903773	NA	NA	NA	NA	NA	NA
Inhib~Sp09D09	ENSG00000130707	4.223978261539279	3.265827514561785e-5	9.197395952973551e-4	0.8984601945082812	NA	NA	NA	NA	NA	NA
Inhib~Sp09D09	ENSG00000144746	4.221302037356325	3.302452420340398e-5	9.279593782920452e-4	0.3010522528851427	ARL6IP5	0.9265834912229828	296	0.6696327387066103	L2.3~Sp09D01	0.722690124580973
Inhib~Sp09D09	ENSG00000253230	4.220019506940579	3.320142956831524e-5	9.308337871782044e-4	0.6367837549632254	NA	NA	NA	NA	NA	NA
Inhib~Sp09D09	ENSG00000169213	4.21271674674899	3.422610937285125e-5	9.531360279814557e-4	0.7409699772792386	NA	NA	NA	NA	NA	NA
Inhib~Sp09D09	ENSG00000143630	4.2087415403866775	3.4796509509768364e-5	9.647138947641557e-4	0.9821053800493106	NA	NA	NA	NA	NA	NA
Inhib~Sp09D09	ENSG00000172318	4.19483010067238	3.686496583290459e-5	0.001015292083292092	0.9089536558245772	NA	NA	NA	NA	NA	NA
Inhib~Sp09D09	ENSG00000004779	4.193191444020439	3.711620156366208e-5	0.001019959759269269	0.34672123085639855	NDUFAB1	0.9609210123051651	194	0.7545128409361366	L2.3~Sp09D01	0.7851975669947382
Inhib~Sp09D09	ENSG00000163399	4.189684846277574	3.765932837306068e-5	0.0010326105072138573	0.43856332376441143	ATP1A1	0.8462763237595811	566	1.153175179484539	L2.3~Sp09D01	1.3626461559996863
Inhib~Sp09D09	ENSG00000116991	4.183147028313893	3.869227184666574e-5	0.0010562905548337019	0.7263308811501643	NA	NA	NA	NA	NA	NA
Inhib~Sp09D09	ENSG00000130540	4.18169189107639	3.892582730981169e-5	0.0010603463351904162	0.5355633400078356	SULT4A1	0.8247271144502708	621	0.7065542459882829	L5~Sp09D03	0.8567127642689945
Inhib~Sp09D09	ENSG00000183837	4.17682853875258	3.971621647160452e-5	0.0010795196442260088	0.6703530040123509	NA	NA	NA	NA	NA	NA
Inhib~Sp09D09	ENSG00000077044	4.172048822670298	4.0507918881026786e-5	0.001094581654002769	0.7669714270730231	NA	NA	NA	NA	NA	NA
Inhib~Sp09D09	ENSG00000105711	4.171371634931892	4.062129735518451e-5	0.001094581654002769	0.7783679509715112	NA	NA	NA	NA	NA	NA
Inhib~Sp09D09	ENSG00000112038	4.169028769665525	4.1015892959031255e-5	0.0011028325012001593	1.1116672397839764	NA	NA	NA	NA	NA	NA
Inhib~Sp09D09	ENSG00000165322	4.1662292174686995	4.149220204333932e-5	0.0011132402423498955	0.643473132868776	NA	NA	NA	NA	NA	NA
Inhib~Sp09D09	ENSG00000176490	4.1597648812244055	4.2612269464321006e-5	0.0011359629782839078	0.6711624577316735	NA	NA	NA	NA	NA	NA
Inhib~Sp09D09	ENSG00000133878	4.153239772405168	4.377208124852214e-5	0.0011619159269288558	0.5296513357756037	NA	NA	NA	NA	NA	NA
Inhib~Sp09D09	ENSG00000178567	4.149545190873438	4.4442063879039955e-5	0.0011771957302651856	0.4168439375489283	NA	NA	NA	NA	NA	NA
Inhib~Sp09D09	ENSG00000119401	4.14613285786444	4.506954112767948e-5	0.001191287277773155	1.0242421547725722	NA	NA	NA	NA	NA	NA
Inhib~Sp09D09	ENSG00000198780	4.143150562473979	4.56248507287749e-5	0.0012008768727683453	0.5680456002833799	NA	NA	NA	NA	NA	NA
Inhib~Sp09D09	ENSG00000236279	4.141876102787689	4.586414211570959e-5	0.0012046337621801954	0.8272301303278402	NA	NA	NA	NA	NA	NA
Inhib~Sp09D09	ENSG00000064763	4.139784104523151	4.625953005289472e-5	0.0012124661700418373	0.9565076701221855	NA	NA	NA	NA	NA	NA
Inhib~Sp09D09	ENSG00000113013	4.1382476691739765	4.6551984153035605e-5	0.0012175734890844281	0.2687622110151428	HSPA9	1.0106649210171805	81	0.6232118154418724	L5~Sp09D03	0.6166354471021344
Inhib~Sp09D09	ENSG00000131507	4.119589170281284	5.0247211902950355e-5	0.0013060087827108514	0.3454624409585002	NDFIP1	0.8749518136786729	459	1.5083251924470875	L5~Sp09D03	1.7238951549862398
Inhib~Sp09D09	ENSG00000147140	4.116833290088715	5.081614504090781e-5	0.0013180503649279955	0.2819293794086089	NA	NA	NA	NA	NA	NA
Inhib~Sp09D09	ENSG00000048052	4.113545140385903	5.1502994302657125e-5	0.0013303340722980337	0.6584757439214953	NA	NA	NA	NA	NA	NA
Inhib~Sp09D09	ENSG00000153310	4.109814204613697	5.2293047731344887e-05	0.00134517126494074	0.3547486612541996	NA	NA	NA	NA	NA	NA
Inhib~Sp09D09	ENSG00000106683	4.106284941266494	5.305101305508057e-5	0.0013562795878589858	0.42918394783334696	NA	NA	NA	NA	NA	NA
Inhib~Sp09D09	ENSG00000188573	4.105195294737693	5.328713886703736e-5	0.0013591853905628214	0.6361378833052436	NA	NA	NA	NA	NA	NA
Inhib~Sp09D09	ENSG00000146950	4.104756252304298	5.338256182877385e-5	0.0013591853905628214	0.7291225403072985	NA	NA	NA	NA	NA	NA
Inhib~Sp09D09	ENSG00000105251	4.102430312451811	5.3890811160457245e-5	0.0013644041547843234	0.951004357952284	NA	NA	NA	NA	NA	NA
Inhib~Sp09D09	ENSG00000075415	4.099563442544529	5.452360490100968e-5	0.0013714445458568483	0.2406574035646091	SLC25A3	0.9724208554429712	161	0.9809538218404678	L5~Sp09D03	1.0087749726363175
Inhib~Sp09D09	ENSG00000149575	4.095716188335506	5.5383924904279766e-5	0.0013902813825066285	0.5372007157974941	NA	NA	NA	NA	NA	NA
Inhib~Sp09D09	ENSG00000089737	4.091640942907853	5.630932342450647e-5	0.0014078459299481818	0.3026922659161414	DDX24	0.895050046482859	397	0.8143314242823054	L2.3~Sp09D01	0.9098166381670598
Inhib~Sp09D09	ENSG00000002587	4.088211060209139	5.709956901326251e-5	0.0014247484460189262	0.9353910162165034	NA	NA	NA	NA	NA	NA
Inhib~Sp09D09	ENSG00000095596	4.087002664272186	5.738049113651025e-5	0.0014285846315937331	1.0350112628060777	NA	NA	NA	NA	NA	NA
Inhib~Sp09D09	ENSG00000261678	4.085196037883922	5.7802943063720594e-5	0.0014336968542007517	0.7300300559532144	NA	NA	NA	NA	NA	NA
Inhib~Sp09D09	ENSG00000170091	4.07673100711326	5.982211871936795e-5	0.0014720724914059852	0.4968146996947322	NSG2	0.8150426900282939	646	1.098186131490743	L2.3~Sp09D01	1.3473970687996968
Inhib~Sp09D09	ENSG00000068912	4.075499246085824	6.0121470708343494e-5	0.001473625674965213	0.35776756256752784	NA	NA	NA	NA	NA	NA
Inhib~Sp09D09	ENSG00000102144	4.067951842085092	6.198707182368615e-5	0.0015104506017037272	0.4901287790322358	PGK1	0.9522159177999954	218	1.0277523042344494	L5~Sp09D03	1.079326952030978
Inhib~Sp09D09	ENSG00000165716	4.065072713387345	6.271316391368496e-5	0.0015251645867195584	0.6459471985247678	NA	NA	NA	NA	NA	NA
Inhib~Sp09D09	ENSG00000171724	4.0601975555520236	6.396113131574768e-5	0.0015524884713915721	0.6951270497764521	NA	NA	NA	NA	NA	NA
Inhib~Sp09D09	ENSG00000166681	4.059492380049479	6.414359054127492e-5	0.0015525373520646369	0.3012281064028191	BEX3	0.9699522907487961	166	1.7794184149062608	L2.3~Sp09D01	1.8345422057125746
Inhib~Sp09D09	ENSG00000204856	4.059187865302497	6.422253464326297e-5	0.0015525373520646369	0.768046677270204	NA	NA	NA	NA	NA	NA
Inhib~Sp09D09	ENSG00000154529	4.058304591547081	6.445204287188734e-5	0.0015525373520646369	0.9415399254429051	NA	NA	NA	NA	NA	NA
Inhib~Sp09D09	ENSG00000144567	4.058270515213681	6.446091282217713e-5	0.0015525373520646369	0.30801448618719396	RETREG2	0.88396482736103	425	0.693253652654729	L5~Sp09D03	0.7842547929473098
Inhib~Sp09D09	ENSG00000254377	4.055388558503068	6.521529424301525e-5	0.0015676801752906712	1.0373790220984804	NA	NA	NA	NA	NA	NA
Inhib~Sp09D09	ENSG00000109103	4.0540697397362075	6.556330343947013e-5	0.0015730149494439026	0.6223160552597179	NA	NA	NA	NA	NA	NA
Inhib~Sp09D09	ENSG00000068971	4.05316251808895	6.580372576234143e-5	0.0015757529416717308	0.5222998024113719	NA	NA	NA	NA	NA	NA
Inhib~Sp09D09	ENSG00000124140	4.050324560183852	6.656123993188278e-5	0.0015877973793311084	0.5677500482163537	SLC12A5	0.8358532322535469	587	0.8337740872185682	L2.3~Sp09D01	0.997512547712027
Inhib~Sp09D09	ENSG00000135333	4.049723722972028	6.672267757614588e-5	0.0015886109264122061	0.9371936347497625	NA	NA	NA	NA	NA	NA
Inhib~Sp09D09	ENSG00000120992	4.045844131017573	6.777408025043049e-5	0.001607508412936066	0.6863746760766508	NA	NA	NA	NA	NA	NA
Inhib~Sp09D09	ENSG00000167815	4.042098349815717	6.880416143879663e-5	0.0016257589358152022	0.23214224890113921	PRDX2	0.9799788002500499	145	1.3534494522117233	L5~Sp09D03	1.381100746124691
Inhib~Sp09D09	ENSG00000159199	4.037577619304653	7.006718991621088e-5	0.001652473083921828	0.34401176441646164	ATP5MC1	0.9468381404389796	235	0.7346512848783354	L2.3~Sp09D01	0.775899547664748
Inhib~Sp09D09	ENSG00000173805	4.0204920068278645	7.504272102105989e-5	0.001763150635515524	0.9269218274986228	NA	NA	NA	NA	NA	NA
Inhib~Sp09D09	ENSG00000081181	4.018594961702469	7.561543588299166e-5	0.0017732672520229399	1.0166180635797268	NA	NA	NA	NA	NA	NA
Inhib~Sp09D09	ENSG00000110435	4.011619947452775	7.775711572667081e-5	0.0018098839100857184	0.5317210705144486	NA	NA	NA	NA	NA	NA
Inhib~Sp09D09	ENSG00000145428	4.005420895709889	7.970882137888394e-5	0.001841568991709178	0.9304188017140836	NA	NA	NA	NA	NA	NA
Inhib~Sp09D09	ENSG00000143198	4.004170595563068	8.010806741200828e-5	0.0018444893662351125	0.28032925340597814	MGST3	0.9943719993272132	104	1.294497336816128	L5~Sp09D03	1.3018240031818857
Inhib~Sp09D09	ENSG00000162374	4.004099238904794	8.01309102676684e-5	0.0018444893662351125	0.5399761800678455	NA	NA	NA	NA	NA	NA
Inhib~Sp09D09	ENSG00000183783	4.0021967655987964	8.074222214980359e-5	0.0018551380544032223	0.9873811441732975	NA	NA	NA	NA	NA	NA
Inhib~Sp09D09	ENSG00000055118	4.001542760249906	8.09533921154438e-5	0.0018556804038507052	0.7898479814718014	NA	NA	NA	NA	NA	NA
Inhib~Sp09D09	ENSG00000104964	4.001202988454	8.10633071576334e-5	0.0018556804038507052	0.19311972327550925	TLE5	1.0446998804496594	41	1.5132276824709165	LD~Sp09D02	1.4484807654228826
Inhib~Sp09D09	ENSG00000178127	3.9984145645806453	8.197072648084773e-5	0.0018687690986351065	0.28401091059723094	NDUFV2	0.946103381154881	240	0.5444549268229847	L5~Sp09D03	0.5754708604448536
Inhib~Sp09D09	ENSG00000055813	3.998067204757681	8.208443940782609e-5	0.0018687690986351065	0.8824932061542217	NA	NA	NA	NA	NA	NA
Inhib~Sp09D09	ENSG00000148154	3.9950217012384304	8.308786514747471e-5	0.0018847349192361719	0.7722388435413485	NA	NA	NA	NA	NA	NA
Inhib~Sp09D09	ENSG00000104695	3.994122198915471	8.338645379003062e-5	0.0018880751315506752	0.17870438644219255	PPP2CB	0.9776609725469488	150	0.9205106470961096	L5~Sp09D03	0.941543820347094
Inhib~Sp09D09	ENSG00000147416	3.9916649195086595	8.42073504496377e-5	0.0019032081598001449	0.46259006193905305	ATP6V1B2	0.7754663062776588	728	0.9342997296782152	L5~Sp09D03	1.2048231136733432
Inhib~Sp09D09	ENSG00000165553	3.9859090611958012	8.616035546822064e-5	0.001933339199319282	0.9832726780779257	NA	NA	NA	NA	NA	NA
Inhib~Sp09D09	ENSG00000111913	3.9831351849745045	8.711684582634452e-5	0.0019512922235717669	0.6470219331858978	NA	NA	NA	NA	NA	NA
Inhib~Sp09D09	ENSG00000117114	3.982183470135423	8.744733472241585e-5	0.001955184494618029	0.8158773623075156	NA	NA	NA	NA	NA	NA
Inhib~Sp09D09	ENSG00000164114	3.980655497379622	8.798042497770644e-5	0.0019600781821819025	0.35838312337777567	NA	NA	NA	NA	NA	NA
Inhib~Sp09D09	ENSG00000163875	3.976074314557907	8.959730522730509e-5	0.001985463552426036	0.3622577598773522	NA	NA	NA	NA	NA	NA
Inhib~Sp09D09	ENSG00000132975	3.9715324188156367	9.122815302202012e-5	0.002010887698061348	0.8459725826685655	NA	NA	NA	NA	NA	NA
Inhib~Sp09D09	ENSG00000129682	3.966739399810744	9.297972419981915e-5	0.0020458819032044863	0.46111663791623175	NA	NA	NA	NA	NA	NA
Inhib~Sp09D09	ENSG00000154518	3.965156371838146	9.356521123709765e-5	0.00204792907963865	0.3372237726499658	ATP5MC3	0.9691347109545537	169	0.9930062675980202	L5~Sp09D03	1.0246318250431399
Inhib~Sp09D09	ENSG00000101577	3.9628985686707794	9.440632556076997e-5	0.002060518012512073	0.599535187895194	NA	NA	NA	NA	NA	NA
Inhib~Sp09D09	ENSG00000140488	3.9627265882150784	9.44706879734615e-5	0.002060518012512073	0.6631179513291471	NA	NA	NA	NA	NA	NA
Inhib~Sp09D09	ENSG00000138095	3.956913333019994	9.667092379819119e-5	0.002101161054540476	0.3067578125765218	NA	NA	NA	NA	NA	NA
Inhib~Sp09D09	ENSG00000003096	3.9539781090134087	9.780026329094718e-5	0.0021220105822919253	0.8694083145194851	NA	NA	NA	NA	NA	NA
Inhib~Sp09D09	ENSG00000069667	3.9470662183226315	1.0050931397311072e-4	0.002157287875936929	0.8371293459925366	NA	NA	NA	NA	NA	NA
Inhib~Sp09D09	ENSG00000136143	3.9470436582080923	1.0051827170224937e-4	0.002157287875936929	0.42214067024857754	NA	NA	NA	NA	NA	NA
Inhib~Sp09D09	ENSG00000125352	3.9463113335578295	1.0080946069823897e-4	0.002157287875936929	0.7398904702769887	NA	NA	NA	NA	NA	NA
Inhib~Sp09D09	ENSG00000178882	3.944579148465977	1.0150140666862245e-4	0.0021683759410920096	0.9031026986810442	NA	NA	NA	NA	NA	NA
Inhib~Sp09D09	ENSG00000187189	3.9423044150155566	1.0241692947343559e-4	0.002184194208736038	0.44304047196753893	TSPYL4	0.8339848926489152	592	0.6017785705600042	L2.3~Sp09D01	0.7215701097997425
Inhib~Sp09D09	ENSG00000100321	3.940958057342779	1.0296249050774955e-4	0.002192081965144511	0.41154907519283995	SYNGR1	0.8059312881116724	670	0.7941173979593058	L5~Sp09D03	0.9853413183895032
Inhib~Sp09D09	ENSG00000119446	3.9392058771833356	1.0367662669902047e-4	0.002203525714986336	0.5675374053787483	NA	NA	NA	NA	NA	NA
Inhib~Sp09D09	ENSG00000196911	3.938454287138836	1.0398439055118315e-4	0.0022063082593819063	0.42897530009392826	NA	NA	NA	NA	NA	NA
Inhib~Sp09D09	ENSG00000197535	3.9363319961324708	1.0485812096581834e-4	0.0022210694688786924	0.37521334385948596	MYO5A	0.8803444214084636	437	0.6848193807715045	L5~Sp09D03	0.7778993813306178
Inhib~Sp09D09	ENSG00000117461	3.9345969902286946	1.0557757976827081e-4	0.0022325184494727908	0.8219062598000046	NA	NA	NA	NA	NA	NA
Inhib~Sp09D09	ENSG00000144744	3.933637004931911	1.0597766917774808e-4	0.0022355565665174303	0.3722971933323514	NA	NA	NA	NA	NA	NA
Inhib~Sp09D09	ENSG00000178233	3.932731072454459	1.0635655013677691e-4	0.0022355565665174303	0.3877664247540205	NA	NA	NA	NA	NA	NA
Inhib~Sp09D09	ENSG00000108840	3.932639117966911	1.0639507929358212e-4	0.0022355565665174303	0.3138300063006189	NA	NA	NA	NA	NA	NA
Inhib~Sp09D09	ENSG00000091039	3.932134706832442	1.066066644642264e-4	0.0022355565665174303	0.43428222011307877	NA	NA	NA	NA	NA	NA
Inhib~Sp09D09	ENSG00000198794	3.932109621090559	1.0661719758559402e-4	0.0022355565665174303	0.35092487927606425	SCAMP5	0.9176835762443509	326	0.8894619145745318	L5~Sp09D03	0.9692468489135251
Inhib~Sp09D09	ENSG00000147251	3.9302103995248845	1.0741752521057328e-4	0.002245271497997294	0.9015387794297223	NA	NA	NA	NA	NA	NA
Inhib~Sp09D09	ENSG00000091140	3.927720738704193	1.0847529795443858e-4	0.0022631067178588223	0.43841601967048693	NA	NA	NA	NA	NA	NA
Inhib~Sp09D09	ENSG00000172794	3.9257860536150146	1.093040951092645e-4	0.0022732483425494127	0.9376458738920921	NA	NA	NA	NA	NA	NA
Inhib~Sp09D09	ENSG00000122550	3.92052528333144	1.1158822983988041e-4	0.0023087475215295985	0.6976654725996236	NA	NA	NA	NA	NA	NA
Inhib~Sp09D09	ENSG00000168917	3.9195540621419656	1.120148374975107e-4	0.0023129802934362662	0.8903393514511548	NA	NA	NA	NA	NA	NA
Inhib~Sp09D09	ENSG00000112096	3.916254711569084	1.1347565516895629e-4	0.0023323266456143307	0.25781255047215995	SOD2	0.9501627766903734	223	0.6325036727350126	L5~Sp09D03	0.665679279647391
Inhib~Sp09D09	ENSG00000188158	3.913351977618939	1.1477579008639228e-4	0.0023551690084174836	0.9150321815734704	NA	NA	NA	NA	NA	NA
Inhib~Sp09D09	ENSG00000103269	3.9105559625662676	1.1604147238769723e-4	0.0023760810219940398	0.7497955033942766	NA	NA	NA	NA	NA	NA
Inhib~Sp09D09	ENSG00000244242	3.9084121686330517	1.1702086324686657e-4	0.0023894472829261984	0.7306036254990115	NA	NA	NA	NA	NA	NA
Inhib~Sp09D09	ENSG00000162694	3.9033907459284705	1.1934566564528662e-4	0.002420461433164708	0.8376154918222964	NA	NA	NA	NA	NA	NA
Inhib~Sp09D09	ENSG00000142599	3.903039743848959	1.1950979823897565e-4	0.002420461433164708	0.2730770503115558	NA	NA	NA	NA	NA	NA
Inhib~Sp09D09	ENSG00000253719	3.8992883801689397	1.2127739619877295e-4	0.0024496783135638414	0.420896230558138	NA	NA	NA	NA	NA	NA
Inhib~Sp09D09	ENSG00000100600	3.898669275356007	1.215714830202742e-4	0.0024496783135638414	0.5020618147717811	NA	NA	NA	NA	NA	NA
Inhib~Sp09D09	ENSG00000106123	3.8980816278500217	1.2185125225672554e-4	0.0024496783135638414	0.6804956690039193	NA	NA	NA	NA	NA	NA
Inhib~Sp09D09	ENSG00000140323	3.8971487656868304	1.2229662618985996e-4	0.002450579838919746	0.6206164604709489	NA	NA	NA	NA	NA	NA
Inhib~Sp09D09	ENSG00000177181	3.896991516365479	1.223718531297693e-4	0.002450579838919746	0.8182874939231206	NA	NA	NA	NA	NA	NA
Inhib~Sp09D09	ENSG00000174684	3.8900013446419113	1.2576056388057354e-4	0.0024983898009140696	0.3257950844712302	B4GAT1	0.8868461174480353	419	1.1612896834030653	L5~Sp09D03	1.309460187687083
Inhib~Sp09D09	ENSG00000123545	3.8888256206339995	1.2633919970457742e-4	0.002501917230975092	0.49189294080896334	NA	NA	NA	NA	NA	NA
Inhib~Sp09D09	ENSG00000135824	3.886702852796827	1.2739032132468053e-4	0.002510776696440307	1.0821471144801007	NA	NA	NA	NA	NA	NA
Inhib~Sp09D09	ENSG00000118922	3.8838124170720563	1.288348962144393e-4	0.002535243162730828	0.9096683036035734	NA	NA	NA	NA	NA	NA
Inhib~Sp09D09	ENSG00000069966	3.8819525018854577	1.2977263294626216e-4	0.002549674596279633	0.6640497932673348	NA	NA	NA	NA	NA	NA
Inhib~Sp09D09	ENSG00000120549	3.880458773151579	1.3053042368682544e-4	0.0025605307640201793	0.7218392267698495	NA	NA	NA	NA	NA	NA
Inhib~Sp09D09	ENSG00000182389	3.8782057586277947	1.3168134689818843e-4	0.00257466256997613	0.5507437508456681	NA	NA	NA	NA	NA	NA
Inhib~Sp09D09	ENSG00000233932	3.8778383525852607	1.3186994086363793e-4	0.00257466256997613	0.9183569668680497	NA	NA	NA	NA	NA	NA
Inhib~Sp09D09	ENSG00000132294	3.8733359438983896	1.342019623812749e-4	0.0026120182256923336	0.39796535498451063	NA	NA	NA	NA	NA	NA
Inhib~Sp09D09	ENSG00000179091	3.872916970131924	1.3442094538638176e-4	0.002612205162991431	0.3960394740931135	CYC1	1.0393530341509687	48	0.5516898248396653	L5~Sp09D03	0.5308011875775512
Inhib~Sp09D09	ENSG00000153714	3.8684031728407815	1.3680171694523298e-4	0.0026502146282744205	0.9451519402204511	NA	NA	NA	NA	NA	NA
Inhib~Sp09D09	ENSG00000117602	3.867067815598735	1.3751366239315717e-4	0.0026597057382670587	0.9152984363024702	NA	NA	NA	NA	NA	NA
Inhib~Sp09D09	ENSG00000196376	3.8582021712474646	1.423301208694692e-4	0.002736071784233432	0.44673553177747877	NA	NA	NA	NA	NA	NA
Inhib~Sp09D09	ENSG00000185105	3.8498468173828355	1.470152120667559e-4	0.002817452819884557	0.9432317437015486	NA	NA	NA	NA	NA	NA
Inhib~Sp09D09	ENSG00000096384	3.846084518475766	1.4917218128436007e-4	0.002854405113042448	0.2871764189982187	HSP90AB1	0.9310023709178544	283	2.5880663056384914	L5~Sp09D03	2.7798707999926733
Inhib~Sp09D09	ENSG00000235961	3.844048503686523	1.5035190984700358e-4	0.002872573395484252	0.7001959156973457	NA	NA	NA	NA	NA	NA
Inhib~Sp09D09	ENSG00000111652	3.841783713850665	1.5167457144271113e-4	0.002888995348579029	0.364351468977195	NA	NA	NA	NA	NA	NA
Inhib~Sp09D09	ENSG00000101204	3.8339457197483053	1.5633755831017174e-4	0.002959055100445398	0.5748211819891466	NA	NA	NA	NA	NA	NA
Inhib~Sp09D09	ENSG00000125848	3.8336126817164327	1.5653866353750905e-4	0.002959055100445398	0.9492943831192837	NA	NA	NA	NA	NA	NA
Inhib~Sp09D09	ENSG00000144635	3.8255105082981053	1.615072530631848e-4	0.0030300217882951786	0.5007941054035302	NA	NA	NA	NA	NA	NA
Inhib~Sp09D09	ENSG00000166780	3.821429082216227	1.640663086454594e-4	0.0030688024987417565	0.32322181626632823	BMERB1	0.8729594003194715	466	0.779816244014287	L5~Sp09D03	0.8933018462587177
Inhib~Sp09D09	ENSG00000064607	3.8206360985736865	1.645679394654274e-4	0.0030735772646267546	0.3206701127789384	NA	NA	NA	NA	NA	NA
Inhib~Sp09D09	ENSG00000145882	3.8132254808090265	1.693264480375076e-4	0.0031530100980834996	0.8335628053954313	NA	NA	NA	NA	NA	NA
Inhib~Sp09D09	ENSG00000142188	3.8118947657747917	1.701945925789415e-4	0.003159743656272134	0.5329158398577967	NA	NA	NA	NA	NA	NA
Inhib~Sp09D09	ENSG00000111490	3.8107216185587434	1.7096343125304388e-4	0.003167917508288878	0.9081964533211082	NA	NA	NA	NA	NA	NA
Inhib~Sp09D09	ENSG00000178498	3.809650477386024	1.7166828637516272e-4	0.003167917508288878	0.41016049086300266	NA	NA	NA	NA	NA	NA
Inhib~Sp09D09	ENSG00000101958	3.809352753038242	1.718646888310022e-4	0.003167917508288878	0.8737025887947231	NA	NA	NA	NA	NA	NA
Inhib~Sp09D09	ENSG00000005059	3.808928757003873	1.7214475686387558e-4	0.003167917508288878	0.8913379879155181	NA	NA	NA	NA	NA	NA
Inhib~Sp09D09	ENSG00000157514	3.808908134768399	1.7215838975792396e-4	0.003167917508288878	0.29988401122210995	NA	NA	NA	NA	NA	NA
Inhib~Sp09D09	ENSG00000138744	3.804061131509168	1.7539110992532796e-4	0.0032131857377803107	0.7814119019133065	NA	NA	NA	NA	NA	NA
Inhib~Sp09D09	ENSG00000158089	3.8018014399533024	1.7691775560112587e-4	0.00323404175492167	0.965040191888288	NA	NA	NA	NA	NA	NA
Inhib~Sp09D09	ENSG00000050748	3.801609549717224	1.7704797359822865e-4	0.00323404175492167	0.37179001606263096	NA	NA	NA	NA	NA	NA
Inhib~Sp09D09	ENSG00000188803	3.8003225374472867	1.7792369361264914e-4	0.003245286551917267	0.7893532370167489	NA	NA	NA	NA	NA	NA
Inhib~Sp09D09	ENSG00000189337	3.7988417118000077	1.7893635615496976e-4	0.0032577975051166263	0.6927450237899868	NA	NA	NA	NA	NA	NA
Inhib~Sp09D09	ENSG00000134684	3.798556737093038	1.7913186025248523e-4	0.0032577975051166263	0.2917735298598234	NA	NA	NA	NA	NA	NA
Inhib~Sp09D09	ENSG00000100284	3.7942216340538453	1.8213092937000136e-4	0.0033075188862010723	0.39042731042437806	NA	NA	NA	NA	NA	NA
Inhib~Sp09D09	ENSG00000127328	3.791710447147845	1.838898399665687e-4	0.0033249415122071175	0.5865019188517799	NA	NA	NA	NA	NA	NA
Inhib~Sp09D09	ENSG00000149527	3.787661889764766	1.8675942041105568e-4	0.003371939984150985	0.6331000953215611	NA	NA	NA	NA	NA	NA
Inhib~Sp09D09	ENSG00000183775	3.787179801484921	1.8710392620655764e-4	0.0033732782996430824	0.8469833616332467	NA	NA	NA	NA	NA	NA
Inhib~Sp09D09	ENSG00000118507	3.78481498701803	1.8880256618394628e-4	0.003398991076061925	0.6194637950011449	NA	NA	NA	NA	NA	NA
Inhib~Sp09D09	ENSG00000110675	3.7841012918270667	1.8931806760435357e-4	0.003403360535204489	0.64176391625177	NA	NA	NA	NA	NA	NA
Inhib~Sp09D09	ENSG00000089169	3.7817365510232768	1.9103563887410031e-4	0.003424368722116775	0.49854290123681344	NA	NA	NA	NA	NA	NA
Inhib~Sp09D09	ENSG00000102466	3.7811661798466063	1.9145211247000837e-4	0.003426910409147524	0.6994025542643911	NA	NA	NA	NA	NA	NA
Inhib~Sp09D09	ENSG00000165379	3.778644157264546	1.9330394798626244e-4	0.003450157446461531	0.8965819046214315	NA	NA	NA	NA	NA	NA
Inhib~Sp09D09	ENSG00000105928	3.775030572579705	1.9598679801780192e-4	0.0034906407538421278	0.7472699368725472	NA	NA	NA	NA	NA	NA
Inhib~Sp09D09	ENSG00000140396	3.774836725535078	1.9613170635166173e-4	0.0034906407538421278	0.6337877194619115	NA	NA	NA	NA	NA	NA
Inhib~Sp09D09	ENSG00000169750	3.7727745600838207	1.9767953556709165e-4	0.0035131764754060333	0.7469701720656098	NA	NA	NA	NA	NA	NA
Inhib~Sp09D09	ENSG00000188051	3.7633336529239427	2.0491424305409952e-4	0.0036365719720383295	0.858339055242941	NA	NA	NA	NA	NA	NA
Inhib~Sp09D09	ENSG00000213585	3.761188764952862	2.0659240827050875e-4	0.0036611461442938456	0.35504381115095623	VDAC1	0.8373183267883861	585	0.770478881004498	L2.3~Sp09D01	0.9201743904970322
Inhib~Sp09D09	ENSG00000148090	3.7548353221310986	2.116398457053334e-4	0.0037346799363786984	0.7444231235787145	NA	NA	NA	NA	NA	NA
Inhib~Sp09D09	ENSG00000104960	3.753308416898207	2.1287011975845347e-4	0.0037457935318850003	0.17984990221422592	PTOV1	1.000194790940499	94	0.6601007243758577	L5~Sp09D03	0.6599721677765934
Inhib~Sp09D09	ENSG00000204071	3.7508891002919986	2.1483327159580793e-4	0.003769704495681153	0.6340413502508176	NA	NA	NA	NA	NA	NA
Inhib~Sp09D09	ENSG00000160439	3.749833879906423	2.1569487168663392e-4	0.0037795073302843325	0.8865349601848249	NA	NA	NA	NA	NA	NA
Inhib~Sp09D09	ENSG00000004478	3.7451042156251377	2.1959693490128615e-4	0.003811498137362896	0.3803482761670673	NA	NA	NA	NA	NA	NA
Inhib~Sp09D09	ENSG00000109971	3.7450294875991483	2.196591183683811e-4	0.003811498137362896	0.33355493353669213	HSPA8	0.9659021059313218	176	1.7464326725426722	L5~Sp09D03	1.808084547925034
Inhib~Sp09D09	ENSG00000154122	3.7428241034510417	2.2150178706464298e-4	0.0038318576589021	0.24382940868039593	NA	NA	NA	NA	NA	NA
Inhib~Sp09D09	ENSG00000092068	3.742012330531235	2.2218371546419425e-4	0.0038318576589021	0.7493197554627988	NA	NA	NA	NA	NA	NA
Inhib~Sp09D09	ENSG00000122873	3.741924270905909	2.2225780881828666e-4	0.0038318576589021	0.39041978086089973	CISD1	0.9084678534157783	356	0.525185955616555	L5~Sp09D03	0.5781007590327946
Inhib~Sp09D09	ENSG00000147224	3.741556913695579	2.2256715476480168e-4	0.0038318576589021	0.42295204300797634	NA	NA	NA	NA	NA	NA
Inhib~Sp09D09	ENSG00000180998	3.7415269138408545	2.2259243512891069e-4	0.0038318576589021	0.7996026444149714	NA	NA	NA	NA	NA	NA
Inhib~Sp09D09	ENSG00000119946	3.740923234790922	2.231017214910993e-4	0.0038318576589021	0.8245495501659937	NA	NA	NA	NA	NA	NA
Inhib~Sp09D09	ENSG00000131437	3.7377285687980937	2.258152224725298e-4	0.0038698773565484642	0.3784083357262891	KIF3A	0.8286888400182423	605	0.6943201165480217	L5~Sp09D03	0.8378538276595319
Inhib~Sp09D09	ENSG00000144290	3.7356759467742378	2.275750918610495e-4	0.0038893518439156896	0.5309635036996199	NA	NA	NA	NA	NA	NA
Inhib~Sp09D09	ENSG00000132341	3.732215877921162	2.3057100394546174e-4	0.003929786673802706	0.29027337963832234	RAN	0.8936407517750763	399	0.784968094774234	L5~Sp09D03	0.8783933512600212
Inhib~Sp09D09	ENSG00000119541	3.7269330904239024	2.352170012668233e-4	0.003998048103276414	0.5841121992941274	NA	NA	NA	NA	NA	NA
Inhib~Sp09D09	ENSG00000137040	3.7230218874252152	2.3871349739756215e-4	0.004042476472912286	0.6146126322240085	NA	NA	NA	NA	NA	NA
Inhib~Sp09D09	ENSG00000125170	3.7229225753468334	2.3880291443863054e-4	0.004042476472912286	0.7482486698128649	NA	NA	NA	NA	NA	NA
Inhib~Sp09D09	ENSG00000173611	3.719902652831601	2.415370815412653e-4	0.004083220364917108	0.7105438932029721	NA	NA	NA	NA	NA	NA
Inhib~Sp09D09	ENSG00000172350	3.717582078518251	2.4365810982125024e-4	0.004113502812083786	0.892261508365436	NA	NA	NA	NA	NA	NA
Inhib~Sp09D09	ENSG00000102024	3.714143189371749	2.468336196483722e-4	0.004150264472686107	0.5534335103318785	NA	NA	NA	NA	NA	NA
Inhib~Sp09D09	ENSG00000136099	3.7128648479803097	2.480239749049138e-4	0.004164666367313196	0.9288130216098309	NA	NA	NA	NA	NA	NA
Inhib~Sp09D09	ENSG00000116649	3.7112743838020443	2.495125283550229e-4	0.004178413830546665	0.26499215588211816	NA	NA	NA	NA	NA	NA
Inhib~Sp09D09	ENSG00000109390	3.7078826997495504	2.527150721549058e-4	0.004214816476579252	0.26873683175718915	NDUFC1	1.014498991722813	76	0.8081794948617778	L2.3~Sp09D01	0.7966291750466252
Inhib~Sp09D09	ENSG00000138650	3.707543335832434	2.530376355368596e-4	0.004214816476579252	0.4106698392108191	NA	NA	NA	NA	NA	NA
Inhib~Sp09D09	ENSG00000171877	3.700175469852788	2.6013719447190344e-4	0.004319838847551213	0.7748713260311186	NA	NA	NA	NA	NA	NA
Inhib~Sp09D09	ENSG00000248905	3.6999253839555024	2.6038143742854376e-4	0.004319838847551213	0.859466301650936	NA	NA	NA	NA	NA	NA
Inhib~Sp09D09	ENSG00000189060	3.69637467024023	2.6387260059962614e-4	0.004371944973547059	0.45291090257045863	NA	NA	NA	NA	NA	NA
Inhib~Sp09D09	ENSG00000133134	3.6950895310889713	2.651470256301939e-4	0.004381422902996423	0.3504458070969268	BEX2	0.8583375819961357	516	1.079346005258243	L2.3~Sp09D01	1.2574842671436264
Inhib~Sp09D09	ENSG00000158301	3.6938994023428506	2.663324044856026e-4	0.004389383194666286	0.6491078175423546	NA	NA	NA	NA	NA	NA
Inhib~Sp09D09	ENSG00000182256	3.6898757044695927	2.7037713977185514e-4	0.004450165165954703	0.860856066123381	NA	NA	NA	NA	NA	NA
Inhib~Sp09D09	ENSG00000040341	3.6861971269721554	2.7412554188399135e-4	0.004505916021797993	0.34704049239610696	NA	NA	NA	NA	NA	NA
Inhib~Sp09D09	ENSG00000074317	3.682766045555446	2.776658408649089e-4	0.004552114363509335	0.4589849927530771	SNCB	0.9036110960139844	375	1.3875875064183993	L5~Sp09D03	1.5356025535092863
Inhib~Sp09D09	ENSG00000061918	3.6792181209997974	2.813719809670873e-4	0.004600782220898271	0.5772777503191682	GUCY1B1	0.869102461341034	482	0.666935855872755	L5~Sp09D03	0.7673846129070514
Inhib~Sp09D09	ENSG00000140718	3.677547530877554	2.831331622718358e-4	0.0046174762516384615	0.2795051072177027	NA	NA	NA	NA	NA	NA
Inhib~Sp09D09	ENSG00000115365	3.67639926770923	2.8434970900105994e-4	0.0046252242105570066	0.4482348117817407	LANCL1	1.165946392969527	14	0.5513937328080016	L2.3~Sp09D01	0.4729151667116249
Inhib~Sp09D09	ENSG00000266472	3.6750323548665826	2.8580432774125706e-4	0.004642831761588442	0.24755182109595536	MRPS21	1.0308504121914983	55	0.7011096189861281	L5~Sp09D03	0.6801274081034028
Inhib~Sp09D09	ENSG00000170293	3.6721220377066706	2.889247636442832e-4	0.004677873021210688	0.8323106636387176	NA	NA	NA	NA	NA	NA
Inhib~Sp09D09	ENSG00000173409	3.671713365018374	2.893655025118768e-4	0.004677873021210688	0.5253326401183572	NA	NA	NA	NA	NA	NA
Inhib~Sp09D09	ENSG00000132970	3.671368153193867	2.8973829442966565e-4	0.004677873021210688	0.3954764695833343	NA	NA	NA	NA	NA	NA
Inhib~Sp09D09	ENSG00000253368	3.670898485443317	2.9024621190406734e-4	0.004677873021210688	0.6816677751574448	NA	NA	NA	NA	NA	NA
Inhib~Sp09D09	ENSG00000180611	3.6687583335429323	2.9257129348295033e-4	0.004697708439502302	0.8673512740542606	NA	NA	NA	NA	NA	NA
Inhib~Sp09D09	ENSG00000160131	3.6662040537641425	2.9536924944597947e-4	0.004722526933749794	0.28096115648122394	NA	NA	NA	NA	NA	NA
Inhib~Sp09D09	ENSG00000173153	3.665772103885182	2.958448908781957e-4	0.004722526933749794	0.6566082055354606	NA	NA	NA	NA	NA	NA
Inhib~Sp09D09	ENSG00000211450	3.66562265581033	2.9600962345241574e-4	0.004722526933749794	0.3174066720191084	SELENOH	0.9539370722293538	215	0.785872542323736	L5~Sp09D03	0.8238201084764948
Inhib~Sp09D09	ENSG00000023228	3.6637220314583705	2.9811217937061277e-4	0.004747254687509587	0.24142618484271303	NA	NA	NA	NA	NA	NA
Inhib~Sp09D09	ENSG00000103154	3.6625090891949648	2.994613333781882e-4	0.004759337063982517	0.6525164227032647	NA	NA	NA	NA	NA	NA
Inhib~Sp09D09	ENSG00000165704	3.6587316393832583	3.0369991326206205e-4	0.004808325022661784	0.4974072551162428	NA	NA	NA	NA	NA	NA
Inhib~Sp09D09	ENSG00000106615	3.6574076501829573	3.0519884977002584e-4	0.004825932635907278	0.2805636118294012	RHEB	0.8642087631557623	498	0.7017907869200156	L5~Sp09D03	0.8120616416308278
Inhib~Sp09D09	ENSG00000068615	3.653591504418745	3.0955831322723097e-4	0.004878987150083638	0.5059916232223188	NA	NA	NA	NA	NA	NA
Inhib~Sp09D09	ENSG00000162989	3.652961260697389	3.1028390287428484e-4	0.004878987150083638	0.5099862777618285	NA	NA	NA	NA	NA	NA
Inhib~Sp09D09	ENSG00000171714	3.649407743594122	3.144050646214397e-4	0.004927785912333017	0.807736764588467	NA	NA	NA	NA	NA	NA
Inhib~Sp09D09	ENSG00000106688	3.648352731432203	3.156384906275227e-4	0.004940910676372613	0.6535442463686	NA	NA	NA	NA	NA	NA
Inhib~Sp09D09	ENSG00000242114	3.6447353569688676	3.1990226987363543e-4	0.005001379347046962	0.7526892891684189	NA	NA	NA	NA	NA	NA
Inhib~Sp09D09	ENSG00000143333	3.641426540426335	3.2384976821141193e-4	0.005050437135256969	0.8903780397683635	NA	NA	NA	NA	NA	NA
Inhib~Sp09D09	ENSG00000108231	3.6394321267362812	3.262512464787572e-4	0.005074300193745155	0.5892010955058896	NA	NA	NA	NA	NA	NA
Inhib~Sp09D09	ENSG00000147894	3.634241561431572	3.32580010994559e-4	0.005160781364636963	0.7660943083514175	NA	NA	NA	NA	NA	NA
Inhib~Sp09D09	ENSG00000166342	3.6321015863465442	3.352227223405087e-4	0.005195327557664828	0.8812101987666054	NA	NA	NA	NA	NA	NA
Inhib~Sp09D09	ENSG00000109158	3.6310021060482605	3.3658816958762316e-4	0.0052100173744109015	0.6909417903106556	NA	NA	NA	NA	NA	NA
Inhib~Sp09D09	ENSG00000198961	3.6284789224880116	3.397415242872345e-4	0.005239326646486449	0.2617611152690202	PJA2	0.8407150831678826	579	1.0444569910189376	L5~Sp09D03	1.2423435857524276
Inhib~Sp09D09	ENSG00000175175	3.6261734944581434	3.4264701483305526e-4	0.00527420331097945	0.9031867353516554	NA	NA	NA	NA	NA	NA
Inhib~Sp09D09	ENSG00000107147	3.6245337934979296	3.447277066224214e-4	0.0052900650280705164	0.6894257816871309	NA	NA	NA	NA	NA	NA
Inhib~Sp09D09	ENSG00000101846	3.6233922168966237	3.461833160585357e-4	0.005305875984209203	0.6998802474071242	NA	NA	NA	NA	NA	NA
Inhib~Sp09D09	ENSG00000075461	3.619336738869373	3.514012832690605e-4	0.005372650012334312	0.6762863122309312	NA	NA	NA	NA	NA	NA
Inhib~Sp09D09	ENSG00000164326	3.617340350959965	3.539970107246535e-4	0.005405712002204134	1.0015163677995913	NA	NA	NA	NA	NA	NA
Inhib~Sp09D09	ENSG00000156298	3.6137656538293994	3.586899771858848e-4	0.005470548082396913	0.34031909073546285	TSPAN7	0.9025291038861887	378	1.7539494757869927	L2.3~Sp09D01	1.9433716522100881
Inhib~Sp09D09	ENSG00000134207	3.6087840774020896	3.6532756577063827e-4	0.005546920871760198	0.9341185861596845	NA	NA	NA	NA	NA	NA
Inhib~Sp09D09	ENSG00000173757	3.6086801870039307	3.654672135770185e-4	0.005546920871760198	0.607492093340879	NA	NA	NA	NA	NA	NA
Inhib~Sp09D09	ENSG00000169047	3.606408722057628	3.6853305216835133e-4	0.005586656572117073	0.7612854749137693	NA	NA	NA	NA	NA	NA
Inhib~Sp09D09	ENSG00000139970	3.6024926765592276	3.7387545120927325e-4	0.005660764720008366	0.43146127889826186	RTN1	0.8611395696787886	507	2.245951296036561	L5~Sp09D03	2.6081153103605694
Inhib~Sp09D09	ENSG00000180817	3.601627367857572	3.750657126077167e-4	0.005665036114399363	0.2568081039200317	PPA1	0.9480443797879572	229	0.6750589468030355	L5~Sp09D03	0.7120541624370174
Inhib~Sp09D09	ENSG00000170456	3.5952782238165515	3.839087298195836e-4	0.005777617989419934	0.5824243153928456	NA	NA	NA	NA	NA	NA
Inhib~Sp09D09	ENSG00000137124	3.5936521213670867	3.862048581551685e-4	0.005805170855836004	0.7352509316740983	NA	NA	NA	NA	NA	NA
Inhib~Sp09D09	ENSG00000165169	3.5919008707858304	3.886921296297272e-4	0.005828513232284227	0.601173376967069	NA	NA	NA	NA	NA	NA
Inhib~Sp09D09	ENSG00000011105	3.587067329101032	3.9563545140712715e-4	0.0059184027479080555	0.8036877246944752	NA	NA	NA	NA	NA	NA
Inhib~Sp09D09	ENSG00000205659	3.581756858439456	4.033981293846237e-4	0.006003207643065867	0.746467912657733	NA	NA	NA	NA	NA	NA
Inhib~Sp09D09	ENSG00000127995	3.5804517308404775	4.053277046009145e-4	0.006020081479286916	0.4236069374142786	NA	NA	NA	NA	NA	NA
Inhib~Sp09D09	ENSG00000105649	3.567592341458398	4.2480884947170846e-4	0.006279520386266628	0.4226173171154748	RAB3A	0.8559621884671222	529	1.2286376482202757	L5~Sp09D03	1.4353877598501747
Inhib~Sp09D09	ENSG00000166226	3.566549136094767	4.2642719453894805e-4	0.006295983052151379	0.3881494413953534	NA	NA	NA	NA	NA	NA
Inhib~Sp09D09	ENSG00000111530	3.565805513519702	4.2758432234992275e-4	0.006298160573362026	0.3640410970084434	NA	NA	NA	NA	NA	NA
Inhib~Sp09D09	ENSG00000172031	3.565111994978936	4.2866614073114567e-4	0.006305560201432792	0.9969560120307468	NA	NA	NA	NA	NA	NA
Inhib~Sp09D09	ENSG00000168000	3.564835912381114	4.290975161122508e-4	0.006305560201432792	0.3409259173063738	BSCL2	0.8660341220201151	493	1.1661072661662537	L2.3~Sp09D01	1.3464911329892946
Inhib~Sp09D09	ENSG00000171132	3.5628568895734998	4.322016639336712e-4	0.006343703481454684	0.479944621488702	NA	NA	NA	NA	NA	NA
Inhib~Sp09D09	ENSG00000109107	3.562292279968875	4.330911258095278e-4	0.006349288937249905	0.29059877826760483	ALDOC	0.904687372858032	369	1.88374894636573	L1~Sp09D05	2.0822098361058226
Inhib~Sp09D09	ENSG00000123983	3.551571174882034	4.503102538912602e-4	0.0065631667377889745	0.3633974584242955	NA	NA	NA	NA	NA	NA
Inhib~Sp09D09	ENSG00000089818	3.550879192414095	4.514434282023322e-4	0.006572004912779809	0.5131739249896936	NA	NA	NA	NA	NA	NA
Inhib~Sp09D09	ENSG00000165782	3.54842149300688	4.5548976375558466e-4	0.006623182159224562	0.3032685238153953	NA	NA	NA	NA	NA	NA
Inhib~Sp09D09	ENSG00000087448	3.5456924346948058	4.6002272281413085e-4	0.006665788025353191	0.2965358059991553	NA	NA	NA	NA	NA	NA
Inhib~Sp09D09	ENSG00000136003	3.5431984703373067	4.6420216956184475e-4	0.006710760448961269	0.41392870652921	ISCU	0.975391732829381	157	0.7267334439870679	L2.3~Sp09D01	0.7450682833644549
Inhib~Sp09D09	ENSG00000256982	3.5419478862365343	4.6631131330147603e-4	0.006725664676010653	0.8469960156844727	NA	NA	NA	NA	NA	NA
Inhib~Sp09D09	ENSG00000128881	3.538787985500759	4.7168069275474467e-4	0.006787414443838748	0.516850721912225	NA	NA	NA	NA	NA	NA
Inhib~Sp09D09	ENSG00000174136	3.5374892206879984	4.7390435594780154e-4	0.006811556157609184	0.4733990459151836	NA	NA	NA	NA	NA	NA
Inhib~Sp09D09	ENSG00000253457	3.532881923693162	4.818722367463326e-4	0.006902225058148388	0.914280491350343	NA	NA	NA	NA	NA	NA
Inhib~Sp09D09	ENSG00000206140	3.531486193271653	4.8431070385472266e-4	0.00692919763909578	0.8239798506858708	NA	NA	NA	NA	NA	NA
Inhib~Sp09D09	ENSG00000038532	3.5309303279038184	4.8528506883734415e-4	0.006935185015824405	0.7081528196469153	NA	NA	NA	NA	NA	NA
Inhib~Sp09D09	ENSG00000184203	3.527303571000195	4.916875971718833e-4	0.007010622242647333	0.46664153106405115	NA	NA	NA	NA	NA	NA
Inhib~Sp09D09	ENSG00000124422	3.523646172670355	4.98224360519133e-4	0.007079552530565722	0.2695423622336251	USP22	0.9378130466762777	266	0.9237530853135453	L5~Sp09D03	0.985007714050724
Inhib~Sp09D09	ENSG00000271824	3.521643048860278	5.018389272596345e-4	0.0071228014294552906	0.9790229930385334	NA	NA	NA	NA	NA	NA
Inhib~Sp09D09	ENSG00000105278	3.518787689625987	5.070338359627678e-4	0.00718019765887797	0.7841760146183346	NA	NA	NA	NA	NA	NA
Inhib~Sp09D09	ENSG00000117598	3.517100942624351	5.101262643103833e-4	0.007215700313971883	0.6538718147790107	NA	NA	NA	NA	NA	NA
Inhib~Sp09D09	ENSG00000101938	3.5164762820307534	5.112759760781616e-4	0.007215700313971883	0.7543067934243483	NA	NA	NA	NA	NA	NA
Inhib~Sp09D09	ENSG00000086300	3.5157570444539306	5.126027682571733e-4	0.007226251002007337	0.4835550444786642	SNX10	0.7289066581674566	784	0.6086005879289575	L5~Sp09D03	0.8349499639076416
Inhib~Sp09D09	ENSG00000197885	3.510926133321294	5.215984211952958e-4	0.007336484670611624	0.6501043475740013	NA	NA	NA	NA	NA	NA
Inhib~Sp09D09	ENSG00000114573	3.5042273490988896	5.343172358312805e-4	0.0074482031667386095	0.4725184461429571	ATP6V1A	0.8485344561379903	561	0.7942265389194413	L5~Sp09D03	0.9359979823733671
Inhib~Sp09D09	ENSG00000171150	3.496679102041935	5.489968375714055e-4	0.007593441846497622	0.7519625305220319	NA	NA	NA	NA	NA	NA
Inhib~Sp09D09	ENSG00000175395	3.493344297682538	5.556018379855362e-4	0.007659324343323259	0.506466270070349	NA	NA	NA	NA	NA	NA
Inhib~Sp09D09	ENSG00000121440	3.4925115745661417	5.572627239656512e-4	0.0076737414395093425	0.8015894619517054	NA	NA	NA	NA	NA	NA
Inhib~Sp09D09	ENSG00000013293	3.490252126906432	5.6179269929925e-4	0.0077275917491261776	0.614301665546695	NA	NA	NA	NA	NA	NA
Inhib~Sp09D09	ENSG00000110002	3.4838273385524707	5.748629284687252e-4	0.00787265630688893	0.7240252389206941	NA	NA	NA	NA	NA	NA
Inhib~Sp09D09	ENSG00000143469	3.482844494590662	5.768872994499022e-4	0.007891717048176513	0.7555176450975997	NA	NA	NA	NA	NA	NA
Inhib~Sp09D09	ENSG00000141424	3.4816112184052908	5.79436928994069e-4	0.007917913610219063	0.4826973446786052	NA	NA	NA	NA	NA	NA
Inhib~Sp09D09	ENSG00000109906	3.4774544523249302	5.881083810730909e-4	0.008022789335916625	0.5432814010183554	NA	NA	NA	NA	NA	NA
Inhib~Sp09D09	ENSG00000116141	3.477010830903733	5.890409611814387e-4	0.008022789335916625	0.665967174423745	NA	NA	NA	NA	NA	NA
Inhib~Sp09D09	ENSG00000129636	3.474752997272514	5.938088620202556e-4	0.008051460121173677	0.45085537823931127	ITFG1	0.8662898033963007	492	0.6575489596512271	L5~Sp09D03	0.7590404008835122
Inhib~Sp09D09	ENSG00000072062	3.4744983030769663	5.943489647379439e-4	0.008051460121173677	0.27419906799930244	NA	NA	NA	NA	NA	NA
Inhib~Sp09D09	ENSG00000184368	3.4735575697197967	5.963478651011502e-4	0.008069101557932178	0.6124889076490385	NA	NA	NA	NA	NA	NA
Inhib~Sp09D09	ENSG00000184205	3.473266018311849	5.969686388242546e-4	0.008069101557932178	0.519637129762155	NA	NA	NA	NA	NA	NA
Inhib~Sp09D09	ENSG00000165495	3.4706696052149923	6.025236785409129e-4	0.00813537382410869	0.7410833383607182	NA	NA	NA	NA	NA	NA
Inhib~Sp09D09	ENSG00000075303	3.4689455548843657	6.062389772715121e-4	0.008176689168042579	0.7525661382227786	NA	NA	NA	NA	NA	NA
Inhib~Sp09D09	ENSG00000116857	3.467102670335737	6.102340591658958e-4	0.008212815665753739	0.2245865122508662	TMEM9	0.9196651602895888	316	0.5702825711973313	L2.3~Sp09D01	0.6200980485307912
Inhib~Sp09D09	ENSG00000077080	3.4657684175864696	6.131418668031815e-4	0.008234185070222274	0.5585795589422574	NA	NA	NA	NA	NA	NA
Inhib~Sp09D09	ENSG00000197170	3.4640091637264643	6.169957198701028e-4	0.008270016763921487	0.42864847786574434	NA	NA	NA	NA	NA	NA
Inhib~Sp09D09	ENSG00000250305	3.463945435168559	6.171357492153657e-4	0.008270016763921487	0.8579559446492371	NA	NA	NA	NA	NA	NA
Inhib~Sp09D09	ENSG00000102393	3.461806752268659	6.218523073737385e-4	0.00830645544624707	0.7817682381407915	NA	NA	NA	NA	NA	NA
Inhib~Sp09D09	ENSG00000260708	3.4596860967461076	6.265623879405817e-4	0.008356800828311627	0.7781441955704852	NA	NA	NA	NA	NA	NA
Inhib~Sp09D09	ENSG00000081189	3.4592071143945455	6.276308413055462e-4	0.008356800828311627	0.5772275797669343	MEF2C	0.8242750302969438	622	1.047136588706993	L5~Sp09D03	1.2703728127367435
Inhib~Sp09D09	ENSG00000096092	3.4546308920208997	6.379251764894048e-4	0.008457762488716061	0.502716911067919	NA	NA	NA	NA	NA	NA
Inhib~Sp09D09	ENSG00000119986	3.454051997324511	6.392386094746506e-4	0.008466179290664268	0.6779540143043713	NA	NA	NA	NA	NA	NA
Inhib~Sp09D09	ENSG00000106868	3.4493255972152026	6.500571722401257e-4	0.008591221695834542	0.843883487161066	NA	NA	NA	NA	NA	NA
Inhib~Sp09D09	ENSG00000112541	3.446501431556474	6.566030542441108e-4	0.008650242560453564	0.8382288263411138	NA	NA	NA	NA	NA	NA
Inhib~Sp09D09	ENSG00000164332	3.443063854748183	6.646538664901399e-4	0.00872865435613788	0.38080519992577794	NA	NA	NA	NA	NA	NA
Inhib~Sp09D09	ENSG00000146826	3.4408104589941533	6.699812981106014e-4	0.008789365589093441	0.5771320163250451	NA	NA	NA	NA	NA	NA
Inhib~Sp09D09	ENSG00000130766	3.439828631237209	6.723149773243024e-4	0.008809250039091172	0.7534009601595208	NA	NA	NA	NA	NA	NA
Inhib~Sp09D09	ENSG00000165152	3.438818985010092	6.747227002045877e-4	0.00881449257356276	0.38555607262553376	NA	NA	NA	NA	NA	NA
Inhib~Sp09D09	ENSG00000148408	3.434903407881877	6.841366987734569e-4	0.008890926514476717	0.5126001475111569	NA	NA	NA	NA	NA	NA
Inhib~Sp09D09	ENSG00000108528	3.4328734186433785	6.890654677395071e-4	0.008945661577021946	0.2770994263350092	NA	NA	NA	NA	NA	NA
Inhib~Sp09D09	ENSG00000129596	3.4312149269136887	6.931168582346773e-4	0.008988904286211885	0.429541838311385	NA	NA	NA	NA	NA	NA
Inhib~Sp09D09	ENSG00000214435	3.429859427570727	6.964446134571928e-4	0.009012528820022117	0.7427894130091415	NA	NA	NA	NA	NA	NA
Inhib~Sp09D09	ENSG00000203877	3.4287967630346015	6.990638917091996e-4	0.009017106327799474	0.7901126476125568	NA	NA	NA	NA	NA	NA
Inhib~Sp09D09	ENSG00000177383	3.4286393001159796	6.994527917689062e-4	0.009017106327799474	0.4860261967117312	NA	NA	NA	NA	NA	NA
Inhib~Sp09D09	ENSG00000160293	3.428380964070421	7.000912650059727e-4	0.009017106327799474	0.7129795767523028	NA	NA	NA	NA	NA	NA
Inhib~Sp09D09	ENSG00000174238	3.427621561479837	7.019712705005371e-4	0.009017106327799474	0.4172737023662024	NA	NA	NA	NA	NA	NA
Inhib~Sp09D09	ENSG00000103528	3.4273568951362074	7.026275961356149e-4	0.009017106327799474	0.7151675211329451	NA	NA	NA	NA	NA	NA
Inhib~Sp09D09	ENSG00000136040	3.4271364374839246	7.031747296997622e-4	0.009017106327799474	0.571965872955453	NA	NA	NA	NA	NA	NA
Inhib~Sp09D09	ENSG00000163170	3.4267106684484205	7.042325336545422e-4	0.009020539106646887	0.403542600134483	NA	NA	NA	NA	NA	NA
Inhib~Sp09D09	ENSG00000155886	3.4259474928693465	7.061323307430825e-4	0.009026339096670796	0.44431451234552743	NA	NA	NA	NA	NA	NA
Inhib~Sp09D09	ENSG00000198910	3.4222921007297122	7.152983885776931e-4	0.00913414810224698	0.6216647697437077	NA	NA	NA	NA	NA	NA
Inhib~Sp09D09	ENSG00000120049	3.4210947988829066	7.183247607706517e-4	0.00916341484189637	0.78456498280017	NA	NA	NA	NA	NA	NA
Inhib~Sp09D09	ENSG00000140740	3.4201656279544927	7.206816275046529e-4	0.009179538644303879	0.37538567645373044	UQCRC2	0.9593431702723856	198	0.5581154210496647	L5~Sp09D03	0.5817682747365569
Inhib~Sp09D09	ENSG00000125931	3.419883783966447	7.213979588548058e-4	0.009179538644303879	0.863579334979168	NA	NA	NA	NA	NA	NA
Inhib~Sp09D09	ENSG00000250510	3.418965064492194	7.237375854093302e-4	0.009185503678094408	0.3226810435887821	NA	NA	NA	NA	NA	NA
Inhib~Sp09D09	ENSG00000101079	3.416361156919153	7.304073088569101e-4	0.0092607333183931	0.3500120125221481	NDRG3	0.883290716301209	429	0.5477652232619156	L5~Sp09D03	0.620141492662449
Inhib~Sp09D09	ENSG00000171603	3.414168355471186	7.360684951091419e-4	0.009304144422473813	0.27807802240126867	CLSTN1	0.8814320053411245	432	1.4867006715117512	L2.3~Sp09D01	1.6866878698560313
Inhib~Sp09D09	ENSG00000169432	3.4093777730324226	7.485792609133436e-4	0.009405110633590005	0.8312724012765292	NA	NA	NA	NA	NA	NA
Inhib~Sp09D09	ENSG00000102554	3.4071156230402306	7.545557028786721e-4	0.009461003247798375	0.8970646106476091	NA	NA	NA	NA	NA	NA
Inhib~Sp09D09	ENSG00000141837	3.4043514437547167	7.619189446439009e-4	0.009505700753377307	0.38503546918199555	NA	NA	NA	NA	NA	NA
Inhib~Sp09D09	ENSG00000178741	3.399715015009232	7.744203022471191e-4	0.009632769382686998	0.26298238026661025	COX5A	1.001001900144181	92	0.9004624840838825	L5~Sp09D03	0.8995612135743027
Inhib~Sp09D09	ENSG00000130985	3.39847583099343	7.777938336308731e-4	0.009659775325360626	0.20721533452191207	UBA1	0.917986685295566	322	0.5660609254226917	L5~Sp09D03	0.6166330454351153
Inhib~Sp09D09	ENSG00000167863	3.3983489720630575	7.781399648915862e-4	0.009659775325360626	0.2935243868485563	ATP5PD	1.0063223023494956	86	0.8338271094491553	L2.3~Sp09D01	0.8285885222879292
Inhib~Sp09D09	ENSG00000171867	3.397189488928618	7.813102529610345e-4	0.009662303701226465	0.2419967814677808	PRNP	0.9065733108917494	363	1.912636581615063	L2.3~Sp09D01	2.109742873120433
Inhib~Sp09D09	ENSG00000126945	3.396655260600456	7.827750066093301e-4	0.009662303701226465	0.24304474655576144	NA	NA	NA	NA	NA	NA
Inhib~Sp09D09	ENSG00000141367	3.3966387739194084	7.828202507293894e-4	0.009662303701226465	0.2762646570139814	CLTC	0.8521219443643993	540	1.0927637122221185	L5~Sp09D03	1.282402969961318
Inhib~Sp09D09	ENSG00000173267	3.3965963617160293	7.829366530374811e-4	0.009662303701226465	0.3889898932698499	SNCG	0.8257110440392297	618	1.1400701417317085	L5~Sp09D03	1.3807132046517032
Inhib~Sp09D09	ENSG00000135472	3.3958589923155316	7.849629819830711e-4	0.009677073283815014	0.2477621852826449	FAIM2	0.9118438971044235	341	1.2150434846157336	L5~Sp09D03	1.3325126027318117
Inhib~Sp09D09	ENSG00000141750	3.3952352510724095	7.866808749898802e-4	0.009688677785166579	0.7873827629129388	NA	NA	NA	NA	NA	NA
Inhib~Sp09D09	ENSG00000196526	3.393603486408376	7.911916518522568e-4	0.00973462233580745	0.7153179558616491	NA	NA	NA	NA	NA	NA
Inhib~Sp09D09	ENSG00000116396	3.393227501707774	7.922344228740661e-4	0.00973784892588852	0.44428268613947863	NA	NA	NA	NA	NA	NA
Inhib~Sp09D09	ENSG00000148219	3.3888174614839257	8.04561526315413e-4	0.009860225542545278	0.6254969552164068	NA	NA	NA	NA	NA	NA
Inhib~Sp09D09	ENSG00000139767	3.3854015487347437	8.142325541077035e-4	0.009959181710831088	0.6388011384986059	NA	NA	NA	NA	NA	NA
Inhib~Sp09D09	ENSG00000081087	3.3840996279084044	8.179469728621802e-4	0.0099948153118791	0.5393703955803969	NA	NA	NA	NA	NA	NA
Inhib~Sp09D09	ENSG00000152782	3.3816555392138214	8.249627569123889e-4	0.010051011089100552	0.8129887109480524	NA	NA	NA	NA	NA	NA
Inhib~Sp09D09	ENSG00000170214	3.3811992725396305	8.262786770493e-4	0.0100533778404202	0.8500887980754519	NA	NA	NA	NA	NA	NA
Inhib~Sp09D09	ENSG00000144583	3.381029558595346	8.267686489476696e-4	0.0100533778404202	0.8290038668475062	NA	NA	NA	NA	NA	NA
Inhib~Sp09D09	ENSG00000139508	3.379186267200075	8.3210780012503e-4	0.010098615675447349	0.7442790813834659	NA	NA	NA	NA	NA	NA
Inhib~Sp09D09	ENSG00000187601	3.37796482668785	8.35663437192289e-4	0.0101224822103524	0.26132457570143053	NA	NA	NA	NA	NA	NA
Inhib~Sp09D09	ENSG00000173418	3.3779532953662867	8.356970725122613e-4	0.0101224822103524	0.5505280777319401	NA	NA	NA	NA	NA	NA
Inhib~Sp09D09	ENSG00000155744	3.375749773523857	8.421476743543097e-4	0.010156753456856321	0.5565183197848462	NA	NA	NA	NA	NA	NA
Inhib~Sp09D09	ENSG00000058335	3.3755968805316092	8.425969724147397e-4	0.010156753456856321	0.4805671202117667	NA	NA	NA	NA	NA	NA
Inhib~Sp09D09	ENSG00000151778	3.3731281588528015	8.498826818001557e-4	0.010196242976031144	0.4027878882701477	NA	NA	NA	NA	NA	NA
Inhib~Sp09D09	ENSG00000178445	3.3723541682952622	8.521789566634213e-4	0.010196242976031144	0.8436365820762203	NA	NA	NA	NA	NA	NA
Inhib~Sp09D09	ENSG00000165629	3.371981011039033	8.532881051749656e-4	0.010196242976031144	0.36962940445936054	ATP5F1C	0.925368819014596	299	0.6102246784152271	L2.3~Sp09D01	0.6594394212083365
Inhib~Sp09D09	ENSG00000143434	3.3705135257624304	8.576630322047783e-4	0.010229081019183581	0.6733998098394641	NA	NA	NA	NA	NA	NA
Inhib~Sp09D09	ENSG00000163053	3.3702549665123516	8.584360233316135e-4	0.010229081019183581	0.7392579588477138	NA	NA	NA	NA	NA	NA
Inhib~Sp09D09	ENSG00000103460	3.3670718367335573	8.68005711927786e-4	0.010323393004776986	0.849117101422248	NA	NA	NA	NA	NA	NA
Inhib~Sp09D09	ENSG00000130770	3.3662770124545487	8.704107224415702e-4	0.010342137307791457	0.30294631696056634	ATP5IF1	0.9136546013086507	339	1.2909848061093785	L2.3~Sp09D01	1.4129899901563108
Inhib~Sp09D09	ENSG00000138069	3.3641209303681734	8.769659979728008e-4	0.010400216531091884	0.37218752387955373	RAB1A	0.9342536210766418	276	0.5843112493611096	L5~Sp09D03	0.6254310780061461
Inhib~Sp09D09	ENSG00000007168	3.361853278082084	8.839101215548739e-4	0.010442862383066864	0.27264193014967025	PAFAH1B1	0.8309658116997616	598	0.773728669409877	L5~Sp09D03	0.9311197386414676
Inhib~Sp09D09	ENSG00000137547	3.361490861091197	8.850246723900636e-4	0.01044613794961063	0.5221251219237888	NA	NA	NA	NA	NA	NA
Inhib~Sp09D09	ENSG00000075790	3.35806641819849	8.956208092171449e-4	0.01054549053545732	0.2806886594654037	NA	NA	NA	NA	NA	NA
Inhib~Sp09D09	ENSG00000170464	3.3578332600563323	8.963465444635324e-4	0.01054549053545732	0.4640576511189182	NA	NA	NA	NA	NA	NA
Inhib~Sp09D09	ENSG00000142530	3.352630312197668	9.126846642833119e-4	0.01070058040160638	0.7595839105435293	NA	NA	NA	NA	NA	NA
Inhib~Sp09D09	ENSG00000099365	3.351416756559586	9.165351318372234e-4	0.010726728240901687	0.313608503168549	STX1B	0.931161640103837	282	0.7079072348224533	L5~Sp09D03	0.7602409767905733
Inhib~Sp09D09	ENSG00000187688	3.348916169052266	9.245169693147651e-4	0.01079988175016012	0.8271419165313887	NA	NA	NA	NA	NA	NA
Inhib~Sp09D09	ENSG00000240891	3.3451163463546654	9.3677000031324e-4	0.010932780658473322	0.7917784965644835	NA	NA	NA	NA	NA	NA
Inhib~Sp09D09	ENSG00000164611	3.342877465118849	9.440602178270523e-4	0.010982531727625559	0.8893017750535114	NA	NA	NA	NA	NA	NA
Inhib~Sp09D09	ENSG00000101638	3.342726383183488	9.445540673086105e-4	0.010982531727625559	0.7046785920605495	NA	NA	NA	NA	NA	NA
Inhib~Sp09D09	ENSG00000180875	3.342395327711041	9.456370471747222e-4	0.010984886220253105	0.894490606103573	NA	NA	NA	NA	NA	NA
Inhib~Sp09D09	ENSG00000089486	3.3399360748311624	9.537182649946157e-4	0.011058168284454299	0.2627321645471801	CDIP1	0.9669383628215675	174	0.6856794193470384	L5~Sp09D03	0.7091242272632523
Inhib~Sp09D09	ENSG00000106018	3.337880504523052	9.605222612862629e-4	0.011095810862784645	0.7991329253592894	NA	NA	NA	NA	NA	NA
Inhib~Sp09D09	ENSG00000128965	3.337406733354427	9.620968540747536e-4	0.0110970516932744	0.8441497972960558	NA	NA	NA	NA	NA	NA
Inhib~Sp09D09	ENSG00000151287	3.33731301360779	9.624086191185396e-4	0.0110970516932744	0.71927084596071	NA	NA	NA	NA	NA	NA
Inhib~Sp09D09	ENSG00000165637	3.3367365753058156	9.64328249660625e-4	0.011108918968389619	0.45815885819465085	VDAC2	0.9967781441711331	100	0.557682358238046	L5~Sp09D03	0.5594849380468555
Inhib~Sp09D09	ENSG00000228594	3.3338616779481143	9.739554582317212e-4	0.01117853569171937	0.5390458469551889	NA	NA	NA	NA	NA	NA
Inhib~Sp09D09	ENSG00000109180	3.332991391247971	9.76887397708425e-4	0.011201881593575654	0.23422300427701245	OCIAD1	0.8685090039111358	483	0.860794714428312	L2.3~Sp09D01	0.9911177783441688
Inhib~Sp09D09	ENSG00000008277	3.3325447401481187	9.783953252995576e-4	0.011208870595442866	0.46358779201080463	NA	NA	NA	NA	NA	NA
Inhib~Sp09D09	ENSG00000118596	3.3316284958884976	9.81495419491409e-4	0.011223773467987919	0.752498488328482	NA	NA	NA	NA	NA	NA
Inhib~Sp09D09	ENSG00000110171	3.330245689941007	9.861914358183135e-4	0.011267146843653186	0.5778652657324965	NA	NA	NA	NA	NA	NA
Inhib~Sp09D09	ENSG00000134333	3.3291835817215385	9.898125547566975e-4	0.011298171485036191	0.3096117756422584	LDHA	0.8201049882763548	633	0.9602674533760641	L5~Sp09D03	1.170907953375938
Inhib~Sp09D09	ENSG00000160710	3.3239472589051484	0.0010078467433718979	0.011451635674232966	0.21845214416604822	NA	NA	NA	NA	NA	NA
Inhib~Sp09D09	ENSG00000136928	3.3232421037679587	0.0010102985689684767	0.011463475382379207	0.5635004496365023	GABBR2	0.8129135557648779	652	0.7132663810301477	L2.3~Sp09D01	0.8774197157519765
Inhib~Sp09D09	ENSG00000143367	3.3217618036262855	0.0010154636443801014	0.01150674334903374	0.8006563150813238	NA	NA	NA	NA	NA	NA
Inhib~Sp09D09	ENSG00000078369	3.3212459164847212	0.0010172694490514843	0.01151674559561372	0.19419167520959926	GNB1	0.9856029301365908	128	1.1647701006031872	L5~Sp09D03	1.1817843321973143
Inhib~Sp09D09	ENSG00000065609	3.3198329407651745	0.0010222307245283592	0.011551947934072292	0.37303167417430666	SNAP91	0.7987326150837794	689	0.7612713639680476	L5~Sp09D03	0.9530991342931422
Inhib~Sp09D09	ENSG00000257704	3.3190425132325885	0.001025015905122192	0.011572939757741601	0.5636952088390179	NA	NA	NA	NA	NA	NA
Inhib~Sp09D09	ENSG00000118276	3.3174240443847443	0.0010307408498374698	0.011618290163411552	0.6417619352956181	NA	NA	NA	NA	NA	NA
Inhib~Sp09D09	ENSG00000116337	3.3170649647164154	0.0010320150341412003	0.011620414770709039	0.43385025650770953	NA	NA	NA	NA	NA	NA
Inhib~Sp09D09	ENSG00000168743	3.313511830997089	0.0010447024735494922	0.01173151040504362	0.810271331952875	NA	NA	NA	NA	NA	NA
Inhib~Sp09D09	ENSG00000120324	3.308966136859283	0.001061145726832021	0.011890314509257172	0.7160274492451516	NA	NA	NA	NA	NA	NA
Inhib~Sp09D09	ENSG00000174453	3.308813148802096	0.001061703299399847	0.011890314509257172	0.7805010715479854	NA	NA	NA	NA	NA	NA
Inhib~Sp09D09	ENSG00000111731	3.306021215031525	0.0010719266276340575	0.01198329445014561	0.46751063849685615	NA	NA	NA	NA	NA	NA
Inhib~Sp09D09	ENSG00000109738	3.2963548506463476	0.001108033846091617	0.01233169515061464	0.5392335168416018	NA	NA	NA	NA	NA	NA
Inhib~Sp09D09	ENSG00000101290	3.293693231535472	0.0011181726462105653	0.012433053254493277	0.3221799783583907	NA	NA	NA	NA	NA	NA
Inhib~Sp09D09	ENSG00000080644	3.292802789473738	0.0011215837790705576	0.012438114869052691	0.9204917012727247	NA	NA	NA	NA	NA	NA
Inhib~Sp09D09	ENSG00000185090	3.2922850162880977	0.0011235717257643929	0.012449094893993397	0.5249874093208402	NA	NA	NA	NA	NA	NA
Inhib~Sp09D09	ENSG00000106537	3.291832516089378	0.0011253117438154321	0.01245731083925584	0.5534475498938124	NA	NA	NA	NA	NA	NA
Inhib~Sp09D09	ENSG00000101210	3.2901152481225666	0.0011319380429219922	0.01251955587189253	0.32090992569999344	EEF1A2	0.9155555236883051	336	1.538555516421692	L5~Sp09D03	1.6804611807961558
Inhib~Sp09D09	ENSG00000134709	3.2878900314207162	0.00114057827616404	0.012581657447765307	0.7245318528951038	NA	NA	NA	NA	NA	NA
Inhib~Sp09D09	ENSG00000181523	3.2868477667156664	0.0011446463008880693	0.012615377429222219	0.8002462094575086	NA	NA	NA	NA	NA	NA
Inhib~Sp09D09	ENSG00000130703	3.281984612982132	0.0011638063517560191	0.012774049318700964	0.437166300990242	NA	NA	NA	NA	NA	NA
Inhib~Sp09D09	ENSG00000182108	3.2818948676260584	0.0011641627184484607	0.012774049318700964	0.42149728187160596	NA	NA	NA	NA	NA	NA
Inhib~Sp09D09	ENSG00000197147	3.275682231435447	0.0011890801671716512	0.013013126461082035	0.43731249880011364	NA	NA	NA	NA	NA	NA
Inhib~Sp09D09	ENSG00000215218	3.2746115678202576	0.0011934240764139438	0.013041644985928573	0.4177175396782148	NA	NA	NA	NA	NA	NA
Inhib~Sp09D09	ENSG00000152127	3.2742407028203098	0.001194932188494475	0.013041644985928573	0.34828943391067513	NA	NA	NA	NA	NA	NA
Inhib~Sp09D09	ENSG00000075945	3.274108577704045	0.001195469899105442	0.013041644985928573	0.32347433263122394	KIFAP3	0.7653169821671901	743	0.6114344633186463	L5~Sp09D03	0.7989296952319204
Inhib~Sp09D09	ENSG00000165194	3.2740109365335424	0.0011958674145481154	0.013041644985928573	0.8586194640979082	NA	NA	NA	NA	NA	NA
Inhib~Sp09D09	ENSG00000262814	3.2731278044656857	0.0011994683915918334	0.01306137270815826	0.26176888586195435	NA	NA	NA	NA	NA	NA
Inhib~Sp09D09	ENSG00000150756	3.2721452915679365	0.0012034864288259207	0.013090406875355001	0.6518466241566756	NA	NA	NA	NA	NA	NA
Inhib~Sp09D09	ENSG00000198331	3.2657959697534182	0.0012297552348155421	0.013318078393714152	0.8116323977152449	NA	NA	NA	NA	NA	NA
Inhib~Sp09D09	ENSG00000111786	3.2653679345642526	0.0012315451464952759	0.013325895271183922	0.201704650490495	NA	NA	NA	NA	NA	NA
Inhib~Sp09D09	ENSG00000255693	3.265084725515356	0.0012327307692344017	0.013327165577962215	0.802714185243264	NA	NA	NA	NA	NA	NA
Inhib~Sp09D09	ENSG00000125966	3.262816264985359	0.0012422657370861814	0.013418621070032206	0.6908230480064154	NA	NA	NA	NA	NA	NA
Inhib~Sp09D09	ENSG00000162378	3.2621266937847793	0.0012451777392054283	0.013438440721736092	0.3350631075605818	NA	NA	NA	NA	NA	NA
Inhib~Sp09D09	ENSG00000010256	3.2592896935120295	0.001257224954730092	0.013556731663969427	0.20065174051467155	UQCRC1	0.9204359901784231	315	0.7134297593035955	L5~Sp09D03	0.7750998080434683
Inhib~Sp09D09	ENSG00000086015	3.257779976701577	0.0012636799357121774	0.013614568979227224	0.5019040757350844	NA	NA	NA	NA	NA	NA
Inhib~Sp09D09	ENSG00000123091	3.2559739511119496	0.0012714422324548247	0.013660263551283832	0.2515198442749143	RNF11	0.8835264867931237	427	1.075701675676931	L5~Sp09D03	1.2175092560963652
Inhib~Sp09D09	ENSG00000198873	3.255521024318829	0.0012733958408258333	0.013660263551283832	0.7387025584252154	NA	NA	NA	NA	NA	NA
Inhib~Sp09D09	ENSG00000175497	3.2536221671253935	0.0012816165430006336	0.013724848060494338	0.4787967463034427	NA	NA	NA	NA	NA	NA
Inhib~Sp09D09	ENSG00000172292	3.2518048404719506	0.0012895303795800114	0.01379107054693738	0.6238436195325451	NA	NA	NA	NA	NA	NA
Inhib~Sp09D09	ENSG00000254615	3.2516947665028253	0.0012900111677040657	0.01379107054693738	0.7784209012259198	NA	NA	NA	NA	NA	NA
Inhib~Sp09D09	ENSG00000136108	3.2482166295457806	0.001305289147734709	0.013905015993309103	0.7168485663238936	NA	NA	NA	NA	NA	NA
Inhib~Sp09D09	ENSG00000184277	3.247964523050251	0.0013064030449370294	0.013905015993309103	0.47983342530803785	NA	NA	NA	NA	NA	NA
Inhib~Sp09D09	ENSG00000170500	3.2473786041085253	0.0013089952535640958	0.01391058329085661	0.35767127268815807	LONRF2	0.7536791786425597	752	0.5342646364727747	L2.3~Sp09D01	0.7088754096073487
Inhib~Sp09D09	ENSG00000169933	3.2450779667427336	0.0013192199084017151	0.014007308576357274	0.684434363745309	NA	NA	NA	NA	NA	NA
Inhib~Sp09D09	ENSG00000155897	3.2435800146802536	0.0013259169889517186	0.01406644587938915	0.8220885355068691	NA	NA	NA	NA	NA	NA
Inhib~Sp09D09	ENSG00000205309	3.243057869584598	0.0013282588116895874	0.014077546705549093	0.7256621752324032	NA	NA	NA	NA	NA	NA
Inhib~Sp09D09	ENSG00000264608	3.2420563042567694	0.0013327615787384643	0.014079198523574159	0.7316609569770138	NA	NA	NA	NA	NA	NA
Inhib~Sp09D09	ENSG00000237289	3.2407153779955076	0.0013388121924938243	0.01413115136510402	0.6521751287929102	NA	NA	NA	NA	NA	NA
Inhib~Sp09D09	ENSG00000138698	3.2392569955346096	0.0013454217200857088	0.014164963189695614	0.3827314168098625	NA	NA	NA	NA	NA	NA
Inhib~Sp09D09	ENSG00000236901	3.237903892467184	0.0013515811672624213	0.014217813358150058	0.8171097265800338	NA	NA	NA	NA	NA	NA
Inhib~Sp09D09	ENSG00000139637	3.234263484394351	0.0013682827121581824	0.01436927198391034	0.31974759378544065	NA	NA	NA	NA	NA	NA
Inhib~Sp09D09	ENSG00000100991	3.233658328664875	0.0013710775413947503	0.014372851767214475	0.3361551295994499	NA	NA	NA	NA	NA	NA
Inhib~Sp09D09	ENSG00000126214	3.226644360648689	0.001403859154351941	0.014630110766573369	0.29988029893569007	KLC1	0.8618321649756304	504	1.4764032880370113	L5~Sp09D03	1.7130983827677848
Inhib~Sp09D09	ENSG00000176903	3.225547871306406	0.0014090490791408036	0.014649413592800555	0.380979674354919	PNMA1	0.9087866058677561	354	0.6797572282752911	L5~Sp09D03	0.7479833262135548
Inhib~Sp09D09	ENSG00000261115	3.2234985508377965	0.0014187966796390232	0.014726212458549461	0.6361011184606732	NA	NA	NA	NA	NA	NA
Inhib~Sp09D09	ENSG00000161249	3.2228182063033723	0.0014220465363956785	0.014738564840911222	0.7753178650208523	NA	NA	NA	NA	NA	NA
Inhib~Sp09D09	ENSG00000176454	3.2201438211765447	0.0014348884753560638	0.01483153986623219	0.6159154753907653	NA	NA	NA	NA	NA	NA
Inhib~Sp09D09	ENSG00000153933	3.2194808725732895	0.00143808842283554	0.014852310565642545	0.558881738047737	NA	NA	NA	NA	NA	NA
Inhib~Sp09D09	ENSG00000105613	3.218893781344517	0.0014409277394788604	0.014869325457186321	0.4800510423262344	NA	NA	NA	NA	NA	NA
Inhib~Sp09D09	ENSG00000167654	3.2166425440898156	0.0014518634984770837	0.014932769173124564	0.4205949390696134	ATCAY	0.9652214032030474	179	0.5572528989407941	L5~Sp09D03	0.5773316848254435
Inhib~Sp09D09	ENSG00000109762	3.214140784110347	0.0014641064098174998	0.015021539119147309	0.7164482615819311	NA	NA	NA	NA	NA	NA
Inhib~Sp09D09	ENSG00000136026	3.2128337777266642	0.0014705405087338068	0.015071147224435795	0.42947299327288113	NA	NA	NA	NA	NA	NA
Inhib~Sp09D09	ENSG00000172915	3.211777275878889	0.0014757605666877256	0.015078674375414464	0.4067780224153611	NA	NA	NA	NA	NA	NA
Inhib~Sp09D09	ENSG00000047056	3.2108439337961547	0.0014803863831508019	0.015101635745044483	0.6464106174321093	NA	NA	NA	NA	NA	NA
Inhib~Sp09D09	ENSG00000162631	3.2102908335842324	0.0014831339857508139	0.015117303599858785	0.9208047324051976	NA	NA	NA	NA	NA	NA
Inhib~Sp09D09	ENSG00000062485	3.209837203313422	0.001485390983063512	0.015127949309959489	0.2792295778020465	NA	NA	NA	NA	NA	NA
Inhib~Sp09D09	ENSG00000167549	3.2030330767827975	0.0015196283505641806	0.015451412633772386	0.6498382024490161	NA	NA	NA	NA	NA	NA
Inhib~Sp09D09	ENSG00000040933	3.2021424299499284	0.001524163660338392	0.01547230742585987	0.437823027938662	NA	NA	NA	NA	NA	NA
Inhib~Sp09D09	ENSG00000108684	3.2013008091430515	0.0015284608384932858	0.0155033149764571	0.6600051319391593	NA	NA	NA	NA	NA	NA
Inhib~Sp09D09	ENSG00000188916	3.1984662748252237	0.0015430161712481443	0.01563823700446129	0.7446956577163354	NA	NA	NA	NA	NA	NA
Inhib~Sp09D09	ENSG00000171385	3.193331579625006	0.0015697101359328244	0.015867646710003586	0.42657428380871776	NA	NA	NA	NA	NA	NA
Inhib~Sp09D09	ENSG00000183379	3.1931352356612273	0.0015707393144320638	0.015867646710003586	0.8605548548467615	NA	NA	NA	NA	NA	NA
Inhib~Sp09D09	ENSG00000272163	3.1906498235776968	0.0015838212438297448	0.01598685585600315	0.6876732745078229	NA	NA	NA	NA	NA	NA
Inhib~Sp09D09	ENSG00000196712	3.1902470963607548	0.001585950463184279	0.01599540661171145	0.23159972993641295	NA	NA	NA	NA	NA	NA
Inhib~Sp09D09	ENSG00000255389	3.187707891351295	0.0015994363770534398	0.0161183911471072	0.7461046848534976	NA	NA	NA	NA	NA	NA
Inhib~Sp09D09	ENSG00000146938	3.186394412501046	0.0016064539420395127	0.016176044698050816	0.6399088494634373	NA	NA	NA	NA	NA	NA
Inhib~Sp09D09	ENSG00000272157	3.1802838410905836	0.0016394772901100734	0.016468694582458355	0.8079126542062445	NA	NA	NA	NA	NA	NA
Inhib~Sp09D09	ENSG00000089057	3.1793379766622976	0.0016446448054786768	0.016480794050724477	0.41335419586997896	NA	NA	NA	NA	NA	NA
Inhib~Sp09D09	ENSG00000130204	3.1780468893600053	0.001651722692886754	0.01652517427141551	0.4186720794071492	NA	NA	NA	NA	NA	NA
Inhib~Sp09D09	ENSG00000141030	3.173942450578452	0.0016744113184160045	0.016738746481216406	0.30074295074602947	NA	NA	NA	NA	NA	NA
Inhib~Sp09D09	ENSG00000101460	3.172354533469247	0.0016832661278405072	0.016786726181584017	0.22746347928775373	MAP1LC3A	0.9002909549555485	383	1.056820012422584	L5~Sp09D03	1.173864967325773
Inhib~Sp09D09	ENSG00000198791	3.1721464700048516	0.0016844295701500874	0.016786726181584017	0.23540517356969873	NA	NA	NA	NA	NA	NA
Inhib~Sp09D09	ENSG00000168481	3.171279985846317	0.0016892827501273427	0.016793220390907353	0.3554710429002197	NA	NA	NA	NA	NA	NA
Inhib~Sp09D09	ENSG00000077092	3.170312400587378	0.0016947174798590306	0.01681822833218872	0.7905297529629292	NA	NA	NA	NA	NA	NA
Inhib~Sp09D09	ENSG00000138757	3.1701271612938764	0.0016957597737448393	0.01681822833218872	0.39575037867556057	G3BP2	0.8528073195050649	536	0.8167427056377433	L5~Sp09D03	0.9577107125578471
Inhib~Sp09D09	ENSG00000100302	3.168283104268501	0.0017061681841993646	0.016893773227040693	0.7093691536938347	NA	NA	NA	NA	NA	NA
Inhib~Sp09D09	ENSG00000171103	3.167249048826274	0.001712030524447138	0.01693837654480769	0.6872942397010208	NA	NA	NA	NA	NA	NA
Inhib~Sp09D09	ENSG00000097046	3.166652643238118	0.0017154201732027996	0.01695846440640105	0.7276950862599671	NA	NA	NA	NA	NA	NA
Inhib~Sp09D09	ENSG00000184117	3.1653611613456345	0.0017227815415387158	0.017017753374692808	0.5323880660901987	NA	NA	NA	NA	NA	NA
Inhib~Sp09D09	ENSG00000112530	3.159322465785857	0.001757590908604572	0.017306790983228605	0.6922347087862754	NA	NA	NA	NA	NA	NA
Inhib~Sp09D09	ENSG00000241697	3.1578260981621566	0.0017663164889240937	0.017351625603005506	0.38507515761001615	NA	NA	NA	NA	NA	NA
Inhib~Sp09D09	ENSG00000184792	3.1570491067529454	0.0017708630382989319	0.017375393794613177	0.687587598071854	NA	NA	NA	NA	NA	NA
Inhib~Sp09D09	ENSG00000137393	3.1566991900850843	0.0017729140991137044	0.017375393794613177	0.7357399932441151	NA	NA	NA	NA	NA	NA
Inhib~Sp09D09	ENSG00000106025	3.155772073729262	0.0017783590765533086	0.0174014179130032	0.7472833761017668	NA	NA	NA	NA	NA	NA
Inhib~Sp09D09	ENSG00000155304	3.152204056126309	0.0017994586507028131	0.017552811670186314	0.2760552511749522	NA	NA	NA	NA	NA	NA
Inhib~Sp09D09	ENSG00000142875	3.151554069451813	0.0018033271864971061	0.01756854911849207	0.21583099031665964	PRKACB	0.868487197340959	484	0.9885055319105017	L2.3~Sp09D01	1.1381924050659606
Inhib~Sp09D09	ENSG00000152954	3.151459885549086	0.0018038883793514223	0.01756854911849207	0.40770396256024827	NA	NA	NA	NA	NA	NA
Inhib~Sp09D09	ENSG00000108395	3.1507144366415827	0.001808335818186582	0.01759501488260139	0.43346882388901037	NA	NA	NA	NA	NA	NA
Inhib~Sp09D09	ENSG00000180440	3.1460658027522004	0.0018362995147515678	0.017814675541244603	0.5982868080104655	NA	NA	NA	NA	NA	NA
Inhib~Sp09D09	ENSG00000181218	3.145347979076117	0.0018406529953588619	0.01782005146176483	0.6911276490358835	NA	NA	NA	NA	NA	NA
Inhib~Sp09D09	ENSG00000067225	3.145267992092497	0.0018411386930278029	0.01782005146176483	0.2058752334328183	PKM	0.907147248300938	361	1.6265691773006055	L2.3~Sp09D01	1.7930597048573151
Inhib~Sp09D09	ENSG00000138207	3.144910637009681	0.0018433100741657613	0.017827237585497705	0.617684766833282	NA	NA	NA	NA	NA	NA
Inhib~Sp09D09	ENSG00000183696	3.143566842082519	0.0018514965085074952	0.017878692291129653	0.5253639859829308	NA	NA	NA	NA	NA	NA
Inhib~Sp09D09	ENSG00000170017	3.1411051664989653	0.001866580275542558	0.017982591133335103	0.3752062439234702	NA	NA	NA	NA	NA	NA
Inhib~Sp09D09	ENSG00000159348	3.140487936891091	0.0018703800685573619	0.018005294548859293	0.4261744027719264	NA	NA	NA	NA	NA	NA
Inhib~Sp09D09	ENSG00000122126	3.14010449793301	0.0018727441944409507	0.01801415309934102	0.48687860556494256	NA	NA	NA	NA	NA	NA
Inhib~Sp09D09	ENSG00000114784	3.1359344950845767	0.00189863352607286	0.0182491154632396	0.36327317867081366	EIF1B	0.9444202712940707	246	0.5703102680060075	L5~Sp09D03	0.6038733870298576
Inhib~Sp09D09	ENSG00000104863	3.135581773722673	0.001900838476683463	0.018256243906930626	0.43779183277003125	NA	NA	NA	NA	NA	NA
Inhib~Sp09D09	ENSG00000179542	3.1348967087614765	0.0019051277489911627	0.018283364458779802	0.5519872410179	NA	NA	NA	NA	NA	NA
Inhib~Sp09D09	ENSG00000073008	3.13272487277745	0.0019187850191647077	0.018400278169945345	0.6769531623200348	NA	NA	NA	NA	NA	NA
Inhib~Sp09D09	ENSG00000134108	3.130822707164215	0.0019308207041030775	0.018501473966505373	0.2675824774647572	NA	NA	NA	NA	NA	NA
Inhib~Sp09D09	ENSG00000116005	3.1286948749909267	0.001944366831503677	0.018574211783950897	0.3858346859595644	NA	NA	NA	NA	NA	NA
Inhib~Sp09D09	ENSG00000070610	3.128460120339696	0.0019458666792311532	0.018574317283923388	0.4068973390652368	NA	NA	NA	NA	NA	NA
Inhib~Sp09D09	ENSG00000162687	3.1264184794556837	0.001958955831115992	0.018684964028289845	0.7962513973017554	NA	NA	NA	NA	NA	NA
Inhib~Sp09D09	ENSG00000129194	3.1228988181302806	0.0019817116873242363	0.018858760496611116	0.6096908099610429	NA	NA	NA	NA	NA	NA
Inhib~Sp09D09	ENSG00000100564	3.122387166248662	0.0019850399337485803	0.018876035223664094	0.48608780261602413	NA	NA	NA	NA	NA	NA
Inhib~Sp09D09	ENSG00000125821	3.119688497528037	0.0020026800330142217	0.019010861187312763	0.555299770576002	NA	NA	NA	NA	NA	NA
Inhib~Sp09D09	ENSG00000164638	3.119287474461105	0.00200531366804293	0.019010861187312763	0.6352948949431722	NA	NA	NA	NA	NA	NA
Inhib~Sp09D09	ENSG00000101443	3.117048727248451	0.002020074983155329	0.019136260812335524	0.7209483952942253	NA	NA	NA	NA	NA	NA
Inhib~Sp09D09	ENSG00000171497	3.1130914241114915	0.0020464131761719104	0.019371055224522576	0.3462422253154555	NA	NA	NA	NA	NA	NA
Inhib~Sp09D09	ENSG00000188735	3.10884537955533	0.0020750251472399918	0.019596207119423115	0.6300070397830976	NA	NA	NA	NA	NA	NA
Inhib~Sp09D09	ENSG00000147481	3.106983639636532	0.0020876864575142097	0.01966682218089238	0.6559030869532894	NA	NA	NA	NA	NA	NA
Inhib~Sp09D09	ENSG00000150594	3.10654449007724	0.002090683390121982	0.01966682218089238	0.8549249374336966	NA	NA	NA	NA	NA	NA
Inhib~Sp09D09	ENSG00000003987	3.1064092510945187	0.0020916071138742816	0.01966682218089238	0.44441386650735487	NA	NA	NA	NA	NA	NA
Inhib~Sp09D09	ENSG00000066583	3.1063742581946316	0.0020918461874033494	0.01966682218089238	0.6550025249766765	NA	NA	NA	NA	NA	NA
Inhib~Sp09D09	ENSG00000182220	3.105300542662363	0.0020991941354311532	0.019710554413433116	0.2483890655696554	ATP6AP2	0.8495412043608791	557	0.7686287252609716	L5~Sp09D03	0.9047574400340251
Inhib~Sp09D09	ENSG00000184831	3.1026378899230567	0.00211751875632345	0.019848357628768867	0.4257167045700744	NA	NA	NA	NA	NA	NA
Inhib~Sp09D09	ENSG00000178467	3.099637721360427	0.0021383428455195017	0.02002850250803401	0.3871546374177599	NA	NA	NA	NA	NA	NA
Inhib~Sp09D09	ENSG00000162951	3.098282210746402	0.0021478131887351618	0.020071998009483054	0.611852555185619	NA	NA	NA	NA	NA	NA
Inhib~Sp09D09	ENSG00000103160	3.095695520329676	0.002165992604424757	0.020170841071457613	0.3543677193796269	NA	NA	NA	NA	NA	NA
Inhib~Sp09D09	ENSG00000160310	3.0956273258564826	0.0021664737925419365	0.020170841071457613	0.19686476114015403	NA	NA	NA	NA	NA	NA
Inhib~Sp09D09	ENSG00000273301	3.0945345089262606	0.00217419828891964	0.020227664319583467	0.7872767770646086	NA	NA	NA	NA	NA	NA
Inhib~Sp09D09	ENSG00000189127	3.094281719842103	0.002175988721417208	0.020229236429509006	0.8670745604652473	NA	NA	NA	NA	NA	NA
Inhib~Sp09D09	ENSG00000110321	3.0933081234510444	0.002182897128198322	0.02026632954372166	0.18879305720629663	EIF4G2	0.916149257693911	334	0.9168550871780458	L5~Sp09D03	1.0007704306675
Inhib~Sp09D09	ENSG00000112511	3.092290102336515	0.0021901423765959237	0.020305115000834904	0.4250420241589913	NA	NA	NA	NA	NA	NA
Inhib~Sp09D09	ENSG00000137968	3.091905741438026	0.00219288362870395	0.020310628174989222	0.766845664458024	NA	NA	NA	NA	NA	NA
Inhib~Sp09D09	ENSG00000178301	3.089064086719289	0.002213248549056294	0.0204451366090702	0.738846812398859	NA	NA	NA	NA	NA	NA
Inhib~Sp09D09	ENSG00000168016	3.0889615573954785	0.0022139865797089478	0.0204451366090702	0.738801324375781	NA	NA	NA	NA	NA	NA
Inhib~Sp09D09	ENSG00000151572	3.0887375361440506	0.0022155999274978285	0.0204451366090702	0.6123260730379996	NA	NA	NA	NA	NA	NA
Inhib~Sp09D09	ENSG00000152910	3.088134373622425	0.002219949146984066	0.020470129754451744	0.6312511790992396	NA	NA	NA	NA	NA	NA
Inhib~Sp09D09	ENSG00000175229	3.0816709858836324	0.002267050985428854	0.020834785621392415	0.6511145790942531	NA	NA	NA	NA	NA	NA
Inhib~Sp09D09	ENSG00000019505	3.0811477048536595	0.0022709043887569878	0.020834785621392415	0.4521664981653433	SYT13	0.8068080323195789	667	0.5167200787106656	L5~Sp09D03	0.6404498443391691
Inhib~Sp09D09	ENSG00000197444	3.080883083015981	0.002272855340711372	0.020834785621392415	0.40394472212799853	NA	NA	NA	NA	NA	NA
Inhib~Sp09D09	ENSG00000136848	3.0796937684841175	0.0022816427617712866	0.020899981715020978	0.38941887281894083	NA	NA	NA	NA	NA	NA
Inhib~Sp09D09	ENSG00000109436	3.0790744313135274	0.002286231203857841	0.02092664746832753	0.4985175645581166	NA	NA	NA	NA	NA	NA
Inhib~Sp09D09	ENSG00000223496	3.076848509417576	0.002302792495091271	0.02103397500000985	0.23065566512541322	NA	NA	NA	NA	NA	NA
Inhib~Sp09D09	ENSG00000184752	3.0768187609135373	0.0023030145759869716	0.02103397500000985	0.3231437388485468	NDUFA12	1.076968499165807	30	0.5811279720702556	L5~Sp09D03	0.5395960722345944
Inhib~Sp09D09	ENSG00000068745	3.0765615845021648	0.002304935292228675	0.021036117560969236	0.38427586151155047	NA	NA	NA	NA	NA	NA
Inhib~Sp09D09	ENSG00000244239	3.075850123852451	0.0023102565081514776	0.02106662231295399	0.7846176386280049	NA	NA	NA	NA	NA	NA
Inhib~Sp09D09	ENSG00000198689	3.075559587259632	0.0023124327650390565	0.02106662231295399	0.4165362912062155	NA	NA	NA	NA	NA	NA
Inhib~Sp09D09	ENSG00000110786	3.075438086256012	0.0023133434248755183	0.02106662231295399	0.4674191559095236	NA	NA	NA	NA	NA	NA
Inhib~Sp09D09	ENSG00000183780	3.074895984002525	0.002317410550277857	0.021088266976853787	0.6808308386669809	NA	NA	NA	NA	NA	NA
Inhib~Sp09D09	ENSG00000185008	3.0732890209352934	0.002329505520456247	0.02118287964519835	0.5326955394755748	NA	NA	NA	NA	NA	NA
Inhib~Sp09D09	ENSG00000043143	3.0728392756743603	0.002332900968785591	0.021198304797209782	0.4660571346508508	NA	NA	NA	NA	NA	NA
Inhib~Sp09D09	ENSG00000138764	3.071193647682987	0.002345363869584046	0.02126508694544372	0.41349600573100054	NA	NA	NA	NA	NA	NA
Inhib~Sp09D09	ENSG00000136404	3.070031719723948	0.002354200434260236	0.021314226863447538	0.6861907017749735	NA	NA	NA	NA	NA	NA
Inhib~Sp09D09	ENSG00000135317	3.068709601153066	0.0023642925376117004	0.021359097537468192	0.3567823307218401	NA	NA	NA	NA	NA	NA
Inhib~Sp09D09	ENSG00000260428	3.068261371922932	0.0023677230273962866	0.02137461106352827	0.7121117892819324	NA	NA	NA	NA	NA	NA
Inhib~Sp09D09	ENSG00000198363	3.0663223282300556	0.0023826162074285875	0.02148775485534822	0.2635997388506563	NA	NA	NA	NA	NA	NA
Inhib~Sp09D09	ENSG00000108379	3.066024774026249	0.0023849092433675325	0.02148775485534822	0.7576392374137116	NA	NA	NA	NA	NA	NA
Inhib~Sp09D09	ENSG00000128641	3.0639949853722497	0.0024006056322589324	0.02157777800292683	0.7462948016471737	NA	NA	NA	NA	NA	NA
Inhib~Sp09D09	ENSG00000196372	3.0626690121021003	0.002410910689524585	0.021654803284743503	0.6174603212462293	NA	NA	NA	NA	NA	NA
Inhib~Sp09D09	ENSG00000117153	3.0623967496184634	0.0024130316613688247	0.02165826115628594	0.523950175402735	NA	NA	NA	NA	NA	NA
Inhib~Sp09D09	ENSG00000184515	3.0614400404581588	0.002420498217195769	0.02168722057348967	0.32870737241171744	BEX5	0.8587071751493432	512	0.8102870134462152	L5~Sp09D03	0.9436127202562306
Inhib~Sp09D09	ENSG00000125827	3.061136962628405	0.0024228679933814977	0.02168722057348967	0.37726521572218213	TMX4	0.855789757408336	531	0.5373406160388319	L5~Sp09D03	0.6278885805622495
Inhib~Sp09D09	ENSG00000103485	3.060410117558996	0.002428559923113834	0.021703949570750856	0.5849889253604749	NA	NA	NA	NA	NA	NA
Inhib~Sp09D09	ENSG00000069329	3.0588276915451162	0.002440994494753425	0.021746639365705304	0.2590007967621415	VPS35	0.7962432692106264	695	0.6022619410761395	L5~Sp09D03	0.7563793181865203
Inhib~Sp09D09	ENSG00000198146	3.058693445507846	0.0024420520801020466	0.021746639365705304	0.2409758476629436	NA	NA	NA	NA	NA	NA
Inhib~Sp09D09	ENSG00000136193	3.058326774082935	0.0024449428529387195	0.021756852377506037	0.2010061461735071	SCRN1	0.8901389205393221	409	0.5698976577382683	L2.3~Sp09D01	0.6402345123758612
Inhib~Sp09D09	ENSG00000072832	3.057432345231341	0.002452007584925719	0.02180416723416484	0.3389234110290588	CRMP1	0.8221156041665977	625	0.6850863450180392	L5~Sp09D03	0.8333211795834128
Inhib~Sp09D09	ENSG00000248441	3.056501021027635	0.0024593836948640087	0.02182933790851777	0.7671307375306432	NA	NA	NA	NA	NA	NA
Inhib~Sp09D09	ENSG00000101856	3.0561918304191455	0.002461837002026651	0.02182933790851777	0.22508471001750324	PGRMC1	0.8516578463169888	543	0.9287307794581129	L5~Sp09D03	1.0904975319307249
Inhib~Sp09D09	ENSG00000171817	3.0546505310071574	0.0024741002339683667	0.02190197297643184	0.6656190037611203	NA	NA	NA	NA	NA	NA
Inhib~Sp09D09	ENSG00000140743	3.050407472815963	0.0025081506870264043	0.022145568274126975	0.7208322678555956	NA	NA	NA	NA	NA	NA
Inhib~Sp09D09	ENSG00000250241	3.048863856586585	0.002520644729023083	0.02222442660020635	0.7014996050422739	NA	NA	NA	NA	NA	NA
Inhib~Sp09D09	ENSG00000090539	3.04635097386634	0.0025411065153673673	0.022364032495104037	0.5585913246094802	NA	NA	NA	NA	NA	NA
Inhib~Sp09D09	ENSG00000117410	3.0454890248545827	0.0025481602627905214	0.022403697983491573	0.22747117339845985	ATP6V0B	0.8728704298330988	467	1.1268111457214127	L5~Sp09D03	1.2909260151439312
Inhib~Sp09D09	ENSG00000183578	3.043928461322777	0.0025609769389278282	0.022468880654053155	0.6303277906136671	NA	NA	NA	NA	NA	NA
Inhib~Sp09D09	ENSG00000083642	3.0435148520950777	0.0025643837727982177	0.022482959908243547	0.282328841991938	NA	NA	NA	NA	NA	NA
Inhib~Sp09D09	ENSG00000250067	3.0420504770704353	0.0025764791199235173	0.02257314150292542	0.3463711746415038	NA	NA	NA	NA	NA	NA
Inhib~Sp09D09	ENSG00000108984	3.04100656468472	0.0025851335569699227	0.022633071057373163	0.6681089477994162	NA	NA	NA	NA	NA	NA
Inhib~Sp09D09	ENSG00000184156	3.0385372455003474	0.0026057116521129983	0.022792355843724355	0.4585348183034711	NA	NA	NA	NA	NA	NA
Inhib~Sp09D09	ENSG00000167136	3.038354472518556	0.0026072407617582487	0.022792355843724355	0.37189371247744146	NA	NA	NA	NA	NA	NA
Inhib~Sp09D09	ENSG00000105983	3.037486055157637	0.002614517364645249	0.022810292756163725	0.5782104500353314	NA	NA	NA	NA	NA	NA
Inhib~Sp09D09	ENSG00000166676	3.0371433098226013	0.002617394414822342	0.02281250595075452	0.6084653143488904	NA	NA	NA	NA	NA	NA
Inhib~Sp09D09	ENSG00000103653	3.03702025495375	0.002618428063600551	0.02281250595075452	0.5045367700228431	NA	NA	NA	NA	NA	NA
Inhib~Sp09D09	ENSG00000186288	3.0363515765568168	0.0026240514583136926	0.02284554500622584	0.7717528075119409	NA	NA	NA	NA	NA	NA
Inhib~Sp09D09	ENSG00000133687	3.034025728991732	0.0026436977387374167	0.02300053904357602	0.650165125999518	NA	NA	NA	NA	NA	NA
Inhib~Sp09D09	ENSG00000145725	3.0332453659704384	0.00265031964120688	0.023026036102853087	0.5720597187599141	NA	NA	NA	NA	NA	NA
Inhib~Sp09D09	ENSG00000176401	3.032319404932258	0.0026581968132164996	0.023078401838336152	0.6868142583086464	NA	NA	NA	NA	NA	NA
Inhib~Sp09D09	ENSG00000177679	3.0311374336497057	0.002668283129879662	0.023149861146299487	0.6788136628529488	NA	NA	NA	NA	NA	NA
Inhib~Sp09D09	ENSG00000198934	3.0300018243402764	0.0026780069327386213	0.023197961145747823	0.5818787210823217	NA	NA	NA	NA	NA	NA
Inhib~Sp09D09	ENSG00000155755	3.0298388116779087	0.00267940541928684	0.023197961145747823	0.4488742496358659	NA	NA	NA	NA	NA	NA
Inhib~Sp09D09	ENSG00000138642	3.0293568730006233	0.0026835438994653594	0.02321767939648393	0.6663371649647294	NA	NA	NA	NA	NA	NA
Inhib~Sp09D09	ENSG00000183087	3.0289821182152226	0.002686766033677206	0.023229447703504384	0.34798362901944374	NA	NA	NA	NA	NA	NA
Inhib~Sp09D09	ENSG00000113575	3.027023293611465	0.0027036658932959347	0.02331882677047271	0.25583060876110436	PPP2CA	0.7940085561148912	701	0.7122337222350191	L5~Sp09D03	0.8970101351552194
Inhib~Sp09D09	ENSG00000236333	3.026917641648948	0.0027045801808972436	0.02331882677047271	0.7344950125019668	NA	NA	NA	NA	NA	NA
Inhib~Sp09D09	ENSG00000105568	3.022630368151965	0.002741921759831835	0.02362445847766711	0.23358578168079172	PPP2R1A	0.9361320376781231	270	1.3716057642745005	L5~Sp09D03	1.4651840862924397
Inhib~Sp09D09	ENSG00000138162	3.021818432794926	0.0027490467209937168	0.023668557100071354	0.4275254782583872	NA	NA	NA	NA	NA	NA
Inhib~Sp09D09	ENSG00000041515	3.021615038429686	0.002750834225320893	0.023668557100071354	0.7274217746617411	NA	NA	NA	NA	NA	NA
Inhib~Sp09D09	ENSG00000135002	3.0197759744822648	0.002767045125832387	0.02377524448339178	0.39900876966396	NA	NA	NA	NA	NA	NA
Inhib~Sp09D09	ENSG00000177054	3.019511320791447	0.002769385191651051	0.02377897429527771	0.6429928791381936	NA	NA	NA	NA	NA	NA
Inhib~Sp09D09	ENSG00000233452	3.0192528249323844	0.0027716725643667207	0.02378224684528144	0.737023489000479	NA	NA	NA	NA	NA	NA
Inhib~Sp09D09	ENSG00000157214	3.018902852847971	0.0027747721546978886	0.02379247931409681	0.6535921186829473	NA	NA	NA	NA	NA	NA
Inhib~Sp09D09	ENSG00000101365	3.01674717334535	0.0027939346122172887	0.023907495351181682	0.4102474173349529	NA	NA	NA	NA	NA	NA
Inhib~Sp09D09	ENSG00000108797	3.015280176782521	0.002807044574096265	0.023993040326486248	0.3255718202255311	NA	NA	NA	NA	NA	NA
Inhib~Sp09D09	ENSG00000116525	3.0151303620906758	0.0028083865819271184	0.023993040326486248	0.6844075812078827	NA	NA	NA	NA	NA	NA
Inhib~Sp09D09	ENSG00000154217	3.0149836710413944	0.002809701179624592	0.023993040326486248	0.5482755514075428	NA	NA	NA	NA	NA	NA
Inhib~Sp09D09	ENSG00000082556	3.013643175449831	0.0028217404663740215	0.024071358898856785	0.8604033412109234	NA	NA	NA	NA	NA	NA
Inhib~Sp09D09	ENSG00000074603	3.0135330655198596	0.002822731489982966	0.024071358898856785	0.2895378183374505	NA	NA	NA	NA	NA	NA
Inhib~Sp09D09	ENSG00000163644	3.0121890877879753	0.002834853488738605	0.024158218664960953	0.21275324445064506	NA	NA	NA	NA	NA	NA
Inhib~Sp09D09	ENSG00000050438	3.0112440575455373	0.0028434057802856046	0.024214560078391265	0.39710477923192344	NA	NA	NA	NA	NA	NA
Inhib~Sp09D09	ENSG00000166448	3.005746245080148	0.0028936310952461077	0.024608685442597436	0.3713983321722032	TMEM130	0.7734486725983811	731	0.9622676261295094	L2.3~Sp09D01	1.2441260295874526
Inhib~Sp09D09	ENSG00000166965	3.0035049200689112	0.0029143393677233944	0.024751053745212435	0.6619463449916044	NA	NA	NA	NA	NA	NA
Inhib~Sp09D09	ENSG00000144712	2.9999423308325563	0.0029475352338055125	0.024959769223526315	0.607471324285989	NA	NA	NA	NA	NA	NA
Inhib~Sp09D09	ENSG00000126091	2.999939932395559	0.002947557698599632	0.024959769223526315	0.49022724516949784	NA	NA	NA	NA	NA	NA
Inhib~Sp09D09	ENSG00000140044	2.999794741764021	0.002948917909223933	0.024959769223526315	0.5625030198117276	NA	NA	NA	NA	NA	NA
Inhib~Sp09D09	ENSG00000162849	2.9987568587979654	0.0029586580450879155	0.025025232386791076	0.700834418354988	NA	NA	NA	NA	NA	NA
Inhib~Sp09D09	ENSG00000155970	2.9968375627938038	0.002976747701376422	0.025130570984863584	0.44953650272887086	NA	NA	NA	NA	NA	NA
Inhib~Sp09D09	ENSG00000278558	2.9967944878850403	0.0029771548505633516	0.025130570984863584	0.6231442200552376	NA	NA	NA	NA	NA	NA
Inhib~Sp09D09	ENSG00000170899	2.995256077869428	0.0029917296224145186	0.025219472141380764	0.4088876924683396	NA	NA	NA	NA	NA	NA
Inhib~Sp09D09	ENSG00000070182	2.991848436795633	0.00302424666798985	0.0254591777529294	0.618474615252591	NA	NA	NA	NA	NA	NA
Inhib~Sp09D09	ENSG00000260941	2.9909569588560734	0.0030328068260457018	0.025514024249323114	0.805730263967153	NA	NA	NA	NA	NA	NA
Inhib~Sp09D09	ENSG00000116761	2.9905154571836157	0.003037054439863171	0.025532541234321377	0.676272442868373	NA	NA	NA	NA	NA	NA
Inhib~Sp09D09	ENSG00000188859	2.986801218379194	0.003073005104854456	0.025782657490359243	0.725066550809203	NA	NA	NA	NA	NA	NA
Inhib~Sp09D09	ENSG00000116014	2.9852473581463794	0.0030881605819176984	0.025875011027538752	0.7495641462645741	NA	NA	NA	NA	NA	NA
Inhib~Sp09D09	ENSG00000106993	2.984426281520984	0.0030961965437971972	0.025907543984180974	0.5060178451104009	NA	NA	NA	NA	NA	NA
Inhib~Sp09D09	ENSG00000182621	2.9836333794902314	0.0031039749489856065	0.025955222160552564	0.49756554174420814	NA	NA	NA	NA	NA	NA
Inhib~Sp09D09	ENSG00000176165	2.982626726013651	0.0031138760742967717	0.026020450377961583	0.32207470906734675	NA	NA	NA	NA	NA	NA
Inhib~Sp09D09	ENSG00000232593	2.982416560341932	0.0031159468471204394	0.026020450377961583	0.6560182035085391	NA	NA	NA	NA	NA	NA
Inhib~Sp09D09	ENSG00000196850	2.981530973035111	0.0031246864569879442	0.026075978754101396	0.6873318539856448	NA	NA	NA	NA	NA	NA
Inhib~Sp09D09	ENSG00000118495	2.980623796239187	0.0031336624203231866	0.026115946797563176	0.6910912142387052	NA	NA	NA	NA	NA	NA
Inhib~Sp09D09	ENSG00000154040	2.9787020172675445	0.0031527553697417916	0.026240010669045088	0.7280849277331644	NA	NA	NA	NA	NA	NA
Inhib~Sp09D09	ENSG00000176769	2.9769833957213154	0.003169920188229205	0.026365282845565042	0.7976980948622637	NA	NA	NA	NA	NA	NA
Inhib~Sp09D09	ENSG00000067445	2.976408366671032	0.0031756824132867915	0.026395612117365762	0.47796481893145526	NA	NA	NA	NA	NA	NA
Inhib~Sp09D09	ENSG00000013392	2.974631302585257	0.0031935506592567606	0.02652645674093698	0.6399680922542904	NA	NA	NA	NA	NA	NA
Inhib~Sp09D09	ENSG00000178719	2.9722127497773965	0.0032180170479554635	0.026711896666861187	0.20359821839872835	GRINA	0.9042358542047373	371	0.9113385383465837	L5~Sp09D03	1.0078549021351217
Inhib~Sp09D09	ENSG00000154229	2.9692521469771336	0.0032482006259172873	0.02690873240965742	0.29970225412029894	PRKCA	0.9069971420178927	362	0.5731706320964641	L2.3~Sp09D01	0.6319431512444137
Inhib~Sp09D09	ENSG00000239911	2.968185741246811	0.0032591360955705416	0.026963515867598195	0.6058195821248963	NA	NA	NA	NA	NA	NA
Inhib~Sp09D09	ENSG00000133606	2.9665770357184154	0.003275696405071836	0.027046596605569073	0.37803705072314325	NA	NA	NA	NA	NA	NA
Inhib~Sp09D09	ENSG00000106789	2.966368397990476	0.0032778497970199134	0.027046596605569073	0.7222504924238292	NA	NA	NA	NA	NA	NA
Inhib~Sp09D09	ENSG00000196090	2.9653576191977593	0.00328830061671466	0.02711489655924131	0.6169001837927572	NA	NA	NA	NA	NA	NA
Inhib~Sp09D09	ENSG00000173273	2.964416360381311	0.0032980600759425424	0.027177409185904333	0.4291753061807362	NA	NA	NA	NA	NA	NA
Inhib~Sp09D09	ENSG00000018236	2.9633563489289125	0.003309082578497282	0.02724352599997674	0.26532047635887446	CNTN1	0.8364060877243242	586	0.9341083182883735	L5~Sp09D03	1.1168119553384355
Inhib~Sp09D09	ENSG00000197177	2.9615179873039725	0.003328278756120287	0.027372185735897628	0.4966749983516733	NA	NA	NA	NA	NA	NA
Inhib~Sp09D09	ENSG00000123178	2.9597170372275325	0.0033471831103847015	0.027491413090954268	0.37973436215937345	NA	NA	NA	NA	NA	NA
Inhib~Sp09D09	ENSG00000144642	2.9592879283526137	0.0033517018936090642	0.027510416332017555	0.631146068738813	NA	NA	NA	NA	NA	NA
Inhib~Sp09D09	ENSG00000110717	2.9585462004866994	0.0033595259229785485	0.027556505861328316	0.17066544597272168	NDUFS8	1.0345455459126371	52	0.636601651633919	L2.3~Sp09D01	0.6153442486404337
Inhib~Sp09D09	ENSG00000155506	2.9566480808994515	0.0033796242246000715	0.027703148374579822	0.21228988487621042	LARP1	0.9041863552195566	372	0.5806507469627985	L5~Sp09D03	0.6421803908131345
Inhib~Sp09D09	ENSG00000158815	2.95494759755561	0.0033977232648461724	0.027830719283292754	0.7358547146616751	NA	NA	NA	NA	NA	NA
Inhib~Sp09D09	ENSG00000072041	2.954767190311366	0.003399648620370163	0.027830719283292754	0.5036880535809944	NA	NA	NA	NA	NA	NA
Inhib~Sp09D09	ENSG00000157219	2.954554118046892	0.003401923872230762	0.02783108342947605	0.75310945730354	NA	NA	NA	NA	NA	NA
Inhib~Sp09D09	ENSG00000198846	2.9542978837680307	0.0034046618674686514	0.027835230313590364	0.6832145694270448	NA	NA	NA	NA	NA	NA
Inhib~Sp09D09	ENSG00000140943	2.953038646188153	0.0034181468073114637	0.027896610915364148	0.22444147647966878	NA	NA	NA	NA	NA	NA
Inhib~Sp09D09	ENSG00000134440	2.9521202555478934	0.0034280124903807705	0.02789816296803033	0.3214167498418649	NA	NA	NA	NA	NA	NA
Inhib~Sp09D09	ENSG00000091490	2.9516110649702507	0.0034334936229509986	0.027921676497096468	0.5990010222058987	NA	NA	NA	NA	NA	NA
Inhib~Sp09D09	ENSG00000135070	2.951436199093413	0.0034353777992179443	0.027921676497096468	0.22977377073452437	NA	NA	NA	NA	NA	NA
Inhib~Sp09D09	ENSG00000155876	2.9501351321933043	0.00344942650975775	0.0280018362061695	0.31005160710111435	NA	NA	NA	NA	NA	NA
Inhib~Sp09D09	ENSG00000220205	2.9500377439572065	0.0034504802043890323	0.0280018362061695	0.2121224778777655	VAMP2	0.9557894374044225	208	1.7534254514831504	L5~Sp09D03	1.8345311036757408
Inhib~Sp09D09	ENSG00000141994	2.949821345236084	0.0034528225906836456	0.0280018362061695	0.674136188046673	NA	NA	NA	NA	NA	NA
Inhib~Sp09D09	ENSG00000198673	2.9496924798303756	0.003454218172594971	0.0280018362061695	0.6440035950547823	NA	NA	NA	NA	NA	NA
Inhib~Sp09D09	ENSG00000154917	2.9489802443871733	0.0034619408295100945	0.028046216746083076	0.30347023239024296	RAB6B	0.8668781015952357	491	1.246716238645016	L5~Sp09D03	1.43816787660318
Inhib~Sp09D09	ENSG00000105605	2.9484553104343303	0.003467642716067567	0.028074179445593102	0.58849830040822	NA	NA	NA	NA	NA	NA
Inhib~Sp09D09	ENSG00000197860	2.945688749500935	0.0034978356313235324	0.02830025767600025	0.5346850370259946	NA	NA	NA	NA	NA	NA
Inhib~Sp09D09	ENSG00000111218	2.943997372987656	0.0035164127832815672	0.028413708474236292	0.7539926517431373	NA	NA	NA	NA	NA	NA
Inhib~Sp09D09	ENSG00000156471	2.9437784710203245	0.003518823668333237	0.02841478581626244	0.43070603143146974	NA	NA	NA	NA	NA	NA
Inhib~Sp09D09	ENSG00000131473	2.9403802183208447	0.003556444920318896	0.0286074834467431	0.5024609105041709	NA	NA	NA	NA	NA	NA
Inhib~Sp09D09	ENSG00000035141	2.9390285542777	0.003571510875621878	0.028691673975697714	0.48949935066608324	NA	NA	NA	NA	NA	NA
Inhib~Sp09D09	ENSG00000181104	2.935045108733936	0.0036162514170036165	0.02895786436363101	0.7224235580174437	NA	NA	NA	NA	NA	NA
Inhib~Sp09D09	ENSG00000184207	2.9337592312784007	0.003630802959776598	0.02903711392703387	0.29742223782382227	NA	NA	NA	NA	NA	NA
Inhib~Sp09D09	ENSG00000038382	2.9329081386117872	0.003640463716131698	0.029081884375421762	0.3596965808993602	NA	NA	NA	NA	NA	NA
Inhib~Sp09D09	ENSG00000182901	2.9315866571055564	0.003655510443740748	0.02915994136579896	0.5674626411988044	NA	NA	NA	NA	NA	NA
Inhib~Sp09D09	ENSG00000111802	2.9298611267563417	0.00367524336902288	0.029279908219622893	0.44610599335878987	NA	NA	NA	NA	NA	NA
Inhib~Sp09D09	ENSG00000161298	2.9296151925219056	0.0036780637539261516	0.029283677979567754	0.6899643043340539	NA	NA	NA	NA	NA	NA
Inhib~Sp09D09	ENSG00000237515	2.929106325664915	0.00368390574546032	0.029310187366341486	0.5332392178984577	NA	NA	NA	NA	NA	NA
Inhib~Sp09D09	ENSG00000136159	2.928852550128336	0.003686822357216853	0.029310187366341486	0.6758679497125035	NA	NA	NA	NA	NA	NA
Inhib~Sp09D09	ENSG00000163171	2.928711760947385	0.003688441340586417	0.029310187366341486	0.6396524468279514	NA	NA	NA	NA	NA	NA
Inhib~Sp09D09	ENSG00000146701	2.9270405687037537	0.003707708661617503	0.029408615482002416	0.2530931322948346	MDH2	0.886508550570027	420	0.6262342337331557	L5~Sp09D03	0.7064051816877408
Inhib~Sp09D09	ENSG00000147246	2.9270240695999865	0.0037078993389860373	0.029408615482002416	0.7424301847743436	NA	NA	NA	NA	NA	NA
Inhib~Sp09D09	ENSG00000144550	2.926596421637857	0.003712844722649149	0.029410444926838593	0.780364111254646	NA	NA	NA	NA	NA	NA
Inhib~Sp09D09	ENSG00000132932	2.9256266487899025	0.00372408166267297	0.02948073783217511	0.48027216365220277	NA	NA	NA	NA	NA	NA
Inhib~Sp09D09	ENSG00000166402	2.923732868198878	0.003746114917865299	0.029624754221916853	0.4781134072977771	NA	NA	NA	NA	NA	NA
Inhib~Sp09D09	ENSG00000101004	2.923655014160543	0.003747023257629432	0.029624754221916853	0.6809021624413915	NA	NA	NA	NA	NA	NA
Inhib~Sp09D09	ENSG00000130590	2.9215280618128445	0.0037719168650856122	0.02972737511611377	0.6720253406929063	NA	NA	NA	NA	NA	NA
Inhib~Sp09D09	ENSG00000168772	2.916770237635802	0.0038281499197651983	0.03009451694958451	0.5729310400932534	NA	NA	NA	NA	NA	NA
Inhib~Sp09D09	ENSG00000104164	2.913961613138611	0.0038617036933639238	0.030301015898370007	0.3197604389151779	NA	NA	NA	NA	NA	NA
Inhib~Sp09D09	ENSG00000166862	2.9122036126256354	0.00388284245809798	0.03042860710253166	0.7952368746841278	NA	NA	NA	NA	NA	NA
Inhib~Sp09D09	ENSG00000104112	2.911572958748182	0.003890451363349318	0.030469096804234836	0.246401385847869	SCG3	1.0783346526644608	29	0.9567387611018953	L1~Sp09D05	0.887237332805624
Inhib~Sp09D09	ENSG00000112759	2.910237919394727	0.0039066036989019014	0.030576403856650013	0.6018042104460316	NA	NA	NA	NA	NA	NA
Inhib~Sp09D09	ENSG00000154174	2.908246140909879	0.0039308156347792585	0.030727353295429843	0.37908706702963707	NA	NA	NA	NA	NA	NA
Inhib~Sp09D09	ENSG00000063241	2.9079049290745687	0.0039349771057014815	0.030740622649174505	0.3184799989277201	NA	NA	NA	NA	NA	NA
Inhib~Sp09D09	ENSG00000144597	2.9073548997221197	0.0039416938163655225	0.030773824814127822	0.48609922252576393	NA	NA	NA	NA	NA	NA
Inhib~Sp09D09	ENSG00000100473	2.906551726182968	0.0039515206151965005	0.030831251529200465	0.7095630986484494	NA	NA	NA	NA	NA	NA
Inhib~Sp09D09	ENSG00000104435	2.9063222084975	0.003954332862166207	0.030833910492741	0.3721446544226136	STMN2	0.7627566371808062	746	1.5943694078704023	L5~Sp09D03	2.090272742513636
Inhib~Sp09D09	ENSG00000136521	2.904375270365133	0.0039782620115593114	0.03096244345365812	0.2054050462311494	NA	NA	NA	NA	NA	NA
Inhib~Sp09D09	ENSG00000123989	2.9039410143378737	0.003983617302793029	0.030965488766134478	0.2157598365012927	NA	NA	NA	NA	NA	NA
Inhib~Sp09D09	ENSG00000105220	2.9021454886961724	0.004005829847630057	0.031080057947159574	0.2504946956341165	GPI	0.8565959848310096	524	1.158407899589544	L5~Sp09D03	1.3523386988768995
Inhib~Sp09D09	ENSG00000065559	2.8987921596002706	0.004047617059726882	0.031287528151891314	0.30918350473509554	NA	NA	NA	NA	NA	NA
Inhib~Sp09D09	ENSG00000109832	2.89728688290029	0.0040665039900440285	0.03136784475609263	0.5630549629840338	NA	NA	NA	NA	NA	NA
Inhib~Sp09D09	ENSG00000188613	2.897274223946301	0.004066663164283859	0.03136784475609263	0.6763534002976256	NA	NA	NA	NA	NA	NA
Inhib~Sp09D09	ENSG00000181191	2.895234715079287	0.004092382415781954	0.031496954361070736	0.370728101650895	NA	NA	NA	NA	NA	NA
Inhib~Sp09D09	ENSG00000105364	2.894462841516272	0.004102154790625553	0.03155270232296202	0.2289904331517179	NA	NA	NA	NA	NA	NA
Inhib~Sp09D09	ENSG00000119640	2.894255448410798	0.004104784136439105	0.03155347312767361	0.5685987574537121	NA	NA	NA	NA	NA	NA
Inhib~Sp09D09	ENSG00000144619	2.8933232624830247	0.004116621461649105	0.031624981130255074	0.6742176865590495	NA	NA	NA	NA	NA	NA
Inhib~Sp09D09	ENSG00000081721	2.892437806702615	0.004127894220501299	0.03169094624507172	0.556458427994014	NA	NA	NA	NA	NA	NA
Inhib~Sp09D09	ENSG00000114923	2.892250028857104	0.0041302884413663525	0.03169094624507172	0.46172863608214754	NA	NA	NA	NA	NA	NA
Inhib~Sp09D09	ENSG00000108666	2.890669551455531	0.0041504902405317306	0.03180682815778493	0.6052552333307767	NA	NA	NA	NA	NA	NA
Inhib~Sp09D09	ENSG00000167986	2.8899686881159563	0.004159477552416893	0.03185613379002649	0.2012319227355104	NA	NA	NA	NA	NA	NA
Inhib~Sp09D09	ENSG00000095002	2.888594256064808	0.004177153733674037	0.03193270219443461	0.5596395810760489	NA	NA	NA	NA	NA	NA
Inhib~Sp09D09	ENSG00000198380	2.8867143880150796	0.004201441136522696	0.03207905729452702	0.4888027798437607	NA	NA	NA	NA	NA	NA
Inhib~Sp09D09	ENSG00000143374	2.8840898652755107	0.004235564737121916	0.03230006458455564	0.5943113481684675	NA	NA	NA	NA	NA	NA
Inhib~Sp09D09	ENSG00000135423	2.8833575395559663	0.004245131309674085	0.03235324265088203	0.6715071927094582	NA	NA	NA	NA	NA	NA
Inhib~Sp09D09	ENSG00000136141	2.882650579015284	0.004254385217558315	0.03240397434325857	0.6501956098598313	NA	NA	NA	NA	NA	NA
Inhib~Sp09D09	ENSG00000146151	2.881804479423051	0.0042654845944394126	0.03246869176340824	0.6618799846440236	NA	NA	NA	NA	NA	NA
Inhib~Sp09D09	ENSG00000146083	2.880697626391715	0.0042800444727137225	0.032535083882072685	0.21807615603999486	NA	NA	NA	NA	NA	NA
Inhib~Sp09D09	ENSG00000168546	2.8805469423458936	0.004282030116572888	0.032535083882072685	0.7617634128704381	NA	NA	NA	NA	NA	NA
Inhib~Sp09D09	ENSG00000144895	2.8752184450703573	0.004352788848676148	0.03303247790516036	0.36289856987876795	NA	NA	NA	NA	NA	NA
Inhib~Sp09D09	ENSG00000163285	2.873829060857929	0.004371413255330639	0.033153648494531944	0.3996926669299813	NA	NA	NA	NA	NA	NA
Inhib~Sp09D09	ENSG00000100526	2.8732411428841207	0.00437931601985059	0.03317325237623313	0.699033500273142	NA	NA	NA	NA	NA	NA
Inhib~Sp09D09	ENSG00000139117	2.8728123899577085	0.004385087503590824	0.03319681534878587	0.6969623605783868	NA	NA	NA	NA	NA	NA
Inhib~Sp09D09	ENSG00000142168	2.8707341806232334	0.004413160830401107	0.033368845163687405	0.1795381261529603	SOD1	0.9558876666634771	207	1.5947475165164589	L5~Sp09D03	1.6683419737833003
Inhib~Sp09D09	ENSG00000173406	2.8699433588964025	0.0044238865318949215	0.033409448167022425	0.650439950152667	NA	NA	NA	NA	NA	NA
Inhib~Sp09D09	ENSG00000101474	2.86868287892262	0.00444103119208305	0.033498370708844094	0.32070488425005284	NA	NA	NA	NA	NA	NA
Inhib~Sp09D09	ENSG00000169914	2.868421289040326	0.004444596833974195	0.0335050091242671	0.666173844258958	NA	NA	NA	NA	NA	NA
Inhib~Sp09D09	ENSG00000073969	2.867256585822124	0.004460504186341475	0.033585291861973544	0.404883265000402	NSF	0.7799297781967444	722	1.3654139309374074	L5~Sp09D03	1.7506882915720257
Inhib~Sp09D09	ENSG00000196878	2.8664680444043675	0.004471303402406196	0.03364534454066327	0.6620500306998802	NA	NA	NA	NA	NA	NA
Inhib~Sp09D09	ENSG00000136816	2.865372089902391	0.004486352256422741	0.03369761032578575	0.6397132294457466	NA	NA	NA	NA	NA	NA
Inhib~Sp09D09	ENSG00000144959	2.8644733188369083	0.0044987279494159635	0.03377023459501418	0.5701424480241853	NA	NA	NA	NA	NA	NA
Inhib~Sp09D09	ENSG00000120802	2.863846829756943	0.004507372820856254	0.03379446112560254	0.5334055277883596	NA	NA	NA	NA	NA	NA
Inhib~Sp09D09	ENSG00000196227	2.8631982165318757	0.004516338922323895	0.033841347984932685	0.3092202448325904	NA	NA	NA	NA	NA	NA
Inhib~Sp09D09	ENSG00000104635	2.861474537770748	0.004540245194604946	0.033979663496035574	0.6171101620171062	NA	NA	NA	NA	NA	NA
Inhib~Sp09D09	ENSG00000156599	2.8593776335335916	0.004569483217731029	0.03413704947569599	0.5619052824794064	NA	NA	NA	NA	NA	NA
Inhib~Sp09D09	ENSG00000095380	2.8585390783215163	0.0045812234666122	0.03420427526598074	0.5243773459472528	NA	NA	NA	NA	NA	NA
Inhib~Sp09D09	ENSG00000260230	2.8556560165625418	0.0046217978386167875	0.034465959255578625	0.4783808200181486	FRRS1L	0.7487139009056909	759	0.5262944908639992	L2.3~Sp09D01	0.7029313736894167
Inhib~Sp09D09	ENSG00000168959	2.8546374071667113	0.0046362111361757385	0.034552789805811536	0.48802279966240536	NA	NA	NA	NA	NA	NA
Inhib~Sp09D09	ENSG00000121542	2.853537216538222	0.00465182476673637	0.034561286953968005	0.5960707528125437	NA	NA	NA	NA	NA	NA
Inhib~Sp09D09	ENSG00000069020	2.85201488388195	0.004673508280950236	0.03466509471648938	0.4088946397680325	NA	NA	NA	NA	NA	NA
Inhib~Sp09D09	ENSG00000108389	2.8508951890397918	0.004689515458031658	0.0347218960560255	0.5081940305549398	NA	NA	NA	NA	NA	NA
Inhib~Sp09D09	ENSG00000241360	2.848794461532898	0.0047196822090300895	0.03490382646109034	0.26438699759930073	PDXP	0.9380858709972907	263	0.8835356812688449	L2.3~Sp09D01	0.9418494709120255
Inhib~Sp09D09	ENSG00000164615	2.8482682911920127	0.0047272656987179095	0.03493919837512123	0.2287146447058959	NA	NA	NA	NA	NA	NA
Inhib~Sp09D09	ENSG00000139131	2.8470863331779763	0.004744341253463164	0.03501802433478931	0.6822361123945377	NA	NA	NA	NA	NA	NA
Inhib~Sp09D09	ENSG00000107518	2.846512964009241	0.004752644826884853	0.03501802433478931	0.4534225048370462	NA	NA	NA	NA	NA	NA
Inhib~Sp09D09	ENSG00000182580	2.846292466233148	0.004755841610853695	0.03501802433478931	0.5844904351459579	NA	NA	NA	NA	NA	NA
Inhib~Sp09D09	ENSG00000132604	2.84623745717709	0.004756639438862494	0.03501802433478931	0.4424882001019502	NA	NA	NA	NA	NA	NA
Inhib~Sp09D09	ENSG00000185742	2.8461727106676316	0.00475757865080698	0.03501802433478931	0.6313897280589268	NA	NA	NA	NA	NA	NA
Inhib~Sp09D09	ENSG00000006704	2.8429086623220603	0.0048051461568587835	0.035326460490848664	0.5991991144010127	NA	NA	NA	NA	NA	NA
Inhib~Sp09D09	ENSG00000164209	2.841978140415874	0.00481878584410209	0.0353877078358019	0.26489388338711956	NA	NA	NA	NA	NA	NA
Inhib~Sp09D09	ENSG00000161647	2.8419418619926056	0.004819318329730967	0.0353877078358019	0.6407386090723987	NA	NA	NA	NA	NA	NA
Inhib~Sp09D09	ENSG00000185477	2.8413568318276883	0.004827912651688946	0.03541036933713774	0.6835893082112348	NA	NA	NA	NA	NA	NA
Inhib~Sp09D09	ENSG00000144366	2.838951078757406	0.004863400856814774	0.03558697307309157	0.7402284640855521	NA	NA	NA	NA	NA	NA
Inhib~Sp09D09	ENSG00000204152	2.8386174159778554	0.004868341540337327	0.03559653426620344	0.6320593376463681	NA	NA	NA	NA	NA	NA
Inhib~Sp09D09	ENSG00000116741	2.838477552536435	0.004870413914107829	0.03559653426620344	0.49169793256377087	NA	NA	NA	NA	NA	NA
Inhib~Sp09D09	ENSG00000148339	2.837778696052674	0.004880780983245659	0.03564925931089051	0.43278563606159626	NA	NA	NA	NA	NA	NA
Inhib~Sp09D09	ENSG00000152778	2.835539404905219	0.004914134708980176	0.035832112582838506	0.5193501571849768	NA	NA	NA	NA	NA	NA
Inhib~Sp09D09	ENSG00000156475	2.8338179444961518	0.004939916247994864	0.03597804734966954	0.22682063699402627	NA	NA	NA	NA	NA	NA
Inhib~Sp09D09	ENSG00000148334	2.8296656374226528	0.005002610403035117	0.036328618968723	0.2973630978634358	NA	NA	NA	NA	NA	NA
Inhib~Sp09D09	ENSG00000088543	2.828992861730701	0.005012836223182175	0.03638170140804003	0.5097751312900487	NA	NA	NA	NA	NA	NA
Inhib~Sp09D09	ENSG00000177889	2.8273561967338043	0.005037792020519374	0.03652033309006375	0.23227035296662937	UBE2N	0.8794615125779629	441	0.5430663175544234	L5~Sp09D03	0.6174986736628584
Inhib~Sp09D09	ENSG00000156076	2.8260516397445024	0.005057764677076439	0.0366225607145709	0.8114625176046208	NA	NA	NA	NA	NA	NA
Inhib~Sp09D09	ENSG00000132305	2.8246361173096246	0.005079517599943503	0.03672712167216821	0.3605470556674924	NA	NA	NA	NA	NA	NA
Inhib~Sp09D09	ENSG00000008405	2.8229694443670503	0.005105239037246348	0.03681222671473205	0.6631514990681276	NA	NA	NA	NA	NA	NA
Inhib~Sp09D09	ENSG00000075975	2.821060779680363	0.005134840441259898	0.03693030044447355	0.43307938106275906	NA	NA	NA	NA	NA	NA
Inhib~Sp09D09	ENSG00000134779	2.8209999496184737	0.005135786411603206	0.03693030044447355	0.4093950065444334	NA	NA	NA	NA	NA	NA
Inhib~Sp09D09	ENSG00000233184	2.8202207735323572	0.0051479174183863465	0.0369961366561368	0.6813150668394055	NA	NA	NA	NA	NA	NA
Inhib~Sp09D09	ENSG00000176204	2.8200312001183274	0.005150872825561848	0.0369961366561368	0.7280202748032568	NA	NA	NA	NA	NA	NA
Inhib~Sp09D09	ENSG00000147119	2.8196844369268104	0.005156282775675185	0.0370051366633336	0.7077100429886658	NA	NA	NA	NA	NA	NA
Inhib~Sp09D09	ENSG00000184905	2.819570716487433	0.005158058084124489	0.0370051366633336	0.30864239853038383	TCEAL2	0.9905381247358777	115	0.794112298819529	L5~Sp09D03	0.8016978640082888
Inhib~Sp09D09	ENSG00000185274	2.8192374682535224	0.005163263675832424	0.03702119403430191	0.5041535927715108	NA	NA	NA	NA	NA	NA
Inhib~Sp09D09	ENSG00000117707	2.818043099116761	0.005181959867958929	0.0371339065552301	0.6814994026533583	NA	NA	NA	NA	NA	NA
Inhib~Sp09D09	ENSG00000131828	2.8177472235288405	0.005186600885482395	0.03714223110652356	0.35878520236299744	NA	NA	NA	NA	NA	NA
Inhib~Sp09D09	ENSG00000135956	2.816712270093677	0.005202864583151196	0.03718682625745857	0.3474476482153372	NA	NA	NA	NA	NA	NA
Inhib~Sp09D09	ENSG00000114544	2.8165002615082635	0.005206201888013918	0.03718682625745857	0.4464701595926731	NA	NA	NA	NA	NA	NA
Inhib~Sp09D09	ENSG00000138193	2.8149233354260224	0.005231085949443499	0.03733582854991825	0.6135930887036438	NA	NA	NA	NA	NA	NA
Inhib~Sp09D09	ENSG00000145934	2.813758465392483	0.005249537050366472	0.037434801722206854	0.628968749848347	NA	NA	NA	NA	NA	NA
Inhib~Sp09D09	ENSG00000151025	2.8133094537013332	0.005256664995998394	0.037434801722206854	0.5544730513818522	NA	NA	NA	NA	NA	NA
Inhib~Sp09D09	ENSG00000109452	2.8132911868682444	0.005256955163298045	0.037434801722206854	0.653865446437795	NA	NA	NA	NA	NA	NA
Inhib~Sp09D09	ENSG00000155966	2.8128233693280635	0.005264391369474072	0.03746637006592044	0.6201849049378899	NA	NA	NA	NA	NA	NA
Inhib~Sp09D09	ENSG00000198420	2.8121872463529702	0.00527451820703005	0.03751704056494123	0.42246750870928373	NA	NA	NA	NA	NA	NA
Inhib~Sp09D09	ENSG00000187323	2.811846295803415	0.005279953290790454	0.03753430043071322	0.7523733037413282	NA	NA	NA	NA	NA	NA
Inhib~Sp09D09	ENSG00000164715	2.8104910564212955	0.005301607453292459	0.037666773682959405	0.5202990209452991	NA	NA	NA	NA	NA	NA
Inhib~Sp09D09	ENSG00000033627	2.8095756464564636	0.005316279575769822	0.037706596922856335	0.24039382431162207	ATP6V0A1	0.8576029091721938	520	0.9654353094151716	L5~Sp09D03	1.1257369804716073
Inhib~Sp09D09	ENSG00000102181	2.8089168292975213	0.005326861855227367	0.037738744182746524	0.21721539111090396	NA	NA	NA	NA	NA	NA
Inhib~Sp09D09	ENSG00000132718	2.807662276692475	0.005347066068468348	0.03786038380829235	0.17843815073492716	SYT11	0.8951061140021291	396	1.154358926167777	L5~Sp09D03	1.2896336066865823
Inhib~Sp09D09	ENSG00000106415	2.8060398661591495	0.005373297698713523	0.03793559002291017	0.5206367991635752	NA	NA	NA	NA	NA	NA
Inhib~Sp09D09	ENSG00000167705	2.8058795231358995	0.005375896507458208	0.03793559002291017	0.5581255570609129	NA	NA	NA	NA	NA	NA
Inhib~Sp09D09	ENSG00000258441	2.804812516476634	0.005393219428235102	0.038021407143135816	0.31052413194390677	NA	NA	NA	NA	NA	NA
Inhib~Sp09D09	ENSG00000133169	2.8030768993655717	0.0054215055630247614	0.038170825848926025	0.32859335989681415	BEX1	0.8100282844447602	657	1.6952853434996111	L2.3~Sp09D01	2.092871787386606
Inhib~Sp09D09	ENSG00000128594	2.802247769220164	0.0054350657455859135	0.03820574989747833	0.6337548335780683	NA	NA	NA	NA	NA	NA
Inhib~Sp09D09	ENSG00000134533	2.8014998490719774	0.005447324164749583	0.038250033952171726	0.6928538774730897	NA	NA	NA	NA	NA	NA
Inhib~Sp09D09	ENSG00000149260	2.80128756691529	0.005450808040763412	0.038250033952171726	0.5128185698100026	NA	NA	NA	NA	NA	NA
Inhib~Sp09D09	ENSG00000099284	2.798695171669859	0.005493516674608744	0.03852564026555295	0.5015051440677354	NA	NA	NA	NA	NA	NA
Inhib~Sp09D09	ENSG00000082701	2.7972542948777024	0.00551738560612024	0.03866433277725974	0.38743893465362517	NA	NA	NA	NA	NA	NA
Inhib~Sp09D09	ENSG00000175416	2.7927636628499943	0.00559238035928213	0.03913098001256526	0.19674084085235596	CLTB	0.9304703248046996	284	0.6835251233763397	L2.3~Sp09D01	0.7346017440371435
Inhib~Sp09D09	ENSG00000270607	2.7921794556159396	0.005602204456922338	0.039177748208835815	0.565232886738375	NA	NA	NA	NA	NA	NA
Inhib~Sp09D09	ENSG00000151881	2.7905088533531375	0.005630383956358454	0.039308713060732	0.6181910183987146	NA	NA	NA	NA	NA	NA
Inhib~Sp09D09	ENSG00000170579	2.788759316100935	0.005660032691798276	0.03947153038729754	0.3666038373493453	DLGAP1	0.7445034991013602	765	0.5210367993866891	L5~Sp09D03	0.6998446615974235
Inhib~Sp09D09	ENSG00000163703	2.7862979564312385	0.005701984164689442	0.03969751921800529	0.32575623068044285	NA	NA	NA	NA	NA	NA
Inhib~Sp09D09	ENSG00000123472	2.784586107051053	0.005731327000926679	0.03985732199752578	0.17900955553706388	NA	NA	NA	NA	NA	NA
Inhib~Sp09D09	ENSG00000178773	2.7838243244837835	0.005744428694682852	0.039926179607166164	0.536249944014934	NA	NA	NA	NA	NA	NA
Inhib~Sp09D09	ENSG00000112146	2.7834525571653606	0.005750832475875192	0.03993740659799912	0.3237331219823282	NA	NA	NA	NA	NA	NA
Inhib~Sp09D09	ENSG00000100359	2.7824434407055803	0.005768247390938203	0.04002483562255006	0.40186427490579946	NA	NA	NA	NA	NA	NA
Inhib~Sp09D09	ENSG00000104691	2.780835785715159	0.005796090416250449	0.04017334668507811	0.6785095247705307	NA	NA	NA	NA	NA	NA
Inhib~Sp09D09	ENSG00000213551	2.7797280347216633	0.005815346427099791	0.040262076595170365	0.5631328327632007	NA	NA	NA	NA	NA	NA
Inhib~Sp09D09	ENSG00000163624	2.7792480959864214	0.005823707181754764	0.04029759889050052	0.5967152720563923	NA	NA	NA	NA	NA	NA
Inhib~Sp09D09	ENSG00000167447	2.7774708996323803	0.005854761722917142	0.04049002619463097	0.5882881680945363	NA	NA	NA	NA	NA	NA
Inhib~Sp09D09	ENSG00000174109	2.777065653575909	0.0058618639303164854	0.04051668387514043	0.5684124215827142	NA	NA	NA	NA	NA	NA
Inhib~Sp09D09	ENSG00000140995	2.776590327276974	0.005870204290782162	0.04055186529999903	0.30274747790480683	NA	NA	NA	NA	NA	NA
Inhib~Sp09D09	ENSG00000102003	2.7760983590117854	0.005878847986130519	0.040589102089078226	0.41659373153646906	SYP	0.8199106089659721	634	1.4198006227457511	L5~Sp09D03	1.7316529475528175
Inhib~Sp09D09	ENSG00000156299	2.775806552200698	0.005883980369123512	0.040602068078089006	0.3059146074665916	NA	NA	NA	NA	NA	NA
Inhib~Sp09D09	ENSG00000173914	2.774493315186412	0.005907128258043739	0.0407167580924606	0.5278711800865695	NA	NA	NA	NA	NA	NA
Inhib~Sp09D09	ENSG00000112208	2.773482780673943	0.005924996682329699	0.04079484470681309	0.5573386755600497	NA	NA	NA	NA	NA	NA
Inhib~Sp09D09	ENSG00000089248	2.770956021119446	0.005969889756763039	0.04108127115575051	0.22140657487379498	NA	NA	NA	NA	NA	NA
Inhib~Sp09D09	ENSG00000115226	2.7697874416074777	0.0059907560066167626	0.04117943357495908	0.33017035870818157	NA	NA	NA	NA	NA	NA
Inhib~Sp09D09	ENSG00000131966	2.7693142111143327	0.005999224827943091	0.0412149388510011	0.33239822236477873	NA	NA	NA	NA	NA	NA
Inhib~Sp09D09	ENSG00000264364	2.768180347195734	0.0060195603301708474	0.04129972385050973	0.19685958520556557	DYNLL2	0.9774175710627777	152	0.9807574165460573	L5~Sp09D03	1.0034170098657507
Inhib~Sp09D09	ENSG00000140280	2.7680725387232568	0.00602149708913732	0.04129972385050973	0.39841378052182336	NA	NA	NA	NA	NA	NA
Inhib~Sp09D09	ENSG00000167005	2.7678176729707467	0.006026077949262119	0.0413084332390078	0.43380913809143273	NA	NA	NA	NA	NA	NA
Inhib~Sp09D09	ENSG00000101337	2.7674878556431257	0.00603201064612034	0.04132639473970201	0.3877679117749437	NA	NA	NA	NA	NA	NA
Inhib~Sp09D09	ENSG00000248487	2.7669625109560547	0.006041471380793928	0.041368494482318906	0.3148827313454273	NA	NA	NA	NA	NA	NA
Inhib~Sp09D09	ENSG00000164983	2.766673435848744	0.006046682956196111	0.041381468218048646	0.3917593954442053	NA	NA	NA	NA	NA	NA
Inhib~Sp09D09	ENSG00000138028	2.7651760554356275	0.006073743631960502	0.04152476642027725	0.49085316753280994	NA	NA	NA	NA	NA	NA
Inhib~Sp09D09	ENSG00000174996	2.765146519221416	0.006074278512103718	0.04152476642027725	0.33803537527119426	NA	NA	NA	NA	NA	NA
Inhib~Sp09D09	ENSG00000065548	2.7632092780971207	0.006109453890017069	0.04174235856070808	0.25084390014116176	NA	NA	NA	NA	NA	NA
Inhib~Sp09D09	ENSG00000263590	2.76266344162687	0.006119398147997914	0.041787417238326206	0.6300617508972396	NA	NA	NA	NA	NA	NA
Inhib~Sp09D09	ENSG00000197457	2.7590768256316047	0.006185105882517011	0.04218436827317893	0.25881506545983474	STMN3	0.9057110046795288	367	1.2959488939193935	L5~Sp09D03	1.430863583663692
Inhib~Sp09D09	ENSG00000060709	2.7567773095137436	0.0062275689820532	0.04238687977091966	0.5793383166645223	NA	NA	NA	NA	NA	NA
Inhib~Sp09D09	ENSG00000111640	2.7547143243125376	0.006265888661418678	0.04260121359120405	0.13691417074074275	GAPDH	1.0005995520437079	93	3.2869035024875477	L2.3~Sp09D01	3.284934013586257
Inhib~Sp09D09	ENSG00000154277	2.7514310829024655	0.006327314699860816	0.042941295458686926	0.3347863397661431	UCHL1	0.8781794737532523	447	2.6929721850801496	L5~Sp09D03	3.0665396602480954
Inhib~Sp09D09	ENSG00000125863	2.751337884196438	0.006329066277275204	0.042941295458686926	0.42515517001451814	NA	NA	NA	NA	NA	NA
Inhib~Sp09D09	ENSG00000151093	2.751305427779273	0.006329676366505711	0.042941295458686926	0.6314601855036965	NA	NA	NA	NA	NA	NA
Inhib~Sp09D09	ENSG00000122778	2.751080401327525	0.0063339076937563524	0.0429466480365784	0.6011935712132565	NA	NA	NA	NA	NA	NA
Inhib~Sp09D09	ENSG00000273841	2.7507742204593972	0.006339669134038253	0.04296236399579644	0.29517705689298057	NA	NA	NA	NA	NA	NA
Inhib~Sp09D09	ENSG00000183654	2.7505233006318357	0.006344394256158049	0.042963301214525906	0.7132684469895555	NA	NA	NA	NA	NA	NA
Inhib~Sp09D09	ENSG00000114902	2.7498298273967747	0.006357469769624059	0.04296826316324754	0.18650605297861647	NA	NA	NA	NA	NA	NA
Inhib~Sp09D09	ENSG00000183718	2.7473351758951434	0.00640470856622825	0.043182837369063656	0.5964243657027778	NA	NA	NA	NA	NA	NA
Inhib~Sp09D09	ENSG00000225978	2.747224290709762	0.0064068156436467485	0.043182837369063656	0.675171348341537	NA	NA	NA	NA	NA	NA
Inhib~Sp09D09	ENSG00000175906	2.7461509845984513	0.00642724340241805	0.0432971321212568	0.6585868514461545	NA	NA	NA	NA	NA	NA
Inhib~Sp09D09	ENSG00000178662	2.743791916819824	0.006472349709421282	0.04353047707533149	0.478461903293632	NA	NA	NA	NA	NA	NA
Inhib~Sp09D09	ENSG00000006530	2.741142020856519	0.0065233580573333325	0.04373208765356833	0.5679381546732506	NA	NA	NA	NA	NA	NA
Inhib~Sp09D09	ENSG00000151640	2.7399378748064938	0.006546656798699222	0.043864710107718315	0.419394164552829	NA	NA	NA	NA	NA	NA
Inhib~Sp09D09	ENSG00000143801	2.7390139211256685	0.006564585155241498	0.04391242358979319	0.534785709334961	NA	NA	NA	NA	NA	NA
Inhib~Sp09D09	ENSG00000152092	2.7379908445754304	0.006584488672619703	0.04398317587151502	0.4387242284225099	NA	NA	NA	NA	NA	NA
Inhib~Sp09D09	ENSG00000157837	2.7379394513879882	0.006585489942929629	0.04398317587151502	0.2856785214548479	NA	NA	NA	NA	NA	NA
Inhib~Sp09D09	ENSG00000152642	2.73751840743933	0.006593698137723834	0.04401443443886707	0.38472972914025755	NA	NA	NA	NA	NA	NA
Inhib~Sp09D09	ENSG00000074855	2.7360080306541943	0.006623218889705691	0.04414064042092319	0.4449467484158149	NA	NA	NA	NA	NA	NA
Inhib~Sp09D09	ENSG00000135631	2.7356425780286227	0.006630379696707045	0.044154724636776166	0.4539132599020027	NA	NA	NA	NA	NA	NA
Inhib~Sp09D09	ENSG00000101489	2.735538998353952	0.006632410545793406	0.044154724636776166	0.3109478091276961	CELF4	0.8899440208416703	410	0.8862412391941442	L6~Sp09D04	0.9958393094837311
Inhib~Sp09D09	ENSG00000116752	2.7352111035261575	0.006638843168921754	0.044173977266916166	0.295227948924928	NA	NA	NA	NA	NA	NA
Inhib~Sp09D09	ENSG00000219438	2.7280354622936978	0.0067810341250339	0.045000096672299435	0.34632235858903093	NA	NA	NA	NA	NA	NA
Inhib~Sp09D09	ENSG00000113319	2.7264810697732798	0.0068121959320385376	0.04512100438242822	0.5281058359292597	NA	NA	NA	NA	NA	NA
Inhib~Sp09D09	ENSG00000220201	2.7262501280746045	0.0068168367774068764	0.04512100438242822	0.658297746853553	NA	NA	NA	NA	NA	NA
Inhib~Sp09D09	ENSG00000143590	2.7260627582590335	0.006820604130932839	0.04512100438242822	0.5028444661487808	NA	NA	NA	NA	NA	NA
Inhib~Sp09D09	ENSG00000143473	2.7260453934606717	0.006820953371694423	0.04512100438242822	0.8292446381309748	NA	NA	NA	NA	NA	NA
Inhib~Sp09D09	ENSG00000106723	2.7256765480935177	0.006828375405725945	0.045146164049728085	0.2404834218194359	NA	NA	NA	NA	NA	NA
Inhib~Sp09D09	ENSG00000148187	2.72512643163307	0.0068394585962611365	0.04519549017317476	0.5440952965091241	NA	NA	NA	NA	NA	NA
Inhib~Sp09D09	ENSG00000170266	2.724790102529328	0.006846242618026571	0.04521636998544176	0.45344386812278814	NA	NA	NA	NA	NA	NA
Inhib~Sp09D09	ENSG00000069345	2.723181804445882	0.006878767365422398	0.045348536996158303	0.2388064759434922	NA	NA	NA	NA	NA	NA
Inhib~Sp09D09	ENSG00000138279	2.723165465433164	0.006879098505646956	0.045348536996158303	0.17388429962468008	NA	NA	NA	NA	NA	NA
Inhib~Sp09D09	ENSG00000102096	2.7231621485208044	0.006879165730751153	0.045348536996158303	0.6550605081225431	NA	NA	NA	NA	NA	NA
Inhib~Sp09D09	ENSG00000163577	2.722197221003728	0.006898747493880706	0.045378285340382025	0.6244442401550447	NA	NA	NA	NA	NA	NA
Inhib~Sp09D09	ENSG00000206579	2.7221362707473054	0.0068999860772562946	0.045378285340382025	0.5093132727890879	NA	NA	NA	NA	NA	NA
Inhib~Sp09D09	ENSG00000282164	2.721883598428466	0.006905122828795368	0.045378285340382025	0.6368386269804078	NA	NA	NA	NA	NA	NA
Inhib~Sp09D09	ENSG00000165572	2.721320514137933	0.006916582589353948	0.04539387347096905	0.42463473963116083	NA	NA	NA	NA	NA	NA
Inhib~Sp09D09	ENSG00000109572	2.7213107972433974	0.006916780496017326	0.04539387347096905	0.26255742307415914	NA	NA	NA	NA	NA	NA
Inhib~Sp09D09	ENSG00000198455	2.720281948537042	0.0069377643046870455	0.04550764850960861	0.6409269675223649	NA	NA	NA	NA	NA	NA
Inhib~Sp09D09	ENSG00000272343	2.719283308420904	0.006958186966013985	0.04561762511192353	0.6487225520557952	NA	NA	NA	NA	NA	NA
Inhib~Sp09D09	ENSG00000188322	2.7183898627906484	0.006976504348812562	0.045689694622459594	0.5085193732630684	NA	NA	NA	NA	NA	NA
Inhib~Sp09D09	ENSG00000116161	2.7177619538839264	0.006989403753126518	0.04572077681939247	0.20648682316527472	CACYBP	0.9017354353953442	381	0.6105323486445275	L2.3~Sp09D01	0.677063720332621
Inhib~Sp09D09	ENSG00000128654	2.717623815270027	0.006992244483119656	0.04572077681939247	0.33544097534535033	NA	NA	NA	NA	NA	NA
Inhib~Sp09D09	ENSG00000029993	2.7155321914101673	0.007035384948874611	0.04590662271033454	0.5652007160801957	NA	NA	NA	NA	NA	NA
Inhib~Sp09D09	ENSG00000100591	2.7147076327713062	0.007052457694790387	0.045993968740305737	0.21000574509438485	NA	NA	NA	NA	NA	NA
Inhib~Sp09D09	ENSG00000122966	2.713820168284629	0.0070708747123592475	0.04608998584712329	0.4206289594129788	NA	NA	NA	NA	NA	NA
Inhib~Sp09D09	ENSG00000164466	2.7114347422816705	0.007120593421637677	0.046365617707907966	0.38739189166841204	NA	NA	NA	NA	NA	NA
Inhib~Sp09D09	ENSG00000174842	2.71048890243008	0.007140394485558782	0.046460310116705074	0.6461589463501661	NA	NA	NA	NA	NA	NA
Inhib~Sp09D09	ENSG00000071553	2.7091768634031026	0.007167944181638019	0.04657670396360204	0.2142668549768655	ATP6AP1	0.8518336173595582	541	0.751805766499705	L5~Sp09D03	0.8825734875668431
Inhib~Sp09D09	ENSG00000075391	2.7089112255356653	0.007173533608267112	0.04658875861360775	0.5709521492984277	NA	NA	NA	NA	NA	NA
Inhib~Sp09D09	ENSG00000159445	2.7076233435664347	0.007200688418466566	0.04670985603810845	0.5867293252650687	NA	NA	NA	NA	NA	NA
Inhib~Sp09D09	ENSG00000131067	2.707494432470191	0.007203411591641604	0.04670985603810845	0.371467331055543	NA	NA	NA	NA	NA	NA
Inhib~Sp09D09	ENSG00000146416	2.705806923569274	0.007239145062288836	0.046840281403675674	0.28778578826813567	NA	NA	NA	NA	NA	NA
Inhib~Sp09D09	ENSG00000147642	2.7053502338900834	0.007248843054509948	0.046840281403675674	0.4260666475100134	NA	NA	NA	NA	NA	NA
Inhib~Sp09D09	ENSG00000087152	2.70530934191786	0.007249711983832305	0.046840281403675674	0.22252766914748934	NA	NA	NA	NA	NA	NA
Inhib~Sp09D09	ENSG00000170445	2.7053049036792003	0.00724980629933454	0.046840281403675674	0.3108676328095893	NA	NA	NA	NA	NA	NA
Inhib~Sp09D09	ENSG00000151276	2.702687193645579	0.007305627646840949	0.047152100632171595	0.2636714647354654	NA	NA	NA	NA	NA	NA
Inhib~Sp09D09	ENSG00000121871	2.700434712464114	0.007353970725647677	0.047366101586567066	0.5397223126329568	NA	NA	NA	NA	NA	NA
Inhib~Sp09D09	ENSG00000145743	2.7002349697040553	0.007358271531427618	0.04736934758828223	0.2157754963509516	NA	NA	NA	NA	NA	NA
Inhib~Sp09D09	ENSG00000101098	2.699934307232582	0.007364749590292912	0.047386599220471566	0.46670752824838285	NA	NA	NA	NA	NA	NA
Inhib~Sp09D09	ENSG00000197694	2.697982093185942	0.007406937183212612	0.04760893781440523	0.164265375279592	SPTAN1	0.9425473623009416	251	1.136081730216057	L5~Sp09D03	1.2053311861619986
Inhib~Sp09D09	ENSG00000038274	2.6965487436950513	0.007438050671031301	0.047751857271631816	0.39101036970362557	NA	NA	NA	NA	NA	NA
Inhib~Sp09D09	ENSG00000125895	2.6964290163054883	0.007440654900292742	0.047751857271631816	0.7050656154815411	NA	NA	NA	NA	NA	NA
Inhib~Sp09D09	ENSG00000165821	2.6944218510774025	0.00748443601028747	0.04800813556007531	0.4231481126048792	NA	NA	NA	NA	NA	NA
Inhib~Sp09D09	ENSG00000198832	2.6925584514908034	0.007525289019378673	0.04824513307214913	0.2035883387094201	SELENOM	1.0955350904498438	26	0.7664454130472423	LD~Sp09D02	0.69960827337126
Inhib~Sp09D09	ENSG00000254901	2.6923842782415224	0.00752911783355838	0.04824513307214913	0.4405861504619023	NA	NA	NA	NA	NA	NA
Inhib~Sp09D09	ENSG00000197381	2.6914807508667	0.00754900808776102	0.04834775405693351	0.515021558651728	NA	NA	NA	NA	NA	NA
Inhib~Sp09D09	ENSG00000164620	2.690978793068524	0.007560078644728434	0.048368995472631765	0.58618539769342	NA	NA	NA	NA	NA	NA
Inhib~Sp09D09	ENSG00000149582	2.6906314345135423	0.007567748118790804	0.04839324732446646	0.3821924455638754	NA	NA	NA	NA	NA	NA
Inhib~Sp09D09	ENSG00000128872	2.689759040828307	0.00758704099834766	0.04849176408575072	0.23065243221351026	TMOD2	0.9118210954113616	342	0.6796324929826469	L5~Sp09D03	0.745357281601426
Inhib~Sp09D09	ENSG00000059122	2.68854716258389	0.0076139151074136446	0.04858715599797513	0.3332599246356173	NA	NA	NA	NA	NA	NA
Inhib~Sp09D09	ENSG00000184349	2.6883838210763398	0.007617543854764297	0.04858715599797513	0.6265206062360674	NA	NA	NA	NA	NA	NA
Inhib~Sp09D09	ENSG00000239467	2.6870260745489554	0.007647767537359074	0.048730106126706745	0.6406114653728574	NA	NA	NA	NA	NA	NA
Inhib~Sp09D09	ENSG00000101558	2.6845601662628784	0.007702935602542546	0.04900540343066326	0.14348651916569768	VAPA	0.9394637717263635	260	0.7223392797007728	L5~Sp09D03	0.7688846568009732
Inhib~Sp09D09	ENSG00000120820	2.684393155308276	0.007706684957595488	0.04900540343066326	0.6289711887669933	NA	NA	NA	NA	NA	NA
Inhib~Sp09D09	ENSG00000259330	2.684085748781915	0.007713590458159356	0.04902432733367097	0.46078791162176075	NA	NA	NA	NA	NA	NA
Inhib~Sp09D09	ENSG00000160460	2.683530949988025	0.007726067427140822	0.049078623839617565	0.35994904181409715	NA	NA	NA	NA	NA	NA
Inhib~Sp09D09	ENSG00000123179	2.6787117299265173	0.007835215098151084	0.04959109154324486	0.5264078486017452	NA	NA	NA	NA	NA	NA
Inhib~Sp09D09	ENSG00000119421	2.67856584989613	0.007838540599813952	0.04959109154324486	0.29166440302249885	NDUFA8	0.9582972033365128	201	0.5465601769398354	L2.3~Sp09D01	0.5703451654005369
Inhib~Sp09D09	ENSG00000091157	2.6783553812147347	0.007843340713716899	0.04959630955110595	0.4499695175072022	NA	NA	NA	NA	NA	NA
Inhib~Sp09D09	ENSG00000134575	2.6752256652959314	0.007915032553150979	0.04997365694995527	0.40400418248941694	NA	NA	NA	NA	NA	NA
Inhib~Sp09D09	ENSG00000204179	2.674011497643924	0.007943003774299677	0.05009955262293366	0.6716429694837537	NA	NA	NA	NA	NA	NA
Inhib~Sp09D09	ENSG00000158292	2.672913979038046	0.0079683642682511	0.05020874374277815	0.6832925311020949	NA	NA	NA	NA	NA	NA
Inhib~Sp09D09	ENSG00000187398	2.672053810224922	0.007988291227725387	0.05028351228915335	0.3508671169184031	NA	NA	NA	NA	NA	NA
Inhib~Sp09D09	ENSG00000120526	2.6696200691208998	0.008044915377066026	0.0505918047992867	0.6215767728683325	NA	NA	NA	NA	NA	NA
Inhib~Sp09D09	ENSG00000198089	2.669161690768187	0.008055620490800847	0.05063069080263545	0.5505430484228293	NA	NA	NA	NA	NA	NA
Inhib~Sp09D09	ENSG00000241837	2.6663427228919554	0.008121737942944518	0.05093284960371483	0.16211555391601798	ATP5PO	1.0180866185311146	72	1.0374506741972023	L2.3~Sp09D01	1.0190200473256645
Inhib~Sp09D09	ENSG00000011201	2.663824906038572	0.008181204545187547	0.051162259601884634	0.5674405435562906	NA	NA	NA	NA	NA	NA
Inhib~Sp09D09	ENSG00000205981	2.6635443093341618	0.008187855974573308	0.05117820197333497	0.2794473098008672	NA	NA	NA	NA	NA	NA
Inhib~Sp09D09	ENSG00000163938	2.662960237744503	0.00820171675968866	0.05123916789878604	0.4049687718233967	NA	NA	NA	NA	NA	NA
Inhib~Sp09D09	ENSG00000167468	2.6619689839643157	0.008225288841038144	0.05133501930004597	0.13422527180708077	GPX4	1.0249052379321102	61	1.5946283192231892	LD~Sp09D02	1.555878787819033
Inhib~Sp09D09	ENSG00000213780	2.66119825491483	0.008243658932833969	0.051337852683884654	0.6203373328791411	NA	NA	NA	NA	NA	NA
Inhib~Sp09D09	ENSG00000235597	2.6610868422191136	0.008246317471826295	0.051337852683884654	0.6225897906504233	NA	NA	NA	NA	NA	NA
Inhib~Sp09D09	ENSG00000099901	2.660382628990907	0.008263139320250171	0.051416920777776126	0.338385589609682	NA	NA	NA	NA	NA	NA
Inhib~Sp09D09	ENSG00000140307	2.6598070258833557	0.008276911925132184	0.051476945751719405	0.33692601886208745	NA	NA	NA	NA	NA	NA
Inhib~Sp09D09	ENSG00000105516	2.6579075849882803	0.00832250697373583	0.05173472695781176	0.29033699538200336	NA	NA	NA	NA	NA	NA
Inhib~Sp09D09	ENSG00000160014	2.657189115920857	0.008339812240525261	0.051815254794793535	0.2190380530768905	CALM3	0.9295408342899408	287	2.534884249655832	L5~Sp09D03	2.727028395253
Inhib~Sp09D09	ENSG00000184388	2.6570250804490394	0.008343767784765968	0.051815254794793535	0.6801239950591556	NA	NA	NA	NA	NA	NA
Inhib~Sp09D09	ENSG00000170027	2.655121646326227	0.008389790663701872	0.05207513846783311	0.2821197545900689	YWHAG	0.851166334866835	547	1.8352858183827478	L5~Sp09D03	2.156201136256027
Inhib~Sp09D09	ENSG00000185112	2.653906286163583	0.008419295990737121	0.052232290790868385	0.5867426695018162	NA	NA	NA	NA	NA	NA
Inhib~Sp09D09	ENSG00000137218	2.6525820613737547	0.008451550420935532	0.052406333524647956	0.5950367878164411	NA	NA	NA	NA	NA	NA
Inhib~Sp09D09	ENSG00000213066	2.652033199886831	0.008464951697590447	0.05246335686991477	0.49273707336275263	NA	NA	NA	NA	NA	NA
Inhib~Sp09D09	ENSG00000156642	2.6517256404625447	0.008472469572605326	0.052483878047578966	0.3451672812956824	NPTN	0.6907281747575488	832	1.0410840044417229	L2.3~Sp09D01	1.5072267825286725
Inhib~Sp09D09	ENSG00000166477	2.648326293849116	0.00855596275756437	0.052948507620720765	0.5402844772790295	NA	NA	NA	NA	NA	NA
Inhib~Sp09D09	ENSG00000178234	2.6458042320414314	0.008618385630244512	0.05326203970817558	0.40792365565687405	NA	NA	NA	NA	NA	NA
Inhib~Sp09D09	ENSG00000186106	2.645762016618654	0.00861943396688093	0.05326203970817558	0.3631740037888225	NA	NA	NA	NA	NA	NA
Inhib~Sp09D09	ENSG00000152969	2.6449612320764984	0.008639341587833508	0.0533586265593123	0.44281289439344074	NA	NA	NA	NA	NA	NA
Inhib~Sp09D09	ENSG00000142655	2.644267177131606	0.00865662931287711	0.0534389447340202	0.4680221753848916	NA	NA	NA	NA	NA	NA
Inhib~Sp09D09	ENSG00000079156	2.642999296417552	0.00868829034532018	0.05355489641710206	0.5198480988526021	NA	NA	NA	NA	NA	NA
Inhib~Sp09D09	ENSG00000117152	2.6412359462259225	0.008732497048238128	0.05374674328182344	0.3959734634215524	RGS4	0.7464393499842278	760	0.8834376496745003	L5~Sp09D03	1.183535741642194
Inhib~Sp09D09	ENSG00000224531	2.640949743230394	0.008739691110253937	0.05374674328182344	0.4327588006528518	NA	NA	NA	NA	NA	NA
Inhib~Sp09D09	ENSG00000186416	2.6408995231965964	0.008740954001187861	0.05374674328182344	0.6213572212478345	NA	NA	NA	NA	NA	NA
Inhib~Sp09D09	ENSG00000158555	2.6382258653003245	0.008808426073720696	0.054108283454327624	0.6110258188657308	NA	NA	NA	NA	NA	NA
Inhib~Sp09D09	ENSG00000041353	2.6373525718825506	0.008830565539784587	0.05419091769520537	0.5119516307740091	NA	NA	NA	NA	NA	NA
Inhib~Sp09D09	ENSG00000136854	2.636065752881671	0.008863279675424145	0.0543382197693325	0.30707524045285167	STXBP1	0.8209063931760591	631	1.3702626599015724	L5~Sp09D03	1.669206953791738
Inhib~Sp09D09	ENSG00000204991	2.635633177751124	0.00887430123157565	0.054379067861069656	0.5826388912987988	NA	NA	NA	NA	NA	NA
Inhib~Sp09D09	ENSG00000162377	2.6353566253613296	0.008881353942409022	0.05439556788684092	0.5241670648223365	NA	NA	NA	NA	NA	NA
Inhib~Sp09D09	ENSG00000141012	2.634413773435249	0.008905436650227078	0.05448956726249781	0.5809355164518574	NA	NA	NA	NA	NA	NA
Inhib~Sp09D09	ENSG00000132153	2.6341420881994644	0.008912387021109565	0.05449505031164354	0.18976059172531826	NA	NA	NA	NA	NA	NA
Inhib~Sp09D09	ENSG00000260563	2.6340373122456304	0.008915068746879166	0.05449505031164354	0.5939031871338968	NA	NA	NA	NA	NA	NA
Inhib~Sp09D09	ENSG00000181004	2.633543810525545	0.0089277096011617	0.05454559499710743	0.6563125340096878	NA	NA	NA	NA	NA	NA
Inhib~Sp09D09	ENSG00000075089	2.633298828974528	0.008933990684524827	0.05455725295160633	0.4425415978008869	NA	NA	NA	NA	NA	NA
Inhib~Sp09D09	ENSG00000089351	2.6311209814059735	0.008990003213605812	0.054872446229425685	0.32471991319209104	NA	NA	NA	NA	NA	NA
Inhib~Sp09D09	ENSG00000111215	2.63050385613531	0.009005932421264228	0.05492722539801867	0.6064290618251856	NA	NA	NA	NA	NA	NA
Inhib~Sp09D09	ENSG00000121060	2.629703032956086	0.00902664100725293	0.055015326432089666	0.6335088750011698	NA	NA	NA	NA	NA	NA
Inhib~Sp09D09	ENSG00000053900	2.6287473681317586	0.009051409604739198	0.05513934874449523	0.4627757575328809	NA	NA	NA	NA	NA	NA
Inhib~Sp09D09	ENSG00000127838	2.626513879009732	0.009109534501571865	0.05543929387395638	0.17494797693364067	NA	NA	NA	NA	NA	NA
Inhib~Sp09D09	ENSG00000156959	2.62537712650295	0.00913924610491632	0.055592995809330095	0.4281670103502679	NA	NA	NA	NA	NA	NA
Inhib~Sp09D09	ENSG00000196419	2.6237388422862877	0.009182219383013904	0.055796582532473556	0.18972054279824155	NA	NA	NA	NA	NA	NA
Inhib~Sp09D09	ENSG00000158560	2.6226165618082606	0.009211762109546896	0.05592503361494261	0.27518038731128047	NA	NA	NA	NA	NA	NA
Inhib~Sp09D09	ENSG00000250479	2.621401704673728	0.00924383792058769	0.05603667908123922	0.1816551101702219	CHCHD10	0.974985630998962	158	1.1439833710936549	L2.3~Sp09D01	1.1733335699742973
Inhib~Sp09D09	ENSG00000166002	2.6213628580091606	0.009244865238577378	0.05603667908123922	0.5945712319825655	NA	NA	NA	NA	NA	NA
Inhib~Sp09D09	ENSG00000271303	2.6212472572022936	0.00924792296136076	0.05603667908123922	0.5172455364385159	NA	NA	NA	NA	NA	NA
Inhib~Sp09D09	ENSG00000143093	2.621239878458473	0.009248118165138791	0.05603667908123922	0.46902625847517954	NA	NA	NA	NA	NA	NA
Inhib~Sp09D09	ENSG00000138442	2.620817683297617	0.009259293446621485	0.05607715778643187	0.5633121531763757	NA	NA	NA	NA	NA	NA
Inhib~Sp09D09	ENSG00000169021	2.6200569256158484	0.009279460888212228	0.05617203010254039	0.18764040442353036	UQCRFS1	0.9400802796329498	257	0.6862499335061765	L2.3~Sp09D01	0.7299907767176221
Inhib~Sp09D09	ENSG00000185085	2.617758085796206	0.009340642083609015	0.05651496151072069	0.475517628212814	NA	NA	NA	NA	NA	NA
Inhib~Sp09D09	ENSG00000116675	2.617583011821245	0.009345316287670899	0.05651583422442178	0.242803446201672	DNAJC6	0.8322750241732432	595	0.9507411950923091	L5~Sp09D03	1.1423401729935927
Inhib~Sp09D09	ENSG00000008118	2.616815557523486	0.009365830896999675	0.05657873616163981	0.6511215882476542	NA	NA	NA	NA	NA	NA
Inhib~Sp09D09	ENSG00000018189	2.6151276846817026	0.009411091137289943	0.05677600243173565	0.16676064035243462	RUFY3	0.8754968531294745	456	0.6555625651859084	L5~Sp09D03	0.7487891736476171
Inhib~Sp09D09	ENSG00000137714	2.6136960320909326	0.00944963449546129	0.056980976300326266	0.504703674937837	NA	NA	NA	NA	NA	NA
Inhib~Sp09D09	ENSG00000105327	2.61204312264029	0.009494310619279259	0.05718117214124737	0.6223329096397642	NA	NA	NA	NA	NA	NA
Inhib~Sp09D09	ENSG00000143499	2.6119591798215844	0.009496584536443135	0.05718117214124737	0.6575237132898585	NA	NA	NA	NA	NA	NA
Inhib~Sp09D09	ENSG00000136754	2.6109677581601733	0.009523478008982685	0.057315442180447644	0.2756499695510977	NA	NA	NA	NA	NA	NA
Inhib~Sp09D09	ENSG00000158445	2.610463600779097	0.009537180042600218	0.05734258227059292	0.47685465592285714	NA	NA	NA	NA	NA	NA
Inhib~Sp09D09	ENSG00000113916	2.6101053436406785	0.009546927526663224	0.057373539413608086	0.36856876471398686	NA	NA	NA	NA	NA	NA
Inhib~Sp09D09	ENSG00000181444	2.6096157802819193	0.009560262041455223	0.05742601310986777	0.5938308624243493	NA	NA	NA	NA	NA	NA
Inhib~Sp09D09	ENSG00000153253	2.6087017229969978	0.009585203437965704	0.05754812227721854	0.3664998603550994	NA	NA	NA	NA	NA	NA
Inhib~Sp09D09	ENSG00000129245	2.608438298446836	0.009592402183896991	0.05756364100351075	0.21523354399967573	NA	NA	NA	NA	NA	NA
Inhib~Sp09D09	ENSG00000162409	2.6078121980536753	0.00960953142280845	0.05763059100752756	0.49150663639822945	NA	NA	NA	NA	NA	NA
Inhib~Sp09D09	ENSG00000179523	2.607692936461956	0.009612797361867974	0.05763059100752756	0.48778682309680976	NA	NA	NA	NA	NA	NA
Inhib~Sp09D09	ENSG00000116329	2.606801892766467	0.009637229802013297	0.057749317487952874	0.6471497073133101	NA	NA	NA	NA	NA	NA
Inhib~Sp09D09	ENSG00000205726	2.606105243356887	0.009656370702526522	0.05783623662252563	0.2162167835633313	NA	NA	NA	NA	NA	NA
Inhib~Sp09D09	ENSG00000070718	2.60463920588712	0.009696762390484736	0.05799463450799979	0.38179509348002494	NA	NA	NA	NA	NA	NA
Inhib~Sp09D09	ENSG00000159692	2.60267048277797	0.009751242063458058	0.05829252323129024	0.19028633597540698	CTBP1	0.9454606419030932	242	0.5336006408779423	L2.3~Sp09D01	0.564381654009279
Inhib~Sp09D09	ENSG00000069849	2.601672422278872	0.009778965621777859	0.058393693959567776	0.23832392095369145	NA	NA	NA	NA	NA	NA
Inhib~Sp09D09	ENSG00000124279	2.60155587997652	0.00978220746837902	0.058393693959567776	0.5632802721291246	NA	NA	NA	NA	NA	NA
Inhib~Sp09D09	ENSG00000034693	2.5999781138513107	0.009826190908692366	0.05854458290848434	0.5800371404794604	NA	NA	NA	NA	NA	NA
Inhib~Sp09D09	ENSG00000126457	2.5993300790135856	0.0098443074712095055	0.05859617366927948	0.2603207681926812	NA	NA	NA	NA	NA	NA
Inhib~Sp09D09	ENSG00000084693	2.5988083019267996	0.00985891609314402	0.058627186452843094	0.5867287753431436	NA	NA	NA	NA	NA	NA
Inhib~Sp09D09	ENSG00000123130	2.598143772950635	0.009877549573597611	0.058701507701435875	0.5312208652550848	NA	NA	NA	NA	NA	NA
Inhib~Sp09D09	ENSG00000278535	2.5977892920974663	0.009887502161230773	0.058701507701435875	0.5626683102372967	NA	NA	NA	NA	NA	NA
Inhib~Sp09D09	ENSG00000133318	2.597556966315606	0.009894029932143016	0.058701507701435875	0.21168239956945542	RTN3	0.8617028267381249	505	2.2573951762483024	L5~Sp09D03	2.619691042204663
Inhib~Sp09D09	ENSG00000134057	2.597173558786271	0.009904811163562429	0.058707805371160424	0.6705177731635805	NA	NA	NA	NA	NA	NA
Inhib~Sp09D09	ENSG00000179598	2.5969849547698085	0.009910118476407812	0.058707805371160424	0.5326962682670227	NA	NA	NA	NA	NA	NA
Inhib~Sp09D09	ENSG00000159377	2.596438067125259	0.009925522287837723	0.058728692720748495	0.15976181470727951	PSMB4	0.9556243641481004	209	0.6724009084290284	L5~Sp09D03	0.7036247019805173
Inhib~Sp09D09	ENSG00000165678	2.5962649037795242	0.00993040413011597	0.058728692720748495	0.2102275637636358	GHITM	0.8492283343031729	559	1.0746987429725736	L5~Sp09D03	1.2655003366725965
Inhib~Sp09D09	ENSG00000104738	2.5953609172137893	0.009955924366824836	0.058811606250239894	0.5200518697286557	NA	NA	NA	NA	NA	NA
Inhib~Sp09D09	ENSG00000108557	2.5951936247817957	0.009960653596934288	0.058811696296901174	0.3441822469547449	NA	NA	NA	NA	NA	NA
Inhib~Sp09D09	ENSG00000144747	2.5922364772367894	0.010044582687446336	0.0591773309859143	0.522733442400182	NA	NA	NA	NA	NA	NA
Inhib~Sp09D09	ENSG00000169855	2.592009908819265	0.010051039143888458	0.0591773309859143	0.4394953875463786	NA	NA	NA	NA	NA	NA
Inhib~Sp09D09	ENSG00000173114	2.591637689945298	0.01006165422805131	0.0591839689529317	0.3982535854449844	NA	NA	NA	NA	NA	NA
Inhib~Sp09D09	ENSG00000154710	2.5900992237935228	0.010105635378068018	0.059386673093159016	0.4153972013581116	NA	NA	NA	NA	NA	NA
Inhib~Sp09D09	ENSG00000267855	2.5877940873151117	0.010171856027095291	0.05969147497367867	0.2709170000168657	NDUFA7	0.9462819121595852	239	0.5579991646734124	L2.3~Sp09D01	0.589675399585688
Inhib~Sp09D09	ENSG00000101152	2.5874727835092974	0.010181117039650814	0.05971773210469372	0.20168794843458496	DNAJC5	0.9063863885008087	364	0.5326805360328364	L5~Sp09D03	0.5876969720539456
Inhib~Sp09D09	ENSG00000078053	2.5841761034860355	0.01027657489677017	0.06024931786283113	0.3414615515886419	NA	NA	NA	NA	NA	NA
Inhib~Sp09D09	ENSG00000214517	2.583175096059853	0.010305717931797305	0.06036344456202027	0.24910717620166015	NA	NA	NA	NA	NA	NA
Inhib~Sp09D09	ENSG00000185115	2.5777304449929903	0.01046553079518264	0.061270747161285125	0.478971578936477	NA	NA	NA	NA	NA	NA
Inhib~Sp09D09	ENSG00000100307	2.5759292212414473	0.010518886730125066	0.061474334512911746	0.24230497470153645	NA	NA	NA	NA	NA	NA
Inhib~Sp09D09	ENSG00000086061	2.5759255608437015	0.010518995405860349	0.061474334512911746	0.18121414379014952	DNAJA1	0.892199107394306	401	0.7666749487817336	L2.3~Sp09D01	0.8593092533132325
Inhib~Sp09D09	ENSG00000067369	2.5758336813292946	0.010521723600631808	0.061474334512911746	0.32864385206206814	NA	NA	NA	NA	NA	NA
Inhib~Sp09D09	ENSG00000132639	2.575814176605453	0.010522302839294702	0.061474334512911746	0.31942981871493775	SNAP25	0.8811369363319366	435	2.99299643031658	L5~Sp09D03	3.3967438055383896
Inhib~Sp09D09	ENSG00000163032	2.5757253144671486	0.010524942170533784	0.061474334512911746	0.35308011743905754	VSNL1	0.8175979860879921	641	2.001665851938744	L2.3~Sp09D01	2.448227473646589
Inhib~Sp09D09	ENSG00000147231	2.5730208352774615	0.010605552789695012	0.061858287332508165	0.5767076090669542	NA	NA	NA	NA	NA	NA
Inhib~Sp09D09	ENSG00000145990	2.5712582871574092	0.010658384598068645	0.062079367995100096	0.3417212007754717	NA	NA	NA	NA	NA	NA
Inhib~Sp09D09	ENSG00000169764	2.5708743605986855	0.010669923835824201	0.0621147716129075	0.19327989918557406	UGP2	0.948143222137106	228	0.5312295965140702	L5~Sp09D03	0.5602841259748539
Inhib~Sp09D09	ENSG00000173846	2.5707248503311906	0.010674420514433607	0.0621147716129075	0.6015834250039952	NA	NA	NA	NA	NA	NA
Inhib~Sp09D09	ENSG00000146267	2.56968103728418	0.01070586152471682	0.06223966839812071	0.5660885106701098	NA	NA	NA	NA	NA	NA
Inhib~Sp09D09	ENSG00000147724	2.5693849786760623	0.010714794254663162	0.06225514764061525	0.6725119660248647	NA	NA	NA	NA	NA	NA
Inhib~Sp09D09	ENSG00000151952	2.5687373056608784	0.010734359189613915	0.06228923965098754	0.6657758706366291	NA	NA	NA	NA	NA	NA
Inhib~Sp09D09	ENSG00000180228	2.5685165127320357	0.010741036207715344	0.06229900870639546	0.32401838194024046	NA	NA	NA	NA	NA	NA
Inhib~Sp09D09	ENSG00000164919	2.5681993332831126	0.010750634556568744	0.0623257047991411	0.22478961308950404	COX6C	0.9693547185884157	168	2.11121147039048	L2.3~Sp09D01	2.1779555305253453
Inhib~Sp09D09	ENSG00000150991	2.5662643126496825	0.010809357569765182	0.06254845149326853	0.13371022673453328	UBC	0.9796398818558681	146	2.0981133465065955	L5~Sp09D03	2.1417189983444196
Inhib~Sp09D09	ENSG00000167378	2.5659206803787753	0.010819815870806127	0.06254845149326853	0.3411693653944185	NA	NA	NA	NA	NA	NA
Inhib~Sp09D09	ENSG00000156261	2.565856180184722	0.010821779914350831	0.06254845149326853	0.2971624344978668	NA	NA	NA	NA	NA	NA
Inhib~Sp09D09	ENSG00000135972	2.5657783293579937	0.010824150911667742	0.06254845149326853	0.5244820010538561	NA	NA	NA	NA	NA	NA
Inhib~Sp09D09	ENSG00000071189	2.5649157136678955	0.010850453520480837	0.06258705235393866	0.44481021966236084	NA	NA	NA	NA	NA	NA
Inhib~Sp09D09	ENSG00000118689	2.5649011768342325	0.010850897262068717	0.06258705235393866	0.2731560122954934	NA	NA	NA	NA	NA	NA
Inhib~Sp09D09	ENSG00000275004	2.5642323971991035	0.01087132952279978	0.06261805499836105	0.5954641698029505	NA	NA	NA	NA	NA	NA
Inhib~Sp09D09	ENSG00000116120	2.5621117595801826	0.010936345860754964	0.06296347529246836	0.3593529220639805	NA	NA	NA	NA	NA	NA
Inhib~Sp09D09	ENSG00000259972	2.5603746408628596	0.01098986256847001	0.06321324361651999	0.5926099961885766	NA	NA	NA	NA	NA	NA
Inhib~Sp09D09	ENSG00000111799	2.5591489986940887	0.011027762487048313	0.06334899076166557	0.6461114516497791	NA	NA	NA	NA	NA	NA
Inhib~Sp09D09	ENSG00000111276	2.5591188661117865	0.011028695730549664	0.06334899076166557	0.301639519830421	NA	NA	NA	NA	NA	NA
Inhib~Sp09D09	ENSG00000090861	2.558036566715097	0.01106226269801722	0.06345415605538522	0.1854716915372445	NA	NA	NA	NA	NA	NA
Inhib~Sp09D09	ENSG00000124702	2.557741030681904	0.01107144444614606	0.06347763828589993	0.21689011576986672	KLHDC3	0.8499394325634317	555	0.6660486929566359	L5~Sp09D03	0.7836425366779628
Inhib~Sp09D09	ENSG00000075035	2.5574978274076803	0.011079005419149093	0.06349083669438231	0.5212662768887938	NA	NA	NA	NA	NA	NA
Inhib~Sp09D09	ENSG00000084764	2.5567719901676993	0.011101598482423106	0.06356289245833441	0.25712035744107	MAPRE3	0.8326727034767952	594	0.6893211918767723	L5~Sp09D03	0.8278417065895594
Inhib~Sp09D09	ENSG00000054803	2.5546855627507146	0.01116677182765555	0.06389808108523859	0.7983273917069166	NA	NA	NA	NA	NA	NA
Inhib~Sp09D09	ENSG00000163093	2.5545702323972184	0.011170384325657694	0.06389808108523859	0.5521121534850324	NA	NA	NA	NA	NA	NA
Inhib~Sp09D09	ENSG00000196177	2.554287849897376	0.011179233812073159	0.06391939552677577	0.4218725830301776	NA	NA	NA	NA	NA	NA
Inhib~Sp09D09	ENSG00000085433	2.5540771334607055	0.011185841459167178	0.06392787816975251	0.3539233456816414	NA	NA	NA	NA	NA	NA
Inhib~Sp09D09	ENSG00000041988	2.553124119352494	0.011215769656901338	0.06403648782039034	0.41856185925830625	NA	NA	NA	NA	NA	NA
Inhib~Sp09D09	ENSG00000125967	2.552981840948511	0.01122024385823768	0.06403648782039034	0.4406071496305535	NA	NA	NA	NA	NA	NA
Inhib~Sp09D09	ENSG00000119185	2.552646250365628	0.011230803423510557	0.06405693425854732	0.22569757562804726	NA	NA	NA	NA	NA	NA
Inhib~Sp09D09	ENSG00000027847	2.552508878461711	0.011235128474369952	0.06405693425854732	0.4349104256563244	NA	NA	NA	NA	NA	NA
Inhib~Sp09D09	ENSG00000185565	2.552378660926567	0.011239229648281506	0.06405693425854732	0.21617867313262407	NA	NA	NA	NA	NA	NA
Inhib~Sp09D09	ENSG00000136682	2.5487685394183424	0.011353463183061557	0.06464893047552532	0.5134118225147308	NA	NA	NA	NA	NA	NA
Inhib~Sp09D09	ENSG00000119771	2.548511966538062	0.011361621118629652	0.06466586910402533	0.6281293321885458	NA	NA	NA	NA	NA	NA
Inhib~Sp09D09	ENSG00000105429	2.5478580778919326	0.01138243568469046	0.06470785826771173	0.2538104445616593	NA	NA	NA	NA	NA	NA
Inhib~Sp09D09	ENSG00000134897	2.5464256983563804	0.011428150134995645	0.06489607377141551	0.4196016551089294	NA	NA	NA	NA	NA	NA
Inhib~Sp09D09	ENSG00000169193	2.5462653606065406	0.011433277504774873	0.06489607377141551	0.617853557015669	NA	NA	NA	NA	NA	NA
Inhib~Sp09D09	ENSG00000215217	2.545629493658199	0.011453631833771892	0.06496681868652344	0.5070837503707559	NA	NA	NA	NA	NA	NA
Inhib~Sp09D09	ENSG00000146006	2.5454475226182107	0.01145946274042042	0.06496681868652344	0.40264380512053616	NA	NA	NA	NA	NA	NA
Inhib~Sp09D09	ENSG00000115295	2.5453882292810706	0.01146136325176644	0.06496681868652344	0.31699459893358223	NA	NA	NA	NA	NA	NA
Inhib~Sp09D09	ENSG00000155868	2.544941552689388	0.011475689484408424	0.06501848410875545	0.5070108034374853	NA	NA	NA	NA	NA	NA
Inhib~Sp09D09	ENSG00000163882	2.544545103819861	0.011488418149677548	0.06503290320975451	0.38881305763921925	NA	NA	NA	NA	NA	NA
Inhib~Sp09D09	ENSG00000003147	2.544537583607176	0.01148865972060748	0.06503290320975451	0.5495959888496065	NA	NA	NA	NA	NA	NA
Inhib~Sp09D09	ENSG00000138081	2.5442078994565	0.011499254583007245	0.06506335608961378	0.3075481312129586	NA	NA	NA	NA	NA	NA
Inhib~Sp09D09	ENSG00000152467	2.5437274625693447	0.01151470970630783	0.06512126849315344	0.6082898472309477	NA	NA	NA	NA	NA	NA
Inhib~Sp09D09	ENSG00000196646	2.543170720612748	0.011532642661445052	0.06519313540742568	0.6009263449503248	NA	NA	NA	NA	NA	NA
Inhib~Sp09D09	ENSG00000169139	2.5421114186432385	0.01156683216995135	0.06535679264144613	0.21548943200781806	UBE2V2	0.8446335827678457	569	0.5554310973635397	L5~Sp09D03	0.6576000631462038
Inhib~Sp09D09	ENSG00000177706	2.540520432696575	0.011618351963659098	0.06561817976397054	0.30708588598037945	NA	NA	NA	NA	NA	NA
Inhib~Sp09D09	ENSG00000273611	2.539641532796668	0.011646900463197364	0.0657199141469246	0.3042582762894608	NA	NA	NA	NA	NA	NA
Inhib~Sp09D09	ENSG00000104643	2.5392934519197907	0.011658224142747016	0.06575407070746463	0.3690896502503991	NA	NA	NA	NA	NA	NA
Inhib~Sp09D09	ENSG00000034053	2.538355357900964	0.011688790894637419	0.06584306995491887	0.20857045765996055	APBA2	0.7916660115370766	707	0.5473120930914034	L5~Sp09D03	0.6913421633811935
Inhib~Sp09D09	ENSG00000119013	2.5382927030579383	0.011690834977443866	0.06584306995491887	0.20440884294879005	NDUFB3	1.021957109975401	65	0.5264195969596411	L2.3~Sp09D01	0.5151092857236566
Inhib~Sp09D09	ENSG00000215301	2.5381615730342832	0.011695114060604377	0.06584306995491887	0.15736003553102168	NA	NA	NA	NA	NA	NA
Inhib~Sp09D09	ENSG00000185420	2.5376320974165205	0.011712406315467879	0.06591068163814942	0.4930591194877237	NA	NA	NA	NA	NA	NA
Inhib~Sp09D09	ENSG00000175203	2.536307021000536	0.01175578225092725	0.06606537809124702	0.26442758946365114	DCTN2	0.9266829089625829	295	0.5214824179641474	L5~Sp09D03	0.5627409472221134
Inhib~Sp09D09	ENSG00000102452	2.5340776029753735	0.011829084867201531	0.06636893629526044	0.34189296199999375	NA	NA	NA	NA	NA	NA
Inhib~Sp09D09	ENSG00000185883	2.5338572667908217	0.011836351540839287	0.06636893629526044	0.202248600904516	ATP6V0C	0.9220864113986245	309	2.1874092069951443	L2.3~Sp09D01	2.3722388487183896
Inhib~Sp09D09	ENSG00000157077	2.533855902668085	0.01183639654191684	0.06636893629526044	0.4055945147675343	NA	NA	NA	NA	NA	NA
Inhib~Sp09D09	ENSG00000125869	2.533373692405354	0.011852313749425952	0.06639772416781706	0.6124542354645344	NA	NA	NA	NA	NA	NA
Inhib~Sp09D09	ENSG00000169612	2.533216798537447	0.01185749674943062	0.06639772416781706	0.5493810214842598	NA	NA	NA	NA	NA	NA
Inhib~Sp09D09	ENSG00000026950	2.532510763843374	0.011880845672597989	0.0664986229750258	0.6313686805779185	NA	NA	NA	NA	NA	NA
Inhib~Sp09D09	ENSG00000140157	2.53206834466089	0.01189549758048439	0.06655077480453958	0.4725251343846463	NA	NA	NA	NA	NA	NA
Inhib~Sp09D09	ENSG00000084444	2.530490260300613	0.011947891410260463	0.06678400234516556	0.3529347020036169	NA	NA	NA	NA	NA	NA
Inhib~Sp09D09	ENSG00000221866	2.529796474719095	0.01197099074830044	0.06683998134444227	0.608360555844345	NA	NA	NA	NA	NA	NA
Inhib~Sp09D09	ENSG00000203879	2.5297068190590064	0.011973978703496991	0.06683998134444227	0.17198292564572146	GDI1	0.8772870953366451	454	1.418009702995914	L5~Sp09D03	1.61635764453115
Inhib~Sp09D09	ENSG00000162981	2.529446233566034	0.01198266701357989	0.06685000524797059	0.4264814392856462	NA	NA	NA	NA	NA	NA
Inhib~Sp09D09	ENSG00000082805	2.528669259290136	0.012008605863347835	0.06694341677887738	0.33984395520399135	NA	NA	NA	NA	NA	NA
Inhib~Sp09D09	ENSG00000047315	2.527644730172806	0.012042885692680234	0.0671045296569355	0.35995161556729677	NA	NA	NA	NA	NA	NA
Inhib~Sp09D09	ENSG00000157087	2.52747773735246	0.012048481381840564	0.067105738267787	0.35387859778100683	ATP2B2	0.7761613531302288	727	0.6603091702388526	L5~Sp09D03	0.8507369860349928
Inhib~Sp09D09	ENSG00000101654	2.526692762302322	0.012074815825041137	0.06722240171049229	0.37544674447148085	NA	NA	NA	NA	NA	NA
Inhib~Sp09D09	ENSG00000162852	2.5253674867365494	0.012119392761337455	0.06744047461661289	0.38610295483779006	NA	NA	NA	NA	NA	NA
Inhib~Sp09D09	ENSG00000132313	2.5249873254080404	0.012132206895328583	0.06745161017206747	0.344951358091865	NA	NA	NA	NA	NA	NA
Inhib~Sp09D09	ENSG00000006740	2.5245235644740363	0.012147855275068422	0.06750852668674995	0.33722004634069125	NA	NA	NA	NA	NA	NA
Inhib~Sp09D09	ENSG00000154723	2.5238633676200166	0.012170162886322868	0.06755965229349745	0.17052595227657016	ATP5PF	1.0212752161273824	67	1.0913208684891484	L2.3~Sp09D01	1.0685864605893163
Inhib~Sp09D09	ENSG00000129158	2.5236812608591253	0.012176322571185451	0.06755965229349745	0.25008731942642926	NA	NA	NA	NA	NA	NA
Inhib~Sp09D09	ENSG00000135119	2.521230765178197	0.012259480146412297	0.06788693932829108	0.4387577356023683	NA	NA	NA	NA	NA	NA
Inhib~Sp09D09	ENSG00000181827	2.520549379588459	0.012282692683543444	0.0679853034249725	0.5404774125581058	NA	NA	NA	NA	NA	NA
Inhib~Sp09D09	ENSG00000137261	2.519565711334812	0.01231627203916741	0.06814093568099894	0.5648858841473444	NA	NA	NA	NA	NA	NA
Inhib~Sp09D09	ENSG00000158941	2.5181417471403273	0.01236502657886379	0.06831978370146352	0.3023505081543349	NA	NA	NA	NA	NA	NA
Inhib~Sp09D09	ENSG00000116459	2.5174745581574087	0.012387929272561275	0.06841602727068369	0.1921810973269103	ATP5PB	0.908618514006117	355	0.5703590313780688	L5~Sp09D03	0.6277211201248195
Inhib~Sp09D09	ENSG00000054116	2.517010811605075	0.012403870615559979	0.06847375654855146	0.323142445076883	NA	NA	NA	NA	NA	NA
Inhib~Sp09D09	ENSG00000108474	2.5154337989438185	0.01245821738845753	0.06873509780683511	0.5723506224155436	NA	NA	NA	NA	NA	NA
Inhib~Sp09D09	ENSG00000259234	2.514884391567762	0.012477200722737109	0.06878725418332662	0.6195052758788755	NA	NA	NA	NA	NA	NA
Inhib~Sp09D09	ENSG00000082014	2.514608380417888	0.01248674728183797	0.06880567107770547	0.20512768117079633	NA	NA	NA	NA	NA	NA
Inhib~Sp09D09	ENSG00000115540	2.5141244160946172	0.012503502138898006	0.06884099412395918	0.36597397486042693	NA	NA	NA	NA	NA	NA
Inhib~Sp09D09	ENSG00000128268	2.5137559171200237	0.012516273002198213	0.06885965791713979	0.31683764141842446	NA	NA	NA	NA	NA	NA
Inhib~Sp09D09	ENSG00000173226	2.5130259160757746	0.012541606535631673	0.0689594901447954	0.563585859495151	NA	NA	NA	NA	NA	NA
Inhib~Sp09D09	ENSG00000130734	2.5115228211951335	0.01259391287758173	0.06921658901352849	0.5428095316837098	NA	NA	NA	NA	NA	NA
Inhib~Sp09D09	ENSG00000163964	2.509903445227283	0.012650482914947232	0.06942043283922306	0.21007172885243217	NA	NA	NA	NA	NA	NA
Inhib~Sp09D09	ENSG00000261292	2.509824131510125	0.012653259400159766	0.06942043283922306	0.6675609328496694	NA	NA	NA	NA	NA	NA
Inhib~Sp09D09	ENSG00000281160	2.508658667546282	0.012694120646239341	0.06958341352481635	0.6609364930864429	NA	NA	NA	NA	NA	NA
Inhib~Sp09D09	ENSG00000119965	2.5061637824598106	0.012781986471929078	0.06991147006742095	0.6121211583309943	NA	NA	NA	NA	NA	NA
Inhib~Sp09D09	ENSG00000176428	2.5056312528099838	0.01280081124002633	0.0699837515471378	0.517882626533638	NA	NA	NA	NA	NA	NA
Inhib~Sp09D09	ENSG00000088538	2.5049490490961905	0.012824962982285842	0.07006705905308284	0.31623391763698455	NA	NA	NA	NA	NA	NA
Inhib~Sp09D09	ENSG00000217930	2.504883621610179	0.012827281410487433	0.07006705905308284	0.2808164519044203	NA	NA	NA	NA	NA	NA
Inhib~Sp09D09	ENSG00000117308	2.5044463339409253	0.012842786310712727	0.07009641711794329	0.5060860705568083	NA	NA	NA	NA	NA	NA
Inhib~Sp09D09	ENSG00000085377	2.503728959585443	0.012868258354483688	0.07019868440338368	0.569299317102438	NA	NA	NA	NA	NA	NA
Inhib~Sp09D09	ENSG00000135127	2.502960397233207	0.01289559780675815	0.07028636008611389	0.5419225187946319	NA	NA	NA	NA	NA	NA
Inhib~Sp09D09	ENSG00000158864	2.5008075485323866	0.012972454644053368	0.0706435373807114	0.2800123419853218	NDUFS2	0.8823438754211935	431	0.5191837280146171	L5~Sp09D03	0.5884142707589837
Inhib~Sp09D09	ENSG00000176884	2.500098498432412	0.012997856818092221	0.07072013155801071	0.2931209541478103	GRIN1	0.8908084749672334	407	1.2360426108815223	L2.3~Sp09D01	1.3875514721915816
Inhib~Sp09D09	ENSG00000161203	2.4998486183024435	0.013006819470523682	0.07072535164584312	0.19573175100686263	AP2M1	0.8458614320144531	567	1.476668097197091	L5~Sp09D03	1.7457565049163506
Inhib~Sp09D09	ENSG00000099624	2.4997556885754975	0.013010154057968095	0.07072535164584312	0.11931699900642126	ATP5F1D	0.9736292313101674	160	1.0637982889070052	L5~Sp09D03	1.092611288462962
Inhib~Sp09D09	ENSG00000064601	2.499443526012547	0.013021360920945552	0.07075544374987662	0.17720813682616127	NA	NA	NA	NA	NA	NA
Inhib~Sp09D09	ENSG00000196972	2.498158643189611	0.013067579593644768	0.07085229161682405	0.3893686658337626	NA	NA	NA	NA	NA	NA
Inhib~Sp09D09	ENSG00000065911	2.497980676882738	0.013073992729588885	0.07085626989328885	0.5934195330500618	NA	NA	NA	NA	NA	NA
Inhib~Sp09D09	ENSG00000139364	2.49428505895485	0.013207800803910893	0.07148829623843483	0.43756673102933075	NA	NA	NA	NA	NA	NA
Inhib~Sp09D09	ENSG00000171224	2.492015984698225	0.013290559633196806	0.07184273049556471	0.521909963138878	NA	NA	NA	NA	NA	NA
Inhib~Sp09D09	ENSG00000172366	2.491454096528869	0.013311124168586265	0.07192273067444013	0.269190346790701	NA	NA	NA	NA	NA	NA
Inhib~Sp09D09	ENSG00000155256	2.490362117912426	0.013351170376231578	0.07207900935802831	0.3582969542106178	NA	NA	NA	NA	NA	NA
Inhib~Sp09D09	ENSG00000278175	2.4874100470980856	0.01345996835938235	0.07250715252662099	0.5816649911642974	NA	NA	NA	NA	NA	NA
Inhib~Sp09D09	ENSG00000282393	2.4870443841785965	0.013473499476463176	0.07251863342741291	0.5614326588744197	NA	NA	NA	NA	NA	NA
Inhib~Sp09D09	ENSG00000196220	2.4870382941935696	0.013473724934653986	0.07251863342741291	0.44977221419821706	NA	NA	NA	NA	NA	NA
Inhib~Sp09D09	ENSG00000119396	2.486340494711252	0.013499580473356355	0.0725740673708164	0.17712268773281117	NA	NA	NA	NA	NA	NA
Inhib~Sp09D09	ENSG00000283183	2.486289393312951	0.013501475662685546	0.0725740673708164	0.6310552079520977	NA	NA	NA	NA	NA	NA
Inhib~Sp09D09	ENSG00000115944	2.4853800101338366	0.013535241364391206	0.0726281194310885	0.19971460910125832	COX7A2L	0.8871422762130224	418	0.557567052718747	L5~Sp09D03	0.6284978944965337
Inhib~Sp09D09	ENSG00000092148	2.485346175373742	0.01353649910654704	0.0726281194310885	0.2639050564795403	NA	NA	NA	NA	NA	NA
Inhib~Sp09D09	ENSG00000171130	2.4849088329552074	0.013552765817022765	0.07266192794721789	0.15703601359309713	ATP6V0E2	0.9216362047812829	311	1.0267442518565644	L5~Sp09D03	1.1140450500208214
Inhib~Sp09D09	ENSG00000286125	2.4846843022645593	0.013561123856469522	0.07267550740262618	0.576609001080506	NA	NA	NA	NA	NA	NA
Inhib~Sp09D09	ENSG00000273156	2.4817970176997153	0.013669010260705878	0.0731850742122319	0.488882954467245	NA	NA	NA	NA	NA	NA
Inhib~Sp09D09	ENSG00000136710	2.4816160253472392	0.013675798548686814	0.0731850742122319	0.3483825014843491	NA	NA	NA	NA	NA	NA
Inhib~Sp09D09	ENSG00000163468	2.479896507680884	0.013740440158121746	0.07347866755796267	0.25414016118508026	NA	NA	NA	NA	NA	NA
Inhib~Sp09D09	ENSG00000196961	2.4797130814583768	0.013747351666148608	0.07348395073426993	0.19299653197798575	NA	NA	NA	NA	NA	NA
Inhib~Sp09D09	ENSG00000135740	2.4795577186818916	0.013753208156822723	0.07348395073426993	0.5846134699316968	NA	NA	NA	NA	NA	NA
Inhib~Sp09D09	ENSG00000127220	2.478930902036626	0.013776858882038246	0.07357880625526933	0.3032885601125198	NA	NA	NA	NA	NA	NA
Inhib~Sp09D09	ENSG00000126947	2.4783143593383206	0.013800157177934909	0.07366835511393569	0.4059393951290444	NA	NA	NA	NA	NA	NA
Inhib~Sp09D09	ENSG00000162065	2.47817480550955	0.013805435576818022	0.07366835511393569	0.396692309822611	NA	NA	NA	NA	NA	NA
Inhib~Sp09D09	ENSG00000134775	2.4764285321377946	0.013871637267433946	0.07392676059312513	0.46773700574338856	NA	NA	NA	NA	NA	NA
Inhib~Sp09D09	ENSG00000149196	2.4754748648375213	0.013907909899493373	0.07405680064279954	0.26312646140047263	NA	NA	NA	NA	NA	NA
Inhib~Sp09D09	ENSG00000023572	2.4740370728732124	0.01396275531920107	0.07422212840321797	0.30465306223706434	NA	NA	NA	NA	NA	NA
Inhib~Sp09D09	ENSG00000130638	2.4731596345025637	0.013996319964653918	0.07433720216220616	0.2165000888602419	ATXN10	0.8197480676081671	635	0.6380788133685937	L2.3~Sp09D01	0.7783840408802162
Inhib~Sp09D09	ENSG00000103707	2.471064249996081	0.014076764548325143	0.07469955945307534	0.5084186334285085	NA	NA	NA	NA	NA	NA
Inhib~Sp09D09	ENSG00000070831	2.470984837290882	0.014079821360050218	0.07469955945307534	0.16817573741013758	CDC42	0.8773405047688541	453	0.6885786907583215	L5~Sp09D03	0.7848477153573752
Inhib~Sp09D09	ENSG00000120256	2.4699396781893874	0.01412010731007973	0.0748035918473693	0.4047480400640979	NA	NA	NA	NA	NA	NA
Inhib~Sp09D09	ENSG00000148481	2.4693848659946838	0.014141534230016396	0.07482112670193423	0.33853834471559086	NA	NA	NA	NA	NA	NA
Inhib~Sp09D09	ENSG00000077348	2.4691797901063706	0.01414946158718115	0.07482112670193423	0.4622329238795492	NA	NA	NA	NA	NA	NA
Inhib~Sp09D09	ENSG00000120696	2.4690778594938236	0.014153403255575889	0.07482112670193423	0.47093822953067693	NA	NA	NA	NA	NA	NA
Inhib~Sp09D09	ENSG00000153558	2.468076111954651	0.014192192810603422	0.0749944080919476	0.4324584618528537	NA	NA	NA	NA	NA	NA
Inhib~Sp09D09	ENSG00000177427	2.467295351193051	0.014222490708884249	0.07512269012872139	0.5400163557245605	NA	NA	NA	NA	NA	NA
Inhib~Sp09D09	ENSG00000069399	2.4660887819575956	0.014269425220024425	0.0753068312373201	0.5510642469441714	NA	NA	NA	NA	NA	NA
Inhib~Sp09D09	ENSG00000182985	2.465345710801034	0.014298398362849669	0.07539595011619292	0.22838655831794166	NA	NA	NA	NA	NA	NA
Inhib~Sp09D09	ENSG00000169727	2.4647149077351598	0.014323034987924267	0.0754890411585934	0.14962421384476113	NA	NA	NA	NA	NA	NA
Inhib~Sp09D09	ENSG00000097021	2.463668577368139	0.01436398345973479	0.07564586645996253	0.3265537958699626	ACOT7	0.7923580894455952	704	0.7292160622633457	L5~Sp09D03	0.920311248129707
Inhib~Sp09D09	ENSG00000122547	2.4623160899883665	0.014417067297478095	0.07586137984113737	0.5208386848055964	NA	NA	NA	NA	NA	NA
Inhib~Sp09D09	ENSG00000154079	2.4616179439409067	0.014444536878699071	0.07590987451501668	0.4827359111247092	NA	NA	NA	NA	NA	NA
Inhib~Sp09D09	ENSG00000156097	2.460219385779123	0.014499704841605253	0.07609807797982726	0.6195004654344832	NA	NA	NA	NA	NA	NA
Inhib~Sp09D09	ENSG00000117533	2.4601278388221317	0.014503322537179454	0.07609807797982726	0.4268576843896739	NA	NA	NA	NA	NA	NA
Inhib~Sp09D09	ENSG00000133641	2.459937493989726	0.014510847027413358	0.07609807797982726	0.41339803484580834	NA	NA	NA	NA	NA	NA
Inhib~Sp09D09	ENSG00000133135	2.458920081304716	0.014551124920199035	0.07627724138840469	0.6153345100417387	NA	NA	NA	NA	NA	NA
Inhib~Sp09D09	ENSG00000103502	2.458498887972737	0.014567828340601243	0.07630461427891586	0.31767026225737965	NA	NA	NA	NA	NA	NA
Inhib~Sp09D09	ENSG00000173166	2.458325860466391	0.014574695080687438	0.07630461427891586	0.4980625227149126	NA	NA	NA	NA	NA	NA
Inhib~Sp09D09	ENSG00000179933	2.4562543258233633	0.014657128730968113	0.07667183985222566	0.3827072600127051	NA	NA	NA	NA	NA	NA
Inhib~Sp09D09	ENSG00000139973	2.455953486637535	0.014669134480872842	0.07670248188741391	0.4144105112796789	NA	NA	NA	NA	NA	NA
Inhib~Sp09D09	ENSG00000159459	2.454658773106885	0.014720902831568483	0.0769087034031191	0.5074987104476932	NA	NA	NA	NA	NA	NA
Inhib~Sp09D09	ENSG00000166411	2.4541450246027017	0.014741489586392091	0.07694542890222737	0.20302950122300453	NA	NA	NA	NA	NA	NA
Inhib~Sp09D09	ENSG00000113712	2.45402171017632	0.014746434795224883	0.07694542890222737	0.14341367905431163	NA	NA	NA	NA	NA	NA
Inhib~Sp09D09	ENSG00000126012	2.452801340363944	0.014795453914693205	0.07716893103666907	0.40502653982819614	NA	NA	NA	NA	NA	NA
Inhib~Sp09D09	ENSG00000175582	2.451687006565949	0.014840339891263332	0.07728849864055952	0.2126491224433164	RAB6A	0.8440219443889567	573	0.6973459388366278	L5~Sp09D03	0.8262177819813472
Inhib~Sp09D09	ENSG00000183570	2.4507857044060786	0.014876733048735246	0.07735855876768519	0.543978215699469	NA	NA	NA	NA	NA	NA
Inhib~Sp09D09	ENSG00000256269	2.4502733833854853	0.014897454987969625	0.07737745563276813	0.5126670897212763	NA	NA	NA	NA	NA	NA
Inhib~Sp09D09	ENSG00000171772	2.4497809452383033	0.014917396817594105	0.07741657350095842	0.6131304918426563	NA	NA	NA	NA	NA	NA
Inhib~Sp09D09	ENSG00000106105	2.449066700670136	0.014946362967058783	0.07747874223967921	0.28968682017977027	NA	NA	NA	NA	NA	NA
Inhib~Sp09D09	ENSG00000167771	2.4488189487178063	0.01495642216602175	0.07749016733525223	0.6295619246226288	NA	NA	NA	NA	NA	NA
Inhib~Sp09D09	ENSG00000156050	2.4485207017004154	0.014968539514650553	0.0775207550787797	0.4651555963662912	NA	NA	NA	NA	NA	NA
Inhib~Sp09D09	ENSG00000189241	2.448172492525307	0.014982697756154666	0.07756188265800233	0.2817422963909333	TSPYL1	0.8396575972325945	580	1.3919767285835276	L2.3~Sp09D01	1.6577909056873985
Inhib~Sp09D09	ENSG00000182263	2.4480049292240453	0.0149895151335284	0.07756498996511833	0.5672405821443729	NA	NA	NA	NA	NA	NA
Inhib~Sp09D09	ENSG00000111716	2.447742705857723	0.01500018930626933	0.07758447412765433	0.14033724742344225	LDHB	0.9955763499901176	101	1.5045238659737434	L2.3~Sp09D01	1.5112089253513081
Inhib~Sp09D09	ENSG00000285410	2.447606955423688	0.015005717863901081	0.07758447412765433	0.4428032224311767	NA	NA	NA	NA	NA	NA
Inhib~Sp09D09	ENSG00000181754	2.4466813107953396	0.015043463699474997	0.0777474122264499	0.4000060247377951	NA	NA	NA	NA	NA	NA
Inhib~Sp09D09	ENSG00000152193	2.4448546290854374	0.015118198708698398	0.07806897644442103	0.556968428057514	NA	NA	NA	NA	NA	NA
Inhib~Sp09D09	ENSG00000237737	2.4441356665569525	0.015147703661055303	0.07817805486469596	0.6103364762619348	NA	NA	NA	NA	NA	NA
Inhib~Sp09D09	ENSG00000103657	2.4437131573706	0.015165066467130457	0.07821387732282745	0.3924807822616026	NA	NA	NA	NA	NA	NA
Inhib~Sp09D09	ENSG00000125814	2.443515421255301	0.015173198386510977	0.07822348060748385	0.27761089869901606	NAPB	0.8288914132926385	604	1.2035180362834121	L5~Sp09D03	1.4519610373361564
Inhib~Sp09D09	ENSG00000168005	2.44314803900588	0.015188317272545925	0.07824719427352168	0.46147492630961473	NA	NA	NA	NA	NA	NA
Inhib~Sp09D09	ENSG00000277200	2.4402600342496688	0.015307632636960049	0.07875382465101591	0.5746542925851541	NA	NA	NA	NA	NA	NA
Inhib~Sp09D09	ENSG00000141753	2.439704454531062	0.015330680844590714	0.07880740594030233	0.6430381700099662	NA	NA	NA	NA	NA	NA
Inhib~Sp09D09	ENSG00000204147	2.4388213865723545	0.015367378106261207	0.07896351287220545	0.6447531163310013	NA	NA	NA	NA	NA	NA
Inhib~Sp09D09	ENSG00000139112	2.43743400641319	0.015425189879577786	0.07918561233430449	0.22846599654807437	GABARAPL1	0.8304439180664791	600	0.8773593279260863	L5~Sp09D03	1.0564943746819655
Inhib~Sp09D09	ENSG00000183454	2.4365449961324197	0.015462335809930472	0.07932076544600847	0.3659327501285774	NA	NA	NA	NA	NA	NA
Inhib~Sp09D09	ENSG00000175104	2.4361517097421954	0.01547879391733806	0.079372557711759	0.5430929417530148	NA	NA	NA	NA	NA	NA
Inhib~Sp09D09	ENSG00000156515	2.4358711823382224	0.015490542797121693	0.07940016924276509	0.2619881671455165	HK1	0.8040603977176856	672	0.6774682405616648	L5~Sp09D03	0.842558895432046
Inhib~Sp09D09	ENSG00000130202	2.435332569154381	0.015513122791658548	0.07948325254568052	0.4942066577201062	NA	NA	NA	NA	NA	NA
Inhib~Sp09D09	ENSG00000178966	2.433488548737705	0.015590649366214014	0.07981491238936644	0.5743470895367896	NA	NA	NA	NA	NA	NA
Inhib~Sp09D09	ENSG00000196655	2.432252267709566	0.015642817011147118	0.07999246554235306	0.3672057459403562	NA	NA	NA	NA	NA	NA
Inhib~Sp09D09	ENSG00000124496	2.432210863058887	0.01564456684220435	0.07999246554235306	0.6161437448247491	NA	NA	NA	NA	NA	NA
Inhib~Sp09D09	ENSG00000266524	2.431737062526919	0.015664602790193775	0.08004574259623679	0.6362900367974617	NA	NA	NA	NA	NA	NA
Inhib~Sp09D09	ENSG00000186487	2.4316610692365637	0.015667818485092196	0.08004574259623679	0.30077380329488024	NA	NA	NA	NA	NA	NA
Inhib~Sp09D09	ENSG00000138430	2.4303854700716214	0.015721883345035815	0.0802301817963288	0.22217121101688547	NA	NA	NA	NA	NA	NA
Inhib~Sp09D09	ENSG00000135250	2.4303541678526615	0.015723212126645073	0.0802301817963288	0.1933498514856547	SRPK2	0.9088936672722074	353	0.5548865881011138	L5~Sp09D03	0.6105077063265851
Inhib~Sp09D09	ENSG00000134265	2.4297347005426033	0.015749529002888278	0.08033161236305567	0.27058140661279506	NA	NA	NA	NA	NA	NA
Inhib~Sp09D09	ENSG00000163462	2.428431522062678	0.01580501924371709	0.08055257147692177	0.513552299844453	NA	NA	NA	NA	NA	NA
Inhib~Sp09D09	ENSG00000196368	2.4279737249179694	0.015824553558247	0.08055257147692177	0.4688843833402407	NA	NA	NA	NA	NA	NA
Inhib~Sp09D09	ENSG00000170633	2.427437868314887	0.015847445806578316	0.08063325199138298	0.3748333482322032	NA	NA	NA	NA	NA	NA
Inhib~Sp09D09	ENSG00000065060	2.4268368277720573	0.01587315760636276	0.08069825358475217	0.5747968516913038	NA	NA	NA	NA	NA	NA
Inhib~Sp09D09	ENSG00000113194	2.4259123170849253	0.015912779079626085	0.08086673392970063	0.3188770383236615	NA	NA	NA	NA	NA	NA
Inhib~Sp09D09	ENSG00000169302	2.424202666837213	0.01598627945324336	0.08117412391480022	0.5474080582125521	NA	NA	NA	NA	NA	NA
Inhib~Sp09D09	ENSG00000087111	2.423050837851823	0.016035967326075463	0.08136019860110512	0.39091377177531544	NA	NA	NA	NA	NA	NA
Inhib~Sp09D09	ENSG00000188021	2.422761157346011	0.016048485095631664	0.08139060977768318	0.2262459454154756	NA	NA	NA	NA	NA	NA
Inhib~Sp09D09	ENSG00000040199	2.4204978538464492	0.016146585433475566	0.08176346422837706	0.4075353719260136	NA	NA	NA	NA	NA	NA
Inhib~Sp09D09	ENSG00000153250	2.4202495829665858	0.016157378642811707	0.08177665555688392	0.5342037982397866	NA	NA	NA	NA	NA	NA
Inhib~Sp09D09	ENSG00000175701	2.4186565940053466	0.016226783301835728	0.08206134919890658	0.2491084257388939	NA	NA	NA	NA	NA	NA
Inhib~Sp09D09	ENSG00000124493	2.4177859347162816	0.016264828130766323	0.08222041967562425	0.6422274408685752	NA	NA	NA	NA	NA	NA
Inhib~Sp09D09	ENSG00000115966	2.417527569267801	0.016276132968897353	0.08224424257592684	0.3706806319570747	NA	NA	NA	NA	NA	NA
Inhib~Sp09D09	ENSG00000141098	2.4172145929847417	0.016289836614123372	0.08228016259020372	0.4704510667469889	NA	NA	NA	NA	NA	NA
Inhib~Sp09D09	ENSG00000198890	2.416944432404341	0.016301673772795167	0.08229269867331064	0.5482722249748	NA	NA	NA	NA	NA	NA
Inhib~Sp09D09	ENSG00000101019	2.416856899730484	0.016305510670120545	0.08229269867331064	0.42585028811839626	NA	NA	NA	NA	NA	NA
Inhib~Sp09D09	ENSG00000171823	2.4156709715725126	0.016357573195763957	0.08248871592172641	0.5855041460296483	NA	NA	NA	NA	NA	NA
Inhib~Sp09D09	ENSG00000137947	2.4148497793218175	0.016393709722592357	0.08262148669161676	0.4914082925245531	NA	NA	NA	NA	NA	NA
Inhib~Sp09D09	ENSG00000142185	2.4123314867534296	0.016504967146391724	0.08309764734398029	0.44642108734734476	NA	NA	NA	NA	NA	NA
Inhib~Sp09D09	ENSG00000136828	2.411462945737755	0.016543493390796082	0.08322444497724674	0.456027611530745	NA	NA	NA	NA	NA	NA
Inhib~Sp09D09	ENSG00000134954	2.410687130819743	0.016577973669762346	0.08336428839337164	0.565923828498039	NA	NA	NA	NA	NA	NA
Inhib~Sp09D09	ENSG00000102038	2.4088641306958367	0.016659244849156877	0.0837392178638522	0.2977635052596993	NA	NA	NA	NA	NA	NA
Inhib~Sp09D09	ENSG00000170382	2.4085151723004503	0.016674841814362216	0.0837838608441333	0.4037103703751478	NA	NA	NA	NA	NA	NA
Inhib~Sp09D09	ENSG00000077254	2.4082300921066913	0.016687593260374778	0.08381417613383081	0.2585795672510549	NA	NA	NA	NA	NA	NA
Inhib~Sp09D09	ENSG00000137880	2.4079698747931575	0.016699240120752423	0.08383892142716588	0.5327996090632242	NA	NA	NA	NA	NA	NA
Inhib~Sp09D09	ENSG00000288062	2.4074398713158134	0.0167229843210562	0.08392435735699805	0.6005310765550632	NA	NA	NA	NA	NA	NA
Inhib~Sp09D09	ENSG00000125846	2.406459165334192	0.016766998636696204	0.08402750897814665	0.5215623627332703	NA	NA	NA	NA	NA	NA
Inhib~Sp09D09	ENSG00000197345	2.4055839651722186	0.016806364139033934	0.08413173526641701	0.29788230034987445	NA	NA	NA	NA	NA	NA
Inhib~Sp09D09	ENSG00000163655	2.405558520354175	0.01680750983711954	0.08413173526641701	0.3418404091056639	NA	NA	NA	NA	NA	NA
Inhib~Sp09D09	ENSG00000179958	2.404881509178924	0.016838018795274978	0.08423060244180057	0.4016376346004083	NA	NA	NA	NA	NA	NA
Inhib~Sp09D09	ENSG00000067842	2.4047138803100747	0.016845580399042555	0.08423465373084364	0.49325814451835015	NA	NA	NA	NA	NA	NA
Inhib~Sp09D09	ENSG00000154001	2.4041962892224853	0.016868947434504174	0.0843177036029143	0.3141266929236475	NA	NA	NA	NA	NA	NA
Inhib~Sp09D09	ENSG00000127399	2.4037234888070924	0.0168903173562385	0.08439070858487445	0.44842404378919737	NA	NA	NA	NA	NA	NA
Inhib~Sp09D09	ENSG00000008300	2.4033828010985014	0.016905730773529942	0.08443390597700544	0.522792512643412	NA	NA	NA	NA	NA	NA
Inhib~Sp09D09	ENSG00000176887	2.4024420552509858	0.016948356540592267	0.08458862714475891	0.5833411882388596	NA	NA	NA	NA	NA	NA
Inhib~Sp09D09	ENSG00000144711	2.402399875565094	0.016950269947250504	0.08458862714475891	0.19460085115838846	IQSEC1	0.9048277151924844	368	0.5637157809726272	L5~Sp09D03	0.6230089679035834
Inhib~Sp09D09	ENSG00000102738	2.39938677273018	0.01708744811434529	0.08523910542765767	0.46837975844032625	NA	NA	NA	NA	NA	NA
Inhib~Sp09D09	ENSG00000178342	2.398767777472864	0.017115750200453812	0.08531206532195836	0.6139895806643099	NA	NA	NA	NA	NA	NA
Inhib~Sp09D09	ENSG00000129055	2.3983239193989365	0.017136070004035848	0.08536049826159137	0.2865554271769034	NA	NA	NA	NA	NA	NA
Inhib~Sp09D09	ENSG00000141013	2.3982566593603236	0.01713915102158435	0.08536049826159137	0.5583123728367436	NA	NA	NA	NA	NA	NA
Inhib~Sp09D09	ENSG00000077684	2.397650684508906	0.0171669312843139	0.08546473850881892	0.3627471512535568	NA	NA	NA	NA	NA	NA
Inhib~Sp09D09	ENSG00000105185	2.3972678663953246	0.017184501630963023	0.0855180862975248	0.25192845523643365	NA	NA	NA	NA	NA	NA
Inhib~Sp09D09	ENSG00000149972	2.395202124039945	0.017279587774370057	0.08594158130960337	0.8060372181508269	NA	NA	NA	NA	NA	NA
Inhib~Sp09D09	ENSG00000156486	2.3951199832887022	0.017283378286774197	0.08594158130960337	0.6510064662716721	NA	NA	NA	NA	NA	NA
Inhib~Sp09D09	ENSG00000183715	2.393817521959206	0.017343580454582213	0.08617798607369233	0.3188958040679521	NA	NA	NA	NA	NA	NA
Inhib~Sp09D09	ENSG00000031698	2.39330126298338	0.01736749402041647	0.08625670995171812	0.1710731923070413	SARS	0.9206387185937528	314	0.5978551934743872	L5~Sp09D03	0.649391755310479
Inhib~Sp09D09	ENSG00000106605	2.3930138447046443	0.017380820079872177	0.08628854409728821	0.4814455949777617	NA	NA	NA	NA	NA	NA
Inhib~Sp09D09	ENSG00000168916	2.39253875006639	0.01740286746364187	0.08629498190635769	0.531428175556459	NA	NA	NA	NA	NA	NA
Inhib~Sp09D09	ENSG00000213639	2.3906019395950047	0.01749300302539303	0.08653556928818536	0.1234218487509491	PPP1CB	0.9428280314103479	250	0.7564665556268411	L5~Sp09D03	0.802337786346112
Inhib~Sp09D09	ENSG00000172795	2.3897685170265817	0.017531915436382942	0.08666191835927002	0.3819977344144675	NA	NA	NA	NA	NA	NA
Inhib~Sp09D09	ENSG00000248859	2.3897573608571108	0.017532436833824747	0.08666191835927002	0.5487068515604265	NA	NA	NA	NA	NA	NA
Inhib~Sp09D09	ENSG00000196151	2.389562875877588	0.017541528527278	0.08667251877478033	0.5162571690769249	NA	NA	NA	NA	NA	NA
Inhib~Sp09D09	ENSG00000111785	2.3881413829284788	0.017608106098407492	0.08693262037345939	0.5105703377298484	NA	NA	NA	NA	NA	NA
Inhib~Sp09D09	ENSG00000154358	2.387783535293417	0.017624901431186585	0.08698111956308696	0.543271926545013	NA	NA	NA	NA	NA	NA
Inhib~Sp09D09	ENSG00000171160	2.3863437225608144	0.017692620819469804	0.08724629934533805	0.32348524669482137	NA	NA	NA	NA	NA	NA
Inhib~Sp09D09	ENSG00000205937	2.3855296425510044	0.017731011206520618	0.08734715752621791	0.2601490138314471	RNPS1	0.932182213487361	280	0.5573291974107676	L5~Sp09D03	0.5978758115602301
Inhib~Sp09D09	ENSG00000242173	2.385511444476152	0.017731870229455274	0.08734715752621791	0.2147753331706369	ARHGDIG	0.8641329517456029	499	0.9369868932102501	L5~Sp09D03	1.0843087181405102
Inhib~Sp09D09	ENSG00000137171	2.385020025349818	0.017755081074582287	0.08734715752621791	0.5146690181761238	NA	NA	NA	NA	NA	NA
Inhib~Sp09D09	ENSG00000185615	2.384863103419243	0.017762498491798815	0.08734920425056444	0.4443522280966542	NA	NA	NA	NA	NA	NA
Inhib~Sp09D09	ENSG00000111261	2.384582452389709	0.017775771168964147	0.08738003195586946	0.48924927006704266	NA	NA	NA	NA	NA	NA
Inhib~Sp09D09	ENSG00000218336	2.3838881880852973	0.01780864218575118	0.08749848400684479	0.4339045234757564	NA	NA	NA	NA	NA	NA
Inhib~Sp09D09	ENSG00000065923	2.3837773565950773	0.017813894627876383	0.08749848400684479	0.36078693310399607	NA	NA	NA	NA	NA	NA
Inhib~Sp09D09	ENSG00000128253	2.3831165057120605	0.017845241512189032	0.08754987924517622	0.5987640821066532	NA	NA	NA	NA	NA	NA
Inhib~Sp09D09	ENSG00000099999	2.383112943334914	0.017845410622032952	0.08754987924517622	0.5918956505336055	NA	NA	NA	NA	NA	NA
Inhib~Sp09D09	ENSG00000105255	2.382204443024626	0.01788858421756843	0.08765827835757413	0.28798242228347304	NA	NA	NA	NA	NA	NA
Inhib~Sp09D09	ENSG00000124243	2.3818712525151815	0.01790444108391648	0.08770153394697369	0.4613684230638166	NA	NA	NA	NA	NA	NA
Inhib~Sp09D09	ENSG00000115216	2.3807306976462024	0.017958814989789292	0.08790531628214009	0.37764747108700425	NA	NA	NA	NA	NA	NA
Inhib~Sp09D09	ENSG00000123297	2.3804860225241384	0.017970498365633095	0.08790531628214009	0.43180237287020096	NA	NA	NA	NA	NA	NA
Inhib~Sp09D09	ENSG00000150787	2.3804079566548686	0.01797422746358924	0.08790531628214009	0.24811596975609407	NA	NA	NA	NA	NA	NA
Inhib~Sp09D09	ENSG00000004059	2.3791040195597573	0.018036615566039745	0.08810861345675172	0.42609241241070056	NA	NA	NA	NA	NA	NA
Inhib~Sp09D09	ENSG00000167550	2.3789577446112578	0.018043626111579145	0.08810861345675172	0.6035242227200367	NA	NA	NA	NA	NA	NA
Inhib~Sp09D09	ENSG00000185551	2.3789490028134095	0.018044045157261993	0.08810861345675172	0.5177802870304455	NA	NA	NA	NA	NA	NA
Inhib~Sp09D09	ENSG00000103723	2.3786053436249968	0.018060525551647486	0.08812010824495661	0.32081173029573795	NA	NA	NA	NA	NA	NA
Inhib~Sp09D09	ENSG00000103512	2.3783676771240074	0.01807193075130514	0.08814128540003242	0.3943736370701644	NA	NA	NA	NA	NA	NA
Inhib~Sp09D09	ENSG00000161542	2.378112065925584	0.018084204163805538	0.08816667883846732	0.3756887632071017	NA	NA	NA	NA	NA	NA
Inhib~Sp09D09	ENSG00000089091	2.3769764624671907	0.018138820016485622	0.08839840567409164	0.5196230098704796	NA	NA	NA	NA	NA	NA
Inhib~Sp09D09	ENSG00000062725	2.375995196065351	0.018186130074223025	0.08855978095472539	0.2908348171630412	NA	NA	NA	NA	NA	NA
Inhib~Sp09D09	ENSG00000172594	2.3757835110919228	0.01819635033241056	0.08857497727161691	0.5311719161693372	NA	NA	NA	NA	NA	NA
Inhib~Sp09D09	ENSG00000105143	2.3744344389091463	0.01826160310274863	0.08877186982030286	0.5690646089823503	NA	NA	NA	NA	NA	NA
Inhib~Sp09D09	ENSG00000229852	2.373282100853308	0.018317503140036162	0.08899110949185793	0.4910443050106861	NA	NA	NA	NA	NA	NA
Inhib~Sp09D09	ENSG00000174080	2.372113754719704	0.01837433344255176	0.08923245777706335	0.14365225754447955	NA	NA	NA	NA	NA	NA
Inhib~Sp09D09	ENSG00000132773	2.3696724547311057	0.018493583453736518	0.08967195770261048	0.5394612526113216	NA	NA	NA	NA	NA	NA
Inhib~Sp09D09	ENSG00000086289	2.3680159494736923	0.018574885964487448	0.08994615100051347	0.34913680254993645	NA	NA	NA	NA	NA	NA
Inhib~Sp09D09	ENSG00000227082	2.367932905019169	0.01857897011288259	0.08994615100051347	0.5400162480490553	NA	NA	NA	NA	NA	NA
Inhib~Sp09D09	ENSG00000152822	2.367332248943363	0.018608534068953533	0.08998452366056756	0.5826420697005728	NA	NA	NA	NA	NA	NA
Inhib~Sp09D09	ENSG00000186960	2.3670936119369554	0.01862029113160265	0.09000649056872323	0.4527265214513974	NA	NA	NA	NA	NA	NA
Inhib~Sp09D09	ENSG00000101247	2.3663510739048093	0.018656915979104887	0.0901136987051152	0.5064263116977159	NA	NA	NA	NA	NA	NA
Inhib~Sp09D09	ENSG00000170085	2.3656347117979664	0.018692309771762998	0.09024226104291672	0.5491439810721385	NA	NA	NA	NA	NA	NA
Inhib~Sp09D09	ENSG00000145439	2.3655196594462384	0.018697999743182085	0.09024226104291672	0.4150666583976541	NA	NA	NA	NA	NA	NA
Inhib~Sp09D09	ENSG00000143171	2.3653581536878017	0.018705989661344076	0.09024591145202192	0.575177875634799	NA	NA	NA	NA	NA	NA
Inhib~Sp09D09	ENSG00000130159	2.3651865402219445	0.018714482912823033	0.09025198640138392	0.367681935370147	NA	NA	NA	NA	NA	NA
Inhib~Sp09D09	ENSG00000163349	2.364837088204306	0.018731787985015184	0.09027821561569377	0.23932618711007872	NA	NA	NA	NA	NA	NA
Inhib~Sp09D09	ENSG00000170145	2.363662531463544	0.018790055931519407	0.09040941435475924	0.29413360049621223	NA	NA	NA	NA	NA	NA
Inhib~Sp09D09	ENSG00000159322	2.363466286844402	0.018799806849907442	0.09040941435475924	0.5174770550081393	NA	NA	NA	NA	NA	NA
Inhib~Sp09D09	ENSG00000132356	2.363349239688968	0.018805624757104993	0.09040941435475924	0.4896494853585754	NA	NA	NA	NA	NA	NA
Inhib~Sp09D09	ENSG00000076826	2.362654039566538	0.018840212786233154	0.0905084692803407	0.4446950826327051	NA	NA	NA	NA	NA	NA
Inhib~Sp09D09	ENSG00000188807	2.36172905121382	0.01888632011046677	0.09066891027100889	0.465273297804307	NA	NA	NA	NA	NA	NA
Inhib~Sp09D09	ENSG00000077235	2.3615468768703356	0.018895412528424426	0.09066891027100889	0.2553452868679329	NA	NA	NA	NA	NA	NA
Inhib~Sp09D09	ENSG00000163947	2.3599844807809713	0.018973550734423496	0.09097387354445333	0.5215040629728408	NA	NA	NA	NA	NA	NA
Inhib~Sp09D09	ENSG00000126934	2.3589145378841887	0.019027224230931096	0.09114758787996305	0.15151083639532031	MAP2K2	1.0084670825777202	85	0.543379258569799	L5~Sp09D03	0.5388170501122153
Inhib~Sp09D09	ENSG00000124207	2.3588254728515254	0.019031698174679684	0.09114758787996305	0.16502244726415108	NA	NA	NA	NA	NA	NA
Inhib~Sp09D09	ENSG00000173451	2.3582462483812674	0.019060816536776746	0.09125201347383986	0.5332720322448089	NA	NA	NA	NA	NA	NA
Inhib~Sp09D09	ENSG00000135596	2.3580078830285136	0.01907281084045243	0.09127441045089547	0.3540983067289226	NA	NA	NA	NA	NA	NA
Inhib~Sp09D09	ENSG00000138750	2.357367921709454	0.019105045870400295	0.09136482803130479	0.4220479962257148	NA	NA	NA	NA	NA	NA
Inhib~Sp09D09	ENSG00000126261	2.357342028998466	0.019106351100807484	0.09136482803130479	0.22421168387368734	NA	NA	NA	NA	NA	NA
Inhib~Sp09D09	ENSG00000186868	2.356384037037287	0.019154697821285215	0.09152585600090171	0.18240782674536407	MAPT	0.8671075540089791	490	0.811239097155835	L5~Sp09D03	0.9355691729418776
Inhib~Sp09D09	ENSG00000158092	2.3558401058449068	0.019182196077384188	0.09162215859932815	0.4961274567399358	NA	NA	NA	NA	NA	NA
Inhib~Sp09D09	ENSG00000085382	2.35561442847778	0.019193615299308464	0.09164161671418768	0.43600380843126635	NA	NA	NA	NA	NA	NA
Inhib~Sp09D09	ENSG00000118804	2.354886421419446	0.019230493016854144	0.0917358880506936	0.5834651304916106	NA	NA	NA	NA	NA	NA
Inhib~Sp09D09	ENSG00000124198	2.3547892767526717	0.019235418655066887	0.0917358880506936	0.553445736308502	NA	NA	NA	NA	NA	NA
Inhib~Sp09D09	ENSG00000227053	2.354178118657869	0.019266432345340433	0.09181360196350927	0.5949781857470416	NA	NA	NA	NA	NA	NA
Inhib~Sp09D09	ENSG00000110693	2.353521570503856	0.01929979833708767	0.09190239849370449	0.5832627218841704	NA	NA	NA	NA	NA	NA
Inhib~Sp09D09	ENSG00000189339	2.3529816256006346	0.01932727655057857	0.09199813134109813	0.5207230926327995	NA	NA	NA	NA	NA	NA
Inhib~Sp09D09	ENSG00000154511	2.3520955414458613	0.01937244455286821	0.09214282052671895	0.40098598927631013	NA	NA	NA	NA	NA	NA
Inhib~Sp09D09	ENSG00000121774	2.350419765950209	0.019458120548769508	0.09247981408245654	0.15990851166159248	NA	NA	NA	NA	NA	NA
Inhib~Sp09D09	ENSG00000198039	2.3497315667214127	0.019493401846012157	0.0925524113436585	0.5003458244437745	NA	NA	NA	NA	NA	NA
Inhib~Sp09D09	ENSG00000285756	2.3497069754731146	0.01949466358279027	0.0925524113436585	0.5866574140837183	NA	NA	NA	NA	NA	NA
Inhib~Sp09D09	ENSG00000119865	2.3496531546919033	0.019497425289461974	0.0925524113436585	0.2708951935536131	NA	NA	NA	NA	NA	NA
Inhib~Sp09D09	ENSG00000185272	2.3495431886673765	0.019503069046367283	0.0925524113436585	0.6098156568889521	NA	NA	NA	NA	NA	NA
Inhib~Sp09D09	ENSG00000143643	2.34794715867344	0.01958514336352307	0.09280070209013057	0.4787981568977871	NA	NA	NA	NA	NA	NA
Inhib~Sp09D09	ENSG00000259943	2.3471293189048748	0.01962731741616773	0.09292994766000326	0.51282155380156	NA	NA	NA	NA	NA	NA
Inhib~Sp09D09	ENSG00000132432	2.3467175584569318	0.01964858109263101	0.09296006739160578	0.27458764056751234	SEC61G	0.9876789483788913	122	0.6167395525426725	L2.3~Sp09D01	0.6244332265610669
Inhib~Sp09D09	ENSG00000169271	2.3464339905589293	0.019663236551811517	0.09299413920409419	0.638194456043095	NA	NA	NA	NA	NA	NA
Inhib~Sp09D09	ENSG00000169902	2.3460362712018337	0.019683807800668342	0.09305615237633126	0.453473414459437	NA	NA	NA	NA	NA	NA
Inhib~Sp09D09	ENSG00000181789	2.3450921303803614	0.019732717315232257	0.09325203834274153	0.3482685959688857	NA	NA	NA	NA	NA	NA
Inhib~Sp09D09	ENSG00000236819	2.344719730127273	0.01975203816411497	0.09330800005130571	0.552049743055248	NA	NA	NA	NA	NA	NA
Inhib~Sp09D09	ENSG00000136002	2.3434284442371687	0.019819161291333227	0.09355423998133686	0.15994600948366053	NA	NA	NA	NA	NA	NA
Inhib~Sp09D09	ENSG00000175087	2.3423745834125484	0.01987409100118514	0.0937071652799644	0.5130441045464027	NA	NA	NA	NA	NA	NA
Inhib~Sp09D09	ENSG00000110395	2.3416043958188806	0.019914319470526715	0.09386137125587128	0.37674243708780064	NA	NA	NA	NA	NA	NA
Inhib~Sp09D09	ENSG00000023902	2.340202710826682	0.01998771576893006	0.09417173033730039	0.4110165082448085	NA	NA	NA	NA	NA	NA
Inhib~Sp09D09	ENSG00000115415	2.3398903019363506	0.02000410672282767	0.09421337692487657	0.20787284361842134	NA	NA	NA	NA	NA	NA
Inhib~Sp09D09	ENSG00000143390	2.339575896618371	0.02002061433042329	0.09422233400538407	0.47954861676849214	NA	NA	NA	NA	NA	NA
Inhib~Sp09D09	ENSG00000173950	2.3389297236834543	0.020054578676347086	0.09434423965539451	0.540271640823648	NA	NA	NA	NA	NA	NA
Inhib~Sp09D09	ENSG00000272031	2.3373234935897593	0.020139224994601884	0.09455087159415258	0.4973759468708538	NA	NA	NA	NA	NA	NA
Inhib~Sp09D09	ENSG00000180398	2.3372335575475702	0.020143973765410193	0.09455087159415258	0.23594181925797597	NA	NA	NA	NA	NA	NA
Inhib~Sp09D09	ENSG00000213023	2.3365579993396057	0.02017967576631824	0.09463763230217748	0.5658619502857426	NA	NA	NA	NA	NA	NA
Inhib~Sp09D09	ENSG00000108773	2.3364594810558854	0.02018488691083902	0.09463763230217748	0.26194578914269895	NA	NA	NA	NA	NA	NA
Inhib~Sp09D09	ENSG00000158623	2.3363923934177118	0.02018843620070911	0.09463763230217748	0.5314372334439474	NA	NA	NA	NA	NA	NA
Inhib~Sp09D09	ENSG00000089199	2.3347727934290528	0.02027428790871279	0.09487697522471897	0.4898458057421513	CHGB	0.7960933149169152	696	0.552259291981776	L2.3~Sp09D01	0.6937117566920066
Inhib~Sp09D09	ENSG00000169891	2.334421110798405	0.020292972155768814	0.09492249111872297	0.25785497434492416	NA	NA	NA	NA	NA	NA
Inhib~Sp09D09	ENSG00000177108	2.3323888316113446	0.02040123949633317	0.09529234891660525	0.5283509030447507	NA	NA	NA	NA	NA	NA
Inhib~Sp09D09	ENSG00000273437	2.3321521176689504	0.02041388304065318	0.09531572036496597	0.5260711152406292	NA	NA	NA	NA	NA	NA
Inhib~Sp09D09	ENSG00000144834	2.3316064985146165	0.02044305224188933	0.09534486720366778	0.26060680662913394	TAGLN3	0.8305983430163646	599	1.0842874789904557	L5~Sp09D03	1.3054293788412878
Inhib~Sp09D09	ENSG00000250519	2.331388265463915	0.020454729370785817	0.09536367848651862	0.5473863751845873	NA	NA	NA	NA	NA	NA
Inhib~Sp09D09	ENSG00000149809	2.330896413220899	0.020481068657904455	0.09545080783564289	0.17135320940765028	NA	NA	NA	NA	NA	NA
Inhib~Sp09D09	ENSG00000171759	2.3304615830719055	0.02050437910691007	0.0955237616646042	0.5413660244906358	NA	NA	NA	NA	NA	NA
Inhib~Sp09D09	ENSG00000233705	2.3299311969523835	0.02053284362820882	0.09558498399460195	0.294392338057612	NA	NA	NA	NA	NA	NA
Inhib~Sp09D09	ENSG00000174695	2.329425522629078	0.02056001418570972	0.09567576910888267	0.14820209642007445	NA	NA	NA	NA	NA	NA
Inhib~Sp09D09	ENSG00000036054	2.3287137178573287	0.020598313824254724	0.09578254314998208	0.44217263084728414	NA	NA	NA	NA	NA	NA
Inhib~Sp09D09	ENSG00000204267	2.3279131985809824	0.020641461586017353	0.0959116851944702	0.44025636346894736	NA	NA	NA	NA	NA	NA
Inhib~Sp09D09	ENSG00000105270	2.327249683695733	0.020677284883717395	0.09604237014492116	0.1634048059368553	CLIP3	0.917477846582096	327	0.9973355424283523	L5~Sp09D03	1.0870404622234229
Inhib~Sp09D09	ENSG00000012822	2.3270268015263036	0.020689330557769246	0.09605857411326806	0.34559384872736837	NA	NA	NA	NA	NA	NA
Inhib~Sp09D09	ENSG00000035681	2.3262749168315757	0.02073001157926265	0.0961440983133386	0.4445651725771457	NA	NA	NA	NA	NA	NA
Inhib~Sp09D09	ENSG00000102984	2.323644228330091	0.02087289835408234	0.09662719104472403	0.43667540058416615	NA	NA	NA	NA	NA	NA
Inhib~Sp09D09	ENSG00000130222	2.322636721197162	0.020927849600380546	0.09684564229018831	0.5392083616010112	NA	NA	NA	NA	NA	NA
Inhib~Sp09D09	ENSG00000105732	2.322384008795205	0.020941652858020094	0.09687358585712225	0.43884883566747257	NA	NA	NA	NA	NA	NA
Inhib~Sp09D09	ENSG00000172262	2.321279679782621	0.0210020654117567	0.09700916996559665	0.47728163354029224	NA	NA	NA	NA	NA	NA
Inhib~Sp09D09	ENSG00000288187	2.3188979617170595	0.021132877802386974	0.09757726997134711	0.5443090642318477	NA	NA	NA	NA	NA	NA
Inhib~Sp09D09	ENSG00000102931	2.3185543124185286	0.02115181103567958	0.0976285588165514	0.28169823134864636	NA	NA	NA	NA	NA	NA
Inhib~Sp09D09	ENSG00000143147	2.314115554659128	0.021397701406306115	0.0985447481524825	0.544879723418506	NA	NA	NA	NA	NA	NA
Inhib~Sp09D09	ENSG00000064933	2.3130897532110106	0.021454881684051578	0.09873519140178069	0.47518831010442847	NA	NA	NA	NA	NA	NA
Inhib~Sp09D09	ENSG00000147144	2.312486774074913	0.021488555369064126	0.09885369350458852	0.4963844810069787	NA	NA	NA	NA	NA	NA
Inhib~Sp09D09	ENSG00000140382	2.3121757503436395	0.021505942732714705	0.09889721398206733	0.29716991865115183	NA	NA	NA	NA	NA	NA
Inhib~Sp09D09	ENSG00000254837	2.311674009413502	0.02153401784490015	0.0989533726088303	0.5555447022657624	NA	NA	NA	NA	NA	NA
Inhib~Sp09D09	ENSG00000137942	2.3109569942509895	0.0215741943939629	0.09910149089067788	0.42096817221893046	NA	NA	NA	NA	NA	NA
Inhib~Sp09D09	ENSG00000196756	2.3106973789406178	0.02158875760327018	0.0991208065617656	0.5466332340415805	NA	NA	NA	NA	NA	NA
Inhib~Sp09D09	ENSG00000122203	2.310598808231171	0.02159428921408135	0.0991208065617656	0.18624526187432797	NA	NA	NA	NA	NA	NA
Inhib~Sp09D09	ENSG00000172613	2.3102325893898925	0.021614851624344355	0.09913670632713056	0.5346179610677007	NA	NA	NA	NA	NA	NA
Inhib~Sp09D09	ENSG00000175054	2.3100810733136186	0.021623363940816563	0.09913670632713056	0.46222969484076337	NA	NA	NA	NA	NA	NA
Inhib~Sp09D09	ENSG00000010270	2.3099761037645155	0.021629262949698604	0.09913670632713056	0.3791245202866467	NA	NA	NA	NA	NA	NA
Inhib~Sp09D09	ENSG00000103353	2.3099001688482756	0.021633531167542398	0.09913670632713056	0.34325423065594896	NA	NA	NA	NA	NA	NA
Inhib~Sp09D09	ENSG00000137038	2.3098298552303307	0.021637484075727517	0.09913670632713056	0.16650992026911166	NA	NA	NA	NA	NA	NA
Inhib~Sp09D09	ENSG00000163155	2.3092987765188924	0.02166736081276073	0.09923714886196874	0.49132389472306215	NA	NA	NA	NA	NA	NA
Inhib~Sp09D09	ENSG00000171608	2.3083743460823007	0.021719452344748813	0.09943804494272128	0.5280423456600424	NA	NA	NA	NA	NA	NA
Inhib~Sp09D09	ENSG00000156502	2.3080413165584575	0.021738245348511213	0.09943804494272128	0.5005551244726261	NA	NA	NA	NA	NA	NA
Inhib~Sp09D09	ENSG00000077616	2.3079887780500847	0.021741211418956293	0.09943804494272128	0.4928371281876473	NA	NA	NA	NA	NA	NA
Inhib~Sp09D09	ENSG00000062582	2.3076755013172714	0.021758904862977997	0.09947383549670703	0.24718431078554734	NA	NA	NA	NA	NA	NA
Inhib~Sp09D09	ENSG00000151917	2.3061923800432207	0.021842840668489044	0.09981430092327208	0.402428235102459	NA	NA	NA	NA	NA	NA
Inhib~Sp09D09	ENSG00000160695	2.3052117217793056	0.021898495528232705	0.0999654702562134	0.42881341788994537	NA	NA	NA	NA	NA	NA
Inhib~Sp09D09	ENSG00000183309	2.3050446989173854	0.021907986855790217	0.09997221800030678	0.4764018622218958	NA	NA	NA	NA	NA	NA
Inhib~Sp09D09	ENSG00000095015	2.3043623128409667	0.021946801877346267	0.10005704760948643	0.5097124201102976	NA	NA	NA	NA	NA	NA
Inhib~Sp09D09	ENSG00000182566	2.3042215993909334	0.021954813321630254	0.10005704760948643	0.5778227152558609	NA	NA	NA	NA	NA	NA
Inhib~Sp09D09	ENSG00000162595	2.304154116545408	0.02195865632853269	0.10005704760948643	0.5646130171483265	NA	NA	NA	NA	NA	NA
Inhib~Sp09D09	ENSG00000008869	2.3033808444430712	0.022002734578008325	0.10018823541697056	0.4918659198422047	NA	NA	NA	NA	NA	NA
Inhib~Sp09D09	ENSG00000091844	2.303367289347981	0.022003507938642138	0.10018823541697056	0.4914147430540712	NA	NA	NA	NA	NA	NA
Inhib~Sp09D09	ENSG00000197620	2.302266360603157	0.02206639881005381	0.10043793927553131	0.5293019999019032	NA	NA	NA	NA	NA	NA
Inhib~Sp09D09	ENSG00000169018	2.3019015023004217	0.0220872761022815	0.10047475565004818	0.2676470643541049	NA	NA	NA	NA	NA	NA
Inhib~Sp09D09	ENSG00000127022	2.299919511627801	0.0222009882181848	0.1009400615925924	0.10700525773640097	CANX	1.0660621828582812	33	0.9231289359524785	L5~Sp09D03	0.8659240997344301
Inhib~Sp09D09	ENSG00000101134	2.2994269832550867	0.022229325176627648	0.1010320804749022	0.5068470444774472	NA	NA	NA	NA	NA	NA
Inhib~Sp09D09	ENSG00000225465	2.2988137162405495	0.02226465287079758	0.10111896949984368	0.29133556717137116	NA	NA	NA	NA	NA	NA
Inhib~Sp09D09	ENSG00000256806	2.2981762550858646	0.022301426307412688	0.10124912467659414	0.5607624170123329	NA	NA	NA	NA	NA	NA
Inhib~Sp09D09	ENSG00000044090	2.2966204558624828	0.02239139924923133	0.1015467455592185	0.4692030973855787	NA	NA	NA	NA	NA	NA
Inhib~Sp09D09	ENSG00000182093	2.2962433956852437	0.022413252609461864	0.10160891698969704	0.24818433761273712	NA	NA	NA	NA	NA	NA
Inhib~Sp09D09	ENSG00000066651	2.295814854464109	0.022438112300999357	0.10168466729650126	0.49095383341968823	NA	NA	NA	NA	NA	NA
Inhib~Sp09D09	ENSG00000088808	2.2953779479314056	0.02246348207250399	0.10176267332482199	0.46268293825944584	NA	NA	NA	NA	NA	NA
Inhib~Sp09D09	ENSG00000175197	2.295096551299412	0.022479835149823352	0.10179979068210385	0.34895083098865926	NA	NA	NA	NA	NA	NA
Inhib~Sp09D09	ENSG00000155561	2.293248541008289	0.02258748914695481	0.10216463141049849	0.5131242082098594	NA	NA	NA	NA	NA	NA
Inhib~Sp09D09	ENSG00000197044	2.2930993208678085	0.022596201442648775	0.10216463141049849	0.5377485712614927	NA	NA	NA	NA	NA	NA
Inhib~Sp09D09	ENSG00000134644	2.292450243003767	0.022634132368349696	0.10227578248009085	0.1741029498808588	NA	NA	NA	NA	NA	NA
Inhib~Sp09D09	ENSG00000167110	2.292189535567163	0.02264938328951148	0.10230592288699147	0.2336679547756814	NA	NA	NA	NA	NA	NA
Inhib~Sp09D09	ENSG00000139725	2.292055920295749	0.02265720302474811	0.10230592288699147	0.5706671122262673	NA	NA	NA	NA	NA	NA
Inhib~Sp09D09	ENSG00000102109	2.2918718093448347	0.022667981847026532	0.10231756205626014	0.18238688720019053	PCSK1N	0.930370328239625	286	1.875730401952287	L2.3~Sp09D01	2.016111590210964
Inhib~Sp09D09	ENSG00000175931	2.291590655277359	0.022684450728447252	0.1023322809225118	0.37168017789731195	NA	NA	NA	NA	NA	NA
Inhib~Sp09D09	ENSG00000108406	2.290583703834837	0.02274351971868615	0.10251017052396257	0.37942348614056615	NA	NA	NA	NA	NA	NA
Inhib~Sp09D09	ENSG00000167114	2.290312014751702	0.02275948033089216	0.10254506197479617	0.37050015895516575	NA	NA	NA	NA	NA	NA
Inhib~Sp09D09	ENSG00000105325	2.289686778263195	0.0227962475685652	0.1026359403145425	0.17452577734779	NA	NA	NA	NA	NA	NA
Inhib~Sp09D09	ENSG00000128285	2.2896367166003593	0.02279919370346819	0.1026359403145425	0.6048655136806881	NA	NA	NA	NA	NA	NA
Inhib~Sp09D09	ENSG00000110987	2.289543756856412	0.022804665277888485	0.1026359403145425	0.4465956961901524	NA	NA	NA	NA	NA	NA
Inhib~Sp09D09	ENSG00000155099	2.2894097122822736	0.02281255710902744	0.1026359403145425	0.2771937973414699	NA	NA	NA	NA	NA	NA
Inhib~Sp09D09	ENSG00000132286	2.2887447630008793	0.022851741065173802	0.10277516998165406	0.2977772038124913	NA	NA	NA	NA	NA	NA
Inhib~Sp09D09	ENSG00000129028	2.288350565655326	0.022874997968486386	0.10284269356931033	0.5298709456984506	NA	NA	NA	NA	NA	NA
Inhib~Sp09D09	ENSG00000142235	2.2875230579035417	0.022923886634118838	0.10298826418698835	0.28814508339772993	NA	NA	NA	NA	NA	NA
Inhib~Sp09D09	ENSG00000175040	2.2871440335497577	0.02294630962260589	0.10301481066989243	0.42258861756832494	NA	NA	NA	NA	NA	NA
Inhib~Sp09D09	ENSG00000152382	2.285579729061711	0.023039056290370636	0.10335680197003383	0.4725138792784613	NA	NA	NA	NA	NA	NA
Inhib~Sp09D09	ENSG00000141562	2.2828109227502322	0.02320401980252617	0.10397139669068745	0.23899780568384899	NA	NA	NA	NA	NA	NA
Inhib~Sp09D09	ENSG00000103769	2.2824920448583814	0.023223084378984772	0.10397139669068745	0.20241828595894276	RAB11A	0.8303662969285359	601	0.5518757799835159	L5~Sp09D03	0.6646172683367135
Inhib~Sp09D09	ENSG00000178974	2.281945884061077	0.023255769160815287	0.10400373891622818	0.4748432231789987	NA	NA	NA	NA	NA	NA
Inhib~Sp09D09	ENSG00000163328	2.2819037814139835	0.02325829044375414	0.10400373891622818	0.31750561344137707	NA	NA	NA	NA	NA	NA
Inhib~Sp09D09	ENSG00000164128	2.2812464171316242	0.023297687129691522	0.10414258137944515	0.5673514427291729	NA	NA	NA	NA	NA	NA
Inhib~Sp09D09	ENSG00000011021	2.2797206572273034	0.023389352451328737	0.10447746551477885	0.33261863868925984	NA	NA	NA	NA	NA	NA
Inhib~Sp09D09	ENSG00000070413	2.278973724200038	0.02343434169795578	0.10463290401416818	0.18412818184096413	NA	NA	NA	NA	NA	NA
Inhib~Sp09D09	ENSG00000198182	2.2788372684438274	0.02344256885022199	0.10463290401416818	0.5369354247371771	NA	NA	NA	NA	NA	NA
Inhib~Sp09D09	ENSG00000100554	2.278633653929157	0.02345484980619899	0.10463290401416818	0.27145842175872215	ATP6V1D	0.8066128132778138	668	0.5833156977765059	L2.3~Sp09D01	0.7231669125191547
Inhib~Sp09D09	ENSG00000196230	2.2783167156177164	0.02347397702834488	0.1046455795038465	0.1875591430265234	TUBB	0.8024037929307519	678	1.209135098073559	L5~Sp09D03	1.5068910550101402
Inhib~Sp09D09	ENSG00000263958	2.278122538168497	0.0234857023573878	0.1046455795038465	0.5498891644872154	NA	NA	NA	NA	NA	NA
Inhib~Sp09D09	ENSG00000197296	2.2776538151157903	0.02351402707543669	0.10469700278128057	0.476448741510529	NA	NA	NA	NA	NA	NA
Inhib~Sp09D09	ENSG00000085788	2.2773998157576796	0.023529388589035905	0.10471395505783247	0.1833866233805654	NA	NA	NA	NA	NA	NA
Inhib~Sp09D09	ENSG00000183020	2.27731333412985	0.023534620870644618	0.10471395505783247	0.21765626997748697	NA	NA	NA	NA	NA	NA
Inhib~Sp09D09	ENSG00000128590	2.2744711881618622	0.023707141264968576	0.10533130143224641	0.4016135315644691	NA	NA	NA	NA	NA	NA
Inhib~Sp09D09	ENSG00000100949	2.2738868595370283	0.023742746855459636	0.10545194366988767	0.43417653142857404	NA	NA	NA	NA	NA	NA
Inhib~Sp09D09	ENSG00000111667	2.2732941130664197	0.02377891302950624	0.10557498895235581	0.1848626907170414	NA	NA	NA	NA	NA	NA
Inhib~Sp09D09	ENSG00000127152	2.2720700663463904	0.02385374981506167	0.1058362878925496	0.40904572536910644	NA	NA	NA	NA	NA	NA
Inhib~Sp09D09	ENSG00000177182	2.2720540170901535	0.02385473241053619	0.1058362878925496	0.5167406826390003	NA	NA	NA	NA	NA	NA
Inhib~Sp09D09	ENSG00000137343	2.270935354906678	0.023923308127686827	0.10608421720249103	0.2760291064922241	NA	NA	NA	NA	NA	NA
Inhib~Sp09D09	ENSG00000177106	2.2694193098804356	0.02401651834325929	0.10641078620803888	0.509938671681644	NA	NA	NA	NA	NA	NA
Inhib~Sp09D09	ENSG00000088812	2.2693897788465285	0.024018337124225513	0.10641078620803888	0.29036545655388113	NA	NA	NA	NA	NA	NA
Inhib~Sp09D09	ENSG00000138614	2.2670020142937166	0.02416579465891145	0.10695014337161378	0.46358676932064036	NA	NA	NA	NA	NA	NA
Inhib~Sp09D09	ENSG00000159840	2.264946843701412	0.02429334398532138	0.10747651048257784	0.25577295639798875	NA	NA	NA	NA	NA	NA
Inhib~Sp09D09	ENSG00000147130	2.262453531063899	0.024448872919053597	0.10804964170673492	0.3075089519436259	NA	NA	NA	NA	NA	NA
Inhib~Sp09D09	ENSG00000163827	2.260593208090992	0.024565481419536767	0.10833330754544375	0.5746853306462119	NA	NA	NA	NA	NA	NA
Inhib~Sp09D09	ENSG00000196465	2.2603058618329093	0.024583535947350417	0.10833330754544375	0.14776950914099396	MYL6B	1.031215982282908	54	0.6836538965028516	LD~Sp09D02	0.662958980706813
Inhib~Sp09D09	ENSG00000132254	2.2601205928812904	0.024595182886359652	0.10833330754544375	0.2943456687711124	NA	NA	NA	NA	NA	NA
Inhib~Sp09D09	ENSG00000152402	2.259929234555961	0.024607217680107374	0.10833330754544375	0.40094332914335845	NA	NA	NA	NA	NA	NA
Inhib~Sp09D09	ENSG00000164032	2.2599076425683493	0.024608575952531866	0.10833330754544375	0.2664266098330987	NA	NA	NA	NA	NA	NA
Inhib~Sp09D09	ENSG00000164619	2.259460084094645	0.024636744918503175	0.10840924870405858	0.5209161136416358	NA	NA	NA	NA	NA	NA
Inhib~Sp09D09	ENSG00000147852	2.2593575021114694	0.024643205300153105	0.10840924870405858	0.4040853690444156	NA	NA	NA	NA	NA	NA
Inhib~Sp09D09	ENSG00000061794	2.2571496349837377	0.024782609886937087	0.10886945875190367	0.3179927173222148	NA	NA	NA	NA	NA	NA
Inhib~Sp09D09	ENSG00000103415	2.2558503334525257	0.024864968285547077	0.10919230705050523	0.22836914189814622	NA	NA	NA	NA	NA	NA
Inhib~Sp09D09	ENSG00000287516	2.2542188416958386	0.02496872054564443	0.10953226354692683	0.5574466422834128	NA	NA	NA	NA	NA	NA
Inhib~Sp09D09	ENSG00000160999	2.2537623102511652	0.024997820380994306	0.1096213733122267	0.5014339856016162	NA	NA	NA	NA	NA	NA
Inhib~Sp09D09	ENSG00000087338	2.2521822730881613	0.025098761793236248	0.1100253521196119	0.4673352190333456	NA	NA	NA	NA	NA	NA
Inhib~Sp09D09	ENSG00000166900	2.251324286822137	0.025153723142419447	0.11022755529498596	0.45547566167673176	NA	NA	NA	NA	NA	NA
Inhib~Sp09D09	ENSG00000215251	2.2481753194022276	0.025356340129167522	0.11097073614307969	0.5165861145912041	NA	NA	NA	NA	NA	NA
Inhib~Sp09D09	ENSG00000185442	2.247287909257847	0.025413695473857224	0.1111715514487527	0.4214110721518842	NA	NA	NA	NA	NA	NA
Inhib~Sp09D09	ENSG00000167700	2.24597106620195	0.025499014062150185	0.11150567803693855	0.4763037297197849	NA	NA	NA	NA	NA	NA
Inhib~Sp09D09	ENSG00000204262	2.244921044392769	0.025567223682566413	0.11172563315716237	0.6436077428051908	NA	NA	NA	NA	NA	NA
Inhib~Sp09D09	ENSG00000184845	2.244756922092979	0.025577899428418607	0.11173314890369415	0.5862111451484792	NA	NA	NA	NA	NA	NA
Inhib~Sp09D09	ENSG00000126746	2.24449860052203	0.02559471045585557	0.1117456719628872	0.4144324522309179	NA	NA	NA	NA	NA	NA
Inhib~Sp09D09	ENSG00000234912	2.244437626749985	0.02559867990300831	0.1117456719628872	0.4867840114783396	NA	NA	NA	NA	NA	NA
Inhib~Sp09D09	ENSG00000132563	2.2442776799005957	0.02560909513077986	0.1117520359746798	0.20193201682617112	REEP2	0.8507634952187444	551	0.5259169681854973	L5~Sp09D03	0.61817058576341
Inhib~Sp09D09	ENSG00000148660	2.2433321974196465	0.02567073724797763	0.11197902889503075	0.1971222440936348	NA	NA	NA	NA	NA	NA
Inhib~Sp09D09	ENSG00000157445	2.240293885423613	0.025869698871830323	0.1127315274624363	0.47884937598010585	NA	NA	NA	NA	NA	NA
Inhib~Sp09D09	ENSG00000130299	2.239710987292376	0.025908022428320805	0.11285910887420753	0.47382152081027495	NA	NA	NA	NA	NA	NA
Inhib~Sp09D09	ENSG00000112592	2.2385226695520286	0.02598630315127472	0.11314035618492291	0.4790709490335699	NA	NA	NA	NA	NA	NA
Inhib~Sp09D09	ENSG00000135506	2.238318225014204	0.025999791694627603	0.11314035618492291	0.21720549587600754	NA	NA	NA	NA	NA	NA
Inhib~Sp09D09	ENSG00000127980	2.2379507816297775	0.026024049637073575	0.11320643070855298	0.42614361482448776	NA	NA	NA	NA	NA	NA
Inhib~Sp09D09	ENSG00000007047	2.2373050561901695	0.02606672691927439	0.1132908504530413	0.33501163847272225	NA	NA	NA	NA	NA	NA
Inhib~Sp09D09	ENSG00000182004	2.2372692317116383	0.026069096410527293	0.1132908504530413	0.23541428669345643	NA	NA	NA	NA	NA	NA
Inhib~Sp09D09	ENSG00000144647	2.2372450146653766	0.026070698272738183	0.1132908504530413	0.5122402109457219	NA	NA	NA	NA	NA	NA
Inhib~Sp09D09	ENSG00000177150	2.2367403080124615	0.02610410210582681	0.11335704067953195	0.5014445352877334	NA	NA	NA	NA	NA	NA
Inhib~Sp09D09	ENSG00000134480	2.236437154664719	0.026124184080578133	0.1134047740394199	0.2708361733150128	NA	NA	NA	NA	NA	NA
Inhib~Sp09D09	ENSG00000151065	2.2358807238174587	0.026161079014468416	0.11352543366417667	0.531055052986342	NA	NA	NA	NA	NA	NA
Inhib~Sp09D09	ENSG00000100280	2.2356026012350494	0.02617953729298262	0.1135660317340929	0.2319503451240182	NA	NA	NA	NA	NA	NA
Inhib~Sp09D09	ENSG00000118894	2.2349113420945415	0.026225463408670924	0.11372571480242559	0.4113219731134382	NA	NA	NA	NA	NA	NA
Inhib~Sp09D09	ENSG00000123575	2.234490228089248	0.02625347583029895	0.11377784243376192	0.22818755689631473	NA	NA	NA	NA	NA	NA
Inhib~Sp09D09	ENSG00000135709	2.234182487194892	0.026273963133349478	0.11377784243376192	0.3050369787424127	NA	NA	NA	NA	NA	NA
Inhib~Sp09D09	ENSG00000181929	2.2325302975385544	0.026384192380680245	0.11408370018659064	0.32699816523782954	NA	NA	NA	NA	NA	NA
Inhib~Sp09D09	ENSG00000117262	2.2323877260859657	0.026393723132860352	0.11408370018659064	0.5338682767599686	NA	NA	NA	NA	NA	NA
Inhib~Sp09D09	ENSG00000166452	2.231914787748493	0.02642535998457786	0.11408370018659064	0.3635027082850431	NA	NA	NA	NA	NA	NA
Inhib~Sp09D09	ENSG00000115368	2.2318154400971895	0.02643200995570844	0.11408370018659064	0.4536176282367695	NA	NA	NA	NA	NA	NA
Inhib~Sp09D09	ENSG00000154429	2.2316187551514477	0.026445179620040088	0.11408370018659064	0.302572454272994	NA	NA	NA	NA	NA	NA
Inhib~Sp09D09	ENSG00000138641	2.23106834703202	0.026482064240177513	0.11419808579078676	0.44371793380520064	NA	NA	NA	NA	NA	NA
Inhib~Sp09D09	ENSG00000274070	2.2304984388468383	0.02652030270391145	0.11428922160069059	0.1933223300843741	NA	NA	NA	NA	NA	NA
Inhib~Sp09D09	ENSG00000089775	2.230063085156754	0.02654954542341508	0.11433954312218118	0.47211323105773295	NA	NA	NA	NA	NA	NA
Inhib~Sp09D09	ENSG00000107643	2.2298646214099223	0.026562885529663387	0.11433954312218118	0.31347848397191586	NA	NA	NA	NA	NA	NA
Inhib~Sp09D09	ENSG00000054356	2.2298129049448354	0.026566362703128052	0.11433954312218118	0.26675046692436644	PTPRN	0.8182130528675453	638	0.8699204738721955	L2.3~Sp09D01	1.063195546469754
Inhib~Sp09D09	ENSG00000132938	2.2295065580207227	0.026586968146637354	0.11433954312218118	0.52767325462162	NA	NA	NA	NA	NA	NA
Inhib~Sp09D09	ENSG00000286342	2.2267142271560822	0.02677542605892576	0.1150310659473684	0.5834717115980924	NA	NA	NA	NA	NA	NA
Inhib~Sp09D09	ENSG00000143436	2.22637432698217	0.026798445345834664	0.11508483455490562	0.25677321249305535	NA	NA	NA	NA	NA	NA
Inhib~Sp09D09	ENSG00000171735	2.2262570670006117	0.026806390607290457	0.11508483455490562	0.23555197430926458	CAMTA1	1.0298716316830665	56	0.5827115609815903	L5~Sp09D03	0.5658098961608395
Inhib~Sp09D09	ENSG00000172209	2.225559301652861	0.026853711858643586	0.11520870328350667	0.6127462691858797	NA	NA	NA	NA	NA	NA
Inhib~Sp09D09	ENSG00000229980	2.224782423634259	0.026906483701821426	0.1153161424472429	0.5149992835813626	NA	NA	NA	NA	NA	NA
Inhib~Sp09D09	ENSG00000212864	2.2223952933979323	0.027069200595063445	0.1158990301271576	0.19994073359641593	NA	NA	NA	NA	NA	NA
Inhib~Sp09D09	ENSG00000175110	2.2221591630703004	0.027085342558355357	0.1158990301271576	0.43578851373889316	NA	NA	NA	NA	NA	NA
Inhib~Sp09D09	ENSG00000154065	2.222106606158837	0.027088936506155147	0.1158990301271576	0.5051880120257481	NA	NA	NA	NA	NA	NA
Inhib~Sp09D09	ENSG00000186047	2.22087757819638	0.02717309799836351	0.11617942790527182	0.5394794771219892	NA	NA	NA	NA	NA	NA
Inhib~Sp09D09	ENSG00000255366	2.220585738100109	0.027193115955539415	0.1162251848788317	0.5185434568326063	NA	NA	NA	NA	NA	NA
Inhib~Sp09D09	ENSG00000058056	2.2193531681428476	0.027277801863894068	0.11646743875904941	0.48438783596058177	NA	NA	NA	NA	NA	NA
Inhib~Sp09D09	ENSG00000117425	2.2186916802867485	0.027323344843306428	0.1165422394068687	0.5323327645311017	NA	NA	NA	NA	NA	NA
Inhib~Sp09D09	ENSG00000175324	2.215748317604099	0.02752679401778636	0.11732978550252907	0.3257055719691287	NA	NA	NA	NA	NA	NA
Inhib~Sp09D09	ENSG00000062716	2.2156037723162187	0.02753681893829709	0.11733242932861833	0.29425319568569547	NA	NA	NA	NA	NA	NA
Inhib~Sp09D09	ENSG00000122729	2.2152174913051477	0.0275636249489334	0.11740654997026052	0.3701193115441566	NA	NA	NA	NA	NA	NA
Inhib~Sp09D09	ENSG00000105223	2.2144505152191716	0.027616916415380544	0.11759339563081492	0.20102178840085116	PLD3	0.8178883425633211	640	1.4600660174066393	L2.3~Sp09D01	1.7851654577086733
Inhib~Sp09D09	ENSG00000177733	2.212829391927491	0.027729850302558905	0.11799372864076565	0.22171511174346298	NA	NA	NA	NA	NA	NA
Inhib~Sp09D09	ENSG00000164414	2.21243915532975	0.02775709545379767	0.11805902358981751	0.4035086247572096	NA	NA	NA	NA	NA	NA
Inhib~Sp09D09	ENSG00000196363	2.212248335565455	0.027770426365542885	0.11805902358981751	0.364378393103826	NA	NA	NA	NA	NA	NA
Inhib~Sp09D09	ENSG00000148600	2.212064739629041	0.027783257850713027	0.11805902358981751	0.49152778958673576	NA	NA	NA	NA	NA	NA
Inhib~Sp09D09	ENSG00000090971	2.211526592453521	0.027820898473393994	0.11805902358981751	0.19248385308767466	NA	NA	NA	NA	NA	NA
Inhib~Sp09D09	ENSG00000033867	2.2102964318659586	0.02790710794059514	0.11834435032864207	0.43004331834257264	NA	NA	NA	NA	NA	NA
Inhib~Sp09D09	ENSG00000066382	2.210046015969806	0.027924685387090573	0.11837865269770369	0.5421322680926387	NA	NA	NA	NA	NA	NA
Inhib~Sp09D09	ENSG00000131238	2.2091524167749186	0.027987488053084823	0.11860458592061353	0.22976725980617607	NA	NA	NA	NA	NA	NA
Inhib~Sp09D09	ENSG00000132872	2.208583161867198	0.028027559416179928	0.11873406834508007	0.36762220194472756	SYT4	0.6953230613780892	825	0.7221228284652739	L5~Sp09D03	1.038542899805551
Inhib~Sp09D09	ENSG00000181274	2.2065263170007543	0.028172760865044146	0.11922773560118412	0.4848122524201374	NA	NA	NA	NA	NA	NA
Inhib~Sp09D09	ENSG00000146757	2.2059339421936857	0.028214699834093027	0.11928393602742185	0.48137942645322734	NA	NA	NA	NA	NA	NA
Inhib~Sp09D09	ENSG00000124688	2.205933602669802	0.028214723887217207	0.11928393602742185	0.5139753445644304	NA	NA	NA	NA	NA	NA
Inhib~Sp09D09	ENSG00000196730	2.2056118034668106	0.02823752931951255	0.11933991049804829	0.35332073715165213	NA	NA	NA	NA	NA	NA
Inhib~Sp09D09	ENSG00000180035	2.2046306424104616	0.028307161355926893	0.11958232991089943	0.4052453428361858	NA	NA	NA	NA	NA	NA
Inhib~Sp09D09	ENSG00000129696	2.2043986945878333	0.028323644187777153	0.11958232991089943	0.4839957585878979	NA	NA	NA	NA	NA	NA
Inhib~Sp09D09	ENSG00000111110	2.2040279886322187	0.028350004806333356	0.11961266823260568	0.37692674220743205	NA	NA	NA	NA	NA	NA
Inhib~Sp09D09	ENSG00000179832	2.203637153701937	0.028377819793177383	0.11961911135204255	0.23038180979960332	NA	NA	NA	NA	NA	NA
Inhib~Sp09D09	ENSG00000058091	2.203434661334714	0.028392240088377423	0.11961911135204255	0.3012399611159512	NA	NA	NA	NA	NA	NA
Inhib~Sp09D09	ENSG00000178921	2.202887404513356	0.028431244207799	0.11967213317695692	0.514587121266099	NA	NA	NA	NA	NA	NA
Inhib~Sp09D09	ENSG00000105993	2.2021537888483826	0.02848360330804966	0.11985208595994183	0.14990853407417512	DNAJB6	0.8794509909012422	442	0.7148373493419071	L5~Sp09D03	0.8128222683669472
Inhib~Sp09D09	ENSG00000004866	2.200228809556845	0.028621388816097947	0.12025253869416652	0.4381631924661352	NA	NA	NA	NA	NA	NA
Inhib~Sp09D09	ENSG00000089220	2.1985072874142393	0.028745099838613057	0.12070813382246262	0.09883241781758606	PEBP1	0.98128024284766735	141	2.381209149677131	L5~Sp09D03	2.4266351707712785
Inhib~Sp09D09	ENSG00000186472	2.1975872987174823	0.02881140113821493	0.12094584138639619	0.262340672268327	NA	NA	NA	NA	NA	NA
Inhib~Sp09D09	ENSG00000261594	2.197226442549449	0.028837443270183796	0.12097375327465133	0.5647779117385859	NA	NA	NA	NA	NA	NA
Inhib~Sp09D09	ENSG00000096401	2.1966186201162943	0.028881354438608158	0.12105916697083609	0.3002213492208396	NA	NA	NA	NA	NA	NA
Inhib~Sp09D09	ENSG00000137267	2.1965417200995843	0.028886914080809477	0.12105916697083609	0.2709783092525511	TUBB2A	0.8074611480080364	664	2.154678644732869	L5~Sp09D03	2.668461077103643
Inhib~Sp09D09	ENSG00000176095	2.19532737461558	0.028974830537120317	0.12134608451866837	0.17735498311269923	NA	NA	NA	NA	NA	NA
Inhib~Sp09D09	ENSG00000068137	2.194799198655073	0.029013141747615535	0.12146575719572195	0.5035845207301688	NA	NA	NA	NA	NA	NA
Inhib~Sp09D09	ENSG00000176749	2.1941604371310746	0.029059532837072674	0.1216191652718278	0.3022304328069338	CDK5R1	0.7062016048555806	812	0.6611095159981193	L2.3~Sp09D01	0.9361484191661067
Inhib~Sp09D09	ENSG00000185985	2.1935581965687367	0.029103330310423746	0.12176161936715178	0.3610736648476035	NA	NA	NA	NA	NA	NA
Inhib~Sp09D09	ENSG00000189369	2.193268532889068	0.029124416210717763	0.12180090251562736	0.4853831072312245	NA	NA	NA	NA	NA	NA
Inhib~Sp09D09	ENSG00000131398	2.1930983329192455	0.029136811983862823	0.12180090251562736	0.5821680037476799	NA	NA	NA	NA	NA	NA
Inhib~Sp09D09	ENSG00000168301	2.19302700531459	0.029142008176430558	0.12180090251562736	0.47421164672459404	NA	NA	NA	NA	NA	NA
Inhib~Sp09D09	ENSG00000168803	2.192280144001996	0.02919646494925798	0.12198764122804506	0.5007437566286783	NA	NA	NA	NA	NA	NA
Inhib~Sp09D09	ENSG00000089094	2.1916856031416363	0.029239878322907503	0.12208785530199055	0.4100288050822211	NA	NA	NA	NA	NA	NA
Inhib~Sp09D09	ENSG00000157881	2.191683639873767	0.02924002177319235	0.12208785530199055	0.4901313260379584	NA	NA	NA	NA	NA	NA
Inhib~Sp09D09	ENSG00000164347	2.189296993601778	0.029414857968804893	0.12265366578168779	0.3923257447718032	NA	NA	NA	NA	NA	NA
Inhib~Sp09D09	ENSG00000273253	2.1887873422255457	0.029452309938419494	0.12276880013087925	0.507397352578532	NA	NA	NA	NA	NA	NA
Inhib~Sp09D09	ENSG00000219545	2.188425982752798	0.02947888958991467	0.12283855261315144	0.40033567262093267	NA	NA	NA	NA	NA	NA
Inhib~Sp09D09	ENSG00000188343	2.1880722375093824	0.029504929271865862	0.12288456515484794	0.36907752070751537	NA	NA	NA	NA	NA	NA
Inhib~Sp09D09	ENSG00000115419	2.187950772753719	0.029513875049133217	0.12288456515484794	0.26912079193225913	GLS	0.7437122389025516	766	0.5776305121922026	L5~Sp09D03	0.7766855000861286
Inhib~Sp09D09	ENSG00000196700	2.1878746754790455	0.02951948074455589	0.12288456515484794	0.375197370247305	NA	NA	NA	NA	NA	NA
Inhib~Sp09D09	ENSG00000044574	2.1875833223617303	0.02954095174478422	0.12293292660704733	0.16588631445538504	NA	NA	NA	NA	NA	NA
Inhib~Sp09D09	ENSG00000173208	2.186862485893808	0.02959413117548863	0.1231131645699887	0.5371903463330772	NA	NA	NA	NA	NA	NA
Inhib~Sp09D09	ENSG00000171004	2.186645845668733	0.0296101298938711	0.12313196506415446	0.5063225565153353	NA	NA	NA	NA	NA	NA
Inhib~Sp09D09	ENSG00000049130	2.1856817107580215	0.029681421271809283	0.1233366052997312	0.445468063819255	NA	NA	NA	NA	NA	NA
Inhib~Sp09D09	ENSG00000145979	2.1855903265676777	0.029688186219825833	0.1233366052997312	0.48022230459658466	NA	NA	NA	NA	NA	NA
Inhib~Sp09D09	ENSG00000059769	2.1854532004291074	0.029698339833365728	0.1233366052997312	0.4811964457625127	NA	NA	NA	NA	NA	NA
Inhib~Sp09D09	ENSG00000071051	2.1853341472276155	0.029707157656756352	0.1233366052997312	0.3673545568838273	NA	NA	NA	NA	NA	NA
Inhib~Sp09D09	ENSG00000139675	2.1850135833251825	0.029730911874805945	0.12339416385564836	0.4988350122162127	NA	NA	NA	NA	NA	NA
Inhib~Sp09D09	ENSG00000157800	2.184219707842574	0.02978980982254516	0.1235974949604501	0.419585410376845	NA	NA	NA	NA	NA	NA
Inhib~Sp09D09	ENSG00000059145	2.1824142953213013	0.029924129765708567	0.1240722641930808	0.39371810875428265	NA	NA	NA	NA	NA	NA
Inhib~Sp09D09	ENSG00000101255	2.18183654395022	0.029967224004133344	0.12420966334736465	0.5379889376403495	NA	NA	NA	NA	NA	NA
Inhib~Sp09D09	ENSG00000128891	2.181436169901402	0.029997119195419118	0.12425101563149034	0.3732706279465709	NA	NA	NA	NA	NA	NA
Inhib~Sp09D09	ENSG00000170144	2.180804222309151	0.030044358002787055	0.12438780127964967	0.13587584618973217	HNRNPA3	1.0236767386886383	63	0.5810736188794948	L2.3~Sp09D01	0.5676338993732223
Inhib~Sp09D09	ENSG00000169676	2.180686733545156	0.03005314750602768	0.12438780127964967	0.5595036198676497	NA	NA	NA	NA	NA	NA
Inhib~Sp09D09	ENSG00000168569	2.1805944494435447	0.030060052970354578	0.12438780127964967	0.45813904630121954	NA	NA	NA	NA	NA	NA
Inhib~Sp09D09	ENSG00000166793	2.1794011107334303	0.030149472079825452	0.1246751122531993	0.4151058077089803	NA	NA	NA	NA	NA	NA
Inhib~Sp09D09	ENSG00000108961	2.1784374194344784	0.030221850931868084	0.12485026894900206	0.37665034021837324	NA	NA	NA	NA	NA	NA
Inhib~Sp09D09	ENSG00000197024	2.1777912345373798	0.03027046723174367	0.12497447485930466	0.4585408402243576	NA	NA	NA	NA	NA	NA
Inhib~Sp09D09	ENSG00000139289	2.1777715245933793	0.030271951188266966	0.12497447485930466	0.28919595941028065	NA	NA	NA	NA	NA	NA
Inhib~Sp09D09	ENSG00000070761	2.1773519628658726	0.030303554792059116	0.12502220555083648	0.3007269727849836	NA	NA	NA	NA	NA	NA
Inhib~Sp09D09	ENSG00000160716	2.1764753628866913	0.03036967692510676	0.1251708256748041	0.45602380574523577	NA	NA	NA	NA	NA	NA
Inhib~Sp09D09	ENSG00000273820	2.1757446145376633	0.030424892647618048	0.12535698833278824	0.44796259121262155	NA	NA	NA	NA	NA	NA
Inhib~Sp09D09	ENSG00000145348	2.1742031898313146	0.0305416479060474	0.12575498325935558	0.4265782961010244	NA	NA	NA	NA	NA	NA
Inhib~Sp09D09	ENSG00000166902	2.173194225662752	0.030618281276523454	0.12602892682477948	0.4112477752905064	NA	NA	NA	NA	NA	NA
Inhib~Sp09D09	ENSG00000137274	2.1721527278209125	0.030697559756518663	0.12631357372108407	0.44599037657352086	NA	NA	NA	NA	NA	NA
Inhib~Sp09D09	ENSG00000256925	2.1720163015885743	0.030707957594194958	0.12631469797071423	0.5311336788899677	NA	NA	NA	NA	NA	NA
Inhib~Sp09D09	ENSG00000118096	2.171494431836094	0.03074776039552449	0.12640644349143815	0.36235874544147606	NA	NA	NA	NA	NA	NA
Inhib~Sp09D09	ENSG00000123444	2.170983923289369	0.03078673977064931	0.12647196752671083	0.43477166356089003	NA	NA	NA	NA	NA	NA
Inhib~Sp09D09	ENSG00000107281	2.1706564974307088	0.03081176249616774	0.1264914606456692	0.15538443754193249	NPDC1	0.8809923186386244	436	0.8484693411981025	L2.3~Sp09D01	0.9630836991964029
Inhib~Sp09D09	ENSG00000172046	2.1688242364646717	0.030952112843359178	0.12694232736152172	0.43131616730343425	NA	NA	NA	NA	NA	NA
Inhib~Sp09D09	ENSG00000170035	2.167755148332074	0.03103425913608217	0.1272374028858893	0.23987563784106242	NA	NA	NA	NA	NA	NA
Inhib~Sp09D09	ENSG00000185745	2.167473784012162	0.031055909777047933	0.12728433980895204	0.3298706744300492	NA	NA	NA	NA	NA	NA
Inhib~Sp09D09	ENSG00000261188	2.166587733786437	0.031124175435754322	0.1274956595505996	0.491784490371513	NA	NA	NA	NA	NA	NA
Inhib~Sp09D09	ENSG00000095321	2.166539336815509	0.03112790790246284	0.1274956595505996	0.25787392409426674	NA	NA	NA	NA	NA	NA
Inhib~Sp09D09	ENSG00000196449	2.1663280856793437	0.03114420451567179	0.12752054333361382	0.41133722044766563	NA	NA	NA	NA	NA	NA
Inhib~Sp09D09	ENSG00000198860	2.1661282118669134	0.03115963022161696	0.12754184601210408	0.33688452815651654	NA	NA	NA	NA	NA	NA
Inhib~Sp09D09	ENSG00000082397	2.1658927429683428	0.031177811515047733	0.12754656858996535	0.17619111312890046	NA	NA	NA	NA	NA	NA
Inhib~Sp09D09	ENSG00000145354	2.16521009227763	0.031230572862565694	0.12770653131214998	0.2722104031141736	NA	NA	NA	NA	NA	NA
Inhib~Sp09D09	ENSG00000163374	2.164392642095339	0.031293854054968644	0.1278814684539105	0.30001200159624836	NA	NA	NA	NA	NA	NA
Inhib~Sp09D09	ENSG00000063854	2.1640878308807405	0.03131747867354114	0.12793610475805478	0.24537353671395998	NA	NA	NA	NA	NA	NA
Inhib~Sp09D09	ENSG00000196776	2.1638128786114454	0.031338802249321535	0.1279813083019756	0.1863333118127663	NA	NA	NA	NA	NA	NA
Inhib~Sp09D09	ENSG00000134780	2.1631919683591945	0.0313870022406659	0.1280524002467455	0.4150845903565597	NA	NA	NA	NA	NA	NA
Inhib~Sp09D09	ENSG00000204590	2.161938167646088	0.031484527181555415	0.12832439108692759	0.22052931348511412	NA	NA	NA	NA	NA	NA
Inhib~Sp09D09	ENSG00000241973	2.1613080932060487	0.03153363513398686	0.12848257084638148	0.21791122392244658	PI4KA	0.7921799820435728	705	0.8415083616556992	L2.3~Sp09D01	1.0622691569217324
Inhib~Sp09D09	ENSG00000119862	2.1606563018357225	0.031584505198718124	0.12860583774778306	0.4388624764121484	NA	NA	NA	NA	NA	NA
Inhib~Sp09D09	ENSG00000106608	2.160233120785079	0.03161757089262988	0.12869847127453518	0.3546540919011503	NA	NA	NA	NA	NA	NA
Inhib~Sp09D09	ENSG00000187866	2.159743995562808	0.03165582638851109	0.1287799004933113	0.4283682589984725	NA	NA	NA	NA	NA	NA
Inhib~Sp09D09	ENSG00000178307	2.1597134062460426	0.031658220167760966	0.1287799004933113	0.4763150713674896	NA	NA	NA	NA	NA	NA
Inhib~Sp09D09	ENSG00000197930	2.158317744242766	0.03176760440049295	0.12914178261461298	0.23649938643329266	NA	NA	NA	NA	NA	NA
Inhib~Sp09D09	ENSG00000034713	2.1558983385729222	0.03195799603777682	0.1297033046738138	0.13735302248553521	GABARAPL2	0.964887941450551	180	1.004817629599139	L2.3~Sp09D01	1.0413827206593131
Inhib~Sp09D09	ENSG00000158747	2.1556100070966395	0.03198075132167864	0.1297112657637395	0.17905849886701783	NBL1	0.9511419448766711	221	0.6558543834763609	L6~Sp09D04	0.6895441705721449
Inhib~Sp09D09	ENSG00000196305	2.155385046815147	0.031998515011593266	0.12974113528912498	0.2991650446439574	NA	NA	NA	NA	NA	NA
Inhib~Sp09D09	ENSG00000156928	2.1540929683725434	0.032100707040215205	0.13007093895216787	0.3656387502354807	NA	NA	NA	NA	NA	NA
Inhib~Sp09D09	ENSG00000100612	2.15288753183429	0.032196299915387326	0.13034234949427365	0.26965835568389235	NA	NA	NA	NA	NA	NA
Inhib~Sp09D09	ENSG00000204899	2.152721580590882	0.03220947927948426	0.13034234949427365	0.2902113033546591	NA	NA	NA	NA	NA	NA
Inhib~Sp09D09	ENSG00000111237	2.1518718783287785	0.03227703301045904	0.13046133345768704	0.2355029262888595	NA	NA	NA	NA	NA	NA
Inhib~Sp09D09	ENSG00000120656	2.1518492689690563	0.03227883218435613	0.13046133345768704	0.470475552720569	NA	NA	NA	NA	NA	NA
Inhib~Sp09D09	ENSG00000121390	2.15182567410136	0.03228070987366783	0.13046133345768704	0.2767364147254812	NA	NA	NA	NA	NA	NA
Inhib~Sp09D09	ENSG00000111605	2.151522334174418	0.032304858172977804	0.13051664849937536	0.29751324763775355	NA	NA	NA	NA	NA	NA
Inhib~Sp09D09	ENSG00000166292	2.150885314263008	0.03235562074534803	0.13065710874293252	0.4794213234142585	NA	NA	NA	NA	NA	NA
Inhib~Sp09D09	ENSG00000269176	2.150823257431043	0.0323605695748366	0.13065710874293252	0.5023448756056083	NA	NA	NA	NA	NA	NA
Inhib~Sp09D09	ENSG00000196387	2.1506583502171637	0.032373723554730435	0.1306679311125257	0.4501944888790862	NA	NA	NA	NA	NA	NA
Inhib~Sp09D09	ENSG00000245680	2.150509262442662	0.03238561964609	0.1306736709911445	0.46369533797753787	NA	NA	NA	NA	NA	NA
Inhib~Sp09D09	ENSG00000198551	2.149762467972186	0.032445264955903046	0.13078743960899722	0.4872727050189742	NA	NA	NA	NA	NA	NA
Inhib~Sp09D09	ENSG00000184575	2.1492163095911576	0.03248894565352165	0.13092121639965637	0.3011412212091465	NA	NA	NA	NA	NA	NA
Inhib~Sp09D09	ENSG00000138769	2.148233194100801	0.03256770098974971	0.1311720666521146	0.408948205710584	NA	NA	NA	NA	NA	NA
Inhib~Sp09D09	ENSG00000165102	2.147689005099013	0.03261136548697536	0.13128731713956263	0.3596331498622528	NA	NA	NA	NA	NA	NA
Inhib~Sp09D09	ENSG00000167889	2.1474856649236673	0.03262769397666123	0.13131068066220178	0.5759680331449747	NA	NA	NA	NA	NA	NA
Inhib~Sp09D09	ENSG00000070501	2.147175696958531	0.03265259836691835	0.1313261822133054	0.41712486439864366	NA	NA	NA	NA	NA	NA
Inhib~Sp09D09	ENSG00000114423	2.1460266982074288	0.03274505757019826	0.13161318886784584	0.49181819246821556	NA	NA	NA	NA	NA	NA
Inhib~Sp09D09	ENSG00000179262	2.1455215366435163	0.032785778885052665	0.13164962258445995	0.11148161447162128	NA	NA	NA	NA	NA	NA
Inhib~Sp09D09	ENSG00000172602	2.144490494682327	0.03286902698667018	0.13192885345650937	0.41993299646693777	NA	NA	NA	NA	NA	NA
Inhib~Sp09D09	ENSG00000122705	2.1443984552374102	0.03287646724882075	0.13192885345650937	0.1309765999513791	CLTA	0.8725118160636588	469	0.6440766014467904	L5~Sp09D03	0.7381866807862213
Inhib~Sp09D09	ENSG00000183036	2.143005988628802	0.03298920813222225	0.13233664916905502	0.4340226635452342	NA	NA	NA	NA	NA	NA
Inhib~Sp09D09	ENSG00000196632	2.1428814952506565	0.03299930390869911	0.13233664916905502	0.3803908615344104	NA	NA	NA	NA	NA	NA
Inhib~Sp09D09	ENSG00000188092	2.1424415587315417	0.03303500181635672	0.13243723735889024	0.5068157509162086	NA	NA	NA	NA	NA	NA
Inhib~Sp09D09	ENSG00000161267	2.1422260826424564	0.03305249838294323	0.13246481523469314	0.399864591974387	NA	NA	NA	NA	NA	NA
Inhib~Sp09D09	ENSG00000137216	2.1418042174806304	0.03308677674716326	0.1325345138716212	0.3117154338677911	NA	NA	NA	NA	NA	NA
Inhib~Sp09D09	ENSG00000149657	2.1414523054666255	0.03311539451663739	0.1325345138716212	0.3295656445156348	NA	NA	NA	NA	NA	NA
Inhib~Sp09D09	ENSG00000172346	2.1414184653285324	0.03311814754631629	0.1325345138716212	0.46455496788618295	NA	NA	NA	NA	NA	NA
Inhib~Sp09D09	ENSG00000074071	2.141112332523566	0.03314306161754823	0.1325345138716212	0.15954572395796665	NA	NA	NA	NA	NA	NA
Inhib~Sp09D09	ENSG00000153982	2.140967246907951	0.03315487478304984	0.1325345138716212	0.44134862755612375	NA	NA	NA	NA	NA	NA
Inhib~Sp09D09	ENSG00000154080	2.1407165790899243	0.033175293203611796	0.13254499510998766	0.5268732630559746	NA	NA	NA	NA	NA	NA
Inhib~Sp09D09	ENSG00000232956	2.1406742188925705	0.033178744768234326	0.13254499510998766	0.333065842882683	NA	NA	NA	NA	NA	NA
Inhib~Sp09D09	ENSG00000114646	2.1395680754092425	0.03326898424166498	0.13281350610746542	0.268414017835344	CSPG5	0.9637591705316523	182	0.5777503330485754	L1~Sp09D05	0.5994758345384799
Inhib~Sp09D09	ENSG00000103037	2.139458986573952	0.033277895166073816	0.13281350610746542	0.4939286746305026	NA	NA	NA	NA	NA	NA
Inhib~Sp09D09	ENSG00000182481	2.13908367582081	0.03330856812187117	0.13285755495674978	0.38593690124922614	NA	NA	NA	NA	NA	NA
Inhib~Sp09D09	ENSG00000133985	2.1389066277666555	0.033323046138415156	0.13286619482993528	0.4400260194561779	NA	NA	NA	NA	NA	NA
Inhib~Sp09D09	ENSG00000159899	2.1372353016717263	0.033459984984067805	0.13328441017280648	0.547244016686632	NA	NA	NA	NA	NA	NA
Inhib~Sp09D09	ENSG00000131263	2.136776444017051	0.03349766572419942	0.13334935468255008	0.2554176461488779	NA	NA	NA	NA	NA	NA
Inhib~Sp09D09	ENSG00000149571	2.1363445485453227	0.03353316570624312	0.13341955504487701	0.38507885081944265	NA	NA	NA	NA	NA	NA
Inhib~Sp09D09	ENSG00000143324	2.1358196151862208	0.03357635656889309	0.1334922321712907	0.3980974217899381	NA	NA	NA	NA	NA	NA
Inhib~Sp09D09	ENSG00000100997	2.1356666721738087	0.03358894952623264	0.13349257520243377	0.15240862895307264	NA	NA	NA	NA	NA	NA
Inhib~Sp09D09	ENSG00000150551	2.135298960375655	0.03361924264876939	0.13349257520243377	0.46956439952643786	NA	NA	NA	NA	NA	NA
Inhib~Sp09D09	ENSG00000170852	2.1342096280949656	0.03370912281433373	0.13379145832929376	0.3313558631912539	NA	NA	NA	NA	NA	NA
Inhib~Sp09D09	ENSG00000189042	2.134030827415018	0.03372389527624964	0.13379145832929376	0.4914786124892447	NA	NA	NA	NA	NA	NA
Inhib~Sp09D09	ENSG00000282033	2.133484712693515	0.03376904959130708	0.13391693029279947	0.5077524342987441	NA	NA	NA	NA	NA	NA
Inhib~Sp09D09	ENSG00000187954	2.13218478219439	0.03387674071445004	0.13430130827883024	0.22012089914198435	NA	NA	NA	NA	NA	NA
Inhib~Sp09D09	ENSG00000167528	2.1313926427838576	0.033942509183486846	0.13451929624306921	0.4751554487940493	NA	NA	NA	NA	NA	NA
Inhib~Sp09D09	ENSG00000186687	2.1309637014846814	0.03397816841363984	0.1345751203582764	0.23336207897248476	NA	NA	NA	NA	NA	NA
Inhib~Sp09D09	ENSG00000165644	2.1305001404098	0.0340167418940573	0.13464240858828008	0.45325802163180523	NA	NA	NA	NA	NA	NA
Inhib~Sp09D09	ENSG00000171763	2.129038277431732	0.034138631887057395	0.13503917927169565	0.4636718474644579	NA	NA	NA	NA	NA	NA
Inhib~Sp09D09	ENSG00000166436	2.1286510632227325	0.034170980578117675	0.135124295940601	0.46881701831658285	NA	NA	NA	NA	NA	NA
Inhib~Sp09D09	ENSG00000134375	2.1281504567487612	0.034212841336224646	0.13520412052921718	0.2572140909324776	NA	NA	NA	NA	NA	NA
Inhib~Sp09D09	ENSG00000172260	2.127221926919681	0.034290601756790044	0.13542562441206477	0.22894358885536353	NA	NA	NA	NA	NA	NA
Inhib~Sp09D09	ENSG00000049860	2.1267739953394087	0.034328168385479994	0.13553108505609127	0.42595365443701777	NA	NA	NA	NA	NA	NA
Inhib~Sp09D09	ENSG00000066557	2.1264524704318863	0.034355155474382566	0.13559472309345044	0.35572486145861876	NA	NA	NA	NA	NA	NA
[truncated: 110,285 more rows]
