# Supplementary material for: APOE E4 Alzheimer’s Risk Converges on an Oligodendrocyte Subtype in the Human Entorhinal Cortex
Source: bioRxiv. 2025 Nov 20:2025.11.20.689483. Preprint. [Version 1] doi: 10.1101/2025.11.20.689483 (PMC12667772; doi:10.1101/2025.11.20.689483)
Supplement: Supplement 4 — Table S6 Cell type subcluster marker genes. snRNA-seq cell type marker genes from MeanRatio and enrichment analysis. The statistics were computed with get_mean_ratio() from DeconvoBuddies and registration_wrapper() from spatialLIBD; see package documentation for the definition of the variable names. Related to Figure 2, Fig S28. [file media-4.zip]

Archive with 2 entries (2 files):
- SuppTable_06.csv
- __MACOSX/._SuppTable_06.csv
