# Supplementary material for: APOE E4 Alzheimer’s Risk Converges on an Oligodendrocyte Subtype in the Human Entorhinal Cortex
Source: bioRxiv. 2025 Nov 20:2025.11.20.689483. Preprint. [Version 1] doi: 10.1101/2025.11.20.689483 (PMC12667772; doi:10.1101/2025.11.20.689483)
Supplement: Supplement 5 — Table S7 Spot deconvolution results. Spot deconvolution estimates from runRctd() by RCTD at the broad cell type resolution. Related to Fig S29. [file media-5.zip]

Archive with 2 entries (2 files):
- SuppTable_07.csv
- __MACOSX/._SuppTable_07.csv
