# Supplementary material for: APOE E4 Alzheimer’s Risk Converges on an Oligodendrocyte Subtype in the Human Entorhinal Cortex
Source: bioRxiv. 2025 Nov 20:2025.11.20.689483. Preprint. [Version 1] doi: 10.1101/2025.11.20.689483 (PMC12667772; doi:10.1101/2025.11.20.689483)
Supplement: Supplement 5 — Table S7 Spot deconvolution results. Spot deconvolution estimates from runRctd() by RCTD at the broad cell type resolution. Related to Fig S29. [file media-5.zip › SuppTable_07.csv]

key	SpD	Astro	Macro	Micro	OPC	Oligo	Vasc	Excit	Inhib
AAACAAGTATCTCCCA-1_Br1039	L2.3~Sp09D01	0.2467042569789914	0.0724271832106345	0	0	0.19553238608818405	0	0.48533617372219007	0
AAACAATCTACTAGCA-1_Br1039	LD~Sp09D02	0.5104973299028136	0	0	0	0	0	0.4895026700971864	0
AAACACCAATAACTGC-1_Br1039	L1~Sp09D05	0.4776612180355988	0	0	0	0.5223387819644012	0	0	0
AAACAGCTTTCAGAAG-1_Br1039	L6~Sp09D04	0.1480291301559219	0	0	0	0.2960469127026673	0	0.5559239571414109	0
AAACAGGGTCTATATT-1_Br1039	WM.uf~Sp09D07	0	0	0	0	0	0	0	0
AAACAGTGTTCCTGGG-1_Br1039	WM~Sp09D06	0	0	0	0	1	0	0	0
AAACATTTCCCGGATT-1_Br1039	L2.3~Sp09D01	0.15954059549230046	0	0	0	0.15782835128936615	0.16787060015576902	0.5147604530625643	0
AAACCGGGTAGGTACC-1_Br1039	L6~Sp09D04	0.4203779109981204	0	0	0	0.5796220890018797	0	0	0
AAACCGTTCGTCCAGG-1_Br1039	WM~Sp09D06	0.2116046973855821	0	0	0	0.7883953026144179	0	0	0
AAACCTAAGCAGCCGG-1_Br1039	L5~Sp09D03	0.09564709643781959	0	0	0	0.14634891007150214	0	0.7580039934906783	0
AAACCTCATGAAGTTG-1_Br1039	L5~Sp09D03	0.060254177047509766	0	0	0	0.08069948427397237	0.09640397937622931	0.7626423593022886	0
AAACGAAGAACATACC-1_Br1039	Vasc~Sp09D08	0.23216272735155544	0	0	0	0	0.6199513766446394	0.14788589600380517	0
AAACGAGACGGTTGAT-1_Br1039	L6~Sp09D04	0	0	0	0	0.45722936450563406	0	0.542770635494366	0
AAACGGGCGTACGGGT-1_Br1039	Inhib~Sp09D09	0.24574021030568285	0	0	0	0.3174187703092965	0	0.4368410193850207	0
AAACGGGTTGGTATCC-1_Br1039	L2.3~Sp09D01	0.19099552391820626	0	0	0	0	0.12247058095936189	0.27536457053418756	0.4111693245882443
AAACGGTTGCGAACTG-1_Br1039	WM~Sp09D06	0	0	0	0	1	0	0	0
AAACTCGGTTCGCAAT-1_Br1039	L1~Sp09D05	0.5662961408722454	0	0	0	0.4337038591277546	0	0	0
AAACTGCTGGCTCCAA-1_Br1039	WM.uf~Sp09D07	0	0	0	0	0	0	0	0
AAACTTAATTGCACGC-1_Br1039	L1~Sp09D05	0	0	0	0	1	0	0	0
AAACTTGCAAACGTAT-1_Br1039	WM.uf~Sp09D07	0	0	0	0	1	0	0	0
AAAGAATGTGGACTAA-1_Br1039	L1~Sp09D05	0.4905707306322063	0	0	0	0.24826978471779806	0.26115948464999567	0	0
AAAGACATGAAGTTTA-1_Br1039	LD~Sp09D02	0.4179738050059896	0	0	0	0	0	0.5820261949940104	0
AAAGACCCAAGTCGCG-1_Br1039	LD~Sp09D02	1	0	0	0	0	0	0	0
AAAGACTGGGCGCTTT-1_Br1039	LD~Sp09D02	0.13385886560124	0	0	0	0.13950944911561278	0.09255728284625589	0.3460540879039442	0.2880203145329472
AAAGGCCCTATAATAC-1_Br1039	Vasc~Sp09D08	0.32508768791136133	0	0	0	0.6749123120886387	0	0	0
AAAGGCTACGGACCAT-1_Br1039	WM~Sp09D06	0.13298841867961064	0	0	0	0.8670115813203895	0	0	0
AAAGGCTCTCGCGCCG-1_Br1039	L1~Sp09D05	0.2711311779079772	0	0	0.3411757457301039	0.3876930763619189	0	0	0
AAAGGGATGTAGCAAG-1_Br1039	L5~Sp09D03	0.10941621095985599	0	0	0	0.17852515127276442	0	0.3267538016088731	0.3853048361585065
AAAGGGCAGCTTGAAT-1_Br1039	L2.3~Sp09D01	0.18855886282698922	0	0	0	0.12267441878003951	0	0.4173319713500902	0.27143474704288106
AAAGTAGCATTGCTCA-1_Br1039	WM.uf~Sp09D07	0	0	0	0	1	0	0	0
AAAGTCACTGATGTAA-1_Br1039	L1~Sp09D05	0.5537912319785848	0	0	0	0.14828092260567313	0	0	0.29792784541574213
AAAGTCGACCCTCAGT-1_Br1039	L5~Sp09D03	0	0	0	0	0.13445539023024564	0	0.6198399167531967	0.24570469301655765
AAAGTGTGATTTATCT-1_Br1039	L5~Sp09D03	0.24974383438824166	0	0	0	0.23048015981188602	0	0.5197760057998724	0
AAAGTTGACTCCCGTA-1_Br1039	L5~Sp09D03	0.20859612533026256	0	0	0	0.12107944782502125	0	0.29745862247154436	0.3728658043731718
AAATAACCATACGGGA-1_Br1039	LD~Sp09D02	0.3957809192687808	0	0	0	0.19669084160517272	0	0.4075282391260466	0
AAATACCTATAAGCAT-1_Br1039	WM.uf~Sp09D07	0	0	0	0	0	0	1	0
AAATAGCTTAGACTTT-1_Br1039	Inhib~Sp09D09	0.3491083777619987	0	0	0	0.1131811638672359	0	0	0.5377104583707654
AAATAGGGTGCTATTG-1_Br1039	L6~Sp09D04	1	0	0	0	0	0	0	0
AAATCCGATACACGCC-1_Br1039	L5~Sp09D03	0.10788421480858687	0	0	0	0.21847985272349688	0	0.6736359324679163	0
AAATCGCGGAAGGAGT-1_Br1039	WM.uf~Sp09D07	0	0	0	0	1	0	0	0
AAATCGTGTACCACAA-1_Br1039	L6~Sp09D04	0.34803494748603603	0	0	0	0.3214593796868183	0	0.3305056728271456	0
AAATCTAGCCCTGCTA-1_Br1039	L2.3~Sp09D01	0.15158608551855826	0	0	0	0.1440993879234115	0	0.46282353682431954	0.24149098973371072
AAATGACTGATCAAAC-1_Br1039	L1~Sp09D05	0.5497059695588077	0	0	0	0.45029403044119226	0	0	0
AAATGCTCGTTACGTT-1_Br1039	L2.3~Sp09D01	0.1527562508678897	0	0	0	0	0.12200437585738486	0.3851634711726344	0.3400759021020911
AAATGGCATGTCTTGT-1_Br1039	L5~Sp09D03	0.09101738859062555	0	0	0	0.0992325809981247	0	0.4922609475640195	0.3174890828472302
AAATGGCCCGTGCCCT-1_Br1039	WM.uf~Sp09D07	1	0	0	0	0	0	0	0
AAATGGTCAATGTGCC-1_Br1039	L6~Sp09D04	0.21223038058245292	0	0	0	0.12894965358153204	0	0.4267160268225964	0.23210393901341866
AAATGTGGGTGCTCCT-1_Br1039	LD~Sp09D02	1	0	0	0	0	0	0	0
AAATTAACGGGTAGCT-1_Br1039	L6~Sp09D04	0.45440189125993025	0	0	0	0.18941691900827812	0	0.35618118973179164	0
AAATTAATAAGCGCGA-1_Br1039	L5~Sp09D03	0.12499658376458986	0	0	0	0.12800657174162186	0.08691520263638883	0.48426048106704833	0.17582116079035115
AAATTACACGACTCTG-1_Br1039	LD~Sp09D02	0.2880193657202187	0.12737058739467738	0	0	0	0.5846100468851039	0	0
AAATTACCTATCGATG-1_Br1039	LD~Sp09D02	0.7332075176100717	0	0	0	0.2667924823899282	0	0	0
AAATTGATAGTCCTTT-1_Br1039	WM~Sp09D06	0.2617876685995163	0	0	0	0.7382123314004837	0	0	0
AAATTTACCGAAATCC-1_Br1039	Vasc~Sp09D08	0.44568148253082085	0	0	0	0	0.554318517469179	0	0
AAATTTGCGGGTGTGG-1_Br1039	WM.uf~Sp09D07	0	0	0	0	1	0	0	0
AACAACTGGTAGTTGC-1_Br1039	Inhib~Sp09D09	0.12545467716129197	0	0	0	0.25789253924341415	0	0	0.6166527835952939
AACAATACATTGTCGA-1_Br1039	WM~Sp09D06	0	0	0	0	1	0	0	0
AACAATTACTCTACGC-1_Br1039	LD~Sp09D02	0	0	0	0	0	0	1	0
AACACACGCTCGCCGC-1_Br1039	L5~Sp09D03	0.23493585543470016	0	0	0	0.1909656011611333	0	0.5740985434041666	0
AACACGACTGTACTGA-1_Br1039	L1~Sp09D05	0.6654657816047556	0	0	0	0.3345342183952445	0	0	0
AACACGAGACGCGGCC-1_Br1039	WM.uf~Sp09D07	0	0	0	0	0	0	0	0
AACACGCGGCCGCGAA-1_Br1039	Vasc~Sp09D08	0.35865610748363913	0	0	0	0	0.29046659430984256	0	0.35087729820651836
AACAGCTGTGTGGCAA-1_Br1039	Inhib~Sp09D09	0	0	0	0	0.39017851185223157	0.2777295235115959	0	0.3320919646361726
AACAGGAAATCGAATA-1_Br1039	LD~Sp09D02	0.2766212636038397	0	0	0	0.21024087564503233	0	0.513137860751128	0
AACAGGATGGGCCGCG-1_Br1039	Inhib~Sp09D09	0.13083933781173576	0	0	0	0.2036500877438422	0	0.3151871005302517	0.35032347391417035
AACAGGTAGTATGGAT-1_Br1039	L1~Sp09D05	0.5468416008595721	0	0	0	0.4531583991404278	0	0	0
AACATAGCGTGTATCG-1_Br1039	L6~Sp09D04	0.12012908756020539	0	0	0	0.15076982378731932	0	0.7291010886524754	0
AACATATCAACTGGTG-1_Br1039	L1~Sp09D05	0.5820038154795683	0	0	0	0.4179961845204318	0	0	0
AACATTGAAGTTGATC-1_Br1039	L1~Sp09D05	0.544205717598918	0	0	0	0.455794282401082	0	0	0
AACATTGTGACTCGAG-1_Br1039	WM~Sp09D06	0.5138686369206414	0	0	0	0.48613136307935856	0	0	0
AACCAAGACTTCTCTG-1_Br1039	L5~Sp09D03	0.3004135704059081	0	0	0	0.22137274082131309	0	0.47821368877277887	0
AACCAGTATCACTCTT-1_Br1039	LD~Sp09D02	0.49437364409056567	0	0	0	0.5056263559094344	0	0	0
AACCATAGGGTTGAAC-1_Br1039	WM~Sp09D06	0	0	0	0	1	0	0	0
AACCATGGGATCGCTA-1_Br1039	L2.3~Sp09D01	0.39608558471104	0	0	0	0	0	0.60391441528896	0
AACCCAGAGACGGAGA-1_Br1039	L2.3~Sp09D01	0.17708248325833648	0	0	0	0.07902127489004536	0	0.7438962418516182	0
AACCCATCCCATGATC-1_Br1039	L6~Sp09D04	0.3969912112273418	0	0	0	0.6030087887726581	0	0	0
AACCCGACAACCCGTG-1_Br1039	WM~Sp09D06	0	0	0	0	1	0	0	0
AACCCGAGCAGAATCG-1_Br1039	L1~Sp09D05	0.38951481069112526	0	0	0	0.3724010311983575	0	0.23808415811051725	0
AACCCGCTGTATTCCA-1_Br1039	L1~Sp09D05	0.23816216212321953	0	0	0	0.39717747382847124	0.36466036404830926	0	0
AACCCTACTGTCAATA-1_Br1039	LD~Sp09D02	0.17942964907579131	0	0	0	0.20656428868733337	0	0.3562253405519213	0.257780721684954
AACCCTGGTGGAACCA-1_Br1039	L1~Sp09D05	0.3298161893190524	0	0	0	0.2590722916075448	0.4111115190734028	0	0
AACCGAGCTTGGTCAT-1_Br1039	L5~Sp09D03	0.21653472861228343	0	0	0	0.17502474472808197	0	0	0.6084405266596346
AACCGCTAAGGGATGC-1_Br1039	LD~Sp09D02	0.32463024526386786	0	0	0	0.1890552303923199	0	0.4863145243438123	0
AACCGTTGTGTTTGCT-1_Br1039	LD~Sp09D02	1	0	0	0	0	0	0	0
AACCTAAAGCCGTCCG-1_Br1039	Inhib~Sp09D09	0.11033394073814219	0	0	0	0	0	0.22060610249915177	0.6690599567627061
AACCTCGCTTTAGCCC-1_Br1039	Inhib~Sp09D09	0.36390520670539267	0	0	0	0.6360947932946074	0	0	0
AACCTTTAAATACGGT-1_Br1039	WM.uf~Sp09D07	0	0	0	0	1	0	0	0
AACCTTTACGACGTCT-1_Br1039	LD~Sp09D02	1	0	0	0	0	0	0	0
AACGAAAGTCGTCCCA-1_Br1039	WM~Sp09D06	0.25940642061625124	0	0	0	0.7405935793837488	0	0	0
AACGATAATGCCGTAG-1_Br1039	WM.uf~Sp09D07	0	0	0	0	0.5018216679538462	0	0.49817833204615375	0
AACGATAGAAGGGCCG-1_Br1039	Inhib~Sp09D09	0.18383237535764624	0	0	0	0.1421654097837016	0	0.18931077511673003	0.4846914397419222
AACGATATGTCAACTG-1_Br1039	L5~Sp09D03	0.49137717121486457	0	0	0	0.5086228287851354	0	0	0
AACGCGAACGGCAACA-1_Br1039	Vasc~Sp09D08	0.2308747193110076	0	0	0	0	0.7691252806889926	0	0
AACGCGACCTTGGGCG-1_Br1039	WM~Sp09D06	0	0	0	0	1	0	0	0
AACGCGGTCTCCAGCC-1_Br1039	LD~Sp09D02	0.2423620707501955	0	0	0	0.2770464096718991	0	0	0.48059151957790547
AACGCTGTTGCTGAAA-1_Br1039	L5~Sp09D03	0.1896126658136506	0	0	0	0.1658547952667226	0	0.3010329242171801	0.34349961470244667
AACGGACGTACGTATA-1_Br1039	LD~Sp09D02	0.5299394781134305	0	0	0	0.4700605218865696	0	0	0
AACGGCCATCTCCGGT-1_Br1039	L6~Sp09D04	0.2432623910116193	0	0	0	0.44413232608330266	0	0.31260528290507805	0
AACGTACTGTGGGTAC-1_Br1039	L6~Sp09D04	0.38077168404047657	0	0	0	0.6192283159595235	0	0	0
AACGTAGTCTACCCAT-1_Br1039	L2.3~Sp09D01	0.3885715215711264	0	0	0	0	0	0.2442592182702382	0.3671692601586354
AACGTCAGACTAGTGG-1_Br1039	LD~Sp09D02	0.2059702692588677	0	0	0	0.25244548720836635	0.2582637087531914	0.28332053477957464	0
AACGTCATCCGGCTTG-1_Br1039	WM~Sp09D06	0.2935318483444533	0	0	0	0.7064681516555467	0	0	0
AACGTCGCTGCACTTC-1_Br1039	L1~Sp09D05	0.5566077166110988	0	0	0	0.4433922833889013	0	0	0
AACGTGATGAAGGACA-1_Br1039	WM~Sp09D06	0.29929792840045605	0	0	0	0.37303570945685677	0.32766636214268713	0	0
AACGTGCGAAAGTCTC-1_Br1039	L6~Sp09D04	0.2132036020123227	0	0	0	0.1507989822936052	0	0.6359974156940721	0
AACGTTATCAGCACCT-1_Br1039	L2.3~Sp09D01	0.23404083933859274	0	0	0	0.12997039068346442	0	0.6359887699779428	0
AACTACCCGTTTGTCA-1_Br1039	L1~Sp09D05	1	0	0	0	0	0	0	0
AACTAGCGTATCGCAC-1_Br1039	L1~Sp09D05	0.39699221486778563	0	0	0	0.28268433783371727	0	0.32032344729849715	0
AACTAGGCTTGGGTGT-1_Br1039	L1~Sp09D05	0.3533586921790464	0	0	0	0.6466413078209536	0	0	0
AACTCAAGTTAATTGC-1_Br1039	L6~Sp09D04	0.34648431293841264	0	0	0	0.22079184601435392	0	0.4327238410472334	0
AACTCCAGAGCGTGTT-1_Br1039	L5~Sp09D03	1	0	0	0	0	0	0	0
AACTCGATGGCGCAGT-1_Br1039	L1~Sp09D05	0.4973461161331768	0	0	0	0.5026538838668231	0	0	0
AACTCTCAATAGAGCG-1_Br1039	Inhib~Sp09D09	0.40529056313973455	0	0	0	0	0.5947094368602656	0	0
AACTCTCAGTGTGCTC-1_Br1039	WM~Sp09D06	0.27229017524309884	0	0	0	0.7277098247569012	0	0	0
AACTGATATTAGGCCT-1_Br1039	LD~Sp09D02	0.2956278446982228	0	0	0	0.20297913728999822	0	0.5013930180117789	0
AACTGGGTCCCGACGT-1_Br1039	Inhib~Sp09D09	0.14434392439104524	0	0	0	0.17511937377582934	0	0.29911018974825837	0.3814265120848671
AACTGGGTTCGAGCCG-1_Br1039	Inhib~Sp09D09	0.34136417780803374	0	0	0	0	0	0	0.6586358221919663
AACTGGTGTGGGCCTT-1_Br1039	LD~Sp09D02	0.2304724298479474	0	0	0	0.24075453942614125	0.2230628297166281	0.30571020100928326	0
AACTTCTGCGTCTATC-1_Br1039	Inhib~Sp09D09	0.1869196135439707	0	0	0	0	0	0.19877004438859386	0.6143103420674354
AACTTGCCCGTATGCA-1_Br1039	Inhib~Sp09D09	0.229757051532621	0	0	0	0.19676273975173875	0	0.5734802087156402	0
AACTTGCGTTCTCGCG-1_Br1039	L1~Sp09D05	0.5122356671422055	0	0	0	0.16209487049585664	0	0	0.325669462361938
AACTTTACGGGAGCTT-1_Br1039	Inhib~Sp09D09	0.14646164406678927	0	0	0	0.19216374047806842	0	0.3277509353940177	0.3336236800611247
AACTTTAGCTGCTGAG-1_Br1039	L1~Sp09D05	0.5776938474570855	0	0	0	0.4223061525429145	0	0	0
AAGAAGGATCAGTTAG-1_Br1039	L1~Sp09D05	0.6354412124378536	0	0	0	0	0.36455878756214655	0	0
AAGACCCAACTGAACA-1_Br1039	WM~Sp09D06	0.15848028663199773	0	0	0	0.6007580762928103	0.240761637075192	0	0
AAGACTAACCCGTTGT-1_Br1039	L1~Sp09D05	1	0	0	0	0	0	0	0
AAGACTCACGCCCACT-1_Br1039	L2.3~Sp09D01	0.23783530147609785	0	0	0	0	0	0	0.7621646985239021
AAGACTGCAAGCTACT-1_Br1039	L6~Sp09D04	0.27540640466711974	0	0	0	0.14953762659790876	0	0.5750559687349714	0
AAGAGATGAATCGGTA-1_Br1039	LD~Sp09D02	0.1901170185617925	0	0	0	0.20320571944515503	0	0.6066772619930525	0
AAGAGCTCTTTATCGG-1_Br1039	L6~Sp09D04	0.2737250357046335	0	0	0	0.15708281609910602	0	0.5691921481962604	0
AAGAGGATGTACGCGA-1_Br1039	L6~Sp09D04	0.23583724140204362	0	0	0	0.19062189055572037	0	0.573540868042236	0
AAGAGGCATGGATCGC-1_Br1039	L6~Sp09D04	0.20310876733054087	0	0	0	0.12763003912689047	0.13130533238222294	0.5379558611603457	0
AAGAGGCCCTTTGGAA-1_Br1039	Inhib~Sp09D09	0.3468015379384164	0	0	0	0.18183902712334835	0	0	0.4713594349382353
AAGATGGCACCGGACC-1_Br1039	WM~Sp09D06	0	0	0	0	1	0	0	0
AAGATTGGCGGAACGT-1_Br1039	LD~Sp09D02	0.4485219619827103	0	0	0	0.5514780380172897	0	0	0
AAGCACCCTGCGTATC-1_Br1039	L6~Sp09D04	0.2873049353350276	0	0	0	0	0	0.7126950646649723	0
AAGCATACTCTCCTGA-1_Br1039	L1~Sp09D05	0.3002723343479146	0	0	0	0	0.6997276656520854	0	0
AAGCCACTTGCAGGTA-1_Br1039	WM~Sp09D06	0.35486201915269444	0	0	0	0.6451379808473056	0	0	0
AAGCCGAAGCGGTTTA-1_Br1039	L5~Sp09D03	0.29029191556065315	0	0	0	0	0	0.709708084439347	0
AAGCCGCCGTGAAATC-1_Br1039	WM~Sp09D06	0.1784669019787719	0	0	0	0.6321564257545459	0	0	0.18937667226668228
AAGCGCAGGGCTTTGA-1_Br1039	L6~Sp09D04	1	0	0	0	0	0	0	0
AAGCGTCCCTCATCGA-1_Br1039	WM~Sp09D06	0.4018179484506399	0	0	0	0.5981820515493601	0	0	0
AAGCTAGATCGAGTAA-1_Br1039	WM.uf~Sp09D07	0	0	0	0	0	0	0	0
AAGCTCGTGCCAAGTC-1_Br1039	L6~Sp09D04	0.5411691490954796	0	0	0	0.45883085090452036	0	0	0
AAGCTCTTTCATGGTG-1_Br1039	L6~Sp09D04	0	0	0	0	0.249426748506044	0	0.750573251493956	0
AAGGAGAACTTATAAG-1_Br1039	LD~Sp09D02	0.5729289198635451	0	0	0	0	0	0	0.4270710801364549
AAGGAGCGGTTGGTGC-1_Br1039	Inhib~Sp09D09	0.44523832085469495	0	0	0	0.5547616791453052	0	0	0
AAGGATGAGGGACCTC-1_Br1039	L5~Sp09D03	0.10675391961675591	0.07613328206675486	0	0	0	0	0.39523286382044864	0.4218799344960406
AAGGCGCGTAAAGCTT-1_Br1039	Inhib~Sp09D09	0.1605720756782187	0	0	0	0.18603490512488166	0	0	0.6533930191968996
AAGGCTGTGCTCATCG-1_Br1039	L6~Sp09D04	0.20115123619659714	0	0	0	0.2810277051674169	0	0.517821058635986	0
AAGGGAACGACTGGCT-1_Br1039	WM~Sp09D06	0.2594440338067826	0	0	0	0.7405559661932174	0	0	0
AAGGGACAGATTCTGT-1_Br1039	L2.3~Sp09D01	0.15338998780895075	0	0	0	0.10392015810479442	0	0.7426898540862549	0
AAGGGACTATGCATTC-1_Br1039	WM~Sp09D06	0.3260340531351841	0	0	0	0.6739659468648159	0	0	0
AAGGTATCCTAATATA-1_Br1039	Inhib~Sp09D09	0.14326436338606754	0	0	0	0.1634143299012456	0	0.2580519733343481	0.43526933337833873
AAGGTGATAAACCAGC-1_Br1039	L5~Sp09D03	0.20124797413816717	0	0	0	0.15643518921039734	0.1538302233368142	0.4884866133146213	0
AAGTAAGCTTCCAAAC-1_Br1039	L2.3~Sp09D01	0.17904200138916723	0	0	0	0	0	0.558342667461002	0.2626153311498308
AAGTAGAAGACCGGGT-1_Br1039	LD~Sp09D02	0.2610931307907354	0	0	0	0.406652877365651	0.33225399184361376	0	0
AAGTAGTGACGCGAGG-1_Br1039	L6~Sp09D04	0.5596636800754466	0	0	0	0.4403363199245533	0	0	0
AAGTCAATTGTCGTCA-1_Br1039	LD~Sp09D02	0.23676271465708054	0	0	0	0.15361778569910434	0	0.3275292741491529	0.28209022549466223
AAGTCTTCTGTGGCCT-1_Br1039	L6~Sp09D04	0.19089464966369984	0	0	0	0.23707203630163842	0	0.5720333140346618	0
AAGTGACGACCGAATT-1_Br1039	L6~Sp09D04	0.1709940496413296	0	0	0	0.13776008147947863	0	0.6912458688791917	0
AAGTGAGTCGGGTTTA-1_Br1039	WM~Sp09D06	0	0	0	0	1	0	0	0
AAGTGCAAAGGTAGAC-1_Br1039	L5~Sp09D03	0.053609426818432546	0	0	0	0.06479010081588613	0	0.506259916455698	0.3753405559099833
AAGTGCCTTGACTGTA-1_Br1039	LD~Sp09D02	0.5918469421726903	0	0	0	0.40815305782730965	0	0	0
AAGTGCGTTAGAATCT-1_Br1039	WM.uf~Sp09D07	0	0	0	0	0	0	0	0
AAGTGCTTCTCTATTG-1_Br1039	WM~Sp09D06	0	0	0	0	1	0	0	0
AAGTGTTTGGAGACGG-1_Br1039	L6~Sp09D04	0	0	0	0	0.27454152381281477	0	0.7254584761871853	0
AAGTTCACTCCAAGCT-1_Br1039	LD~Sp09D02	0.511540173399285	0	0	0	0	0.4884598266007149	0	0
AAGTTCGGCCAACAGG-1_Br1039	WM.uf~Sp09D07	0	0	0	0	0	0	0	0
AAGTTGTGATGTTATA-1_Br1039	Inhib~Sp09D09	0.3281902501704444	0	0	0	0	0	0	0.6718097498295557
AAGTTTACTAATGGCA-1_Br1039	LD~Sp09D02	1	0	0	0	0	0	0	0
AAGTTTATGGGCCCAA-1_Br1039	WM.uf~Sp09D07	0	0	0	0	0	0	0	0
AATAACAACGCTCGGC-1_Br1039	L6~Sp09D04	0.12037611329902682	0	0	0	0.2232657572766697	0.11492504157573451	0.34747143798492647	0.1939616498636425
AATAACACTAGAACAA-1_Br1039	L1~Sp09D05	0.3515838692771417	0	0	0	0.6484161307228583	0	0	0
AATAACGTCGCGCCCA-1_Br1039	Vasc~Sp09D08	0.5290301382940478	0	0	0	0.4709698617059522	0	0	0
AATAAGTCCTCGAGAC-1_Br1039	L1~Sp09D05	0.347515755946434	0	0	0	0.171886488210184	0	0	0.48059775584338194
AATACAATGTTTCAGG-1_Br1039	L2.3~Sp09D01	0.1761720397455929	0	0	0	0	0	0.8238279602544071	0
AATACCGGAGGGCTGT-1_Br1039	WM~Sp09D06	0	0	0	0	1	0	0	0
AATACCTGATGTGAAC-1_Br1039	LD~Sp09D02	0.2721342651196404	0	0	0	0.10787975397874341	0	0.345137325604684	0.2748486552969322
AATAGAACAGAGTGGC-1_Br1039	WM~Sp09D06	0.30066685568862667	0	0	0	0.6993331443113733	0	0	0
AATAGAATCTGTTTCA-1_Br1039	L6~Sp09D04	0.21874232885025693	0	0	0	0.20265426927809796	0	0.5786034018716452	0
AATAGGCACGACCCTT-1_Br1039	WM~Sp09D06	0	0	0	0	1	0	0	0
AATAGTCCGTCCCGAC-1_Br1039	L1~Sp09D05	0.7103207486164311	0	0	0	0.2896792513835689	0	0	0
AATAGTCGCGAGTCGG-1_Br1039	LD~Sp09D02	0.22513255325957798	0	0	0	0.13188286778159247	0	0.6429845789588295	0
AATATCAAGGTCGGAT-1_Br1039	LD~Sp09D02	0.4155683507598624	0	0	0	0.5844316492401375	0	0	0
AATATCCTAGCAAACT-1_Br1039	L6~Sp09D04	0.31725614599468965	0	0	0	0.6827438540053105	0	0	0
AATATCGAATCAATGC-1_Br1039	L1~Sp09D05	0.6147621590596695	0	0	0	0.3852378409403305	0	0	0
AATATTGGAGTATTGA-1_Br1039	L5~Sp09D03	0	0	0	0	0.1761270330199528	0.27659851826949766	0.5472744487105495	0
AATCAGACTGCAGGAC-1_Br1039	L1~Sp09D05	0.5519057837243856	0	0	0	0	0	0.44809421627561435	0
AATCAGGTTTCATTTA-1_Br1039	L1~Sp09D05	0.49109942763495	0	0	0	0.5089005723650499	0	0	0
AATCATGTAAAGACTC-1_Br1039	LD~Sp09D02	0.6512907693818994	0	0	0	0.3487092306181005	0	0	0
AATCCAAGGGCCTGAG-1_Br1039	LD~Sp09D02	0.32048265617099864	0	0	0	0.15335195610596133	0	0.52616538772304	0
AATCCATGCAAGGGTG-1_Br1039	Vasc~Sp09D08	0.2900106500511651	0.20053254807401666	0	0	0	0.5094568018748182	0	0
AATCCCGCTCAGAGCC-1_Br1039	WM~Sp09D06	0.15248600487007474	0	0	0	0.8475139951299253	0	0	0
AATCGAGGTCTCAAGG-1_Br1039	L6~Sp09D04	0.14449290979212923	0	0	0	0.20713940385025117	0	0	0.6483676863576195
AATCGCCTCAGCGCCA-1_Br1039	L6~Sp09D04	0.18792803598118205	0	0	0	0.16250235127449214	0	0.6495696127443259	0
AATCGGGACACTACGA-1_Br1039	L1~Sp09D05	0.3015491047209294	0	0	0	0.6984508952790707	0	0	0
AATCGGTATAGCCCTC-1_Br1039	L1~Sp09D05	0.6689272628485502	0	0	0	0.3310727371514497	0	0	0
AATCGTGAGCCGAGCA-1_Br1039	L5~Sp09D03	0.06169962296918259	0	0	0	0.09326179200545198	0	0.8450385850253654	0
AATCTAGGTTTACTTG-1_Br1039	WM.uf~Sp09D07	0	0	0	0	0	0	0	0
AATCTCTACTGTGGTT-1_Br1039	L5~Sp09D03	0.09134860641845537	0	0	0	0.11123751441785233	0	0.45140607089117557	0.3460078082725168
AATCTGCGTTGGGACG-1_Br1039	LD~Sp09D02	0.6897598309567408	0	0	0	0.3102401690432592	0	0	0
AATCTGGCTTTCTAGT-1_Br1039	WM.uf~Sp09D07	0	0	0	0	0	0	0	0
AATCTGGGTAGACCCT-1_Br1039	Vasc~Sp09D08	0.3703121367938973	0	0	0	0	0	0	0.6296878632061027
AATGACAGCAATGTCT-1_Br1039	WM.uf~Sp09D07	0	0	0	0	1	0	0	0
AATGACGTAGGATGTC-1_Br1039	L6~Sp09D04	0	0	0	0	0.30252498370771863	0	0.6974750162922815	0
AATGACTGTCAGCCGG-1_Br1039	Inhib~Sp09D09	0.11869081975490885	0	0	0	0.09514993376334005	0	0.2819833374495365	0.5041759090322147
AATGAGTTCGCATATG-1_Br1039	L1~Sp09D05	0.4553845623148655	0	0	0	0	0	0	0.5446154376851345
AATGATGATACGCTAT-1_Br1039	L5~Sp09D03	0.17209908430094098	0	0	0	0.08825683012822619	0	0.31945748561705306	0.4201865999537798
AATGCAACCGGGTACC-1_Br1039	L5~Sp09D03	0.12256444403535664	0	0	0	0.14764242768002933	0	0.41339591517217217	0.3163972131124419
AATGCACCAAGCAATG-1_Br1039	LD~Sp09D02	0.5686772237067429	0	0	0	0.4313227762932571	0	0	0
AATGGTCCACCGTTCA-1_Br1039	LD~Sp09D02	0.15369652187916957	0	0	0	0.1404122848385051	0	0.7058911932823253	0
AATGGTTCTCACAAGC-1_Br1039	L2.3~Sp09D01	0.22866147176497928	0	0	0	0.11123088033481215	0	0.6601076479002086	0
AATGTATGGCACTGTA-1_Br1039	WM~Sp09D06	0	0	0	0	1	0	0	0
AATGTGCCCGAGGTGT-1_Br1039	WM.uf~Sp09D07	0	0	0	0	1	0	0	0
AATGTGCTAATCTGAG-1_Br1039	WM~Sp09D06	0	0	0	0	1	0	0	0
AATGTTAAGACCCTGA-1_Br1039	L6~Sp09D04	0.24648850872261177	0	0	0	0.15889653112901755	0	0.5946149601483707	0
AATGTTGTCGTGAGAC-1_Br1039	L1~Sp09D05	0.4240033992220465	0	0	0	0	0	0	0.5759966007779536
AATTAAAGGTCGGCGT-1_Br1039	L6~Sp09D04	0.18394780028332686	0	0	0	0.2626180538592411	0.2112816218156616	0.34215252404177054	0
AATTAACGGATTTCCA-1_Br1039	WM.uf~Sp09D07	0	0	0	0	0	0	0	0
AATTACGAGACCCATC-1_Br1039	Vasc~Sp09D08	0	0	0	0	0	1	0	0
AATTACTCGTACGCTC-1_Br1039	LD~Sp09D02	0.26906062288845994	0	0	0	0	0.25760966809867586	0.4733297090128642	0
AATTAGCGCTGCAGCG-1_Br1039	WM.uf~Sp09D07	1	0	0	0	0	0	0	0
AATTATACCCAGCAAG-1_Br1039	L5~Sp09D03	0.2135297901037939	0	0	0	0.2599911903985127	0	0.5264790194976934	0
AATTCATAAGGGATCT-1_Br1039	L2.3~Sp09D01	0.1536654789130991	0	0	0	0.10868700893222154	0	0.41382642971431677	0.3238210824403626
AATTCATTGTCATGCA-1_Br1039	WM.uf~Sp09D07	0	0	0	0	1	0	0	0
AATTCCAAGCATGTAC-1_Br1039	WM~Sp09D06	0.1535988808880397	0	0	0	0.8464011191119604	0	0	0
AATTCGATTCGAGGAT-1_Br1039	L6~Sp09D04	0	0	0	0	0	0	0	0
AATTCTAGAGTTAGGC-1_Br1039	WM.uf~Sp09D07	0	0	0	0	1	0	0	0
AATTGAACGCTCTGGT-1_Br1039	L6~Sp09D04	0.20647097065058728	0	0	0	0.16122684994810957	0	0.6323021794013032	0
AATTGCAGCAATCGAC-1_Br1039	Inhib~Sp09D09	0.19869097769734362	0	0	0	0.17281284662570462	0	0	0.6284961756769517
AATTGCGTGGATTACA-1_Br1039	WM~Sp09D06	0.17994919803302983	0	0	0	0.5821248346107014	0.23792596735626875	0	0
AATTTGGGACATAGTA-1_Br1039	WM.uf~Sp09D07	0	0	0	0	0	0	1	0
AATTTGGTTCCAAAGA-1_Br1039	LD~Sp09D02	0.2596873120243305	0	0	0	0.1857972366148854	0	0	0.5545154513607841
ACAAACCATGCGTCCT-1_Br1039	WM~Sp09D06	0.41815704304273255	0	0	0	0.5818429569572675	0	0	0
ACAAACCGACAAGGCG-1_Br1039	L2.3~Sp09D01	0.2510983301379952	0	0	0	0.167387208599959	0	0.5815144612620459	0
ACAAACTCCATCAGAG-1_Br1039	WM~Sp09D06	0	0	0	0	1	0	0	0
ACAAAGAAGGTAGGCC-1_Br1039	L6~Sp09D04	0.3194573089544401	0	0	0	0.34316612950479947	0	0.33737656154076046	0
ACAAAGCATGACCTAG-1_Br1039	LD~Sp09D02	0.21655032560457058	0	0	0	0.20573623008569744	0	0.32214719551689797	0.25556624879283407
ACAAATCGCACCGAAT-1_Br1039	L6~Sp09D04	0.184838242868562	0	0	0	0.16913289291149372	0	0.6460288642199442	0
ACAAATGGTAGTGTTT-1_Br1039	L6~Sp09D04	0.15178070915817654	0	0	0	0.10524376123330038	0	0.35374153024432525	0.3892339993641979
ACAACAGCATGAGCTA-1_Br1039	L6~Sp09D04	0.20092635868407682	0	0	0	0.12438116330746281	0	0.3523368287038098	0.3223556493046506
ACAACGGTCCCTGCGA-1_Br1039	Inhib~Sp09D09	0.11463167213664374	0	0	0	0.11952246468155801	0	0	0.7658458631817983
ACAAGCAGTGCCTAGC-1_Br1039	LD~Sp09D02	0.27091580727588227	0	0	0	0.28779850105606813	0	0.4412856916680496	0
ACAAGGAAATCCGCCC-1_Br1039	L6~Sp09D04	1	0	0	0	0	0	0	0
ACAAGGACAAGAGGTT-1_Br1039	LD~Sp09D02	0.4058768729839065	0	0	0	0.5941231270160935	0	0	0
ACAAGGATGCTTTAGG-1_Br1039	L5~Sp09D03	0.09471843874711733	0	0	0	0.09216317054317538	0	0.8131183907097072	0
ACAAGGGCAGGCTCTG-1_Br1039	L6~Sp09D04	1	0	0	0	0	0	0	0
ACAAGTAATTGTAAGG-1_Br1039	WM~Sp09D06	0	0	0	0	1	0	0	0
ACAATAGTCGTACGTT-1_Br1039	L6~Sp09D04	0.5056183609347275	0	0	0	0.4943816390652725	0	0	0
ACAATCCATTTAAACC-1_Br1039	L6~Sp09D04	0.13612430236511888	0	0	0	0.1379349602049089	0	0.7259407374299722	0
ACAATCGATCTTTATA-1_Br1039	LD~Sp09D02	1	0	0	0	0	0	0	0
ACAATGAATACGGAGA-1_Br1039	WM~Sp09D06	0	0	0	0	1	0	0	0
ACAATTGTGTCTCTTT-1_Br1039	L5~Sp09D03	0.19024400826384938	0	0	0	0.24020545584115113	0	0.5695505358949995	0
ACAATTTAGGAGGCTC-1_Br1039	Inhib~Sp09D09	0.0886550511058111	0	0	0	0.11354962608913835	0	0.3034984097140205	0.4942969130910301
ACAATTTGAGCAGTGG-1_Br1039	LD~Sp09D02	0.19364400079059535	0	0	0	0.12521057012691794	0	0.32088513925327433	0.3602602898292123
ACACAAAGACGGGTGG-1_Br1039	LD~Sp09D02	0.22332534381686422	0	0	0	0.17473228945167354	0.23595707842152092	0.3659852883099413	0
ACACACCAGGACCAGT-1_Br1039	L6~Sp09D04	0.09238528973424764	0	0	0	0.12311573363550558	0.1240291211412074	0.3896593606330514	0.27081049485598796
ACACACTTTCTACACG-1_Br1039	LD~Sp09D02	0.6639829045797012	0	0	0	0.3360170954202989	0	0	0
ACACATGATCAAATCT-1_Br1039	L1~Sp09D05	0.4052635387442976	0	0	0	0.5947364612557023	0	0	0
ACACATTTCCGTAGAC-1_Br1039	WM.uf~Sp09D07	1	0	0	0	0	0	0	0
ACACCCAGCATGCAGC-1_Br1039	L5~Sp09D03	0.5165327318564029	0	0	0	0.48346726814359714	0	0	0
ACACCCGAGAAATCCG-1_Br1039	L2.3~Sp09D01	0.22468114490209032	0	0	0	0.15474190911903873	0	0.6205769459788709	0
ACACCGGTCTGACCGC-1_Br1039	WM~Sp09D06	0.3531055068732318	0	0	0	0.6468944931267682	0	0	0
ACACCTTAAGTAGGGC-1_Br1039	Inhib~Sp09D09	0.5545036483303643	0	0	0	0.44549635166963575	0	0	0
ACACGAGACTCCTTCT-1_Br1039	L6~Sp09D04	0.16084520874176897	0	0	0	0.08513600188255421	0	0.7540187893756769	0
ACACGGCACTATGCAT-1_Br1039	L1~Sp09D05	0.48189019850287573	0	0	0	0.5181098014971243	0	0	0
ACACGGGAACTTAGGG-1_Br1039	L5~Sp09D03	0.1291395118293536	0	0	0	0.15077260834991985	0	0.7200878798207265	0
ACACGTAGGCCACAAG-1_Br1039	L1~Sp09D05	0.3122265075424483	0	0	0	0.15693168591198658	0	0	0.5308418065455652
ACACTCCAATGTCACT-1_Br1039	Inhib~Sp09D09	0.4184430568864422	0	0	0	0	0	0	0.5815569431135578
ACACTGATCAAGGTGT-1_Br1039	WM~Sp09D06	0.46031901502507877	0	0	0	0.5396809849749213	0	0	0
ACACTGGGACAGTCGT-1_Br1039	L1~Sp09D05	1	0	0	0	0	0	0	0
ACAGAACTGAGAACAA-1_Br1039	WM.uf~Sp09D07	0	0	0	0	0	0	0	0
ACAGATTAGGTTAGTG-1_Br1039	Vasc~Sp09D08	0.48450907715557445	0	0	0	0.5154909228444255	0	0	0
ACAGCATAGAGCCAGT-1_Br1039	LD~Sp09D02	1	0	0	0	0	0	0	0
ACAGCGACATTCTCAT-1_Br1039	LD~Sp09D02	0.30921639244142923	0	0	0	0.16328500337504687	0	0.5274986041835239	0
ACAGCGCACCCGCAGC-1_Br1039	L1~Sp09D05	0.36046370768058156	0	0	0	0.34926950823364883	0	0	0.29026678408576967
ACAGGCACGGATCCTT-1_Br1039	L5~Sp09D03	0.13300361878158531	0	0	0	0.22536407969100647	0	0.6416323015274082	0
ACAGGCTTGCCCGACT-1_Br1039	L5~Sp09D03	0.14494018541761172	0	0	0	0.10274531065097783	0	0.7523145039314104	0
ACAGGTGGAGGTGAGG-1_Br1039	L1~Sp09D05	0.4430541273012765	0	0	0	0.5569458726987234	0	0	0
ACAGTAATACAACTTG-1_Br1039	WM.uf~Sp09D07	0	0	0	0	1	0	0	0
ACATAAGTCGTGGTGA-1_Br1039	WM.uf~Sp09D07	0	0	0	0	1	0	0	0
ACATAATAAGGCGGTG-1_Br1039	Inhib~Sp09D09	0.1796235673234464	0	0	0	0.2004283707903627	0	0	0.619948061886191
ACATACAATCAAGCGG-1_Br1039	LD~Sp09D02	0.19671864287056634	0	0	0	0.09478047472768635	0	0.3573489305460113	0.351151951855736
ACATCAGCTGGGACGC-1_Br1039	Inhib~Sp09D09	0.1411855838880316	0	0	0	0.23833892823691122	0	0.3032800617835592	0.317195426091498
ACATCCCGGCCATACG-1_Br1039	L1~Sp09D05	0.4774421766200944	0	0	0	0.5225578233799056	0	0	0
ACATCCTGGTAACTGT-1_Br1039	LD~Sp09D02	0.15851329588808996	0	0	0	0.2775399126735158	0	0.23706950251284872	0.3268772889255456
ACATCGATCGTTTACC-1_Br1039	L6~Sp09D04	0	0	0	0	1	0	0	0
ACATCGCAATATTCGG-1_Br1039	WM~Sp09D06	0.47578329722427654	0	0	0	0.5242167027757235	0	0	0
ACATCGGTCAGCCGCG-1_Br1039	L6~Sp09D04	0.1478427024648915	0	0	0	0.579681461895055	0	0.27247583564005357	0
ACATCGTATGCAATGG-1_Br1039	L6~Sp09D04	0.25398890951248343	0	0	0	0.16893093803503503	0	0.5770801524524816	0
ACATCGTTAACCTAGT-1_Br1039	L1~Sp09D05	0.347828284567399	0	0	0	0.2263280924504647	0	0	0.42584362298213624
ACATCTCAACGCGTAA-1_Br1039	L1~Sp09D05	0.34984777935383143	0	0	0	0	0.2375570543746279	0	0.4125951662715407
ACATGCTTACGGCAGC-1_Br1039	WM~Sp09D06	0.31292524929564847	0	0	0	0.6870747507043516	0	0	0
ACATGGCGCCAAAGTA-1_Br1039	LD~Sp09D02	0.21664753826912198	0	0	0	0.15036820108153903	0.15035741543526532	0	0.4826268452140736
ACATTAGTTTATATCC-1_Br1039	L1~Sp09D05	0.30379049849157874	0	0	0	0.6962095015084213	0	0	0
ACATTCGCGCGGAATA-1_Br1039	WM~Sp09D06	0	0	0	0	1	0	0	0
ACATTTGAAACCTAAC-1_Br1039	LD~Sp09D02	0.17028993180611532	0	0	0	0.1199336689791101	0	0.3280413428841445	0.38173505633063004
ACCAAACTAGAAATCC-1_Br1039	LD~Sp09D02	0.3488032965040032	0	0	0	0	0	0	0.6511967034959969
ACCAACCGCACTCCAC-1_Br1039	LD~Sp09D02	0.42310821980611246	0	0	0	0.18300208059175405	0	0.3938896996021334	0
ACCAACGCTTATTTAT-1_Br1039	WM~Sp09D06	0.33097708666719333	0	0	0	0.6690229133328066	0	0	0
ACCAAGAACGCGTGTC-1_Br1039	LD~Sp09D02	0.20728488565383124	0	0	0	0.24192763229212283	0	0	0.5507874820540459
ACCAAGTCATCGGCAG-1_Br1039	L1~Sp09D05	0.6210581508313903	0	0	0	0.3789418491686097	0	0	0
ACCAATATGCAAGTTA-1_Br1039	L6~Sp09D04	0.3406711133960532	0	0	0	0	0	0.6593288866039467	0
ACCACAACTCAGAACA-1_Br1039	Vasc~Sp09D08	0.18926357595830628	0	0	0	0.1622885119110246	0.6484479121306691	0	0
ACCACAAGTTTCTATC-1_Br1039	L5~Sp09D03	0.2514345301472824	0	0	0	0.155478777560697	0	0.5930866922920206	0
ACCACACGGTTGATGG-1_Br1039	L6~Sp09D04	0	0	0	0	0	0	0	0
ACCACGTGCAGCTATA-1_Br1039	WM.uf~Sp09D07	0	0	0	0	0.5216935999118468	0	0.4783064000881531	0
ACCAGACCATAACAAC-1_Br1039	L5~Sp09D03	0.13934727002734434	0	0	0	0.18784966660012975	0.14272511084146222	0.2984472049297116	0.23163074760135208
ACCAGCCCGGTCTTTG-1_Br1039	L1~Sp09D05	1	0	0	0	0	0	0	0
ACCAGGAGTGTGATCT-1_Br1039	L1~Sp09D05	0.5311163958691488	0	0	0	0	0.46888360413085106	0	0
ACCAGTGCGGGAGACG-1_Br1039	LD~Sp09D02	0.22557297228544734	0	0	0	0.22765588207535972	0	0.5467711456391928	0
ACCATATCCGCAATAA-1_Br1039	L6~Sp09D04	0.26787476016710615	0	0	0	0.3066847704208145	0	0.42544046941207936	0
ACCATCCGCCAACTAG-1_Br1039	WM.uf~Sp09D07	0	0	0	0	0	0	0	0
ACCATCGTATATGGTA-1_Br1039	L6~Sp09D04	0.424563767841138	0	0	0	0.5754362321588621	0	0	0
ACCCAACGCCCGTGGC-1_Br1039	Inhib~Sp09D09	0.3063702389798933	0	0	0	0.23672241858074944	0	0.4569073424393573	0
ACCCACCTACATGCTC-1_Br1039	LD~Sp09D02	0.39848174995970637	0	0	0	0.1298062998910443	0	0.4717119501492492	0
ACCCATCTTGAGGGTA-1_Br1039	L6~Sp09D04	0.30084429400664414	0	0	0	0	0	0.6991557059933559	0
ACCCATTTGTCCCTCT-1_Br1039	LD~Sp09D02	0.28594722464097716	0	0	0	0.1568788663563085	0	0.5571739090027144	0
ACCCGAGCGAAATTAC-1_Br1039	WM~Sp09D06	0.4712759961317473	0	0	0	0.5287240038682527	0	0	0
ACCCGATTGGTTCCGA-1_Br1039	WM~Sp09D06	0	0	0	0	1	0	0	0
ACCCGGAAACTCCCAG-1_Br1039	WM.uf~Sp09D07	0	0	0	0	0	0	0	0
ACCCGGATGACGCATC-1_Br1039	LD~Sp09D02	0.18218793996777394	0	0	0	0.19396123273610738	0.11090596990656884	0.2896783002809289	0.22326655710862103
ACCCGGTTACACTTCC-1_Br1039	L6~Sp09D04	0.25606076357152946	0	0	0	0.35100592795329705	0	0.39293330847517355	0
ACCCGTGTCATCAGTA-1_Br1039	Inhib~Sp09D09	0.1421900133201381	0	0	0	0.46123349266918	0	0	0.39657649401068196
ACCCTATAGGACTGAG-1_Br1039	L1~Sp09D05	1	0	0	0	0	0	0	0
ACCCTATGCCATATCG-1_Br1039	L1~Sp09D05	0.3830999810884594	0	0	0	0.6169000189115407	0	0	0
ACCCTCCCGTCAGGGC-1_Br1039	L2.3~Sp09D01	0.23621821418983968	0	0	0	0	0.24844916951122556	0.5153326162989348	0
ACCCTCCCTTGCTATT-1_Br1039	L6~Sp09D04	0.2684956691043289	0	0	0	0.12533394595801192	0	0.6061703849376592	0
ACCCTTCATCTGCGAA-1_Br1039	LD~Sp09D02	0.25846612821251386	0	0	0	0	0	0	0.7415338717874861
ACCCTTTAGTTCTCCA-1_Br1039	Vasc~Sp09D08	1	0	0	0	0	0	0	0
ACCGAAAGGGCCCTGC-1_Br1039	L1~Sp09D05	0.5841973033055963	0	0	0	0.41580269669440373	0	0	0
ACCGAAGAGTCTGGTT-1_Br1039	WM.uf~Sp09D07	0	0	0	0	1	0	0	0
ACCGACACATCTCCCA-1_Br1039	WM.uf~Sp09D07	0	0	0	0	0	0	0	0
ACCGACTGAGTCCCAC-1_Br1039	L6~Sp09D04	0.19224572645069635	0	0	0	0.128957750616561	0	0.47844228825418744	0.20035423467855515
ACCGAGTCTCCTTATT-1_Br1039	L6~Sp09D04	0	0	0	0	0	0.6430487334263782	0.35695126657362164	0
ACCGATGGTAGCATCG-1_Br1039	L5~Sp09D03	0.14520778667969975	0	0	0	0	0.16310192958909114	0.6916902837312091	0
ACCGCAATAACTGCCT-1_Br1039	L6~Sp09D04	0	0	0	0	0.1724738376246129	0	0.8275261623753871	0
ACCGCGGTGGAAGTCG-1_Br1039	LD~Sp09D02	0.6117315336773147	0	0	0	0.38826846632268536	0	0	0
ACCGCTAGTCATTGGT-1_Br1039	WM~Sp09D06	0	0	0	0	1	0	0	0
ACCGGGCCTTTGTTGA-1_Br1039	LD~Sp09D02	0.19207390533348226	0	0	0	0.14217223961345013	0.1532374335447792	0.5125164215082884	0
ACCGGTCAGGTACACC-1_Br1039	WM.uf~Sp09D07	0	0	0	0	1	0	0	0
ACCGTGACCACGTGGG-1_Br1039	WM~Sp09D06	0.2929133602813365	0	0	0	0.7070866397186635	0	0	0
ACCGTTCCCGCTCTGA-1_Br1039	L1~Sp09D05	1	0	0	0	0	0	0	0
ACCTAAGTACCTTTCA-1_Br1039	WM.uf~Sp09D07	0	0	0	0	0	0	0	0
ACCTAATCGACTTCCT-1_Br1039	LD~Sp09D02	0.5627860152031541	0	0	0	0.437213984796846	0	0	0
ACCTACTATAAATCTA-1_Br1039	WM~Sp09D06	0.17833195166349508	0	0	0	0.821668048336505	0	0	0
ACCTCAGCGAGGCGCA-1_Br1039	LD~Sp09D02	0.22387815853226575	0	0	0	0.1339019252969104	0	0.3929088428323957	0.24931107333842825
ACCTCCGCCCTCGCTG-1_Br1039	L5~Sp09D03	0.2457443770881695	0	0	0	0	0	0.7542556229118303	0
ACCTCGAACTTATGCT-1_Br1039	WM~Sp09D06	0	0	0	0	1	0	0	0
ACCTGCGTGTCATGTT-1_Br1039	WM.uf~Sp09D07	0	0	0	0	0	0	0	0
ACCTTTCCTTTAGAAG-1_Br1039	L2.3~Sp09D01	0.22616435913322838	0	0	0	0	0	0.7738356408667716	0
ACGAAATGGGCGGCAC-1_Br1039	Inhib~Sp09D09	0.1854266251476272	0	0	0	0.23147185623774888	0	0.5831015186146239	0
ACGACTCTAGGGCCGA-1_Br1039	L5~Sp09D03	0.1261119306061529	0	0	0	0.07981622057933623	0	0.3912614356417203	0.40281041317279065
ACGACTGGTCATACTC-1_Br1039	WM~Sp09D06	0	0	0	0	1	0	0	0
ACGAGAACCCATCACG-1_Br1039	L1~Sp09D05	0.40816960908650474	0	0	0	0	0	0	0.5918303909134953
ACGAGATATTTGCTTA-1_Br1039	WM~Sp09D06	0.32037093810585415	0	0	0	0.6796290618941458	0	0	0
ACGAGGATACCACTCT-1_Br1039	WM.uf~Sp09D07	0	0	0	0	1	0	0	0
ACGAGGTTTACAACGT-1_Br1039	WM.uf~Sp09D07	0	0	0	0	1	0	0	0
ACGATACATAGAACTA-1_Br1039	Inhib~Sp09D09	0.16010080568412074	0	0	0	0.1304627311036143	0	0.3820463453425666	0.3273901178696984
ACGATCATACATAGAG-1_Br1039	Inhib~Sp09D09	0.11999546734816721	0	0	0	0.1357595566031472	0	0.40164314517658695	0.3426018308720987
ACGATCATCTTGTAAA-1_Br1039	Inhib~Sp09D09	0.19149309764096306	0	0	0	0.11700045549365419	0	0.28746042438982594	0.4040460224755568
ACGATGCATATGTTAT-1_Br1039	L6~Sp09D04	0.3145330069464394	0	0	0	0.3715186657568428	0.3139483272967178	0	0
ACGATGGATCCGATGC-1_Br1039	L1~Sp09D05	0.589556105200116	0	0	0	0.410443894799884	0	0	0
ACGCAAACTAATAGAT-1_Br1039	WM~Sp09D06	0.10794586070393682	0	0	0	0.6042280798344806	0	0.2878260594615826	0
ACGCATACGTTTACTA-1_Br1039	Inhib~Sp09D09	0.11898132706136551	0	0	0	0.07546022127890227	0	0	0.8055584516597323
ACGCATTCGTGAGTAC-1_Br1039	L6~Sp09D04	1	0	0	0	0	0	0	0
ACGCCACTCGAAACAG-1_Br1039	WM.uf~Sp09D07	0	0	0	0	1	0	0	0
ACGCCAGATGATTTCT-1_Br1039	LD~Sp09D02	0.21300581354346493	0	0	0	0.15300179045067577	0	0.6339923960058592	0
ACGCCAGTGCGTTTGC-1_Br1039	LD~Sp09D02	0.24621621825189513	0	0	0	0	0.16892331533431262	0	0.5848604664137923
ACGCCCAGCTGTCGAT-1_Br1039	L1~Sp09D05	0.42654839017262675	0	0	0	0	0	0	0.5734516098273732
ACGCCGCTAGACGACC-1_Br1039	WM.uf~Sp09D07	0	0	0	0	1	0	0	0
ACGCGAAGTCAGACGA-1_Br1039	L1~Sp09D05	0.43433683430008796	0	0	0	0.565663165699912	0	0	0
ACGCGCTACACAGGGT-1_Br1039	L6~Sp09D04	0.15830288626001524	0	0	0	0.19288456453433583	0	0.648812549205649	0
ACGCGGGCCAAGGACA-1_Br1039	L6~Sp09D04	0.20639615050402074	0	0	0	0.23576259619388842	0	0.25174239214764593	0.306098861154445
ACGCGTTTCTTAAGAG-1_Br1039	LD~Sp09D02	0.13963351514898403	0	0	0	0.12024539880019902	0.12172108056243318	0.39387043184960674	0.2245295736387771
ACGCTAGTGATACACT-1_Br1039	LD~Sp09D02	1	0	0	0	0	0	0	0
ACGCTGTGAGGCGTAG-1_Br1039	L6~Sp09D04	0.11294831429530534	0	0	0	0.15664393676268265	0	0.48926314237430124	0.24114460656771075
ACGCTTAGTGTCTCTC-1_Br1039	L1~Sp09D05	1	0	0	0	0	0	0	0
ACGGAACACGAGTGCC-1_Br1039	LD~Sp09D02	0.6756790704416739	0	0	0	0.32432092955832614	0	0	0
ACGGAATTTAGCAAAT-1_Br1039	LD~Sp09D02	0.3888134081426388	0	0	0	0	0	0.6111865918573612	0
ACGGACGCAGCGACAA-1_Br1039	WM~Sp09D06	0.2572917187519465	0	0	0	0.7427082812480534	0	0	0
ACGGACTCTCAAAGCG-1_Br1039	WM.uf~Sp09D07	0	0	0	0	0	0	1	0
ACGGATGGTGCGGATA-1_Br1039	L6~Sp09D04	0.15684056662220694	0	0	0	0.15870257936958712	0	0.6844568540082059	0
ACGGCACTTGCTTGGG-1_Br1039	WM~Sp09D06	0.5016038875185355	0	0	0	0.4983961124814646	0	0	0
ACGGCCAACATGGACT-1_Br1039	L6~Sp09D04	0.18785922433544802	0	0	0	0.3425726553378983	0	0.4695681203266537	0
ACGGCGACGATGGGAA-1_Br1039	L6~Sp09D04	0.19788928203519232	0	0	0	0.2723187737090057	0	0.529791944255802	0
ACGGCGGGTTGCCCTG-1_Br1039	L1~Sp09D05	0.5645438172783176	0	0	0	0.14716481857181443	0	0	0.28829136414986795
ACGGCTGGATGTAGAA-1_Br1039	WM.uf~Sp09D07	0	0	0	0	1	0	0	0
ACGGGAGTGTCGGCCC-1_Br1039	L1~Sp09D05	0.4478351194294057	0	0	0	0	0	0	0.5521648805705943
ACGGGTCATGTGACTT-1_Br1039	L2.3~Sp09D01	0.36509443619211224	0	0	0	0	0	0.6349055638078877	0
ACGGTACAGTTCAATG-1_Br1039	L5~Sp09D03	0.18707805829371035	0	0	0	0.12840246320014642	0	0.33624066431828514	0.3482788141878581
ACGGTCACCGAGAACA-1_Br1039	WM~Sp09D06	0.20383736598527447	0	0	0	0.7961626340147255	0	0	0
ACGTACAGATTTCTCT-1_Br1039	LD~Sp09D02	0.4903719177598533	0	0	0	0	0.5096280822401467	0	0
ACGTACTTTGGCACGG-1_Br1039	WM~Sp09D06	0	0	0	0	1	0	0	0
ACGTAGATTGCTGATG-1_Br1039	L6~Sp09D04	0.15097265880799693	0	0	0	0.1666259343962465	0	0.6824014067957566	0
ACGTAGGAGAGTCGCT-1_Br1039	WM.uf~Sp09D07	0	0	0	0	0	0	0	0
ACGTATTACTCCGATC-1_Br1039	Inhib~Sp09D09	1	0	0	0	0	0	0	0
ACGTCCTAAACGAGAT-1_Br1039	L2.3~Sp09D01	0.3864558711436888	0	0	0	0	0	0.6135441288563112	0
ACGTCTCGTTCCGGGA-1_Br1039	L6~Sp09D04	0.28343692214436556	0	0	0	0.3807181361904364	0	0.3358449416651981	0
ACGTGACAAAGTAAGT-1_Br1039	WM~Sp09D06	0.2817705914027044	0	0	0	0.5309440981411633	0	0	0.18728531045613228
ACGTGCGCCTCGTGCA-1_Br1039	L2.3~Sp09D01	0.10180079645606786	0	0	0	0.16959830793046857	0	0.7286008956134636	0
ACGTGGTCGAATGTGC-1_Br1039	LD~Sp09D02	1	0	0	0	0	0	0	0
ACGTTAATGTCGAAGA-1_Br1039	L6~Sp09D04	0	0	0	0	0.33483323316077557	0	0.6651667668392244	0
ACGTTAGATTTGCCCG-1_Br1039	L6~Sp09D04	0.16543897572032867	0	0	0	0.16859427256455056	0	0.6659667517151209	0
ACGTTATTGGTCACTC-1_Br1039	L2.3~Sp09D01	0.2823191242189826	0	0	0	0	0	0.7176808757810174	0
ACGTTCACTATGCCGC-1_Br1039	WM~Sp09D06	0	0	0	0	1	0	0	0
ACGTTCCGCGCTCCGT-1_Br1039	L1~Sp09D05	0.6830195894191424	0	0	0	0	0	0	0.3169804105808577
ACGTTCGTTCAGGAAA-1_Br1039	WM~Sp09D06	0	0	0	0	1	0	0	0
ACGTTCTGTACAAGTC-1_Br1039	L5~Sp09D03	0.28957583757301525	0.1394815478251653	0	0	0	0	0.5709426146018195	0
ACGTTGTCGTTGAAAG-1_Br1039	WM~Sp09D06	0.25350992909024966	0	0	0	0.7464900709097504	0	0	0
ACGTTTAGTTGTGATC-1_Br1039	LD~Sp09D02	1	0	0	0	0	0	0	0
ACTACAAAGAGAGGTG-1_Br1039	WM~Sp09D06	0	0	0	0	1	0	0	0
ACTACATCCCGACAAG-1_Br1039	WM~Sp09D06	0	0	0	0	1	0	0	0
ACTACCAGCTCTCTGG-1_Br1039	LD~Sp09D02	0	0	0	0	1	0	0	0
ACTACCATCCGAGGGC-1_Br1039	WM~Sp09D06	0	0	0	0	1	0	0	0
ACTACGCGTTAGAATT-1_Br1039	WM~Sp09D06	0.29082852402699805	0	0	0	0.5025513008151343	0.2066201751578676	0	0
ACTAGTTGCGATCGTC-1_Br1039	LD~Sp09D02	0.2464436645015017	0	0	0	0.11122544235057696	0	0.6423308931479214	0
ACTATCCAGGGCATGG-1_Br1039	LD~Sp09D02	1	0	0	0	0	0	0	0
ACTATCTGCCCGCGTA-1_Br1039	L1~Sp09D05	0.3953708710207817	0	0	0	0	0	0	0.6046291289792183
ACTATGTCCAGCTGCC-1_Br1039	WM~Sp09D06	0.47845366502863956	0	0	0	0.5215463349713605	0	0	0
ACTATTCGTCCGTGGT-1_Br1039	LD~Sp09D02	0.1568893898723096	0	0	0	0.1601243014656857	0.32890846669269813	0.3540778419693066	0
ACTATTTCCGGGCCCA-1_Br1039	WM~Sp09D06	0	0	0	0	1	0	0	0
ACTCAACGAATGTATT-1_Br1039	Vasc~Sp09D08	0.2706206416730111	0	0	0	0	0.3650260431854054	0.36435331514158353	0
ACTCAAGTGCAAGGCT-1_Br1039	L6~Sp09D04	0.17634381344161926	0	0	0	0.13270041827229723	0	0.6909557682860835	0
ACTCAATAAAGGCACG-1_Br1039	LD~Sp09D02	0.16340275987855585	0	0	0	0.4689963520920865	0	0.3676008880293576	0
ACTCAGACCTGCTTCT-1_Br1039	L1~Sp09D05	0.5108965758489897	0	0	0	0	0	0.4891034241510102	0
ACTCATGGCAGCCTTC-1_Br1039	WM~Sp09D06	0.24631998230352875	0	0	0	0.7536800176964712	0	0	0
ACTCCAATATCATCAT-1_Br1039	WM~Sp09D06	0.34655046229417374	0	0	0	0.6534495377058263	0	0	0
ACTCCCATTCCTAAAG-1_Br1039	WM.uf~Sp09D07	0	0	0	0	0	0	0	1
ACTCCCTAATGCTAAA-1_Br1039	WM.uf~Sp09D07	0	0	0	0	0	0	0	0
ACTCCCTAGAATAGTA-1_Br1039	WM.uf~Sp09D07	0	0	0	0	0	0	0	0
ACTCCGGCCGACCACT-1_Br1039	L5~Sp09D03	0.27835522475309393	0	0	0	0	0	0.7216447752469061	0
ACTCGATGTATTTCAT-1_Br1039	L2.3~Sp09D01	0.2957958709324306	0	0	0	0	0	0.7042041290675695	0
ACTCGCCGTTCGATAA-1_Br1039	L1~Sp09D05	0.6556984532424689	0	0	0	0.3443015467575311	0	0	0
ACTCGTAACCCGTCCT-1_Br1039	WM.uf~Sp09D07	0	0	0	0	0	0	1	0
ACTCGTCAGTAATCCC-1_Br1039	L6~Sp09D04	0.24096051134637075	0	0	0	0.24803387790039683	0	0.5110056107532324	0
ACTCTCTGACTTAGGT-1_Br1039	L6~Sp09D04	0.32417949336058444	0	0	0	0	0	0.6758205066394156	0
ACTCTCTTATACACGA-1_Br1039	Vasc~Sp09D08	0.31864767999387056	0	0	0	0.6813523200061294	0	0	0
ACTCTGACCTAATAGA-1_Br1039	LD~Sp09D02	0.19852823372893064	0	0	0	0.12357409171023243	0	0.4068438545289236	0.27105382003191336
ACTCTTGTATAGTAAC-1_Br1039	L6~Sp09D04	0.19960796137554193	0	0	0	0.2345893673038128	0	0.5658026713206452	0
ACTGAAACGCCGTTAG-1_Br1039	Inhib~Sp09D09	0.4138583902990265	0	0	0	0.24800204048335087	0.3381395692176226	0	0
ACTGAATGGCGAAAGT-1_Br1039	L6~Sp09D04	0.16524112780892206	0	0	0	0.1828739943278286	0	0.6518848778632493	0
ACTGATTTAGTGATTC-1_Br1039	L1~Sp09D05	0.5960350104354115	0	0	0	0	0	0.4039649895645885	0
ACTGCCCGCCATTCTC-1_Br1039	WM~Sp09D06	0.3924978489270678	0	0	0	0.6075021510729322	0	0	0
ACTGCCGTCGTAACTC-1_Br1039	L2.3~Sp09D01	0.25252475701268245	0	0	0	0.09879923931052637	0	0.4266690212612515	0.22200698241553965
ACTGCTCGGAAGGATG-1_Br1039	L1~Sp09D05	0.46417520222627756	0	0	0	0.5358247977737225	0	0	0
ACTGGGATGCCAGTGC-1_Br1039	WM~Sp09D06	0	0	0	0	1	0	0	0
ACTGTACGATACACAT-1_Br1039	L6~Sp09D04	0.30264202040214194	0	0	0	0.21936620124726966	0	0.47799177835058837	0
ACTGTAGCACTTTGGA-1_Br1039	Inhib~Sp09D09	0.41626475563803195	0	0	0	0.5837352443619681	0	0	0
ACTGTATACGCGAGCA-1_Br1039	L1~Sp09D05	0.7023651236052464	0	0	0	0.29763487639475356	0	0	0
ACTGTCCAGGATTATA-1_Br1039	L6~Sp09D04	0.28238412387061956	0	0	0	0.20569268919788505	0	0.5119231869314954	0
ACTGTCTTCTTTAGAA-1_Br1039	L5~Sp09D03	0.3224298396845089	0	0	0	0	0	0.6775701603154911	0
ACTGTGCTAGTAGATC-1_Br1039	L2.3~Sp09D01	0.28427139991447403	0	0	0	0	0	0	0.715728600085526
ACTGTTTAGTGTAGGC-1_Br1039	LD~Sp09D02	0.3153942968145958	0	0	0	0.25101518644601417	0.4335905167393901	0	0
ACTTACGCATCCACGC-1_Br1039	L6~Sp09D04	0	0	0	0	0	0	1	0
ACTTAGTACGACAAGA-1_Br1039	L2.3~Sp09D01	0.22082305120900667	0	0	0	0	0	0.7791769487909933	0
ACTTATACTTACCCGG-1_Br1039	L5~Sp09D03	0.3154017938396662	0	0	0	0	0	0.6845982061603338	0
ACTTATCTGATCTATA-1_Br1039	L2.3~Sp09D01	0.3891209035814553	0	0	0	0	0	0.6108790964185449	0
ACTTATTAGGATCGGT-1_Br1039	L6~Sp09D04	0.2362674320949471	0	0	0	0.25745585149495664	0	0.5062767164100962	0
ACTTATTTATGTGCCA-1_Br1039	L6~Sp09D04	0.31880880042518356	0	0	0	0.19961633701171172	0	0.48157486256310483	0
ACTTCAGGCTGATCCC-1_Br1039	L6~Sp09D04	0.1809906843253382	0	0	0	0.14391992178957416	0	0.6750893938850877	0
ACTTCCATGCGGGACA-1_Br1039	L5~Sp09D03	0.08560511888216761	0	0	0	0.13897399089119236	0	0.7754208902266401	0
ACTTCGCCATACGCAC-1_Br1039	L5~Sp09D03	0.5181908659343486	0	0	0	0.4818091340656514	0	0	0
ACTTGACTCCCTCTTT-1_Br1039	L6~Sp09D04	0	0	0	0	0	0.5265906084075976	0.47340939159240236	0
ACTTGCCATATTGTAC-1_Br1039	LD~Sp09D02	0.27053030643220766	0	0	0	0	0.3095321476106219	0	0.41993754595717037
ACTTGGGACCCGGTGG-1_Br1039	L5~Sp09D03	0.10569914663119599	0	0	0	0.11114190356156625	0	0.7831589498072378	0
ACTTGGGCTTTCGCCA-1_Br1039	L6~Sp09D04	0	0	0	0	0	0	0	0
ACTTGTAGTCCCTTCA-1_Br1039	L1~Sp09D05	0	0	0	0	1	0	0	0
ACTTGTGGATGGAACG-1_Br1039	LD~Sp09D02	0.3817636117699659	0	0	0	0.16074066425880743	0	0.4574957239712267	0
ACTTGTTACCGGATCA-1_Br1039	L1~Sp09D05	0.3107814694447429	0	0	0	0.3966377693764983	0.29258076117875875	0	0
ACTTTATACACCACTT-1_Br1039	WM.uf~Sp09D07	0	0	0	0	1	0	0	0
ACTTTCCTATAGCTTC-1_Br1039	L5~Sp09D03	0	0	0	0	0	0.1778660098575029	0.8221339901424971	0
ACTTTGACTGCATCCT-1_Br1039	L6~Sp09D04	0.21929339075367454	0	0	0	0.2898693025096396	0	0.4908373067366859	0
AGAACACGGCGATGGT-1_Br1039	WM~Sp09D06	0.2889528792532669	0	0	0	0.7110471207467332	0	0	0
AGAACCCTCAATTGGG-1_Br1039	WM.uf~Sp09D07	0	0	0	0	0	0	0	0
AGAACGTGGTACATTC-1_Br1039	L5~Sp09D03	0.13852904884789868	0	0	0	0.17377088471974372	0	0.347351211808772	0.34034885462358555
AGAACTGTACTTTGTA-1_Br1039	LD~Sp09D02	0.19417227248208935	0	0	0	0	0	0.8058277275179107	0
AGAAGGTACACTTCAC-1_Br1039	WM.uf~Sp09D07	0	0	0	0	1	0	0	0
AGAAGGTTGCCGAATT-1_Br1039	L6~Sp09D04	0.23188166664020052	0	0	0	0.20091615863646017	0	0.5672021747233393	0
AGAAGGTTGTAGGTCG-1_Br1039	L6~Sp09D04	1	0	0	0	0	0	0	0
AGAAGTGATTCGTGAT-1_Br1039	WM.uf~Sp09D07	0	0	0	0	0	0	0	0
AGAATAAATCTTCAGG-1_Br1039	L5~Sp09D03	0.08854837282497077	0	0	0	0.07239947800422038	0	0.45147867234263306	0.38757347682817567
AGAATACAGGCTATCC-1_Br1039	L2.3~Sp09D01	0.10473106224385577	0	0	0	0.2833264463730986	0	0.2469188675406344	0.36502362384241127
AGAATTATGGATTCGA-1_Br1039	L2.3~Sp09D01	0.19170769539028212	0	0	0	0.20051490881209055	0	0.6077773957976272	0
AGAATTGTTTGACATA-1_Br1039	L2.3~Sp09D01	0.2853502405152823	0	0	0	0	0.16471935897900225	0.5499304005057154	0
AGACAGCTCAGAATCC-1_Br1039	L2.3~Sp09D01	0.4536370613759172	0	0	0	0	0	0.5463629386240828	0
AGACATAGATCCTTCC-1_Br1039	Vasc~Sp09D08	0.5136447373359144	0	0	0	0	0	0.4863552626640855	0
AGACCAAACCACACCT-1_Br1039	WM.uf~Sp09D07	0	0	0	0	1	0	0	0
AGACCATGGGATACAA-1_Br1039	L2.3~Sp09D01	0.13429766182712788	0	0	0	0.10041972626342334	0	0.7652826119094488	0
AGACCCACCGCTGATC-1_Br1039	WM.uf~Sp09D07	0	0	0	0	1	0	0	0
AGACCCGCCCTCCTCG-1_Br1039	L5~Sp09D03	0.16372097905176625	0	0	0	0.11580822686116928	0	0.3219740482090067	0.3984967458780578
AGACCGCTCCGCGGTT-1_Br1039	Inhib~Sp09D09	0.2283835623398273	0	0	0	0.14841700703453098	0	0	0.6231994306256418
AGACCGGGAAACCCTG-1_Br1039	L6~Sp09D04	0.33662084981153123	0	0	0	0.3114801058063264	0	0.3518990443821424	0
AGACGAAGTGCCGGTC-1_Br1039	LD~Sp09D02	0.2916370737637262	0	0	0	0.1833567528777905	0	0.5250061733584833	0
AGACGACGATGCCGCT-1_Br1039	L1~Sp09D05	0.40202841155580943	0	0	0	0.2744373482523117	0	0	0.3235342401918789
AGACGGGATTGGTATA-1_Br1039	L2.3~Sp09D01	0.36609076672701746	0	0	0	0	0	0.6339092332729827	0
AGACTAGCCTTCCAGA-1_Br1039	Inhib~Sp09D09	0.22288597160391332	0	0	0	0.1861809497953186	0	0	0.590933078600768
AGACTGTTACCGGGTC-1_Br1039	WM~Sp09D06	0.27006084790138485	0	0	0	0.7299391520986152	0	0	0
AGAGAAACACCAGAAA-1_Br1039	WM~Sp09D06	0	0	0	0	1	0	0	0
AGAGAACCGTCTAGGA-1_Br1039	LD~Sp09D02	0.2369846045820912	0	0	0	0.12926619566125216	0	0.3480391290564014	0.28571007070025534
AGAGAAGGAGTACAAT-1_Br1039	WM~Sp09D06	0	0	0	0	1	0	0	0
AGAGATCTCTAAAGCG-1_Br1039	L2.3~Sp09D01	0.1656309133325886	0	0	0	0.21595166226981144	0	0.6184174243975998	0
AGAGCAGTTATGAGAC-1_Br1039	L5~Sp09D03	0.14980810889141394	0	0	0	0.2098589700911106	0	0.4351840778875554	0.20514884312992007
AGAGCCGCCGAGATTT-1_Br1039	WM~Sp09D06	0.14573541519367494	0	0	0	0.3171842116499615	0.5370803731563636	0	0
AGAGCGGGCTAATCAT-1_Br1039	LD~Sp09D02	0.2127985667970054	0	0	0	0.22407817376409483	0	0.31829418070104676	0.24482907873785295
AGAGCGTACAAGCTCG-1_Br1039	LD~Sp09D02	0.12492726115413788	0	0	0	0.1510074832516537	0	0.4407326331557002	0.28333262243850815
AGAGCTACGAAAGCAT-1_Br1039	Vasc~Sp09D08	0.43357408786367735	0	0	0	0	0	0.5664259121363228	0
AGAGGCTTCGGAAACC-1_Br1039	L2.3~Sp09D01	0.20140450559381484	0	0	0	0.10720618985466653	0	0.6913893045515187	0
AGAGGTATCTCGGTCC-1_Br1039	LD~Sp09D02	0.5278105004517046	0	0.47218949954829537	0	0	0	0	0
AGAGTAAACTTCACTA-1_Br1039	LD~Sp09D02	0.20875102375404098	0	0	0	0.07810798714125776	0.0888554118218497	0.4007436341500052	0.22354194313284637
AGATAACTTCAGGGCC-1_Br1039	Vasc~Sp09D08	0.2247395185158036	0	0	0	0.19366356592838743	0.16622038235129866	0.41537653320451035	0
AGATAATCACACCTAT-1_Br1039	WM~Sp09D06	0.17259162999011085	0	0	0	0.8274083700098892	0	0	0
AGATACCAATAGAACC-1_Br1039	Inhib~Sp09D09	0.22025356963755832	0	0	0	0.23046439752869322	0	0	0.5492820328337484
AGATACCGGTGTTCAC-1_Br1039	L6~Sp09D04	0.29411531220011095	0	0	0	0.33931393225154227	0	0.3665707555483468	0
AGATACGACTTCATAT-1_Br1039	L2.3~Sp09D01	0.1563989455259205	0	0	0	0	0	0.8436010544740795	0
AGATACTCAAGATCGA-1_Br1039	L6~Sp09D04	0	0	0	0	0.44432757173627446	0	0.5556724282637255	0
AGATATAATACGACTA-1_Br1039	L6~Sp09D04	0.29443443051856644	0	0	0	0.167615408058393	0	0.5379501614230406	0
AGATCGTGCATAAGAT-1_Br1039	L5~Sp09D03	0.1825252506399017	0	0	0	0.08306224623841485	0	0.3347922119101512	0.39962029121153236
AGATCTCAGGTGTGAT-1_Br1039	L6~Sp09D04	0.2085967420145951	0	0	0	0.21884196227952035	0	0.5725612957058845	0
AGATCTGGAGAGGATA-1_Br1039	Vasc~Sp09D08	0.18658054479948477	0	0	0	0.8134194552005152	0	0	0
AGATGACTCGCCCACG-1_Br1039	L5~Sp09D03	0.15646571756784403	0	0	0	0.1388542575061217	0	0.40880693090214343	0.2958730940238909
AGATGATGGAGTCTGG-1_Br1039	L1~Sp09D05	0.413021990382009	0	0	0	0	0.13562462270634654	0	0.4513533869116445
AGATGCAAGACGTGCA-1_Br1039	WM.uf~Sp09D07	0	0	0	0	1	0	0	0
AGATGCATCCTGTGTC-1_Br1039	L6~Sp09D04	0.2869728019426371	0	0	0	0.34348736781911143	0	0.36953983023825143	0
AGATGCTATAACGAGC-1_Br1039	LD~Sp09D02	1	0	0	0	0	0	0	0
AGATTATAGGACGTTT-1_Br1039	L6~Sp09D04	0.3095688704314082	0	0	0	0.1994154046520891	0	0.4910157249165027	0
AGATTCACAACCGATA-1_Br1039	L1~Sp09D05	0.3462090804181766	0	0	0	0.6537909195818233	0	0	0
AGCAAAGGCCGCTAGT-1_Br1039	L6~Sp09D04	1	0	0	0	0	0	0	0
AGCAACATATCTTATT-1_Br1039	L5~Sp09D03	0.23957622916376017	0	0	0	0.18821153213712663	0	0.5722122386991132	0
AGCAACCGAAAGTAAT-1_Br1039	L1~Sp09D05	0.42279905521947814	0	0	0	0.5772009447805219	0	0	0
AGCACACGTTTAGACT-1_Br1039	WM~Sp09D06	0.44012974024908946	0	0	0	0.5598702597509105	0	0	0
AGCACCAGTACTCACG-1_Br1039	L5~Sp09D03	0.11298798638276603	0	0	0	0.15265430389220977	0	0.7343577097250242	0
AGCACTACCGGCCTGT-1_Br1039	L5~Sp09D03	0.16945162597003824	0	0	0	0.18957344680933655	0	0	0.6409749272206252
AGCACTACCTCACCAG-1_Br1039	L6~Sp09D04	0.22357650626176837	0	0	0	0.2217907523512006	0	0.554632741387031	0
AGCACTTAAGGACGCC-1_Br1039	L5~Sp09D03	0.11223226500469925	0	0	0	0.16301783347276352	0	0.36497994545832535	0.35976995606421186
AGCAGAAGGAGAAAGA-1_Br1039	L1~Sp09D05	0.6012515199745613	0	0	0	0	0	0.3987484800254388	0
AGCAGCCAGATGAATA-1_Br1039	WM~Sp09D06	0	0	0	0	1	0	0	0
AGCAGTCGAAGCATGC-1_Br1039	L5~Sp09D03	0.09367429335434005	0	0	0	0.08576021073462815	0	0.8205654959110317	0
AGCATATCAATATGCT-1_Br1039	L5~Sp09D03	0.10635490197645159	0	0	0	0.20294042252456668	0	0.6907046754989816	0
AGCATCATTTCGAAAG-1_Br1039	L6~Sp09D04	0.33540454967198813	0	0	0	0.6645954503280118	0	0	0
AGCATCGTCGATAATT-1_Br1039	LD~Sp09D02	0.20059194526099405	0	0	0	0.1252816626571232	0	0	0.6741263920818827
AGCATTACGAGGCAAG-1_Br1039	LD~Sp09D02	0.2720903003189869	0	0	0	0.18085875051804243	0	0	0.5470509491629707
AGCCAAGCTTTGTGTC-1_Br1039	WM~Sp09D06	0	0	0	0	1	0	0	0
AGCCACAGGTTACCCG-1_Br1039	L5~Sp09D03	0.12496686895708903	0	0	0	0.1897593202078722	0	0	0.6852738108350388
AGCCACTCCCGTGCTT-1_Br1039	L5~Sp09D03	0.22094751585188083	0	0	0	0.12295091204895552	0	0.6561015720991636	0
AGCCATATAGTATGTG-1_Br1039	WM.uf~Sp09D07	0	0	0	0	0	0	0	0
AGCCCATACATGTAAG-1_Br1039	LD~Sp09D02	1	0	0	0	0	0	0	0
AGCCCGCAACAAGCAG-1_Br1039	WM~Sp09D06	0.33472178567351446	0	0	0	0.6652782143264856	0	0	0
AGCCCGCACTACAATG-1_Br1039	L1~Sp09D05	0.30184321383753865	0	0	0	0.32961858903010083	0	0	0.3685381971323605
AGCCCGGCATTAGAGG-1_Br1039	Vasc~Sp09D08	0.18455598414012023	0	0	0	0.5897766509104698	0	0	0.2256673649494099
AGCCCGGTAGCCTGTA-1_Br1039	WM~Sp09D06	0	0	0	0	1	0	0	0
AGCCCTAAGCGAAGTT-1_Br1039	LD~Sp09D02	1	0	0	0	0	0	0	0
AGCCCTCCCTGGTGGC-1_Br1039	WM~Sp09D06	0	0	0	0	1	0	0	0
AGCCGCAAATTCAAAT-1_Br1039	L5~Sp09D03	0.12084634080900716	0	0	0	0.19334910916411033	0.08739586724694506	0.37177587004879964	0.22663281273113783
AGCCGTGGCTAAATGT-1_Br1039	WM.uf~Sp09D07	0	0	0	0	1	0	0	0
AGCCTAATACCCACGT-1_Br1039	WM.uf~Sp09D07	0	0	0	0	0	0	0	0
AGCCTTAAAGCGGAAG-1_Br1039	L2.3~Sp09D01	0.32096095281802195	0	0	0	0	0	0.679039047181978	0
AGCGACAGGAACGGTC-1_Br1039	L6~Sp09D04	0.20420274422895235	0	0	0	0.47679293067466705	0	0.3190043250963806	0
AGCGACATCCCATTCA-1_Br1039	L5~Sp09D03	0.13804423776702557	0	0	0	0.11087732399110918	0	0.3595702910077635	0.3915081472341017
AGCGACCAACGATATT-1_Br1039	L5~Sp09D03	0.1280336565189343	0	0	0	0.16691040228067305	0	0.32698070661971723	0.3780752345806755
AGCGACTTTGAAGACA-1_Br1039	WM~Sp09D06	0	0	0	0	1	0	0	0
AGCGAGACGTGAAGGC-1_Br1039	WM~Sp09D06	0	0	0	0	0.758589067291416	0.24141093270858408	0	0
AGCGATGCGCCTAATA-1_Br1039	L1~Sp09D05	0.3745993962438728	0	0	0	0.1771936807265981	0	0	0.4482069230295292
AGCGCATAATGAATCG-1_Br1039	WM~Sp09D06	0	0	0	0	1	0	0	0
AGCGCGGGTGCCAATG-1_Br1039	LD~Sp09D02	0.31263421020219584	0	0	0	0.33744153642579344	0	0.3499242533720107	0
AGCGGACACTTCGTAG-1_Br1039	L6~Sp09D04	0.25859527140313227	0	0	0	0.7414047285968677	0	0	0
AGCGGCGGTTAGCGGT-1_Br1039	WM.uf~Sp09D07	0	0	0	0	1	0	0	0
AGCGGGAAGGGTCCAT-1_Br1039	L2.3~Sp09D01	0.30869938151337983	0	0	0	0	0	0.6913006184866202	0
AGCGGGTCTGACACTC-1_Br1039	WM~Sp09D06	0.35085790724397115	0	0	0	0.6491420927560289	0	0	0
AGCGGTTGAGATGTAC-1_Br1039	LD~Sp09D02	0.3335989574980698	0	0	0	0	0	0.6664010425019302	0
AGCGTACGAGAGCTAG-1_Br1039	Vasc~Sp09D08	0	0	0	0	0	1	0	0
AGCGTAGCGCTAGACC-1_Br1039	L2.3~Sp09D01	0.2407986612567054	0	0	0	0	0.1959219365695458	0.5632794021737488	0
AGCGTCTGAACCCGCA-1_Br1039	Vasc~Sp09D08	0.6071256196136112	0	0	0	0.39287438038638883	0	0	0
AGCGTGGTATTCTACT-1_Br1039	L6~Sp09D04	0.2751327873483886	0	0	0	0	0	0.7248672126516115	0
AGCGTTCCGATTTAAA-1_Br1039	LD~Sp09D02	0.22781522574297527	0	0	0	0.19204983480068816	0	0	0.5801349394563365
AGCTAACAAGCAATGT-1_Br1039	WM~Sp09D06	0	0	0	0	1	0	0	0
AGCTAAGCTCCGTCCG-1_Br1039	WM~Sp09D06	0	0	0	0	1	0	0	0
AGCTAAGTACGCAGGC-1_Br1039	L5~Sp09D03	0.11762225051918554	0.07641213952914597	0	0	0.3002417679305865	0	0.505723842021082	0
AGCTACGAATGGTGGT-1_Br1039	L1~Sp09D05	0.2847102515663441	0	0	0	0.1884453813317114	0	0	0.5268443671019445
AGCTAGAAGCAGAAGT-1_Br1039	Vasc~Sp09D08	0.208620141477435	0.17630061712813277	0	0	0	0.297033152105557	0.31804608928887523	0
AGCTATTTAATCCAAC-1_Br1039	LD~Sp09D02	0.26624660915185927	0	0	0	0.24580960302577673	0	0.487943787822364	0
AGCTCCATATATGTTC-1_Br1039	L1~Sp09D05	0.5157851165591743	0	0	0	0	0	0.48421488344082575	0
AGCTCCTTCGCACATC-1_Br1039	L2.3~Sp09D01	0	0	0	0	0	0	1	0
AGCTCTAGACGTTCCA-1_Br1039	L6~Sp09D04	0.23930753222252094	0	0	0	0.16513573727780048	0	0.5955567304996786	0
AGCTCTTCCCAGTGCA-1_Br1039	Inhib~Sp09D09	0.23885076170198272	0	0	0	0.12577158640808098	0	0	0.6353776518899363
AGCTCTTCGTAACCTT-1_Br1039	L1~Sp09D05	0.3421379433864996	0	0	0	0	0	0	0.6578620566135004
AGCTCTTTACTCAGTT-1_Br1039	L6~Sp09D04	0.2545637504439219	0	0	0	0.7454362495560781	0	0	0
AGCTGAAGTAAACCAA-1_Br1039	L2.3~Sp09D01	0.1070150354026822	0.08038139641377406	0	0	0.0839902541719268	0	0.728613314011617	0
AGCTGCATTTGAGGTG-1_Br1039	L2.3~Sp09D01	0.23447435544044445	0	0	0	0	0	0.4002668345921382	0.36525880996741744
AGCTGTAACCTCAATC-1_Br1039	WM.uf~Sp09D07	0	0	0	0	1	0	0	0
AGCTTATAGAGACCTG-1_Br1039	L1~Sp09D05	0.6107398155900575	0	0	0	0.38926018440994253	0	0	0
AGCTTCAATACTTTGA-1_Br1039	L2.3~Sp09D01	0.2890323970517917	0	0	0	0	0	0.7109676029482083	0
AGCTTCTTCTCGAGCA-1_Br1039	LD~Sp09D02	0.5282484341719584	0	0	0	0.47175156582804156	0	0	0
AGCTTGATCAGGGTAG-1_Br1039	Vasc~Sp09D08	0	0	0	0	0.4471591308536187	0.5528408691463814	0	0
AGCTTGATCTTAACTT-1_Br1039	L6~Sp09D04	0.17803794747730745	0	0	0	0.20364062159065321	0	0.6183214309320393	0
AGGAAGCTGTCCGCCG-1_Br1039	WM~Sp09D06	0.28937064406625607	0	0	0	0.710629355933744	0	0	0
AGGACAGTCGAATCCC-1_Br1039	L5~Sp09D03	0.14487028918357606	0	0	0	0.10672182878278552	0	0.3380526198624187	0.4103552621712197
AGGACATCGCACGTCG-1_Br1039	LD~Sp09D02	0.27804139707782927	0	0	0	0.11507105578841677	0	0.30419653282567455	0.30269101430807943
AGGACGACCCATTAGA-1_Br1039	L6~Sp09D04	0.26665603374739083	0	0	0	0.3417677496415971	0	0.391576216611012	0
AGGAGCGTTTATTATC-1_Br1039	Vasc~Sp09D08	1	0	0	0	0	0	0	0
AGGAGGCCTTCGCGCG-1_Br1039	LD~Sp09D02	0.6257838819213054	0	0	0	0.3742161180786947	0	0	0
AGGATAAAGTCGGGAT-1_Br1039	WM.uf~Sp09D07	0	0	0	0	0	0	0	0
AGGATATAGGGATTTA-1_Br1039	L5~Sp09D03	0.1077414508514033	0.0656173052504118	0	0	0.10459808393211964	0	0.3973787860444283	0.32466437392163705
AGGATATCCGACTGCA-1_Br1039	L5~Sp09D03	0.15705617890936543	0	0	0	0	0.1095258598852773	0.7334179612053573	0
AGGATCACGCGATCTG-1_Br1039	WM.uf~Sp09D07	0	0	0	0	1	0	0	0
AGGCAAAGAGGAATCA-1_Br1039	L2.3~Sp09D01	0.21165309459879686	0	0	0	0	0	0.7883469054012032	0
AGGCACGTGACTGTCC-1_Br1039	Vasc~Sp09D08	0.2994106367986182	0	0	0	0.4351788710782858	0	0.265410492123096	0
AGGCAGATGCGTAAAC-1_Br1039	LD~Sp09D02	0.26308455571753625	0	0	0	0.09774583062485595	0	0.31129710758528356	0.32787250607232427
AGGCAGGGAGCGTACT-1_Br1039	WM~Sp09D06	0.22392205411088884	0	0	0	0.7760779458891112	0	0	0
AGGCATTGTCGTAGGG-1_Br1039	Inhib~Sp09D09	0.16207450603954637	0	0	0	0	0	0	0.8379254939604537
AGGCCACCCGTTATGA-1_Br1039	L5~Sp09D03	0	0	0	0	0	0	0.5863396321906593	0.4136603678093408
AGGCCCAGTGACTGGT-1_Br1039	L1~Sp09D05	1	0	0	0	0	0	0	0
AGGCCCATTGTACAGG-1_Br1039	Inhib~Sp09D09	0.187327750282981	0	0	0	0.2511471371488808	0	0	0.5615251125681383
AGGCCCTAGAACGCCA-1_Br1039	WM.uf~Sp09D07	1	0	0	0	0	0	0	0
AGGCCTATCATACCAA-1_Br1039	WM~Sp09D06	0.23372027387397917	0	0	0	0.7662797261260209	0	0	0
AGGCCTGAGAATCTCG-1_Br1039	LD~Sp09D02	0.3695882517842136	0	0	0	0.6304117482157865	0	0	0
AGGCGGTTTGTCCCGC-1_Br1039	WM~Sp09D06	0	0	0	0	1	0	0	0
AGGCTATGGTTAGCTT-1_Br1039	LD~Sp09D02	0.13840661312116193	0	0	0	0.1865472959838469	0	0.6750460908949911	0
AGGCTTAAGTTGCACA-1_Br1039	WM.uf~Sp09D07	0	0	0	0	0	0	0	0
AGGCTTCCCGAAGAAG-1_Br1039	L1~Sp09D05	0.5538645304671105	0	0	0	0.44613546953288946	0	0	0
AGGCTTGCTAGACACC-1_Br1039	L2.3~Sp09D01	0.2521475039299112	0	0	0	0	0	0.7478524960700889	0
AGGGAAACGAGGTACT-1_Br1039	LD~Sp09D02	0.45819081869731926	0.5418091813026809	0	0	0	0	0	0
AGGGACAGCACGGCGG-1_Br1039	LD~Sp09D02	0.2717347992862719	0	0	0	0	0.18611014432557646	0	0.5421550563881516
AGGGACCGGCTGCGTT-1_Br1039	LD~Sp09D02	0.45728707839848326	0	0	0	0.5427129216015167	0	0	0
AGGGACTCTACGCGAC-1_Br1039	WM~Sp09D06	0.3124131563717713	0	0	0	0.44142334045304554	0.2461635031751831	0	0
AGGGCAGCGGCGTGGT-1_Br1039	L1~Sp09D05	0.34961917423561906	0	0	0	0.3725071754403017	0	0	0.2778736503240792
AGGGCGAGCAGCTGAT-1_Br1039	WM.uf~Sp09D07	0.39767749742853675	0	0	0	0.6023225025714632	0	0	0
AGGGCGTGATCGGCTA-1_Br1039	L2.3~Sp09D01	0.21188980486509532	0	0	0	0.17749925199696104	0	0.6106109431379436	0
AGGGCTGCAGTTACAG-1_Br1039	L6~Sp09D04	0.5892491927229228	0	0	0	0.41075080727707725	0	0	0
AGGGTCAGAGCACTCG-1_Br1039	WM~Sp09D06	0	0	0	0.36554350151464177	0.6344564984853582	0	0	0
AGGGTCGATGCGAACT-1_Br1039	L5~Sp09D03	0.21065045816481806	0	0	0	0.11954536218978593	0	0	0.6698041796453961
AGGGTGCCGTTCTTTA-1_Br1039	WM~Sp09D06	0	0	0	0	1	0	0	0
AGGGTGCTCTCGAGGG-1_Br1039	L5~Sp09D03	0.18262050685547276	0	0	0	0.12446227606115973	0	0.3266184073507732	0.36629880973259427
AGGGTGGATAGTGCAT-1_Br1039	L5~Sp09D03	0.146369947202378	0	0	0	0.14473258226342997	0	0.39514959029369484	0.31374788024049716
AGGGTTCAGACGGTCC-1_Br1039	WM~Sp09D06	0	0	0	0	1	0	0	0
AGGGTTCCCTTTGGTT-1_Br1039	LD~Sp09D02	1	0	0	0	0	0	0	0
AGGGTTTAGTTCGGGA-1_Br1039	L6~Sp09D04	0.22760349159362622	0	0	0	0.1853116616775996	0	0.5870848467287741	0
AGGTAACCTCCTATTC-1_Br1039	L2.3~Sp09D01	0.18819527870939462	0	0	0	0	0	0.2743284574036995	0.537476263886906
AGGTACGATATTGCCA-1_Br1039	LD~Sp09D02	1	0	0	0	0	0	0	0
AGGTAGATCGAGATAT-1_Br1039	WM~Sp09D06	0	0	0	0	1	0	0	0
AGGTAGGTACAAAGCT-1_Br1039	L6~Sp09D04	0.2268981839699615	0	0	0	0.19695562811812414	0	0.5761461879119144	0
AGGTATAATTGATAGT-1_Br1039	L1~Sp09D05	0.35162493028652436	0	0	0	0.16987498314483832	0	0	0.47850008656863735
AGGTCAGGTGAGAGTG-1_Br1039	WM.uf~Sp09D07	0	0	0	0	0	0	0	0
AGGTCGCCACTTCGGT-1_Br1039	L2.3~Sp09D01	0.31256023609934586	0	0	0	0	0	0.6874397639006541	0
AGGTGCACGTCCACAT-1_Br1039	L1~Sp09D05	0.5968881030716555	0	0	0	0.4031118969283444	0	0	0
AGGTGGTGACCTTCGC-1_Br1039	WM~Sp09D06	0	0	0	0	1	0	0	0
AGGTGTATCGCCATGA-1_Br1039	L5~Sp09D03	0.10284331176144203	0	0	0	0.12960233045908298	0	0.7675543577794749	0
AGGTTCTCCTTTCCGG-1_Br1039	WM~Sp09D06	0	0	0	0	1	0	0	0
AGGTTGAGGCACGCTT-1_Br1039	LD~Sp09D02	0.4552007643284043	0	0	0	0.5447992356715956	0	0	0
AGGTTTCACACACCTT-1_Br1039	L6~Sp09D04	0	0	0	0	0.4751898291233824	0	0.5248101708766176	0
AGTAACGTTCATCCTG-1_Br1039	Vasc~Sp09D08	0.265361548483945	0	0	0	0.24425985260996505	0.4903785989060899	0	0
AGTAACTATAGCAGCC-1_Br1039	L1~Sp09D05	0.39373928442838824	0	0	0	0.19026358271845173	0	0	0.41599713285316015
AGTAAGGGACAGAATC-1_Br1039	L1~Sp09D05	0.5204637534862397	0	0	0	0	0.47953624651376026	0	0
AGTAATCTAAGGGTGG-1_Br1039	L1~Sp09D05	1	0	0	0	0	0	0	0
AGTAATGTCTTGCCGC-1_Br1039	LD~Sp09D02	0	0	0	0	1	0	0	0
AGTAATTTGCAAGCGT-1_Br1039	Vasc~Sp09D08	0	0	0	0	0.600342994268037	0.399657005731963	0	0
AGTACAGAAGCTTATA-1_Br1039	L6~Sp09D04	1	0	0	0	0	0	0	0
AGTACGGCCCGTATCG-1_Br1039	L5~Sp09D03	0.22712746058644312	0	0	0	0.15510454754637948	0	0.6177679918671773	0
AGTACGGGCACCTGGC-1_Br1039	Inhib~Sp09D09	0.30989221290048585	0	0	0	0.19957883347335628	0	0.4905289536261579	0
AGTACGTGGCCTGTCT-1_Br1039	Vasc~Sp09D08	0.7074607017468106	0.2925392982531893	0	0	0	0	0	0
AGTACTCTTATGCCCA-1_Br1039	L5~Sp09D03	0.18736362741750212	0	0	0	0.19693326494809266	0	0.6157031076344052	0
AGTAGAAGGCGCCTCA-1_Br1039	WM~Sp09D06	0.36198952625776754	0	0	0	0.6380104737422324	0	0	0
AGTAGCGTGAACGAAC-1_Br1039	LD~Sp09D02	1	0	0	0	0	0	0	0
AGTAGGTAACATACAT-1_Br1039	Vasc~Sp09D08	1	0	0	0	0	0	0	0
AGTATAATACTAGGCA-1_Br1039	LD~Sp09D02	0.2016276157469044	0	0	0	0.24680194783900303	0	0.5515704364140925	0
AGTATACACAGCGACA-1_Br1039	WM~Sp09D06	0	0	0	0	1	0	0	0
AGTATCCATAATAACG-1_Br1039	LD~Sp09D02	1	0	0	0	0	0	0	0
AGTATGCTGGAGACCA-1_Br1039	WM~Sp09D06	0.3671095795746595	0	0	0	0.6328904204253405	0	0	0
AGTATTTGGCACGACC-1_Br1039	WM~Sp09D06	0	0	0	0	1	0	0	0
AGTCAAATGATGTGAT-1_Br1039	WM~Sp09D06	0	0	0	0	1	0	0	0
AGTCAACACCACCATC-1_Br1039	L6~Sp09D04	0.12199493609159295	0	0	0	0.10730067557198125	0	0.7707043883364257	0
AGTCAAGATGACACTT-1_Br1039	L6~Sp09D04	0	0	0	0	0	1	0	0
AGTCACTAGCTCTCGA-1_Br1039	L2.3~Sp09D01	0.13122814143296296	0	0	0	0	0	0.5984392061475846	0.2703326524194524
AGTCACTCCGCCTCAT-1_Br1039	L1~Sp09D05	1	0	0	0	0	0	0	0
AGTCAGCCACCGCCTG-1_Br1039	LD~Sp09D02	0.3860083713446667	0	0	0	0	0	0.6139916286553334	0
AGTCCAGCGGGTACGT-1_Br1039	L2.3~Sp09D01	0.2890287163196646	0	0	0	0	0	0	0.7109712836803354
AGTCCATTGGCTGATG-1_Br1039	LD~Sp09D02	1	0	0	0	0	0	0	0
AGTCCCGCCTTTAATT-1_Br1039	L1~Sp09D05	0.821838066965185	0	0	0	0.17816193303481487	0	0	0
AGTCGACGGTCTCAAG-1_Br1039	L5~Sp09D03	0.19206146379498432	0	0	0	0.14496328114415874	0	0.2625494024304028	0.4004258526304541
AGTCGGCCCAAACGAC-1_Br1039	LD~Sp09D02	0.10218851631083613	0	0	0	0.3218573302647518	0	0.2827868693252786	0.2931672840991335
AGTCGGCTCAACTTTA-1_Br1039	L1~Sp09D05	0	0	0	0	0	0	0	0
AGTCGTATAAAGCAGA-1_Br1039	L6~Sp09D04	0.37413709508216725	0	0	0	0.6258629049178327	0	0	0
AGTCGTCGACCACCAA-1_Br1039	L5~Sp09D03	0.12639900912487978	0	0	0	0.14845930541068633	0	0.3692888301396483	0.35585285532478556
AGTCGTGGGCATTACG-1_Br1039	WM.uf~Sp09D07	0	0	0	0	0	0	0	0
AGTCTCACAAGACTAC-1_Br1039	WM.uf~Sp09D07	1	0	0	0	0	0	0	0
AGTCTGGACATCCTTG-1_Br1039	L2.3~Sp09D01	0.24910741830698596	0	0	0	0	0	0.7508925816930141	0
AGTCTTCTCCTCAAAT-1_Br1039	L5~Sp09D03	0.08535351376863044	0	0	0	0.11793822368204053	0	0.5061059453077094	0.2906023172416196
AGTCTTTAAAGTGTCC-1_Br1039	L6~Sp09D04	1	0	0	0	0	0	0	0
AGTGAACAAACTTCTC-1_Br1039	LD~Sp09D02	0.2565589447321561	0	0	0	0.15202771121020664	0.22504336796654756	0.3663699760910896	0
AGTGACCTACTTTACG-1_Br1039	L6~Sp09D04	0.11452069810002401	0	0	0	0.12906521721924294	0	0.7564140846807331	0
AGTGACTGTGACACAA-1_Br1039	WM~Sp09D06	0.20125501055489897	0	0	0	0.7987449894451011	0	0	0
AGTGAGACTTCCAGTA-1_Br1039	Inhib~Sp09D09	0.18738311277986847	0	0	0	0.24381330713565452	0	0	0.568803580084477
AGTGAGGGTTTCTGAC-1_Br1039	Vasc~Sp09D08	0	0	0	0	0	1	0	0
AGTGAGTCGAATTAAC-1_Br1039	L1~Sp09D05	0.5853989697459624	0	0	0	0.19792034815323592	0	0	0.2166806821008017
AGTGATAACCTGCGCG-1_Br1039	L5~Sp09D03	0.14144948786578274	0	0	0	0.22957446299676834	0	0.3726521387899882	0.25632391034746066
AGTGATATGAGTAGTT-1_Br1039	L6~Sp09D04	0.4258897380653307	0	0	0	0.5741102619346694	0	0	0
AGTGATTCAAGCAGGA-1_Br1039	L6~Sp09D04	0.45822765635136653	0	0	0	0.5417723436486335	0	0	0
AGTGCACGCTTAAGAA-1_Br1039	L5~Sp09D03	0.2303717607477572	0.15231381967107016	0	0	0.19345384975687546	0	0.42386056982429726	0
AGTGCGTAGCTCGTAA-1_Br1039	L6~Sp09D04	0.2506328256247255	0	0	0	0.30896805579170605	0	0.44039911858356845	0
AGTGCTAAACACAGCA-1_Br1039	Inhib~Sp09D09	0.11365937935883219	0	0	0	0.16049307668978202	0	0.26212950532601154	0.46371803862537425
AGTGCTTGCACGAATA-1_Br1039	L6~Sp09D04	0.2678021723360231	0	0	0	0.19707310743979994	0	0.535124720224177	0
AGTGGCCCGCAAATGG-1_Br1039	LD~Sp09D02	0.5884918875879533	0	0	0	0.4115081124120467	0	0	0
AGTGGCGGCAATTTGA-1_Br1039	LD~Sp09D02	0.33354763848457514	0	0	0	0.2127338717133378	0	0.4537184898020871	0
AGTGGCGTCTGAAGGT-1_Br1039	L6~Sp09D04	0.4310340633892347	0	0	0	0.23247328660590114	0.3364926500048641	0	0
AGTGGCTCCGTCGGCC-1_Br1039	L5~Sp09D03	0.10927372599891269	0	0	0	0.12481074221111176	0	0.47541320163661627	0.2905023301533593
AGTGGTGTTACCCGTG-1_Br1039	WM.uf~Sp09D07	0	0	0	0	0	0	0	0
AGTGGTTGCGTATAGG-1_Br1039	L5~Sp09D03	0.1151082444778186	0	0	0	0.15343335270862646	0	0.4323914952375731	0.29906690757598187
AGTGTATTGCGCATTG-1_Br1039	Vasc~Sp09D08	0.17281085680722605	0	0	0	0.16099022082053646	0.6661989223722375	0	0
AGTGTGCTAAGATCGC-1_Br1039	LD~Sp09D02	0.27655874702913447	0	0	0	0	0.2076608876163151	0.5157803653545504	0
AGTGTGGTCTATTGTG-1_Br1039	L2.3~Sp09D01	0.11925841693709102	0	0	0	0.11663218689649606	0	0.7641093961664129	0
AGTTAAACACTTGCGA-1_Br1039	L6~Sp09D04	0.16411343296044764	0	0	0	0.28739433431613864	0	0.5484922327234137	0
AGTTAAGCGGTCCCGG-1_Br1039	LD~Sp09D02	1	0	0	0	0	0	0	0
AGTTAAGTCAACCGCT-1_Br1039	WM.uf~Sp09D07	0	0	0	0	1	0	0	0
AGTTACCCTTAAGACT-1_Br1039	LD~Sp09D02	0.12956758172185437	0	0	0	0.1043149195210695	0	0.47097276869376314	0.29514473006331293
AGTTACCGCACATGGT-1_Br1039	L2.3~Sp09D01	0.14866263625983767	0	0	0	0.08950756602291005	0	0.7618297977172523	0
AGTTACTCTATCGTGG-1_Br1039	LD~Sp09D02	0.3428413208531856	0	0	0	0	0	0.6571586791468145	0
AGTTATTCAGACTGTG-1_Br1039	Inhib~Sp09D09	0.20578869196805805	0	0	0	0.2057511162803754	0	0	0.5884601917515665
AGTTATTGAAAGGTAA-1_Br1039	LD~Sp09D02	1	0	0	0	0	0	0	0
AGTTCACCGGTTGGAC-1_Br1039	L2.3~Sp09D01	0.1542989454672395	0	0	0	0	0.08745947857397363	0.4404258937953935	0.31781568216339345
AGTTCCTACAGAATTA-1_Br1039	L2.3~Sp09D01	0.0842669279907716	0.06713111326087604	0	0	0.08352932475724786	0	0.7650726339911045	0
AGTTCCTATTTATGTT-1_Br1039	L6~Sp09D04	0.51198580573979	0	0	0	0	0	0.48801419426021	0
AGTTCTGCGTTGTATC-1_Br1039	L1~Sp09D05	0.599952291702881	0	0	0	0	0	0	0.400047708297119
AGTTGACATCGGCTGG-1_Br1039	L1~Sp09D05	1	0	0	0	0	0	0	0
AGTTGACGGTCCTTGC-1_Br1039	L6~Sp09D04	0.33229457996657186	0	0	0	0.46415005627409806	0	0.20355536375933006	0
AGTTGCGGTCCTCAAC-1_Br1039	WM~Sp09D06	0	0	0	0	1	0	0	0
AGTTGCTGACTGATAT-1_Br1039	L1~Sp09D05	0.4175823331040603	0	0	0	0	0	0	0.5824176668959398
AGTTGGCAAGGCTAGA-1_Br1039	L1~Sp09D05	0.4064452901080449	0	0	0	0	0	0	0.5935547098919551
AGTTTCGCAGGTCGGA-1_Br1039	L2.3~Sp09D01	0.23601750453499482	0	0	0	0.08470608082072491	0	0.6792764146442802	0
AGTTTGCACCTGCCTC-1_Br1039	L6~Sp09D04	0.5364968892802349	0	0	0	0.46350311071976497	0	0	0
AGTTTGGCACGGGTTG-1_Br1039	LD~Sp09D02	0.22021987048652428	0	0	0	0.16664066924893553	0	0.3757435042696424	0.23739595599489777
AGTTTGGCCAGACCTA-1_Br1039	WM.uf~Sp09D07	0	0	0	0	1	0	0	0
ATAAACCATTGGACGG-1_Br1039	LD~Sp09D02	0.5102917880548682	0	0	0	0	0	0.48970821194513176	0
ATAAACGGACCCGTAA-1_Br1039	L6~Sp09D04	0.4795086148308523	0	0	0	0.5204913851691477	0	0	0
ATAAACGTTGCACCAC-1_Br1039	L5~Sp09D03	0.21810202434316256	0	0	0	0	0	0.459765583827561	0.3221323918292764
ATAAAGGCTCGGTCGT-1_Br1039	L6~Sp09D04	0.25917955373849116	0	0	0	0.2150166090882444	0	0.5258038371732644	0
ATAAAGGTCAAGTACG-1_Br1039	Vasc~Sp09D08	0.26029827420025664	0	0	0	0	0.39639978985330643	0	0.34330193594643704
ATAAATATTAGCAGCT-1_Br1039	L6~Sp09D04	0.10377023212170292	0	0	0	0.1325665888911457	0.12387239938666413	0.6397907796004872	0
ATAACGCCGGAGGGTC-1_Br1039	L5~Sp09D03	0.07163642980076532	0	0	0	0.1218548179666363	0	0.26333282616830755	0.5431759260642908
ATAACGGAGTCCAACG-1_Br1039	Inhib~Sp09D09	0.6771915762730957	0	0	0	0.32280842372690427	0	0	0
ATAAGGTGGAGAACAT-1_Br1039	L6~Sp09D04	0.4939370192963064	0	0	0	0.5060629807036936	0	0	0
ATAAGTAGGGCGACTC-1_Br1039	Inhib~Sp09D09	0.3347117030185979	0	0	0	0.16921467417563543	0	0	0.4960736228057667
ATAAGTTACCGCGACG-1_Br1039	L6~Sp09D04	0.3248521187066741	0	0	0	0.6751478812933259	0	0	0
ATAATACCGTTAGCCG-1_Br1039	L1~Sp09D05	0.3112630611171253	0	0	0	0	0	0	0.6887369388828747
ATAATAGCTGTTGAAT-1_Br1039	WM.uf~Sp09D07	0	0	0	0	1	0	0	0
ATAATAGTGTAGGGAC-1_Br1039	L2.3~Sp09D01	0.30321384369397053	0	0	0	0.20588055477687817	0	0.4909056015291513	0
ATAATCTTGGAGAACC-1_Br1039	L6~Sp09D04	0.335098790568604	0	0	0	0	0	0.664901209431396	0
ATAATTAGCTAAGTAG-1_Br1039	WM~Sp09D06	0.24523115543876026	0	0	0	0.7547688445612397	0	0	0
ATACAGGCCCTCCAAT-1_Br1039	WM.uf~Sp09D07	0	0	0	0	0	0	1	0
ATACCACGGGCAACTT-1_Br1039	L5~Sp09D03	0.12656139994036983	0	0	0	0.29537866387899286	0	0.3525162707149875	0.22554366546564977
ATACCAGCAAATTGCT-1_Br1039	L1~Sp09D05	1	0	0	0	0	0	0	0
ATACCAGGCTAATAGA-1_Br1039	LD~Sp09D02	0.38257950570165056	0	0	0	0.13254907321313467	0	0	0.48487142108521475
ATACCAGGTGAGCGAT-1_Br1039	L2.3~Sp09D01	0.3829717441073947	0	0	0	0	0	0.6170282558926053	0
ATACCTAACCAAGAAA-1_Br1039	WM.uf~Sp09D07	0	0	0	0	1	0	0	0
ATACGAGGTTTGTAAG-1_Br1039	WM~Sp09D06	0.2626901634098638	0	0	0	0.7373098365901363	0	0	0
ATACGCCGATCTACCG-1_Br1039	L2.3~Sp09D01	0.26598731191418246	0	0	0	0	0	0.33142913552639974	0.40258355255941786
ATACGCCGGCGAAACC-1_Br1039	L6~Sp09D04	0.16842526451927933	0	0	0	0.2439615178933008	0	0.5876132175874198	0
ATACGGAACGTCGTTT-1_Br1039	L1~Sp09D05	0.2772930603569988	0	0	0	0.7227069396430011	0	0	0
ATACGGGTTTCGATTG-1_Br1039	L5~Sp09D03	0.20481725916912855	0	0	0	0.1632566516577472	0	0.6319260891731243	0
ATACGGTGAAGATGCA-1_Br1039	L5~Sp09D03	0.15376745014180002	0	0	0	0.26070342764483934	0	0.5855291222133606	0
ATACGTACTTAGCCAC-1_Br1039	WM.uf~Sp09D07	0	0	0	0	0	0	0	0
ATACGTCCACTCCTGT-1_Br1039	LD~Sp09D02	1	0	0	0	0	0	0	0
ATACGTTATGCACGGA-1_Br1039	WM.uf~Sp09D07	0.4626883827413823	0	0	0	0.5373116172586178	0	0	0
ATACTACCCGTACCAC-1_Br1039	L1~Sp09D05	1	0	0	0	0	0	0	0
ATACTAGCATGACCCT-1_Br1039	Inhib~Sp09D09	0.17742396502843183	0	0	0	0	0	0	0.8225760349715683
ATACTCTCGCCACTCT-1_Br1039	Vasc~Sp09D08	0	0	0	0	0	1	0	0
ATACTGCCTTACACCG-1_Br1039	L6~Sp09D04	0.17884640539926888	0	0	0	0.1072460186935059	0	0.7139075759072252	0
ATACTTGTTCTCGAGC-1_Br1039	L5~Sp09D03	0.21176855110904302	0	0	0	0.15144886017394088	0	0.6367825887170161	0
ATAGACAACGGGACCT-1_Br1039	LD~Sp09D02	0.6405625646148871	0	0	0	0.3594374353851129	0	0	0
ATAGACGAAGAGAAAG-1_Br1039	L5~Sp09D03	0.22138942047119772	0	0	0	0.2377964926694698	0	0.5408140868593324	0
ATAGAGTACTGGGACA-1_Br1039	L5~Sp09D03	0.17644736083147505	0	0	0	0.26173310100604524	0	0.5618195381624798	0
ATAGAGTTATCAACTT-1_Br1039	L2.3~Sp09D01	0.22405527554140744	0	0	0	0.1296650670476529	0	0.6462796574109396	0
ATAGATTTGCAGTCGG-1_Br1039	L2.3~Sp09D01	0.36478829039190125	0	0	0	0	0	0.6352117096080988	0
ATAGCAACTAGGGAAG-1_Br1039	LD~Sp09D02	0.2589352748503226	0	0	0	0.22387646973794018	0	0.5171882554117373	0
ATAGCCATAACAGTCA-1_Br1039	Vasc~Sp09D08	0.6197291264056716	0	0	0	0.3802708735943285	0	0	0
ATAGCCTCAGTACCCA-1_Br1039	LD~Sp09D02	0.20744242741677008	0	0	0	0	0	0.317326491626379	0.4752310809568509
ATAGCTGCTCTTGTTA-1_Br1039	LD~Sp09D02	0.34529759906956814	0	0	0	0	0	0.6547024009304319	0
ATAGGCGGCTATAGAA-1_Br1039	L1~Sp09D05	0.29256084569932284	0	0	0	0.3832986844050683	0	0.3241404698956089	0
ATAGGCTAGCTTCGCA-1_Br1039	LD~Sp09D02	0.39422558175941647	0	0	0	0.1925362346562246	0	0.41323818358435893	0
ATAGGGATATCCTTGA-1_Br1039	Inhib~Sp09D09	0.25241391434216676	0	0	0	0	0	0	0.7475860856578332
ATAGGTTGGGCAGATG-1_Br1039	L5~Sp09D03	0.07710018213902364	0	0	0	0.10968275061378184	0	0.47197526249841737	0.34124180474877713
ATAGTCTTTGACGTGC-1_Br1039	Vasc~Sp09D08	1	0	0	0	0	0	0	0
ATAGTGAAGCGTTCTC-1_Br1039	L6~Sp09D04	0.16534984922878598	0	0	0	0.22591511416269688	0	0.6087350366085171	0
ATAGTTCCACCCACTC-1_Br1039	LD~Sp09D02	0.2940905925926468	0	0	0	0	0.2261858896907335	0	0.47972351771661975
ATATAAAGCGCTCGTG-1_Br1039	WM.uf~Sp09D07	0	0	0	0	1	0	0	0
ATATAAATGTAGCTGC-1_Br1039	L1~Sp09D05	1	0	0	0	0	0	0	0
ATATAACACGGGCGCA-1_Br1039	L5~Sp09D03	0.22357386495910392	0	0	0	0.11657795967057152	0	0.4266067160014554	0.23324145936886917
ATATACGCTCGTGACG-1_Br1039	L1~Sp09D05	1	0	0	0	0	0	0	0
ATATAGAGTATTGGTC-1_Br1039	WM.uf~Sp09D07	0	0	0	0	1	0	0	0
ATATCAACCTACAGAG-1_Br1039	L1~Sp09D05	0.39011403801333233	0	0	0	0.1309244779887063	0	0	0.4789614839979614
ATATCAATTCCAGCCT-1_Br1039	WM~Sp09D06	0.3144447601032672	0	0	0	0.6855552398967327	0	0	0
ATATCGTGCCAGACCC-1_Br1039	L1~Sp09D05	0.5641016521653063	0	0	0	0	0	0	0.4358983478346938
ATATCGTTCCTCGAAC-1_Br1039	LD~Sp09D02	0.24787579940941884	0	0	0	0.2445756265898411	0	0.50754857400074	0
ATATCTCCCTCGTTAA-1_Br1039	L2.3~Sp09D01	0.2710404098711276	0	0	0	0.18503729197838756	0	0.5439222981504848	0
ATATCTTAGGGCCTTC-1_Br1039	L6~Sp09D04	0.26931428395968315	0	0	0	0.2371237316887632	0	0.4935619843515536	0
ATATGGGATAGCAACT-1_Br1039	WM~Sp09D06	0.2850321499146174	0	0	0	0.40245968755270295	0.3125081625326797	0	0
ATATGTCTAGAGCGTG-1_Br1039	WM.uf~Sp09D07	0	0	0	0	0	0	0	0
ATATGTCTCCCTAGCC-1_Br1039	L2.3~Sp09D01	0.14201832693818842	0	0	0	0.2701884128736539	0	0.5877932601881577	0
ATATTCAGTTAAACCT-1_Br1039	L6~Sp09D04	0.3076046288344092	0	0	0	0	0	0.6923953711655907	0
ATATTCCACATAGTGA-1_Br1039	L6~Sp09D04	0.18475682022524062	0	0	0	0.20815004989419358	0	0.6070931298805657	0
ATATTCCCACAGGTCA-1_Br1039	L5~Sp09D03	0.3176082633571526	0	0	0	0	0	0.6823917366428474	0
ATATTGCTGTCAAAGT-1_Br1039	L2.3~Sp09D01	0.3049833408463067	0	0	0	0	0	0.6950166591536933	0
ATATTTAACCCTCAAG-1_Br1039	L5~Sp09D03	0	0	0	0	0.2164207518911381	0	0.7835792481088618	0
ATCAAACACTGTTCCA-1_Br1039	Inhib~Sp09D09	0.22245079471098983	0	0	0	0.2104875647782081	0	0	0.567061640510802
ATCAAACGAAGGTTTG-1_Br1039	WM.uf~Sp09D07	0	0	0	0	0	0	0	0
ATCAAAGAGCCGTGGT-1_Br1039	WM~Sp09D06	0.23839524988978528	0	0	0	0.7616047501102148	0	0	0
ATCAAGATCCCAGGAC-1_Br1039	WM~Sp09D06	0	0	0	0	1	0	0	0
ATCAATCTGGGCTGCA-1_Br1039	L6~Sp09D04	0.5136427946238387	0	0	0	0.48635720537616145	0	0	0
ATCAATGCCGTGGCTG-1_Br1039	WM~Sp09D06	0	0	0	0	1	0	0	0
ATCACATTAGAATATC-1_Br1039	Inhib~Sp09D09	0.15134906067492143	0	0	0	0.16224300375097717	0	0.2996233019348309	0.38678463363927057
ATCACGTGCTAATTAA-1_Br1039	L6~Sp09D04	0.3785460486175206	0	0	0	0.6214539513824793	0	0	0
ATCACTTCATCCTCGC-1_Br1039	Inhib~Sp09D09	0.17133555679443974	0	0	0	0.18352529805039627	0	0	0.645139145155164
ATCAGACGGCACGCCG-1_Br1039	L6~Sp09D04	0.3167062134410428	0	0	0	0.2995993790458382	0	0.38369440751311895	0
ATCAGCCTCATGCTGC-1_Br1039	L6~Sp09D04	0.16058648574182974	0	0	0	0.11046369400938776	0	0.7289498202487825	0
ATCAGCTCGTCCACTA-1_Br1039	WM.uf~Sp09D07	0	0	0	0	0	0	0	0
ATCAGTAGGCAGGGAT-1_Br1039	L5~Sp09D03	0.15431516459155686	0	0	0	0.11484478312862378	0	0.7308400522798193	0
ATCATAGATCGACGAG-1_Br1039	WM~Sp09D06	0	0	0	0	1	0	0	0
ATCATAGCCCTATGTA-1_Br1039	L1~Sp09D05	0.2582039148685856	0	0	0	0.14565626242147817	0	0	0.5961398227099363
ATCATCCAATATTTGT-1_Br1039	L6~Sp09D04	0.27828236284772323	0	0	0	0.3389769201986238	0	0.3827407169536529	0
ATCATCTGCCCAGTGT-1_Br1039	L1~Sp09D05	1	0	0	0	0	0	0	0
ATCCAACGCAGTCATA-1_Br1039	LD~Sp09D02	0.1867260103587703	0	0	0	0.4263435305474451	0	0.3869304590937846	0
ATCCAATGGAGGGTCC-1_Br1039	WM.uf~Sp09D07	0	0	0	0	0	0	1	0
ATCCAATGGTACCGAA-1_Br1039	L6~Sp09D04	0.16100477899746635	0	0	0	0.11185522617884172	0.09636081919301058	0.4197977759343146	0.2109813996963668
ATCCACATCGACAGAA-1_Br1039	WM.uf~Sp09D07	1	0	0	0	0	0	0	0
ATCCACGCTAAATGTT-1_Br1039	Vasc~Sp09D08	0.44389790649291816	0	0	0	0	0	0	0.5561020935070817
ATCCAGAGCAACAACC-1_Br1039	WM~Sp09D06	0.3899816393678009	0	0.172650949067679	0	0.4373674115645202	0	0	0
ATCCAGGATTCGTGAA-1_Br1039	L6~Sp09D04	0.14210721143974123	0	0	0	0.481940780464237	0	0.3759520080960218	0
ATCCCATCCACAGCGC-1_Br1039	WM.uf~Sp09D07	0	0	0	0	1	0	0	0
ATCCCATTTCCGTGGG-1_Br1039	WM~Sp09D06	0.3265046260945805	0	0	0	0.6734953739054196	0	0	0
ATCCTACCTAAGCTCT-1_Br1039	L6~Sp09D04	0.4401254637951628	0	0	0	0.30062965006631037	0	0.2592448861385268	0
ATCCTGAATCGCTGCG-1_Br1039	L6~Sp09D04	0.20497329226453995	0	0	0	0.2766190012167388	0	0.5184077065187213	0
ATCCTGCGTGGAATGG-1_Br1039	L6~Sp09D04	0.3106964144958717	0	0	0	0.40327718183068717	0	0.28602640367344107	0
ATCCTGCTGCAGATAG-1_Br1039	LD~Sp09D02	0.4722941195740122	0	0	0	0	0.5277058804259878	0	0
ATCGACCCAATACAGA-1_Br1039	L6~Sp09D04	0.1902345828076813	0	0	0	0.24340668399983104	0	0.5663587331924876	0
ATCGACTCTTTCCGTT-1_Br1039	L5~Sp09D03	0.1506206805663422	0	0	0	0.100269320179264	0	0.4194411864407111	0.32966881281368265
ATCGCACGCCGGGAGA-1_Br1039	L5~Sp09D03	0.10806989319248414	0	0	0	0.20327852980710118	0	0.3089639796827108	0.37968759731770385
ATCGCCAGTCAACATT-1_Br1039	LD~Sp09D02	0.4476546048831528	0	0	0	0	0	0.5523453951168471	0
ATCGGAGACAGACGGC-1_Br1039	WM.uf~Sp09D07	0	0	0	0	0	0	0	0
ATCGGCAAGCAGTCCA-1_Br1039	Inhib~Sp09D09	0.2631041927612555	0	0	0	0.1829979305929948	0	0	0.5538978766457497
ATCGGTTACCTAGTAA-1_Br1039	L5~Sp09D03	0.11272433162808465	0	0	0	0.206352345014621	0	0.6809233233572944	0
ATCGTATTCCGAGAAC-1_Br1039	LD~Sp09D02	0.2284500169082243	0	0	0	0.16406491594251513	0	0.6074850671492605	0
ATCGTGGAAAGTCTGG-1_Br1039	WM~Sp09D06	0	0	0	0	1	0	0	0
ATCGTTAGCTAGCGGA-1_Br1039	L5~Sp09D03	0.3149442282255956	0	0	0	0	0	0.6850557717744044	0
ATCTAATATCCTACGG-1_Br1039	WM.uf~Sp09D07	0	0	0	0	0	0	0	0
ATCTACCATCTGCTCC-1_Br1039	L5~Sp09D03	0.1419095738953845	0	0	0	0.2448365500615721	0	0.6132538760430435	0
ATCTAGCTTGTGAGGG-1_Br1039	Vasc~Sp09D08	0.40675454530003613	0	0	0	0.5932454546999639	0	0	0
ATCTCATAAACCTACC-1_Br1039	L2.3~Sp09D01	0.14063413919382617	0	0	0	0.06589286818056064	0	0.7934729926256132	0
ATCTCCCACGGAATAT-1_Br1039	L1~Sp09D05	0.7164861713555758	0	0	0	0.2835138286444242	0	0	0
ATCTCCCTGCAATCTA-1_Br1039	LD~Sp09D02	0.4897004225500805	0	0	0	0.5102995774499194	0	0	0
ATCTGACATGGAAGGA-1_Br1039	WM~Sp09D06	0	0	0	0	1	0	0	0
ATCTGATAGTGTCTTA-1_Br1039	L2.3~Sp09D01	0.3348147714718843	0	0	0	0	0	0.6651852285281156	0
ATCTGCACCTCTGCGA-1_Br1039	LD~Sp09D02	0.2298369560940008	0	0	0	0	0	0	0.7701630439059992
ATCTGCTGTTATCGCC-1_Br1039	WM~Sp09D06	0.2735357936151869	0	0	0	0.7264642063848131	0	0	0
ATCTGGGCTGTTCTTG-1_Br1039	WM.uf~Sp09D07	0	0	0	0	1	0	0	0
ATCTGGTTAAGACTGT-1_Br1039	Inhib~Sp09D09	0.14291290328265274	0	0	0	0.1247851885386375	0	0	0.7323019081787098
ATCTGTAATTGTACCC-1_Br1039	LD~Sp09D02	0.5242199436589301	0	0	0	0.47578005634106985	0	0	0
ATCTTAGGGCATTAAT-1_Br1039	WM~Sp09D06	0.24394498247885563	0	0	0	0.7560550175211443	0	0	0
ATCTTATCGCACACCC-1_Br1039	L5~Sp09D03	0.17007844026772298	0	0	0	0.08793832622398459	0	0.2798518530820765	0.46213138042621593
ATCTTGACCTGCAACG-1_Br1039	LD~Sp09D02	0.5141468952471613	0	0	0	0.4858531047528387	0	0	0
ATGAAGCCAAGGAGCC-1_Br1039	Inhib~Sp09D09	0.16660478958314004	0	0	0	0.16332983749828675	0	0	0.6700653729185732
ATGAAGTGGACCCAGC-1_Br1039	L5~Sp09D03	0.12723879032368635	0	0	0	0.14991820374925297	0	0.49322628276759667	0.22961672315946408
ATGACGCCGGCTCTAA-1_Br1039	L2.3~Sp09D01	0.23140820180019994	0	0	0	0.1876045172486552	0	0.5809872809511448	0
ATGACGCGTTCTATCC-1_Br1039	WM.uf~Sp09D07	0	0	0	0	0	0	0	0
ATGACTATCAGCTGTG-1_Br1039	Vasc~Sp09D08	0.27279014154070075	0	0	0	0.7272098584592992	0	0	0
ATGACTATGCGACATT-1_Br1039	L5~Sp09D03	0	0	0	0	0.1398702558073262	0	0.43028036528734037	0.4298493789053335
ATGAGGAGTGTTAATC-1_Br1039	LD~Sp09D02	0	0	0	0	0.3791342707404751	0	0.6208657292595249	0
ATGATCGGGAATAGAC-1_Br1039	LD~Sp09D02	0.5494971133358787	0	0	0	0.4505028866641213	0	0	0
ATGATGCAATGGTACA-1_Br1039	L6~Sp09D04	0.2510863603736028	0	0	0	0.32650366077120524	0	0.4224099788551919	0
ATGCACCTTCCTTAAT-1_Br1039	L2.3~Sp09D01	0.16194842838088158	0	0	0	0.1055893998513625	0	0.43517451670009516	0.29728765506766075
ATGCACGCGCTGTTCA-1_Br1039	WM.uf~Sp09D07	0	0	0	0	0	0	0	0
ATGCACTACCGCATTG-1_Br1039	Inhib~Sp09D09	0.3824759761086709	0	0	0	0.6175240238913291	0	0	0
ATGCATGATCCAGGAT-1_Br1039	L5~Sp09D03	0.23375679849773673	0	0	0	0.7662432015022633	0	0	0
ATGCATTCCGTGATGG-1_Br1039	L1~Sp09D05	0.5845512115245768	0	0	0	0	0.41544878847542327	0	0
ATGCCATTTGCGACCA-1_Br1039	L5~Sp09D03	0.14455381379008983	0	0	0	0.16262297886233862	0	0.35805822923817526	0.33476497810939637
ATGCCGGTCTTGCATA-1_Br1039	L5~Sp09D03	0.2126018636642235	0	0	0	0.10516283312701816	0	0.6822353032087584	0
ATGCCGGTTGATGGGA-1_Br1039	LD~Sp09D02	0.3053792374549154	0	0	0	0.16838384180707103	0	0.5262369207380135	0
ATGCGACAGTCCCATT-1_Br1039	L6~Sp09D04	0.25544662303190774	0	0	0	0.316286729459703	0	0.4282666475083892	0
ATGCGAGTCCCACCAC-1_Br1039	L2.3~Sp09D01	0.20655734666027878	0	0	0	0.2714526447575211	0	0.5219900085822001	0
ATGCTCAGTGTTGCAT-1_Br1039	L2.3~Sp09D01	0.19009244758664615	0	0	0	0.09647951746693094	0	0.3655694802455931	0.3478585547008298
ATGCTCTGGCGCGGTA-1_Br1039	L6~Sp09D04	0.276571197114221	0	0	0	0	0	0.723428802885779	0
ATGCTTAGGAGTTGAT-1_Br1039	L1~Sp09D05	1	0	0	0	0	0	0	0
ATGGAAATTTAAGGAG-1_Br1039	WM~Sp09D06	0.34373000233402945	0	0	0	0.6562699976659706	0	0	0
ATGGACTGCTTAGTTG-1_Br1039	WM~Sp09D06	0	0	0	0	1	0	0	0
ATGGAGCAGGCCGTGA-1_Br1039	L6~Sp09D04	0.5147631699191726	0	0	0	0.48523683008082746	0	0	0
ATGGATCCGGCGTCCG-1_Br1039	LD~Sp09D02	0.37306234112715975	0	0	0	0	0	0.36248071282007077	0.26445694605276954
ATGGATTGACCAAACG-1_Br1039	LD~Sp09D02	0.18359699363859164	0.07618974419261937	0	0	0.1367109736833318	0	0.36274812729827866	0.24075416118717863
ATGGCAGCATTACGAT-1_Br1039	WM~Sp09D06	0	0	0	0	1	0	0	0
ATGGCAGCCGAGAAAC-1_Br1039	LD~Sp09D02	0.18464803165282984	0	0	0	0.2604383842868427	0	0.5549135840603275	0
ATGGGAACGGAAGCGG-1_Br1039	L1~Sp09D05	0.6381892907708027	0	0	0	0.36181070922919734	0	0	0
ATGGGACCTGCTGAAC-1_Br1039	WM~Sp09D06	0	0	0	0	1	0	0	0
ATGGGCCTCGGCCTCT-1_Br1039	L5~Sp09D03	0.2766414216272246	0	0	0	0	0	0.7233585783727754	0
ATGGGTGTATACCTCC-1_Br1039	WM~Sp09D06	0.2495173753296878	0	0	0	0.7504826246703122	0	0	0
ATGGTATTGGGAACCG-1_Br1039	L1~Sp09D05	0	0	0	0	0.6464436649932749	0	0	0.35355633500672523
ATGGTATTTACTGATT-1_Br1039	WM~Sp09D06	0.3090246686505876	0	0	0	0.6909753313494124	0	0	0
ATGGTCGCGTGGTTTC-1_Br1039	L6~Sp09D04	0.1739532311926958	0	0	0	0.12633217752086867	0	0.6997145912864355	0
ATGGTGCTCAAAGCCA-1_Br1039	L2.3~Sp09D01	0.1578753671186289	0	0	0	0	0.14493662778120575	0.36964368082264465	0.32754432427752067
ATGTACATGCGGTGAG-1_Br1039	L1~Sp09D05	0.34965804119227956	0	0	0	0.6503419588077205	0	0	0
ATGTACGATGACGTCG-1_Br1039	L1~Sp09D05	0.38120395916236066	0	0	0	0.6187960408376393	0	0	0
ATGTAGCGCGCGTAGG-1_Br1039	L6~Sp09D04	0.29521816446705473	0	0	0	0.18254198023400148	0	0.5222398552989437	0
ATGTCATAATAAACGA-1_Br1039	WM~Sp09D06	0.48079375229351734	0	0	0	0.5192062477064827	0	0	0
ATGTCTTGTTTGACTC-1_Br1039	WM~Sp09D06	0	0	0	0	1	0	0	0
ATGTGAAAGCCTAATG-1_Br1039	WM.uf~Sp09D07	0	0	0	0	0	0	0	0
ATGTGCATCCGACGCA-1_Br1039	Inhib~Sp09D09	0.18094014809040115	0	0	0	0.18845932529053558	0	0	0.6306005266190633
ATGTGGACATCTTGAT-1_Br1039	L6~Sp09D04	0	0	0	0	1	0	0	0
ATGTGTAGTTTAGTCA-1_Br1039	L1~Sp09D05	0.6813516860137843	0	0	0	0.31864831398621574	0	0	0
ATGTTACGAGCAATAC-1_Br1039	L2.3~Sp09D01	0.25800602312866433	0	0	0	0	0	0.42837990294905065	0.313614073922285
ATGTTCCTGCCCACCT-1_Br1039	LD~Sp09D02	0.2894344215606395	0	0	0	0.15458399831063743	0	0.555981580128723	0
ATGTTCGTCGACCCAC-1_Br1039	Inhib~Sp09D09	0.15658576169332022	0	0	0	0.1917729186694397	0	0.3169484834648953	0.33469283617234485
ATGTTGATTAGAGACT-1_Br1039	L5~Sp09D03	0.26927865064841755	0	0	0	0.13625089223308356	0	0.5944704571184989	0
ATGTTGTAGTCTGTTT-1_Br1039	WM~Sp09D06	0	0	0	0	1	0	0	0
ATGTTTGTAAGATCAT-1_Br1039	LD~Sp09D02	0.277285678388926	0	0	0	0	0	0.279829982883593	0.442884338727481
ATTAAACATGCGGACC-1_Br1039	L6~Sp09D04	0.194975481060376	0	0	0	0.265962262375334	0	0.5390622565642901	0
ATTAATACTACGCGGG-1_Br1039	L5~Sp09D03	0.12631464701220962	0	0	0	0.13997672742995623	0	0.3773542348311768	0.35635439072665737
ATTAATGAACCAGTCG-1_Br1039	Inhib~Sp09D09	0.17720163242752038	0	0	0	0.12508459499611982	0	0.2960511211870158	0.4016626513893441
ATTAATTCGGTCACTC-1_Br1039	LD~Sp09D02	1	0	0	0	0	0	0	0
ATTACAACTACCGGCC-1_Br1039	Vasc~Sp09D08	0.3531034329532172	0	0	0	0.3218944505743033	0.3250021164724795	0	0
ATTACATGTCAGTCTT-1_Br1039	L5~Sp09D03	1	0	0	0	0	0	0	0
ATTACGCGCTGGCAGG-1_Br1039	L6~Sp09D04	0.151059669466155	0	0.12779666009980403	0	0.2792285205635162	0	0.4419151498705247	0
ATTACTAGCCTCTTGC-1_Br1039	LD~Sp09D02	0.22897433557262353	0	0	0	0.3282140605119057	0	0.44281160391547075	0
ATTACTTACTGGGCAT-1_Br1039	L1~Sp09D05	0.42126775441762915	0	0	0	0.1702752952637478	0	0	0.408456950318623
ATTAGATTGATAGCGG-1_Br1039	Inhib~Sp09D09	0.16474274693841892	0	0	0	0.25549307553071227	0	0	0.5797641775308688
ATTAGGCGATGCTTTC-1_Br1039	L6~Sp09D04	0.2274822238595497	0	0	0	0.28589022612430964	0	0.48662755001614066	0
ATTATACTTTGCTCGT-1_Br1039	L5~Sp09D03	0.08219325705949322	0	0	0	0.13486776379408327	0	0.7829389791464235	0
ATTATCGGAATGTACG-1_Br1039	WM~Sp09D06	0	0	0	0	1	0	0	0
ATTATCTCGACAGATC-1_Br1039	Vasc~Sp09D08	0.41150224147142417	0	0	0	0.2602543352823918	0.32824342324618405	0	0
ATTATGAGACCCAATT-1_Br1039	Vasc~Sp09D08	0	0	0	0	0.23184395483213058	0.7681560451678694	0	0
ATTATGCCATAGGGAG-1_Br1039	LD~Sp09D02	0.1120400318522416	0	0	0	0.14085725722348022	0.23682377106702138	0.33672648347029305	0.1735524563869638
ATTATTATGTCCGTCA-1_Br1039	WM~Sp09D06	0	0	0	0	0.7357353946901513	0.26426460530984874	0	0
ATTATTCAGAGTCACT-1_Br1039	LD~Sp09D02	0.4884838540132873	0	0	0	0	0	0.5115161459867127	0
ATTCAACCATTTAAGG-1_Br1039	L2.3~Sp09D01	0.1876144962588531	0	0	0	0.12947113687042594	0	0.3656184346731227	0.3172959321975983
ATTCACTGATGTTGGA-1_Br1039	WM.uf~Sp09D07	0	0	0	0	1	0	0	0
ATTCAGGACCTATTTC-1_Br1039	Vasc~Sp09D08	1	0	0	0	0	0	0	0
ATTCAGGATCGCCTCT-1_Br1039	LD~Sp09D02	1	0	0	0	0	0	0	0
ATTCAGTAGCAGGGTC-1_Br1039	Inhib~Sp09D09	0.12199427453350066	0	0	0	0.21269303187378988	0	0	0.6653126935927095
ATTCATATACTGTCCA-1_Br1039	WM.uf~Sp09D07	1	0	0	0	0	0	0	0
ATTCATCGTTGAGGCA-1_Br1039	LD~Sp09D02	0.2990756575305537	0	0	0	0.3017768071602455	0.3991475353092007	0	0
ATTCCCACATAAACAA-1_Br1039	L2.3~Sp09D01	0.2004586833440798	0	0	0	0.20368003643004914	0	0.595861280225871	0
ATTCCTCCGCCAGTGC-1_Br1039	LD~Sp09D02	0.11852948592892837	0	0	0	0.4136325824705232	0	0	0.4678379316005484
ATTCCTTCCAGGCGGT-1_Br1039	Vasc~Sp09D08	0.36520275647238365	0	0	0	0	0	0	0.6347972435276164
ATTCGACGCCGGGCCT-1_Br1039	L5~Sp09D03	0	0	0	0	0.16651846705211806	0.19461284270535645	0.6388686902425255	0
ATTCGCGCCTTGAGAG-1_Br1039	L1~Sp09D05	0.37171119416493886	0	0	0	0.14910684637968347	0	0	0.47918195945537767
ATTCGTGTACCCATTC-1_Br1039	LD~Sp09D02	0.5598599346343397	0	0	0	0.4401400653656603	0	0	0
ATTCGTTTATCGTATT-1_Br1039	L1~Sp09D05	0.35210108121301864	0	0	0	0	0	0	0.6478989187869814
ATTCTCGTCTCTTTAG-1_Br1039	LD~Sp09D02	0.30619290377637426	0	0	0	0	0	0	0.6938070962236258
ATTCTGAGTATGAACT-1_Br1039	Vasc~Sp09D08	0.45258208613461165	0	0	0	0	0.5474179138653883	0	0
ATTCTTCGTACTTATG-1_Br1039	Vasc~Sp09D08	0.37378837017491734	0	0	0	0	0.6262116298250826	0	0
ATTGAAGATCTTAGTG-1_Br1039	L5~Sp09D03	0.11419888390019664	0	0	0	0.11264972540593854	0	0.3926763427361296	0.3804750479577353
ATTGACGTAACTCGGT-1_Br1039	L1~Sp09D05	0.3476557932988924	0	0	0	0.4375062028196419	0	0	0.21483800388146562
ATTGATAGCAACGAGA-1_Br1039	L1~Sp09D05	0.4394472024375304	0	0	0	0.5605527975624697	0	0	0
ATTGATCACCACATTT-1_Br1039	WM~Sp09D06	0.22699391948658082	0	0	0	0.7730060805134192	0	0	0
ATTGATGAGTCCTAAC-1_Br1039	LD~Sp09D02	0.29852037017012933	0	0	0	0.46439136002426384	0.2370882698056068	0	0
ATTGCCTATTAGACCG-1_Br1039	WM~Sp09D06	0	0	0	0	1	0	0	0
ATTGCCTTTATGTTTG-1_Br1039	L6~Sp09D04	0.19618409228615627	0	0	0	0.20221017775178343	0	0.6016057299620602	0
ATTGCGATCAGTAACT-1_Br1039	LD~Sp09D02	0.262906109396478	0	0	0	0	0	0.7370938906035219	0
ATTGCTGCTCCTCCAT-1_Br1039	L6~Sp09D04	0.19288772528952183	0	0	0	0.3182335224297691	0	0.48887875228070915	0
ATTGGATTACAGCGTA-1_Br1039	LD~Sp09D02	0.29250269723420097	0	0	0	0.2468052737452358	0	0	0.46069202902056317
ATTGGGAATATCTTGG-1_Br1039	LD~Sp09D02	0.22262477887797855	0	0	0	0	0.19440086234495382	0.5829743587770677	0
ATTGGTAGGATCCGCT-1_Br1039	LD~Sp09D02	0	0	0	0	1	0	0	0
ATTGGTTGTGCATTAC-1_Br1039	L5~Sp09D03	0.190007964476484	0	0	0	0	0	0.45579000625076516	0.3542020292727508
ATTGTACAACTCGGCT-1_Br1039	LD~Sp09D02	0.24712493960827583	0	0	0	0.15660686897818946	0	0	0.5962681914135347
ATTGTCGCAATACCTT-1_Br1039	Inhib~Sp09D09	0.21388919001643916	0	0	0	0.2640176640450242	0	0	0.5220931459385367
ATTGTCTGTTTCATGT-1_Br1039	WM~Sp09D06	0	0	0	0	1	0	0	0
ATTTAACTCGTATTAC-1_Br1039	Vasc~Sp09D08	0.6488570112070713	0	0	0	0.3511429887929287	0	0	0
ATTTACAGTTTACTGG-1_Br1039	Inhib~Sp09D09	0.18094577046013424	0	0	0	0.16589938202697263	0	0	0.6531548475128931
ATTTATACTGGTAAAG-1_Br1039	WM.uf~Sp09D07	0.231423018942954	0	0	0	0	0	0.7685769810570461	0
ATTTCATTATTTCGCG-1_Br1039	L5~Sp09D03	0.29333213619018855	0	0	0	0	0	0.7066678638098115	0
ATTTGCCTAGTTACGA-1_Br1039	L2.3~Sp09D01	1	0	0	0	0	0	0	0
ATTTGCGCGAGTAGCT-1_Br1039	WM.uf~Sp09D07	0	0	0	0	0	0	0	0
ATTTGTCTTGGGAGCT-1_Br1039	L5~Sp09D03	0.17124875709820683	0	0	0	0.1138188708709952	0	0.714932372030798	0
ATTTGTTCCAGGGCTC-1_Br1039	L5~Sp09D03	1	0	0	0	0	0	0	0
CAAACCATAAGCGTAT-1_Br1039	L5~Sp09D03	0.24505473883957926	0	0	0	0.20229442991856275	0	0.5526508312418581	0
CAAACCCTCCGGCGGG-1_Br1039	WM.uf~Sp09D07	0	0	0	0	0	0	0	0
CAAACGAGTATCGCAG-1_Br1039	L6~Sp09D04	0.15875705519017003	0	0	0	0.39791869849984546	0	0.4433242463099845	0
CAAACGGTCGCACTTT-1_Br1039	Inhib~Sp09D09	0.21136919468218635	0	0	0	0.21018804569621055	0	0	0.5784427596216032
CAAACGTGGTCTTGCG-1_Br1039	L1~Sp09D05	1	0	0	0	0	0	0	0
CAAACTACGATAGAGA-1_Br1039	LD~Sp09D02	0.7309829799555501	0	0	0	0.2690170200444499	0	0	0
CAAACTATTGAGCTTC-1_Br1039	LD~Sp09D02	0.44948526403533345	0	0	0	0	0	0.5505147359646665	0
CAAAGATTATTGGGCC-1_Br1039	L6~Sp09D04	0.15154857964365653	0	0	0	0.41530921183883845	0	0.43314220851750496	0
CAAAGTCAGGTTAGCT-1_Br1039	L1~Sp09D05	1	0	0	0	0	0	0	0
CAAATCTCTCACAAGG-1_Br1039	L6~Sp09D04	0	0	0	0	0.31032617862315676	0	0.6896738213768432	0
CAAATGCGGAGTGTTC-1_Br1039	L2.3~Sp09D01	0.1336963114139922	0	0	0	0	0	0	0.8663036885860078
CAAATGTCCTTCCGTG-1_Br1039	L6~Sp09D04	0.3004338352441167	0	0	0	0.33779273868432497	0	0.36177342607155827	0
CAAATTGTCAGCAAGC-1_Br1039	L2.3~Sp09D01	0.1968507582856133	0	0	0	0.0737312057227126	0	0.7294180359916741	0
CAACAGAATAACGCTA-1_Br1039	LD~Sp09D02	1	0	0	0	0	0	0	0
CAACAGTGCCAAACGG-1_Br1039	L2.3~Sp09D01	0.31461747230254444	0	0	0	0	0	0.6853825276974554	0
CAACCAGTGGCCTACC-1_Br1039	Vasc~Sp09D08	1	0	0	0	0	0	0	0
CAACCTACCGAGCAGT-1_Br1039	Inhib~Sp09D09	0.23594412032925596	0	0	0	0	0	0	0.764055879670744
CAACGACCCGTTTACA-1_Br1039	LD~Sp09D02	0.2012311160906317	0	0	0	0.32763967396279015	0	0.4711292099465782	0
CAACGCGATGAGCCAA-1_Br1039	WM~Sp09D06	0	0	0	0	1	0	0	0
CAACGGTTCTTGATAC-1_Br1039	LD~Sp09D02	1	0	0	0	0	0	0	0
CAACGTGGTGGAGTCT-1_Br1039	L1~Sp09D05	0.714076437614299	0	0	0	0.28592356238570105	0	0	0
CAACTATATCGAATGC-1_Br1039	LD~Sp09D02	0.4137731298534523	0	0	0	0	0	0	0.5862268701465476
CAACTCCAACGTTTAG-1_Br1039	Inhib~Sp09D09	0.24595540881455374	0	0	0	0	0.18583910730875441	0	0.5682054838766918
CAACTCCTTGATCCCG-1_Br1039	L2.3~Sp09D01	0.11754146368109766	0	0	0	0.15528242053519498	0	0.42958034078695045	0.29759577499675693
CAACTGCTCATCCGAT-1_Br1039	WM~Sp09D06	0.2503920564917485	0	0	0	0.7496079435082514	0	0	0
CAACTTGTAGTGGGCA-1_Br1039	L1~Sp09D05	0.6794808348821005	0	0	0	0.3205191651178994	0	0	0
CAAGAGGGCGGAGTAC-1_Br1039	L6~Sp09D04	1	0	0	0	0	0	0	0
CAAGATATTATAACGT-1_Br1039	L5~Sp09D03	0.09472051534540853	0	0	0	0.16474851401600135	0	0.4966085151531084	0.24392245548548172
CAAGCAACGTCGGAGT-1_Br1039	Inhib~Sp09D09	0.15489328248487558	0	0	0	0.2694008149657608	0	0.25495009351805253	0.32075580903131107
CAAGCACCAAATGCCT-1_Br1039	L5~Sp09D03	0.20652319014031112	0	0	0	0.10998526273089197	0	0.3321096696579537	0.35138187747084326
CAAGCGGCACATAATT-1_Br1039	L6~Sp09D04	0.17059713406412733	0	0	0	0.2348391065891888	0	0.5945637593466839	0
CAAGGATCGCATGTTC-1_Br1039	L1~Sp09D05	0.5613008885791747	0	0	0	0.43869911142082524	0	0	0
CAAGGCCAGTGGTGCA-1_Br1039	Inhib~Sp09D09	0.10821484501027623	0	0	0	0.10517534575783113	0	0.2453501265382321	0.5412596826936605
CAAGTAAGTGATAGAC-1_Br1039	WM~Sp09D06	0	0	0	0	1	0	0	0
CAAGTCGTTGAAATCT-1_Br1039	WM~Sp09D06	0	0	0	0	1	0	0	0
CAAGTGAACTTTGGTT-1_Br1039	L1~Sp09D05	0.3203586431719925	0	0	0	0	0.4750080959783952	0.20463326084961236	0
CAAGTGTGGTTGCAAA-1_Br1039	Inhib~Sp09D09	0.10641123199459132	0	0	0	0.08160449415886743	0.10470155687016937	0.3037492972989449	0.40353341967742695
CAATAAACCTTGGCCC-1_Br1039	L5~Sp09D03	0.10267842030483303	0	0	0	0.09592617040468988	0	0.3864874843269218	0.4149079249635553
CAATACGCTCTGAGGC-1_Br1039	L6~Sp09D04	0.13247839711538745	0	0	0	0.0966776234585903	0.14971994374927472	0.6211240356767476	0
CAATATTCTTGACCTA-1_Br1039	WM~Sp09D06	0.23172138816520454	0	0	0	0.7682786118347955	0	0	0
CAATATTGGACTAGTG-1_Br1039	L1~Sp09D05	1	0	0	0	0	0	0	0
CAATCCATTATCCGTT-1_Br1039	LD~Sp09D02	0.28298838802060405	0	0	0	0	0.14324359413538823	0	0.5737680178440077
CAATCCCTATACCAGC-1_Br1039	L1~Sp09D05	0.6493026479260069	0	0	0	0.350697352073993	0	0	0
CAATCCTGCCGTGGAG-1_Br1039	L1~Sp09D05	0.6522432714191531	0	0	0	0	0	0.34775672858084694	0
CAATGACCCTTAATTT-1_Br1039	WM~Sp09D06	0.20996528900064113	0	0	0	0.7900347109993587	0	0	0
CAATGCGAGAAGTATC-1_Br1039	L6~Sp09D04	0.08264677939572647	0	0	0	0.22669709245729117	0	0.6906561281469824	0
CAATGGAATCTACATA-1_Br1039	WM.uf~Sp09D07	0	0	0	0	0	0	0	0
CAATGGATCTCTACCA-1_Br1039	Inhib~Sp09D09	1	0	0	0	0	0	0	0
CAATGGTCGGCCTGGG-1_Br1039	L1~Sp09D05	0	0	0	0	0	0	0	0
CAATTAAGGGTGATGA-1_Br1039	L5~Sp09D03	0.2511724550988208	0	0	0	0	0	0.7488275449011791	0
CAATTGGGCCGCACTC-1_Br1039	WM~Sp09D06	0.3773897810543921	0	0	0	0.6226102189456079	0	0	0
CAATTTCGTATAAGGG-1_Br1039	L6~Sp09D04	0.2758617996495853	0	0	0	0.26152849957584334	0	0.4626097007745713	0
CACAAACCGCAGAACT-1_Br1039	Vasc~Sp09D08	0.3614489372730013	0	0	0	0.24041667814297135	0	0	0.3981343845840273
CACAAGCTAAGAAAGG-1_Br1039	WM~Sp09D06	0.18589182305772398	0	0	0	0.8141081769422761	0	0	0
CACAATGAGCTGCTAT-1_Br1039	L6~Sp09D04	0.36078910095578504	0	0	0	0.1846584210331892	0	0	0.45455247801102583
CACACACGCTAACGAG-1_Br1039	L5~Sp09D03	0.12414513369588308	0	0	0	0.1622225363395627	0	0.19315653606759814	0.5204757938969561
CACACAGGGATAGATT-1_Br1039	LD~Sp09D02	0.17158095375056376	0	0	0	0.19461297627796953	0	0.6338060699714667	0
CACACGCGCTGTCTTA-1_Br1039	L5~Sp09D03	0.1745357752864002	0	0	0	0.14726001737326463	0	0	0.6782042073403353
CACACGTTTCAATGGG-1_Br1039	Vasc~Sp09D08	0.3344370739287761	0	0	0	0.33809060595358204	0	0	0.3274723201176419
CACAGAGACGAGGACG-1_Br1039	WM~Sp09D06	0	0	0	0	1	0	0	0
CACAGCACCCACGGCA-1_Br1039	L6~Sp09D04	0.09771836448577136	0	0	0	0.21034871358914495	0	0.6919329219250837	0
CACAGCTAGGGAGTGA-1_Br1039	Inhib~Sp09D09	0.17921080710166906	0	0	0	0.11273992321248288	0	0	0.708049269685848
CACAGGGCCATATAGT-1_Br1039	L5~Sp09D03	0.1597306478707213	0	0	0	0.11347098190584254	0	0.7267983702234361	0
CACAGGGCCGTTGTCA-1_Br1039	WM~Sp09D06	0	0	0	0	1	0	0	0
CACAGTCCCGCTTCGC-1_Br1039	L1~Sp09D05	0.17623804569633575	0	0	0	0.5659438616634098	0.2578180926402545	0	0
CACAGTTCGCTTCCCA-1_Br1039	L1~Sp09D05	0.4812527768508753	0	0	0	0.5187472231491246	0	0	0
CACATAAGGCGACCGT-1_Br1039	L2.3~Sp09D01	0.1908368635681066	0	0	0	0	0	0.8091631364318934	0
CACATATTAGCAGGAT-1_Br1039	WM.uf~Sp09D07	0	0	0	0	0	0	0	1
CACATCGTGCACGCGC-1_Br1039	WM~Sp09D06	0	0	0	0	1	0	0	0
CACATCTCACCGACGA-1_Br1039	L6~Sp09D04	1	0	0	0	0	0	0	0
CACATGATTCAGCAAC-1_Br1039	L6~Sp09D04	0.4573396442956242	0	0	0	0.5426603557043758	0	0	0
CACATGTTTGGACATG-1_Br1039	LD~Sp09D02	0.1668552197834942	0	0	0	0.12340281324989495	0.20304831787219993	0	0.506693649094411
CACATTCTTTCGATGG-1_Br1039	LD~Sp09D02	0.4443179201172669	0	0	0	0	0.555682079882733	0	0
CACATTTCTTGTCAGA-1_Br1039	LD~Sp09D02	1	0	0	0	0	0	0	0
CACCAATCATCCGTCT-1_Br1039	WM~Sp09D06	0.3073647064792723	0	0	0	0.6926352935207278	0	0	0
CACCACGCCACACAGA-1_Br1039	L6~Sp09D04	0.08581368915077717	0	0	0	0.11269638047178991	0.08921693399794343	0.7122729963794895	0
CACCAGTCAGCATGCA-1_Br1039	WM~Sp09D06	0.3185123408568907	0	0	0	0.6814876591431093	0	0	0
CACCATCGGAGGAGAC-1_Br1039	LD~Sp09D02	0.3088325290290475	0	0	0	0	0	0.6911674709709524	0
CACCCAAATCTTATGT-1_Br1039	L5~Sp09D03	0.19754818348047903	0	0	0	0.08056304836685729	0	0.34134173446272453	0.3805470336899392
CACCCACACGTCACCC-1_Br1039	L2.3~Sp09D01	0.16660546145453348	0	0	0	0.08890439132282311	0	0.4413598613160074	0.30313028590663604
CACCCACGAGGCAATT-1_Br1039	LD~Sp09D02	0.41652881735807357	0	0	0	0.15103781659162105	0	0.4324333660503054	0
CACCCGGTTTGTGACT-1_Br1039	WM~Sp09D06	0	0	0	0	1	0	0	0
CACCCTAACAAGATCT-1_Br1039	L6~Sp09D04	0.08003495045137615	0	0	0	0.18051749400484204	0	0.7394475555437818	0
CACCCTTGGTGAGACC-1_Br1039	WM.uf~Sp09D07	0	0	0	0	0	0	0	0
CACCCTTTCCTCGCTC-1_Br1039	LD~Sp09D02	0.5511435392760196	0	0	0	0.44885646072398044	0	0	0
CACCGATACACCGAGC-1_Br1039	LD~Sp09D02	0.29582472153779177	0	0	0	0.21726818614526533	0	0	0.4869070923169429
CACCGCCAGAAGGTTT-1_Br1039	L6~Sp09D04	0.17388789659795076	0	0	0	0.22587765578826188	0	0.6002344476137873	0
CACCGCCGACCAGCGA-1_Br1039	L1~Sp09D05	0.5179540042808126	0	0	0	0.18868087052133084	0.29336512519785657	0	0
CACCGGGCATCACAAG-1_Br1039	L5~Sp09D03	0.12114363374244409	0	0	0	0.1059915246983778	0	0.36067140321593777	0.41219343834324035
CACCGGTAGAGACATT-1_Br1039	WM~Sp09D06	0	0	0	0	1	0	0	0
CACCGTATCCCATCCG-1_Br1039	L2.3~Sp09D01	0.14515053618734963	0	0	0	0.08681806036777998	0	0.4450705357883315	0.32296086765653886
CACCGTTAGGGATCAC-1_Br1039	L1~Sp09D05	0.36563990805357965	0	0	0	0.6343600919464203	0	0	0
CACCGTTGCGCGATAT-1_Br1039	WM.uf~Sp09D07	0	0	0	0	0	1	0	0
CACCTAATAGAGTCGT-1_Br1039	L2.3~Sp09D01	0.23207676464539112	0	0	0	0.29634725573876913	0	0.47157597961583975	0
CACCTAATCAGTTTAC-1_Br1039	LD~Sp09D02	0.5450129766897446	0	0	0	0.45498702331025553	0	0	0
CACCTCGATGGTGGAC-1_Br1039	L2.3~Sp09D01	0.11185536228476713	0	0	0	0	0	0.8881446377152328	0
CACCTTGCGAAACTCG-1_Br1039	Inhib~Sp09D09	0.17173618405603006	0	0	0	0.14926171243127367	0	0.307890814766003	0.37111128874669336
CACCTTGGCGCCTTTG-1_Br1039	L2.3~Sp09D01	0.09636798245320143	0	0	0	0.06890380021353516	0	0.8347282173332634	0
CACGAAAGTTAGTCCC-1_Br1039	L5~Sp09D03	0.2652668159394827	0	0	0	0.22487829610446033	0	0.509854887956057	0
CACGACCACAGACTTT-1_Br1039	LD~Sp09D02	0.3905549067054932	0	0	0	0	0	0.6094450932945067	0
CACGACTAAAGTTCTG-1_Br1039	LD~Sp09D02	1	0	0	0	0	0	0	0
CACGAGCAAACCAGAC-1_Br1039	WM~Sp09D06	0.31522474668793826	0	0	0	0.6847752533120617	0	0	0
CACGATTGGTCGTTAA-1_Br1039	L2.3~Sp09D01	0.3501253008962865	0	0	0	0	0	0.6498746991037134	0
CACGCACAGCGCAGCT-1_Br1039	Inhib~Sp09D09	0.15276948849511462	0	0	0	0.13017324983681564	0	0	0.7170572616680698
CACGCAGCGAGGCTTT-1_Br1039	Inhib~Sp09D09	0.3013475964143201	0	0	0	0.18726363384024858	0	0.5113887697454313	0
CACGCGGAACTGTTGC-1_Br1039	L5~Sp09D03	0.2996174858553729	0	0	0	0.20822137834314305	0	0.49216113580148396	0
CACGGGATTGAGGGTT-1_Br1039	L5~Sp09D03	0.08145486630975401	0	0	0	0.0861298799961699	0	0.5527941251408116	0.27962112855326454
CACGTCGGCAACCTCT-1_Br1039	WM.uf~Sp09D07	0	0	0	0	0	0	0	0
CACGTTCGTGCTCTAG-1_Br1039	L5~Sp09D03	0.1267504912635386	0	0	0	0.1139009015901404	0	0.759348607146321	0
CACGTTTCGTACACAC-1_Br1039	L6~Sp09D04	0.5590214640231329	0	0	0	0.4409785359768671	0	0	0
CACTAAAGTTGCCTAT-1_Br1039	L6~Sp09D04	0.1485088102539583	0	0	0	0.21116956244145582	0	0.2982613641065018	0.34206026319808414
CACTACGGGAGCTGCC-1_Br1039	LD~Sp09D02	0.34897708806370387	0	0	0	0	0	0.651022911936296	0
CACTACTCAGTTCTGT-1_Br1039	L1~Sp09D05	1	0	0	0	0	0	0	0
CACTCAAGAGCTATGG-1_Br1039	L6~Sp09D04	0.15054116488074307	0	0	0	0.5053143916717041	0	0.34414444344755285	0
CACTCAGCTCTTGAGG-1_Br1039	LD~Sp09D02	0.32202882833480856	0	0	0	0	0.2696012915212852	0.4083698801439062	0
CACTCCTATGTAAGAT-1_Br1039	WM~Sp09D06	0.23005913411405704	0	0	0	0.769940865885943	0	0	0
CACTCCTCTCGGTCGG-1_Br1039	LD~Sp09D02	0.2869856184282552	0	0	0	0	0.257897388604032	0.4551169929677128	0
CACTCGAGCTGAACAA-1_Br1039	WM.uf~Sp09D07	0.5105445717567497	0	0	0	0.4894554282432504	0	0	0
CACTCGGTTAGGAGGA-1_Br1039	L5~Sp09D03	0.11989396639201355	0	0	0	0.14730722954560033	0	0.4858446410092861	0.2469541630531001
CACTCTCAAGCATCGA-1_Br1039	WM~Sp09D06	0	0	0	0	1	0	0	0
CACTCTTCTGCTAGCC-1_Br1039	L2.3~Sp09D01	0.12445242762774152	0	0	0	0.10614560284575617	0	0.5274266994148794	0.24197527011162293
CACTGACGATTGTGGA-1_Br1039	WM~Sp09D06	0	0	0	0.2255181621501346	0.7744818378498654	0	0	0
CACTGTCCAAGTGAGA-1_Br1039	LD~Sp09D02	0.45306951292500164	0	0	0	0.5469304870749985	0	0	0
CACTTAATCAGACGGA-1_Br1039	L6~Sp09D04	0.18464916798009468	0	0	0	0.2485276934977949	0	0.5668231385221104	0
CACTTCGCCACAGGCT-1_Br1039	L2.3~Sp09D01	0.08186223597000625	0	0	0	0.14492560475586566	0	0.5179711709422465	0.25524098833188164
CACTTCGTCTTATCTC-1_Br1039	LD~Sp09D02	0.36586100742158795	0	0	0	0	0	0.6341389925784121	0
CAGAACTTAGCCCTCT-1_Br1039	L5~Sp09D03	0	0.06437591883450412	0	0	0.09072285855377692	0	0.8449012226117191	0
CAGAATAACACACGGA-1_Br1039	L1~Sp09D05	0.3347413276737116	0	0	0	0	0.2232725689582619	0	0.4419861033680265
CAGACACCGATCGCTG-1_Br1039	WM~Sp09D06	0.22883382760526536	0	0	0	0.7711661723947347	0	0	0
CAGACCTGTAAGTGTT-1_Br1039	L5~Sp09D03	0.14915170571927389	0	0	0	0.12269549244577078	0	0.7281528018349553	0
CAGACGAACCTGATAC-1_Br1039	WM~Sp09D06	0.32522854813688196	0	0	0	0.674771451863118	0	0	0
CAGAGACGGTCACCCA-1_Br1039	WM~Sp09D06	0.3716346583014809	0	0	0	0.6283653416985191	0	0	0
CAGAGCATGAGCTTGC-1_Br1039	L5~Sp09D03	0.12744376222501602	0	0	0	0.14590933034073844	0	0.36716343438476456	0.3594834730494809
CAGAGGCGATGCATGA-1_Br1039	WM~Sp09D06	0.3342741751152888	0	0	0	0.6657258248847112	0	0	0
CAGAGTGATTTAACGT-1_Br1039	L1~Sp09D05	0.6500750223442666	0	0	0	0.3499249776557334	0	0	0
CAGATAATGGGCGGGT-1_Br1039	Inhib~Sp09D09	0.2635844878422323	0	0	0	0.11164113258672692	0	0	0.6247743795710408
CAGATACTAACATAGT-1_Br1039	L5~Sp09D03	0.17522582819716045	0	0	0	0.11160641790047612	0	0.36249162814270763	0.35067612575965584
CAGATATGAAGATGAC-1_Br1039	WM~Sp09D06	0.2313087503194694	0	0	0	0.7686912496805306	0	0	0
CAGATCCTGGTTTGAA-1_Br1039	L1~Sp09D05	0.3789986328625827	0	0	0	0.6210013671374173	0	0	0
CAGCAGCCCGTTCCTT-1_Br1039	L5~Sp09D03	0.4439372146282798	0	0	0	0.5560627853717202	0	0	0
CAGCAGTCCAGACTAT-1_Br1039	LD~Sp09D02	0.2573980350673737	0	0	0	0.145032205165918	0	0.3531221214736658	0.24444763829304253
CAGCAGTCTGTGCTGC-1_Br1039	L6~Sp09D04	0	0	0	0	0	0	1	0
CAGCCCTCACAGGCAG-1_Br1039	LD~Sp09D02	0	0	0	0	0	0	0	1
CAGCCGGGCCCTCTAT-1_Br1039	L1~Sp09D05	0.6738195186819681	0	0	0	0	0.3261804813180319	0	0
CAGCCTCCTGCAGAGG-1_Br1039	LD~Sp09D02	0.2358396580083679	0	0	0	0.12089375948036625	0	0.3289021135306022	0.31436446898066367
CAGCCTCTCCTCAAGA-1_Br1039	WM.uf~Sp09D07	0	0	0	0	1	0	0	0
CAGCGATTCCCTTCAA-1_Br1039	WM~Sp09D06	0.30060406906383547	0	0	0	0.6993959309361645	0	0	0
CAGCGCCAACACGATA-1_Br1039	L6~Sp09D04	0.12637679150507847	0	0	0	0.1684022755928364	0.09037573008348766	0.3501458083062322	0.26469939451236535
CAGCTCACTGAGACAT-1_Br1039	L6~Sp09D04	0.26244116763747183	0	0	0	0.2813154057062022	0	0.45624342665632606	0
CAGCTCGACAAGTTAA-1_Br1039	LD~Sp09D02	1	0	0	0	0	0	0	0
CAGCTCGTGCTTGTGT-1_Br1039	L2.3~Sp09D01	0.11469791379904204	0	0	0	0.18624049067332749	0	0.6990615955276306	0
CAGCTCTGGGCTCACT-1_Br1039	WM~Sp09D06	0	0	0	0	1	0	0	0
CAGCTGGCGTAACCGT-1_Br1039	WM.uf~Sp09D07	0	0	0	1	0	0	0	0
CAGCTTAGTAGGTAGC-1_Br1039	LD~Sp09D02	0.16092538092019337	0	0	0	0.22500323742502448	0.1264677426929511	0.25877325467148743	0.2288303842903436
CAGGAAGACTTTATAT-1_Br1039	L5~Sp09D03	0.20240877815990382	0	0	0	0.15159198488000503	0	0	0.6459992369600912
CAGGATATATCGTTGT-1_Br1039	L6~Sp09D04	0.2765980819945815	0	0	0	0.37805156835057185	0	0.34535034965484657	0
CAGGATCCGCCCGACC-1_Br1039	L2.3~Sp09D01	0.21307623511674034	0	0	0	0	0	0.7869237648832597	0
CAGGCAGTCTTACCAG-1_Br1039	L6~Sp09D04	0.14024430205542315	0	0	0	0.1234673330785329	0	0.736288364866044	0
CAGGCCAGTACCACCT-1_Br1039	WM~Sp09D06	0	0	0	0	1	0	0	0
CAGGCCGTTTGGGTGT-1_Br1039	L6~Sp09D04	0.5302762526121928	0	0	0	0.4697237473878073	0	0	0
CAGGCGCACGGTGGTC-1_Br1039	L1~Sp09D05	0.4390042082772335	0	0	0	0.5609957917227665	0	0	0
CAGGCGCCATGCTAGG-1_Br1039	L6~Sp09D04	0.1659510915843147	0	0	0	0.28483469819918233	0	0.5492142102165031	0
CAGGGAGATAGGCCAG-1_Br1039	WM~Sp09D06	0.39442369101306135	0	0	0	0.6055763089869387	0	0	0
CAGTAATCCCTCCCAG-1_Br1039	L2.3~Sp09D01	0.2204574843244019	0	0	0	0	0	0.7795425156755982	0
CAGTACCAGTTTACGT-1_Br1039	WM.uf~Sp09D07	0	0	0	0	0	0	0	0
CAGTAGCCCACGCGGT-1_Br1039	L5~Sp09D03	0.21502868258747004	0	0	0	0	0	0.34881346592703216	0.4361578514854978
CAGTAGCGAGGTAGTA-1_Br1039	L1~Sp09D05	0.5829331753541546	0	0	0	0	0	0	0.4170668246458454
CAGTCGAGGATGCAAT-1_Br1039	LD~Sp09D02	0.3431412704481505	0	0	0	0.22267812746047103	0	0	0.4341806020913785
CAGTCGGCCTAGATAT-1_Br1039	L6~Sp09D04	0.2571760777525607	0	0	0	0.3201652539981152	0.15561166938946516	0.26704699885985894	0
CAGTCTCTCGGCTAAT-1_Br1039	LD~Sp09D02	1	0	0	0	0	0	0	0
CAGTCTGTATACTGGG-1_Br1039	L6~Sp09D04	0.4499862358873488	0	0	0	0.5500137641126511	0	0	0
CAGTGAATAAATGACT-1_Br1039	L5~Sp09D03	0.1455050926447077	0.08674621397962984	0	0	0.09495738538580487	0	0.33125735678662077	0.3415339512032369
CAGTGGTTGCACATGA-1_Br1039	LD~Sp09D02	0.6156188302724305	0.3843811697275695	0	0	0	0	0	0
CAGTGTCCGCAGAATG-1_Br1039	LD~Sp09D02	0.34017182688669695	0	0	0	0.11033807480809933	0	0.3336530959273857	0.21583700237781803
CAGTGTCGGCTGGCCC-1_Br1039	LD~Sp09D02	0.22995267833709376	0	0	0	0.16509350208702223	0	0.604953819575884	0
CAGTGTTAATCTCTCA-1_Br1039	WM~Sp09D06	0.3499706444743818	0	0	0	0.6500293555256182	0	0	0
CAGTTCAAATTGACAC-1_Br1039	L5~Sp09D03	0.12276838097864695	0	0	0	0.11474701882180982	0	0.7624846001995432	0
CAGTTCCGCGGGTCGA-1_Br1039	L2.3~Sp09D01	0.15169727653034745	0	0	0	0.14720901843550122	0	0.40930655840442554	0.29178714662972577
CAGTTCGAGGACCCGA-1_Br1039	WM~Sp09D06	0	0	0	0	1	0	0	0
CATAACGGACAGTCGT-1_Br1039	L5~Sp09D03	0.13435359869464644	0	0	0	0	0	0.42437111251481674	0.44127528879053685
CATAAGAAGCTTGGCT-1_Br1039	WM.uf~Sp09D07	0.3765111364478993	0	0	0	0	0	0.6234888635521008	0
CATAAGCTCTCCGTCT-1_Br1039	L6~Sp09D04	0.133395425002887	0	0	0	0.26359712138170527	0	0.6030074536154078	0
CATAATGAGCGGGCGA-1_Br1039	L1~Sp09D05	0.4625650059403932	0	0	0	0	0.5374349940596069	0	0
CATACAAAGCCGAACC-1_Br1039	L2.3~Sp09D01	0.2751909510827595	0	0	0	0	0	0.7248090489172406	0
CATACACGGTTCCCAC-1_Br1039	L1~Sp09D05	0.3489566824836041	0	0	0	0.6510433175163959	0	0	0
CATACCCGTACCCAGT-1_Br1039	L6~Sp09D04	0.12936376392838053	0	0	0	0.1357435532243554	0	0.44867150545004036	0.2862211773972238
CATACGAACTAGCTGG-1_Br1039	WM~Sp09D06	0	0	0	0	1	0	0	0
CATACGGCGTCTGGGC-1_Br1039	L6~Sp09D04	0.5036086102820528	0	0	0	0.49639138971794716	0	0	0
CATACTATGTAATTGT-1_Br1039	L6~Sp09D04	0.21908883930498127	0	0	0	0.3337520703101176	0	0.44715909038490115	0
CATACTTCTTTCTCCG-1_Br1039	WM~Sp09D06	0	0	0	0	1	0	0	0
CATAGAGGAGATACTA-1_Br1039	L5~Sp09D03	0.18589722096200975	0	0	0	0.31445774457254044	0	0.49964503446544983	0
CATAGCCGCCCGGGAT-1_Br1039	Inhib~Sp09D09	0.12958662377955255	0	0	0	0.0930144094612775	0	0.3415739743859746	0.4358249923731954
CATAGCGTTGCCCACC-1_Br1039	L1~Sp09D05	0.29168034022207967	0	0	0	0.7083196597779203	0	0	0
CATAGGGACACTTGTG-1_Br1039	Vasc~Sp09D08	0	0	0	0	1	0	0	0
CATAGTACATTGAGAG-1_Br1039	L5~Sp09D03	0.1713776622367893	0	0	0	0.09514779549566425	0.14728763265402756	0.283720994541512	0.302465915072007
CATAGTAGCATAGTAG-1_Br1039	LD~Sp09D02	0.28085986130252627	0	0	0	0.20464685121052734	0	0.5144932874869463	0
CATAGTCAAATACATA-1_Br1039	LD~Sp09D02	0.7088614855417893	0	0	0	0.2911385144582107	0	0	0
CATAGTCCACAAGAAC-1_Br1039	WM.uf~Sp09D07	0	0	0	0	0	0	0	0
CATATAGGTACAGTCA-1_Br1039	L6~Sp09D04	0.3533966778583712	0	0	0	0.2607862594952658	0	0.385817062646363	0
CATATGTCAGGCTACG-1_Br1039	L6~Sp09D04	1	0	0	0	0	0	0	0
CATATTATTTGCCCTA-1_Br1039	Inhib~Sp09D09	0.28418758395625393	0	0	0	0.715812416043746	0	0	0
CATCAACACCTACTAA-1_Br1039	LD~Sp09D02	1	0	0	0	0	0	0	0
CATCATCTACCCGGAC-1_Br1039	LD~Sp09D02	1	0	0	0	0	0	0	0
CATCATTACCCTGAGG-1_Br1039	L5~Sp09D03	0.33164548181182413	0	0	0	0.1382748157561262	0	0.5300797024320496	0
CATCCAATATAGTTTG-1_Br1039	WM~Sp09D06	0	0	0	0	1	0	0	0
CATCCGCAGGCCCGAA-1_Br1039	LD~Sp09D02	1	0	0	0	0	0	0	0
CATCCTCTCAAAGATC-1_Br1039	L5~Sp09D03	0.28375339419050705	0	0	0	0.35590115846890286	0.36034544734059004	0	0
CATCGAATGGATCTCT-1_Br1039	L1~Sp09D05	1	0	0	0	0	0	0	0
CATCGCCCGCGGCCAA-1_Br1039	Inhib~Sp09D09	0.2986437528750825	0	0	0	0	0	0	0.7013562471249174
CATCGGACGGGTTAAT-1_Br1039	L6~Sp09D04	0.30758534855069775	0	0	0	0.24037577856475956	0	0.45203887288454275	0
CATCGTCCGGTTACTA-1_Br1039	L2.3~Sp09D01	0.16361011301812875	0	0	0	0.09345467572866606	0	0.7429352112532053	0
CATCTGCAGGATCATT-1_Br1039	LD~Sp09D02	0.20284131803087063	0	0	0	0.18973450312640444	0	0.6074241788427249	0
CATCTTACACCACCTC-1_Br1039	LD~Sp09D02	0.6447049569333099	0	0	0	0.3552950430666902	0	0	0
CATGAACCGACATTTG-1_Br1039	L2.3~Sp09D01	0.33196878470682417	0	0	0	0	0	0.29068633607806843	0.3773448792151074
CATGAACCTCTTATCA-1_Br1039	L1~Sp09D05	1	0	0	0	0	0	0	0
CATGACTTCGCTGAAT-1_Br1039	LD~Sp09D02	1	0	0	0	0	0	0	0
CATGAGATGCACTCTC-1_Br1039	L6~Sp09D04	0.20147090013536176	0	0	0	0.20981270946184954	0	0.5887163904027887	0
CATGAGTCCATCACGG-1_Br1039	Vasc~Sp09D08	0	0	0	0	0.4977250116710905	0.5022749883289095	0	0
CATGATACGGTGAAAC-1_Br1039	L6~Sp09D04	0.40440512692905645	0	0	0	0.5955948730709436	0	0	0
CATGATGCACAATTCT-1_Br1039	LD~Sp09D02	0	0	0	0	0.20314401322383419	0.7968559867761658	0	0
CATGATGGAAGTTAGC-1_Br1039	LD~Sp09D02	0.1949038988289861	0	0	0	0.1318642866367453	0	0.6732318145342686	0
CATGCACATGAGAGGC-1_Br1039	WM~Sp09D06	0	0	0	0	0.7677778599566005	0.23222214004339942	0	0
CATGCACGTGTTACTG-1_Br1039	L1~Sp09D05	0.47142422913521626	0	0	0	0	0.5285757708647838	0	0
CATGCATGGAGACCCT-1_Br1039	LD~Sp09D02	1	0	0	0	0	0	0	0
CATGCCAACTCGCAAA-1_Br1039	L6~Sp09D04	0.23788161305268107	0	0	0	0.2318317386682592	0	0.5302866482790598	0
CATGCGACCAGTTTAA-1_Br1039	LD~Sp09D02	0.441207805083675	0	0	0	0.11319497425734515	0	0	0.4455972206589799
CATGCGTTAGACAGAA-1_Br1039	L2.3~Sp09D01	0.16140850012399355	0.07605153567452337	0	0	0.09367894786683238	0	0.6688610163346507	0
CATGCGTTGAGAGGAG-1_Br1039	Vasc~Sp09D08	0	0	0	0	1	0	0	0
CATGCTGGCTCCAATT-1_Br1039	L5~Sp09D03	0.11976565332819167	0	0	0	0	0	0.5076304973739268	0.3726038492978816
CATGGATTGTCTTCCG-1_Br1039	Inhib~Sp09D09	0.22048615567745797	0	0.07586495910098848	0	0	0	0	0.7036488852215536
CATGGCAGGAAGATCG-1_Br1039	LD~Sp09D02	0.311263159797561	0	0	0	0.688736840202439	0	0	0
CATGGGTATGCCTTAT-1_Br1039	L6~Sp09D04	0.12546182172136786	0	0	0	0.11965437473223547	0	0.7548838035463966	0
CATGGGTCGGGTGTGG-1_Br1039	LD~Sp09D02	0.554796811727743	0	0	0	0.4452031882722571	0	0	0
CATGGTAAGTAGCGTT-1_Br1039	WM.uf~Sp09D07	0	0	0	0	0.3648086446668187	0	0.6351913553331813	0
CATGGTATTAGTTTGT-1_Br1039	WM.uf~Sp09D07	0	0	0	0	0	0	0	0
CATGGTCTAGATACCG-1_Br1039	L5~Sp09D03	0.5712278239217712	0	0	0	0.4287721760782289	0	0	0
CATGGTTTATTAATCA-1_Br1039	LD~Sp09D02	0.18404362393208898	0	0	0	0.14138351922622586	0.12117308195913339	0.3475430228737478	0.20585675200880396
CATGTAAGAGACATTT-1_Br1039	LD~Sp09D02	0	0	0	0	0.32624895903715573	0.6737510409628442	0	0
CATGTCTCATTTATGG-1_Br1039	L6~Sp09D04	0.11524268215489922	0	0	0	0	0	0.42310685899570377	0.4616504588493971
CATGTGGGCTCATCAC-1_Br1039	Inhib~Sp09D09	0.1063047255277883	0	0	0	0.11360940375303187	0	0	0.7800858707191799
CATTACGCAGGAAGGG-1_Br1039	L2.3~Sp09D01	0.1850543119874231	0	0	0	0.14614898952061517	0	0.6687966984919618	0
CATTACGTCGGCCCGT-1_Br1039	L5~Sp09D03	0.07379244222552542	0	0	0	0.11583025016589721	0	0.8103773076085774	0
CATTATAACAGGGTCC-1_Br1039	L2.3~Sp09D01	0.13486918737581005	0	0	0	0	0	0.8651308126241899	0
CATTATCCCATTAACG-1_Br1039	WM~Sp09D06	0.23092155716532808	0	0	0	0.769078442834672	0	0	0
CATTATGCTTGTTGTG-1_Br1039	LD~Sp09D02	0.2100410343961933	0	0	0	0.20775769014505757	0	0.5822012754587491	0
CATTCACTGACAGCTA-1_Br1039	L1~Sp09D05	0.5152483396693172	0	0	0	0	0	0.4847516603306828	0
CATTCAGGTCAGTGCG-1_Br1039	Vasc~Sp09D08	1	0	0	0	0	0	0	0
CATTCCCTAAGTACAA-1_Br1039	L1~Sp09D05	0.36308021847293875	0	0	0	0	0	0	0.6369197815270613
CATTGCAAAGCATAAT-1_Br1039	LD~Sp09D02	1	0	0	0	0	0	0	0
CATTGCGAAATGGGCG-1_Br1039	L5~Sp09D03	0.14025765534303963	0	0	0	0.14103839231684392	0	0.3082499588899076	0.41045399345020883
CATTGTGTGCTAGATC-1_Br1039	LD~Sp09D02	0.3281421757200121	0	0	0	0	0.22789931115058215	0.4439585131294058	0
CATTTAGCGGACCATG-1_Br1039	LD~Sp09D02	0.3424973576327631	0	0	0	0.19330023851966438	0	0.4642024038475725	0
CATTTATCGTTCAAGA-1_Br1039	L1~Sp09D05	1	0	0	0	0	0	0	0
CATTTCTAGCAGACTA-1_Br1039	LD~Sp09D02	0.45215108750255706	0	0	0	0	0	0.547848912497443	0
CATTTGAGTGGTACGT-1_Br1039	WM~Sp09D06	0.25700388966518495	0	0	0	0.742996110334815	0	0	0
CCAAACAGAACCCTCG-1_Br1039	L5~Sp09D03	0.12593552486479967	0	0	0	0.16777545855020504	0	0.4063158957220767	0.2999731208629186
CCAAAGCAGTTGGTTG-1_Br1039	L1~Sp09D05	0.3656892452729761	0	0	0	0	0.20633823688010364	0.4279725178469203	0
CCAAAGTCCCGCTAAC-1_Br1039	LD~Sp09D02	0.3979331007470155	0	0	0	0	0	0	0.6020668992529845
CCAAATAACAAGATTC-1_Br1039	L1~Sp09D05	0.26490308246160504	0	0	0	0.43609073193311787	0.2990061856052771	0	0
CCAAATCAAAGGGCAA-1_Br1039	WM~Sp09D06	0	0	0	0	1	0	0	0
CCAACCTTATGTAACT-1_Br1039	WM~Sp09D06	0	0	0	0	0.6067534097484802	0.39324659025151987	0	0
CCAACGATGCACTGAT-1_Br1039	L5~Sp09D03	0.15432612138239937	0	0	0	0.22525220675584662	0	0.620421671861754	0
CCAAGAAAGTGGGCGA-1_Br1039	WM~Sp09D06	0.43113820755983917	0	0	0	0.5688617924401608	0	0	0
CCAAGACTTCTGCGAA-1_Br1039	L5~Sp09D03	0.12391843622524178	0	0	0	0.2446735366388269	0	0	0.6314080271359314
CCAAGCGTAACTCGTA-1_Br1039	L6~Sp09D04	0.16137257786802658	0	0	0	0.13453347454764575	0	0.7040939475843278	0
CCAAGGAACAGAGAGG-1_Br1039	LD~Sp09D02	0.2816231684874275	0	0	0	0.11288643121979379	0	0	0.6054904002927787
CCAAGGTTGCCCTTTC-1_Br1039	L1~Sp09D05	0.39702326101391516	0	0	0	0.4096974818906425	0	0	0.1932792570954423
CCAAGTTTCTACAGAT-1_Br1039	L2.3~Sp09D01	0.1947158897075034	0	0	0	0.13335502987080375	0.2009667336136729	0.47096234680801996	0
CCAATAGTGCCGTCGA-1_Br1039	L6~Sp09D04	0.13826765653310272	0	0	0	0.12873668464749508	0	0.7329956588194022	0
CCAATCGGTAGATCGA-1_Br1039	LD~Sp09D02	0.47882740997664763	0	0	0	0.10717594635989708	0	0.4139966436634553	0
CCAATGTCACAGCAAG-1_Br1039	L6~Sp09D04	0.2916942455225395	0	0	0	0.18309552583159625	0	0.5252102286458644	0
CCAATTACGGGTCGAG-1_Br1039	LD~Sp09D02	0.30246450620016996	0	0	0	0.1557016826467802	0	0.2133591124797555	0.3284746986732944
CCAATTGAATGTTAAT-1_Br1039	L5~Sp09D03	0.07612942166108526	0	0	0	0.14635358748511526	0	0.36986513633900414	0.4076518545147954
CCACAATGTACGTCTT-1_Br1039	LD~Sp09D02	0.3125372387742111	0	0	0	0.10692242413708501	0.16718790554127208	0	0.4133524315474319
CCACACTGAGATATTA-1_Br1039	L6~Sp09D04	0.3554985528466597	0	0	0	0.6445014471533402	0	0	0
CCACAGCTGAAATCAT-1_Br1039	Vasc~Sp09D08	0.30265601905185074	0.19768927430717734	0	0	0	0.49965470664097195	0	0
CCACAGTACCCATCCT-1_Br1039	L6~Sp09D04	0.19767935618976767	0	0	0	0.26648142216002224	0	0	0.5358392216502101
CCACATGGCTCTTTAT-1_Br1039	WM~Sp09D06	0.3394850110609762	0	0	0	0.6605149889390238	0	0	0
CCACCAACTTTACTGT-1_Br1039	WM~Sp09D06	0.34828934094037717	0	0	0	0.6517106590596229	0	0	0
CCACCCAAGGAAAGTG-1_Br1039	L6~Sp09D04	0.322439837809857	0	0	0	0.3327355495845925	0.3448246126055505	0	0
CCACGAGAAGAGAATC-1_Br1039	L2.3~Sp09D01	0.20954340703144725	0	0	0	0.10150030871372252	0	0.6889562842548302	0
CCACGGAGCCATAAGA-1_Br1039	WM.uf~Sp09D07	0	0	0	0	1	0	0	0
CCACGGCAGGTGTAGG-1_Br1039	WM~Sp09D06	0	0	0	0	1	0	0	0
CCACGGTGCCCGGTAG-1_Br1039	Inhib~Sp09D09	0.22782655994070058	0	0	0	0.11919950003982345	0.08710612200217181	0	0.5658678180173041
CCACTCAGATCCGCAA-1_Br1039	L6~Sp09D04	0	0	0	0	0.17956266998268686	0.34577928220651427	0.47465804781079884	0
CCACTGGTGGCTGGTT-1_Br1039	L6~Sp09D04	0.4246321828923301	0	0	0	0.5753678171076699	0	0	0
CCACTGTTTGGATTAA-1_Br1039	L5~Sp09D03	0.19300354495639394	0	0	0	0.10344700186590208	0	0.3366192251051397	0.36693022807256426
CCACTTTCCTTCTAGG-1_Br1039	L1~Sp09D05	0.327542103899559	0	0	0	0.6724578961004409	0	0	0
CCAGAAAGCAACTCAT-1_Br1039	WM~Sp09D06	0.26303129223233707	0	0	0	0.7369687077676629	0	0	0
CCAGAGACAAAGCCGG-1_Br1039	L2.3~Sp09D01	0.1394899934526001	0	0	0	0	0.1566092323928907	0.7039007741545092	0
CCAGATAGTTGAGTGA-1_Br1039	L5~Sp09D03	0.18855021878878672	0	0	0	0.1731494025642403	0	0.638300378646973	0
CCAGCCTGGACCAATA-1_Br1039	L6~Sp09D04	0.6033986942271147	0	0	0	0.39660130577288527	0	0	0
CCAGCTACGCCTCATA-1_Br1039	L1~Sp09D05	0.38869911813911134	0	0	0	0.21324437971591537	0	0	0.39805650214497323
CCAGCTCGAACGCATT-1_Br1039	WM.uf~Sp09D07	0	0	0	0	0	0	0	1
CCAGCTGATGGTACTT-1_Br1039	L5~Sp09D03	0.18689048422329377	0	0	0	0.16212964086553325	0	0.6509798749111729	0
CCAGCTTCCGCCCGCA-1_Br1039	LD~Sp09D02	0.1313500786744153	0	0	0	0.1332023193595599	0	0.4398667753398505	0.29558082662617435
CCAGGCGAGATGGTCT-1_Br1039	WM~Sp09D06	0.2020792144017533	0	0	0	0.6418267134489144	0.1560940721493323	0	0
CCAGGGACGTGGCCTC-1_Br1039	L6~Sp09D04	0.1204348704363218	0	0	0	0.3202996697132879	0.11512736354658748	0	0.4441380963038029
CCAGTAGTCTGATCCA-1_Br1039	L2.3~Sp09D01	0.1503246295631674	0	0	0	0.1506506565481076	0	0.699024713888725	0
CCAGTCAAATCTCTTA-1_Br1039	L6~Sp09D04	0.16543432382318127	0	0	0	0.2635235941973097	0	0.571042081979509	0
CCAGTCCATTATTCGA-1_Br1039	Vasc~Sp09D08	1	0	0	0	0	0	0	0
CCAGTCTAGACGGCGC-1_Br1039	Inhib~Sp09D09	0.23660989448960432	0	0	0	0.15442474348413224	0	0.32383776087058147	0.28512760115568203
CCAGTCTTGTCATAGA-1_Br1039	WM~Sp09D06	0.30850713032685645	0	0	0	0.6914928696731435	0	0	0
CCAGTGTACAGACCGA-1_Br1039	WM~Sp09D06	0.18948497908559306	0	0	0	0.810515020914407	0	0	0
CCAGTTCGGTAACTCA-1_Br1039	Inhib~Sp09D09	0	0	0	0	1	0	0	0
CCATAAACAACCCGAC-1_Br1039	LD~Sp09D02	0.3387245753545633	0	0	0	0.17137267221864655	0	0.48990275242679016	0
CCATAACCTGTGCAGT-1_Br1039	L6~Sp09D04	0.275640830086862	0	0	0	0.40393010053128386	0	0.32042906938185417	0
CCATAGGTTGGCGTGG-1_Br1039	L5~Sp09D03	0.15740778471395	0	0	0	0	0	0.84259221528605	0
CCATAGTCAGTAACCC-1_Br1039	L1~Sp09D05	0.2661516967930819	0	0	0	0.19859091497462603	0.20185460313949463	0	0.33340278509279747
CCATATGGAAACTATA-1_Br1039	LD~Sp09D02	0.27602547170990926	0	0	0	0.21514650103504893	0	0.2684679535547272	0.24036007370031462
CCATATTGGATCATGA-1_Br1039	LD~Sp09D02	1	0	0	0	0	0	0	0
CCATCCATACCAAGTC-1_Br1039	LD~Sp09D02	0.2296414798845993	0	0	0	0.1960019966099786	0	0.28848335185832696	0.28587317164709514
CCATCGCAGTTAAACT-1_Br1039	L1~Sp09D05	0.5079559772812722	0	0	0	0.4920440227187279	0	0	0
CCATCTCACCAGTGAA-1_Br1039	Inhib~Sp09D09	0.19160738210081646	0	0	0	0.14557185886448762	0	0	0.662820759034696
CCATCTTGTTCACAAT-1_Br1039	Vasc~Sp09D08	0.352400820402709	0.32943658325020886	0	0	0	0	0.31816259634708216	0
CCATGCCCTAGATTTC-1_Br1039	LD~Sp09D02	0.32011308145616185	0	0	0	0.11957487302226921	0	0.560312045521569	0
CCATGCCTGTTTAGTA-1_Br1039	L6~Sp09D04	0.16910514533562782	0	0	0	0.20163346440498725	0	0.39816832553272263	0.23109306472666236
CCATGCTCTGCAGGAA-1_Br1039	LD~Sp09D02	0.30858744377829334	0	0	0	0.25067387172672567	0	0.44073868449498094	0
CCATGGCAAACGCTCA-1_Br1039	WM~Sp09D06	0	0	0	0	1	0	0	0
CCATGGCCCTTGTACC-1_Br1039	Inhib~Sp09D09	0.3219139696848796	0	0	0	0.6780860303151205	0	0	0
CCATGTTCATCTATAT-1_Br1039	WM~Sp09D06	0	0	0	0	1	0	0	0
CCATTAGCGATAATCC-1_Br1039	L5~Sp09D03	0.10960063858525426	0	0	0	0.16769409294869353	0	0.4464034661785525	0.2763018022874998
CCATTCCCTGCCCACA-1_Br1039	L6~Sp09D04	0.17264611133854046	0	0	0	0.15099375022321374	0	0	0.6763601384382458
CCATTTCTACCTATTA-1_Br1039	WM.uf~Sp09D07	0	0	0	0	0	0	0	0
CCCAAACATGCTGCTC-1_Br1039	Inhib~Sp09D09	0.15881094522272587	0	0	0	0.14577434288847624	0	0.2727876415603474	0.42262707032845054
CCCAACATACGTCGCG-1_Br1039	L6~Sp09D04	0	0	0	0	0	0	0	0
CCCAACCACACTAACA-1_Br1039	L1~Sp09D05	0.652843794977359	0	0	0	0.347156205022641	0	0	0
CCCAAGAATGCACGGT-1_Br1039	L1~Sp09D05	1	0	0	0	0	0	0	0
CCCAAGACAGAGTATG-1_Br1039	L1~Sp09D05	0.390022855256183	0	0	0	0	0	0	0.609977144743817
CCCAAGTCATTACACT-1_Br1039	LD~Sp09D02	0.37398079722743227	0	0	0	0	0.6260192027725678	0	0
CCCAATGAGATTTGCA-1_Br1039	WM~Sp09D06	0.4174469650953265	0	0	0	0.5825530349046736	0	0	0
CCCAATTTCACAACTT-1_Br1039	L6~Sp09D04	0.23466575355260053	0	0	0	0.23823369761655228	0	0.5271005488308472	0
CCCACTCCACGGTATC-1_Br1039	L6~Sp09D04	0.23855661006571352	0	0	0	0.46756295565531647	0	0.29388043427897004	0
CCCAGATTCCCGTGAC-1_Br1039	WM~Sp09D06	0	0	0	0	1	0	0	0
CCCAGGAAGAATTCGA-1_Br1039	WM.uf~Sp09D07	0	0	0	0	1	0	0	0
CCCAGGTCTGAAGGCT-1_Br1039	LD~Sp09D02	0.6342087921770873	0	0	0	0.36579120782291275	0	0	0
CCCAGTAAACTTGGGA-1_Br1039	WM~Sp09D06	0	0	0	0	1	0	0	0
CCCAGTTAAGGCGCCG-1_Br1039	Vasc~Sp09D08	0.1400945264025637	0	0	0	0.10018038545370687	0.25621508960584005	0.5035099985378894	0
CCCGAAGTTTCGCGAA-1_Br1039	WM.uf~Sp09D07	0	0	0	0	1	0	0	0
CCCGACCATAGTCCGC-1_Br1039	LD~Sp09D02	0.5892095848894904	0	0	0	0.4107904151105097	0	0	0
CCCGAGTTTCTCCGTA-1_Br1039	L5~Sp09D03	0.3300814825581113	0	0	0	0	0.18015896586718516	0.4897595515747035	0
CCCGCAAATAATCATC-1_Br1039	WM~Sp09D06	0.24291779193542606	0	0	0	0.7570822080645739	0	0	0
CCCGCAGCGCGAACTA-1_Br1039	WM.uf~Sp09D07	0	0	0	0	0	0	0	0
CCCGCAGGGCCCAAAG-1_Br1039	L1~Sp09D05	0.27951499548066233	0	0	0	0.3051203649080479	0	0	0.4153646396112898
CCCGCCATGCTCCCGT-1_Br1039	LD~Sp09D02	0.5175691949156539	0	0	0	0.4824308050843462	0	0	0
CCCGCGCAATGCACCC-1_Br1039	L2.3~Sp09D01	0.1377772106513663	0	0	0	0.139232256037238	0	0.48453947732753155	0.23845105598386415
CCCGCTAGAGGGTTAA-1_Br1039	L2.3~Sp09D01	0.3273628743993077	0	0	0	0	0	0.6726371256006922	0
CCCGCTTGCCCTCGTC-1_Br1039	L2.3~Sp09D01	0.2161567178308389	0	0	0	0	0	0.7838432821691611	0
CCCGGCACGTGTCAGG-1_Br1039	Inhib~Sp09D09	0.255366910397189	0	0	0	0	0	0	0.744633089602811
CCCGGGTCGTTCAGGG-1_Br1039	L1~Sp09D05	0.4795446046088632	0	0	0	0.5204553953911368	0	0	0
CCCGGTGGAAGAACCT-1_Br1039	L2.3~Sp09D01	0.1325218616273533	0	0	0	0.11988126690812287	0	0.3448827773856938	0.40271409407883013
CCCGGTGTATCGGAAT-1_Br1039	WM.uf~Sp09D07	0	0	0	0	1	0	0	0
CCCGTAAGTCTAGGCC-1_Br1039	L6~Sp09D04	0.17029874834431977	0	0	0	0.26577618948534354	0	0.5639250621703367	0
CCCGTAGCTGGGAAGA-1_Br1039	WM~Sp09D06	0.3273937413072262	0	0	0	0.6726062586927738	0	0	0
CCCGTCAGCGTCTGAC-1_Br1039	L5~Sp09D03	0.2397135171007389	0	0	0	0.2440511842820275	0	0.5162352986172336	0
CCCGTGACAGTGCCTT-1_Br1039	L5~Sp09D03	0.05235027103445876	0	0	0	0.07307610080646003	0	0.3317091373194978	0.5428644908395834
CCCGTGAGGGCGGTGA-1_Br1039	L6~Sp09D04	0.1562809451735651	0	0	0	0.226389305754025	0	0.6173297490724099	0
CCCGTTTCGCAGATGT-1_Br1039	LD~Sp09D02	0.3924764550185132	0	0	0	0	0	0	0.6075235449814868
CCCTACCCACACCCAG-1_Br1039	L5~Sp09D03	0.21428432417347615	0	0	0	0.1853856845852064	0	0.6003299912413175	0
CCCTACTTGAACAATG-1_Br1039	L6~Sp09D04	0.30351315487419334	0	0	0	0.14879850726513288	0	0.5476883378606737	0
CCCTAGCTCTAAGGTC-1_Br1039	WM~Sp09D06	0	0	0	0	1	0	0	0
CCCTAGGCAACAAGAG-1_Br1039	L6~Sp09D04	0.2868765920149684	0	0	0	0.4130316599229296	0	0.3000917480621019	0
CCCTAGTGTCAGGTGT-1_Br1039	Vasc~Sp09D08	0	0.33715038138868897	0	0	0	0.662849618611311	0	0
CCCTATGTAGAGCAGA-1_Br1039	WM~Sp09D06	0	0	0	0	1	0	0	0
CCCTCAAGCTCTTAGT-1_Br1039	LD~Sp09D02	1	0	0	0	0	0	0	0
CCCTCAGATCGAGAAC-1_Br1039	WM~Sp09D06	0	0	0	0	1	0	0	0
CCCTCATCACAGAGTA-1_Br1039	WM~Sp09D06	0	0	0	0	1	0	0	0
CCCTCATTCTGGAATT-1_Br1039	L2.3~Sp09D01	0.2359595177752348	0	0	0	0.09847447159948423	0	0.3096552318440505	0.3559107787812304
CCCTCCTCGCTCGTAT-1_Br1039	LD~Sp09D02	0.23691073592683667	0	0	0	0.23064841219739918	0	0	0.5324408518757642
CCCTCGATAATACACA-1_Br1039	WM~Sp09D06	0.3103018211401825	0	0	0	0.6896981788598175	0	0	0
CCCTCGGGAGCCTTGT-1_Br1039	L2.3~Sp09D01	0.2621473469843441	0	0	0	0	0	0.7378526530156558	0
CCCTGAAATGAGTTGA-1_Br1039	LD~Sp09D02	0.1956147708421219	0	0.0947958228821418	0	0.16232835842090704	0	0.3001705394949906	0.24709050835983867
CCCTGACTAACAAATT-1_Br1039	L5~Sp09D03	0.08815309237972982	0	0	0	0.10662674371068585	0	0.8052201639095843	0
CCCTGATGTAACTCGT-1_Br1039	LD~Sp09D02	1	0	0	0	0	0	0	0
CCCTGCCCAATCCGCT-1_Br1039	L6~Sp09D04	0.4092210127305449	0	0	0	0.5907789872694551	0	0	0
CCCTGCGCTACGCATA-1_Br1039	L5~Sp09D03	0	0	0	0	0.47880885928834355	0.5211911407116564	0	0
CCCTGGCTGTTCCTTC-1_Br1039	L6~Sp09D04	0.18634216640849502	0	0	0	0.27237994665060883	0	0.32149373677260035	0.21978415016829578
CCCTGGGAGGGATCCT-1_Br1039	WM.uf~Sp09D07	0	0	0	0	0	0	1	0
CCCTGGTATGGGCGGC-1_Br1039	L1~Sp09D05	0.5227835370561085	0	0	0	0.4772164629438915	0	0	0
CCCTGTTGGCAAAGAC-1_Br1039	LD~Sp09D02	0.4377906905300212	0	0	0	0	0	0.5622093094699788	0
CCCTTCTCGTACGCGA-1_Br1039	L2.3~Sp09D01	0.26999140465556054	0	0	0	0	0	0.7300085953444395	0
CCCTTTAATGGAGTTC-1_Br1039	L1~Sp09D05	0.30572086243102536	0	0	0	0.4841323242507821	0	0	0.21014681331819254
CCCTTTGACAGGTCTT-1_Br1039	L6~Sp09D04	0.32426538373726765	0	0	0	0.3824993277029387	0	0.2932352885597937	0
CCGAAAGTGGTGAGCA-1_Br1039	LD~Sp09D02	0.39036181379982304	0	0	0	0.2272024760198826	0	0.3824357101802943	0
CCGAACACTGGGCCTC-1_Br1039	L6~Sp09D04	0.3903716163153399	0	0	0	0.6096283836846601	0	0	0
CCGAACCTTCCCGGCC-1_Br1039	L6~Sp09D04	0.36411880780889505	0	0	0	0	0	0.635881192191105	0
CCGAAGTATATTGTTC-1_Br1039	L2.3~Sp09D01	0.10558157940940811	0	0	0	0.09691463785309667	0	0.7975037827374952	0
CCGACAAACACATGAG-1_Br1039	LD~Sp09D02	0.2615428383230389	0	0	0	0.10839280735388429	0.1615622446230793	0.4685021096999975	0
CCGACAAAGGGAGTGC-1_Br1039	Inhib~Sp09D09	0.23880866393109706	0	0	0	0.34333263071140546	0	0.41785870535749753	0
CCGACAATAGGCCGCC-1_Br1039	L1~Sp09D05	0.5442848821140379	0	0	0	0	0.45571511788596203	0	0
CCGACGGGCATGAGGT-1_Br1039	WM.uf~Sp09D07	0	0	0	0	1	0	0	0
CCGACTCGCATAGTCT-1_Br1039	L1~Sp09D05	1	0	0	0	0	0	0	0
CCGAGAAGTCGCATAA-1_Br1039	L1~Sp09D05	0.4495668108099945	0	0	0	0.29787162420742774	0	0.2525615649825778	0
CCGAGGGATGTTAGGC-1_Br1039	Vasc~Sp09D08	0	0	0	0	0	1	0	0
CCGATCTCAACCTTAT-1_Br1039	LD~Sp09D02	0.2837506987656027	0	0	0	0.1980929958434621	0	0	0.5181563053909352
CCGATTCGAGGGACCC-1_Br1039	L5~Sp09D03	0.07375982792484723	0	0	0	0.11638144881068704	0	0.8098587232644657	0
CCGATTGGTCAATGAA-1_Br1039	LD~Sp09D02	1	0	0	0	0	0	0	0
CCGCACAAAGACCAAC-1_Br1039	L6~Sp09D04	0.21936080692344087	0	0	0	0.19935867032690277	0	0.5812805227496564	0
CCGCACGTGACCTCGG-1_Br1039	LD~Sp09D02	0.13576411894298046	0	0	0	0.12472900706858157	0.15018920367786912	0.3792800970474464	0.21003757326312247
CCGCACTTGCAATGAC-1_Br1039	L1~Sp09D05	0.4183582304418783	0	0	0	0.2391719543103498	0	0	0.342469815247772
CCGCATGTGGTACGAT-1_Br1039	WM.uf~Sp09D07	0	0	0	0	0	0	0	0
CCGCCACCACAATCCA-1_Br1039	LD~Sp09D02	0.40262275836421907	0	0	0	0	0	0	0.597377241635781
CCGCCGGAACTTCTCG-1_Br1039	WM.uf~Sp09D07	0.5682850248003858	0	0	0	0.43171497519961416	0	0	0
CCGCCGGTCAACACAC-1_Br1039	LD~Sp09D02	0.2649074602253649	0	0	0	0.15217439341872352	0	0.5829181463559115	0
CCGCCTTGCGATGTCG-1_Br1039	L6~Sp09D04	0.2841395534658307	0	0	0	0.2513215497399668	0	0.46453889679420257	0
CCGCGATTTGGTAGGT-1_Br1039	L6~Sp09D04	0.10390312306991506	0	0	0	0.171869085401517	0	0.724227791528568	0
CCGCGGAATGCGTCAC-1_Br1039	L6~Sp09D04	0.19441169669628408	0	0	0	0.5417633075804701	0	0.26382499572324586	0
CCGCGGGTACGAAGAA-1_Br1039	L5~Sp09D03	0.18967811569129508	0	0	0	0.2725507134596544	0	0.5377711708490505	0
CCGCGTAGGTAAGGGC-1_Br1039	LD~Sp09D02	0.6020403446059692	0	0	0	0.39795965539403083	0	0	0
CCGCTATCAGCACCAG-1_Br1039	L6~Sp09D04	0.6112317264069101	0	0	0	0.38876827359308996	0	0	0
CCGCTCCAGGGCGATC-1_Br1039	WM.uf~Sp09D07	0	0	0	0	0	0	0	0
CCGCTCCGGATAAGCT-1_Br1039	WM~Sp09D06	0.24078811569274275	0	0	0	0.7592118843072573	0	0	0
CCGCTCTTCCGAACTA-1_Br1039	LD~Sp09D02	0.3182296722216648	0	0	0	0.14451440089829978	0	0.5372559268800353	0
CCGCTGGTGCCATTCA-1_Br1039	Vasc~Sp09D08	0	0	0	0	0	1	0	0
CCGCTTACCTCACTCT-1_Br1039	WM.uf~Sp09D07	0	0	0	0	0	0	0	0
CCGCTTCGCGGTTAAC-1_Br1039	L2.3~Sp09D01	0.14389675723541312	0	0	0	0	0.10449196854684067	0.7516112742177462	0
CCGGAAGTGCAATATG-1_Br1039	L5~Sp09D03	0.16931617487274456	0	0	0	0.14618266088913162	0	0.2916697292191699	0.39283143501895396
CCGGAATGGTTTCAGT-1_Br1039	LD~Sp09D02	0.2555837657089002	0	0	0	0.27819836944532933	0.1429278222420932	0	0.32329004260367733
CCGGAGCGTACTTTCT-1_Br1039	WM~Sp09D06	0.23489506884961042	0	0	0	0.7651049311503897	0	0	0
CCGGCGCATATTGGAT-1_Br1039	LD~Sp09D02	0.38955301032869827	0	0	0	0.21025889256692903	0	0.40018809710437275	0
CCGGCGTGAGACTCTG-1_Br1039	WM.uf~Sp09D07	0	0	0	0	0.5538593903717312	0	0.4461406096282688	0
CCGGGACCCGCAGAGA-1_Br1039	LD~Sp09D02	0.27612256727870377	0	0	0	0.28811732783403954	0	0.4357601048872567	0
CCGGGCGGTCTCGTCA-1_Br1039	L6~Sp09D04	0.22737311859896261	0	0	0	0.17344838503410467	0	0.5991784963669328	0
CCGGGCTAAGAATTTC-1_Br1039	WM~Sp09D06	0.2572253188921521	0	0	0	0.742774681107848	0	0	0
CCGGGCTGCTCCATAC-1_Br1039	L5~Sp09D03	0.08761998233984751	0	0	0	0.15299321026953117	0	0.7593868073906214	0
CCGGGTTCGAGGTTAC-1_Br1039	L6~Sp09D04	0.14061888495481603	0	0	0	0.17371736594810014	0	0.6856637490970838	0
CCGGTATCTGGCGACT-1_Br1039	L5~Sp09D03	0	0	0	0	0.22984966214011	0	0.7701503378598901	0
CCGGTTTGTAATTGTG-1_Br1039	WM~Sp09D06	0.3532837380134501	0	0	0	0.64671626198655	0	0	0
CCGTAAGTTGGTCCCA-1_Br1039	L5~Sp09D03	0	0	0	0	0.17704274598848002	0	0.82295725401152	0
CCGTACCCAAGCGCCA-1_Br1039	L2.3~Sp09D01	0.4898746189767872	0	0	0	0	0	0.5101253810232128	0
CCGTAGGAAATCCCTG-1_Br1039	Inhib~Sp09D09	0.2469458010424321	0	0	0	0.1549736004473049	0	0	0.598080598510263
CCGTAGGGTTGTTTAC-1_Br1039	Inhib~Sp09D09	0.23618460720725631	0	0	0	0.1395481118143141	0	0	0.6242672809784297
CCGTATCTCGTCGTAG-1_Br1039	WM.uf~Sp09D07	0	0	0	0	1	0	0	0
CCGTCAACCTCTGGCG-1_Br1039	WM~Sp09D06	0	0	0	0	1	0	0	0
CCGTGCCCATGACGGC-1_Br1039	LD~Sp09D02	0.519993168224631	0	0	0	0	0	0.48000683177536885	0
CCGTGTTAAATTCCAT-1_Br1039	WM.uf~Sp09D07	0	0	0	0	0	0	0	0
CCGTTACGTTAGAACA-1_Br1039	LD~Sp09D02	0.3189492131929345	0	0	0	0.21780281971602708	0	0.4632479670910384	0
CCGTTCCGAATCTCGG-1_Br1039	L6~Sp09D04	0.1511380515497423	0	0	0	0.19010282902016423	0	0.6587591194300935	0
CCGTTTCCTTTCCGTG-1_Br1039	WM~Sp09D06	0	0	0	0	1	0	0	0
CCTAAACAGGGTCCGT-1_Br1039	L2.3~Sp09D01	0.1625804462785732	0	0	0	0	0.12975212068943898	0.7076674330319879	0
CCTAAAGGCTGACGCT-1_Br1039	LD~Sp09D02	0.3806435773298043	0	0	0	0.1559574599991574	0	0.4633989626710383	0
CCTAAATTAACGGTTC-1_Br1039	L6~Sp09D04	0.4598584052775312	0	0	0	0.5401415947224689	0	0	0
CCTAAATTGTATCCTA-1_Br1039	L1~Sp09D05	1	0	0	0	0	0	0	0
CCTAACCCAAACAAGT-1_Br1039	LD~Sp09D02	0.1817323376223436	0	0	0	0.2394315391555167	0	0.5788361232221397	0
CCTAACTAAGGCTCTA-1_Br1039	Inhib~Sp09D09	0.28288472732672315	0	0	0	0.14729237250632973	0	0	0.5698229001669471
CCTAAGTGTCTAACCG-1_Br1039	L2.3~Sp09D01	0.28517448456682526	0	0	0	0	0.21675573991094038	0.4980697755222344	0
CCTACAGTTGAGGGAG-1_Br1039	L6~Sp09D04	0.0806522792509138	0	0	0	0.12973646731517904	0	0.7896112534339071	0
CCTACATTCACAGACG-1_Br1039	L6~Sp09D04	0	0	0	0	0.5853031217729153	0	0	0.4146968782270846
CCTACGCGACCTTACA-1_Br1039	Vasc~Sp09D08	1	0	0	0	0	0	0	0
CCTACGGCTCAGTCGA-1_Br1039	L2.3~Sp09D01	0.23465949089029622	0	0	0	0.1674791523916747	0	0.597861356718029	0
CCTACTGCTTACACTT-1_Br1039	L5~Sp09D03	0.1922109699387822	0	0	0	0.2566983369441976	0	0.5510906931170202	0
CCTAGGCGTAGCGATC-1_Br1039	Inhib~Sp09D09	0.3616539319370712	0	0	0	0.1960366113971493	0	0.4423094566657794	0
CCTAGGTAAAGGTAGC-1_Br1039	WM.uf~Sp09D07	0	0	0	0	0	0	0	0
CCTAGTTAGTCGCATG-1_Br1039	LD~Sp09D02	0.357275021932779	0	0	0	0.2690959181566155	0.3736290599106055	0	0
CCTATAATGAGTGCCC-1_Br1039	L6~Sp09D04	0	0	0	0	0.18382679874638802	0	0.8161732012536119	0
CCTATACCGTCCTGTC-1_Br1039	WM~Sp09D06	0.3190673080368609	0	0	0	0.6809326919631391	0	0	0
CCTATATCGTGTCACG-1_Br1039	WM.uf~Sp09D07	0	0	0	0	1	0	0	0
CCTATATTTGTCCTGG-1_Br1039	WM~Sp09D06	0	0	0	0	1	0	0	0
CCTATCTATATCGGAA-1_Br1039	L5~Sp09D03	0.27119372880624937	0	0	0	0.1523196683856363	0	0.5764866028081144	0
CCTATGGCTCCTAGTG-1_Br1039	WM~Sp09D06	0	0	0	0	1	0	0	0
CCTATGGGTTACCGTC-1_Br1039	L6~Sp09D04	0	0	0	0	0.26948619408693114	0	0.7305138059130689	0
CCTATGGTCAAAGCTG-1_Br1039	WM.uf~Sp09D07	0	0	0	0	0	0	0	0
CCTATGTCCACTCCAC-1_Br1039	Inhib~Sp09D09	0	0	0	0	0.26233798422247373	0	0	0.7376620157775263
CCTCACCAATCTTGAC-1_Br1039	LD~Sp09D02	0.2872998039098598	0	0	0	0	0	0.7127001960901401	0
CCTCACCTTAGCATCG-1_Br1039	Inhib~Sp09D09	0.29675259366793727	0	0	0	0.1971278172796088	0	0	0.5061195890524539
CCTCATGCAGCTACGA-1_Br1039	L1~Sp09D05	0.7541752958204312	0	0	0	0.2458247041795689	0	0	0
CCTCCCGACAATCCCT-1_Br1039	L1~Sp09D05	0.5800757281052362	0	0	0	0.4199242718947637	0	0	0
CCTCCGACAATTCAAG-1_Br1039	L5~Sp09D03	0.10164975326731068	0	0	0	0.28430410994732497	0	0.2878785408113967	0.32616759597396777
CCTCCTAGCTAGAGTC-1_Br1039	WM~Sp09D06	0	0	0	0	1	0	0	0
CCTCCTGAGCCCACAT-1_Br1039	Inhib~Sp09D09	0.13326276862195607	0	0	0	0.13275093475185198	0	0.2600315563723647	0.4739547402538273
CCTCCTGTTGTGTCGT-1_Br1039	L5~Sp09D03	0.15299108088756927	0	0	0	0.14140051854241303	0	0.7056084005700176	0
CCTCGAAGTGGACGGG-1_Br1039	LD~Sp09D02	0.33441391518675895	0	0	0	0.25083050653558964	0	0.4147555782776514	0
CCTCGACCCACTGCCT-1_Br1039	L1~Sp09D05	1	0	0	0	0	0	0	0
CCTCGCCAGCAAATTA-1_Br1039	L2.3~Sp09D01	0.09567923733982978	0	0	0	0.054473025855105585	0	0.6053500129449404	0.24449772386012433
CCTCGCGCGATATAGG-1_Br1039	LD~Sp09D02	0.5135750066765764	0	0	0	0.09405033493423272	0	0.3923746583891909	0
CCTCGCGCTGTGCGAT-1_Br1039	WM~Sp09D06	0	0	0	0	1	0	0	0
CCTCGGACCGGGATAG-1_Br1039	L5~Sp09D03	0.12486117629497143	0	0	0	0.07119299671393829	0	0.8039458269910903	0
CCTCGGATGCTACCTG-1_Br1039	LD~Sp09D02	0.11345741495982949	0	0	0	0.4457677300375933	0	0.4407748550025772	0
CCTCGGTTTCCTTGCC-1_Br1039	WM~Sp09D06	0	0	0	0	1	0	0	0
CCTCTAATCTGCCAAG-1_Br1039	L5~Sp09D03	0.22239603916407866	0.0952700867983246	0	0	0.16691253359616604	0	0.5154213404414307	0
CCTCTACAAGGATTGG-1_Br1039	Vasc~Sp09D08	0.2637077442307397	0	0	0	0.7362922557692603	0	0	0
CCTCTATCGATTAGCA-1_Br1039	WM.uf~Sp09D07	1	0	0	0	0	0	0	0
CCTCTCTCCCATCTAG-1_Br1039	L5~Sp09D03	0.11614320123023511	0	0	0	0.05839834830092408	0.08687593965219878	0.42710549609642456	0.31147701472021755
CCTCTGGCCTAGACGG-1_Br1039	Inhib~Sp09D09	0.24035005445185675	0	0	0	0.1858672986739719	0	0	0.5737826468741714
CCTCTGTACTATTCTA-1_Br1039	L1~Sp09D05	0.3734809801571258	0	0	0	0.6265190198428742	0	0	0
CCTGAACGATATATTC-1_Br1039	L6~Sp09D04	0.16338321792606028	0	0	0	0.15271460855815444	0	0.6839021735157853	0
CCTGAATATTTACATA-1_Br1039	L5~Sp09D03	0.17008321545472474	0.09294835225561728	0	0	0.12655495518177132	0	0.39571786975561546	0.21469560735227122
CCTGACCACCGATGGT-1_Br1039	WM.uf~Sp09D07	1	0	0	0	0	0	0	0
CCTGACGCAACCTTTA-1_Br1039	L1~Sp09D05	0.6402159479058251	0	0	0	0.3597840520941749	0	0	0
CCTGAGAATAAATGCA-1_Br1039	WM~Sp09D06	0.4089854633398025	0	0	0	0.5910145366601975	0	0	0
CCTGATTCGCGAAGAA-1_Br1039	LD~Sp09D02	0.24680901005609118	0	0	0	0.14820285711377762	0	0.6049881328301312	0
CCTGCCCGTTGTCTAG-1_Br1039	L5~Sp09D03	0.1818593953459234	0	0	0	0.16664414440184455	0	0.3225182043031456	0.32897825594908653
CCTGCGATAGAACTGT-1_Br1039	LD~Sp09D02	0.3638502140428685	0	0	0	0	0.2789398286440498	0.35720995731308175	0
CCTGCGTTCTACGCTT-1_Br1039	Inhib~Sp09D09	0.1699776565246531	0	0	0	0.13401103343452656	0	0.2985671464497933	0.397444163591027
CCTGCTACAACCATAC-1_Br1039	L1~Sp09D05	0.3282462157624261	0	0	0	0.23345562600998948	0	0	0.4382981582275845
CCTGCTATTTGAGAAG-1_Br1039	L5~Sp09D03	0.10224862221569916	0	0	0	0.2848550732079669	0	0.27806300176460036	0.33483330281173357
CCTGGCTAGACCCGCC-1_Br1039	L5~Sp09D03	0.1254780254547329	0	0	0	0.11642510235452484	0	0.3567256116566082	0.4013712605341341
CCTGGTCGAATGTGGG-1_Br1039	WM.uf~Sp09D07	0	0	0	0	0	0	0	0
CCTGTAAGACATGATA-1_Br1039	L6~Sp09D04	0.0977461223601741	0	0	0	0.3878247163377916	0	0.36143845738029945	0.1529907039217349
CCTGTACTCACGCCCA-1_Br1039	L6~Sp09D04	0.11418395276225517	0	0	0	0.0864602057046726	0	0.5379488786937762	0.26140696283929615
CCTGTCACCCGGGCTC-1_Br1039	L5~Sp09D03	0.09451931645090274	0	0	0	0.10745555665374992	0	0.7980251268953473	0
CCTGTCGCCCGTAAAT-1_Br1039	L6~Sp09D04	0.3146685234695602	0	0	0	0.2668125382009402	0	0.4185189383294996	0
CCTGTGAAACCGTAAC-1_Br1039	L5~Sp09D03	0.4265152911980336	0	0	0	0.5734847088019663	0	0	0
CCTGTTCAACCTCGGG-1_Br1039	WM~Sp09D06	0	0	0	0	1	0	0	0
CCTGTTTGAAGACACG-1_Br1039	L5~Sp09D03	0.09514216161528001	0	0	0	0.12768816376077838	0	0.43126172625713005	0.34590794836681155
CCTTAAGTACGCAATT-1_Br1039	LD~Sp09D02	0.3066079421943901	0	0	0	0.16568220895342173	0	0.5277098488521882	0
CCTTCAGTTAAAGTGA-1_Br1039	WM~Sp09D06	0	0	0	0	1	0	0	0
CCTTCCGCAACGCTGC-1_Br1039	WM~Sp09D06	0.2769185381753515	0	0	0	0.7230814618246485	0	0	0
CCTTCGTATAGAATCC-1_Br1039	WM~Sp09D06	0	0	0	0	1	0	0	0
CCTTCTCAGCGTTCCT-1_Br1039	L6~Sp09D04	0.3881576503593871	0	0	0	0.6118423496406129	0	0	0
CCTTCTTGATCCAGTG-1_Br1039	LD~Sp09D02	0.18512952072628877	0	0	0	0.13372316108064458	0.22878422455892605	0.24321406788314393	0.20914902575099661
CCTTGACCACTTTATT-1_Br1039	L1~Sp09D05	0.4531433809433817	0	0	0	0	0	0	0.5468566190566183
CCTTGTGAACGTGGTT-1_Br1039	WM~Sp09D06	0	0	0	0	1	0	0	0
CCTTTAAGGGAGCACT-1_Br1039	WM~Sp09D06	0.2756552015951607	0	0	0	0.4195853560440153	0.3047594423608239	0	0
CCTTTCAATGAAGAAA-1_Br1039	L2.3~Sp09D01	0.2928535178414279	0	0	0	0.19402768465376202	0	0.5131187975048102	0
CCTTTGAATTATGGCT-1_Br1039	WM.uf~Sp09D07	0.404129695099159	0	0	0	0.595870304900841	0	0	0
CGAAACATAGATGGCA-1_Br1039	LD~Sp09D02	0.3373796808326199	0	0	0	0.27434798827597806	0	0.3882723308914021	0
CGAAACGCAATTCATG-1_Br1039	L6~Sp09D04	0.20060290919214877	0	0	0	0.2964599158288877	0	0.5029371749789636	0
CGAACAGTATGGGCGT-1_Br1039	L5~Sp09D03	0.1654562930238331	0	0	0	0.13353957103002564	0	0.3829195652857167	0.3180845706604246
CGAACCCGCATGCGTC-1_Br1039	WM~Sp09D06	0.3607567610333255	0	0	0	0.6392432389666746	0	0	0
CGAACCTCTTTCCTAG-1_Br1039	WM~Sp09D06	0.1702412681276395	0	0	0	0.8297587318723605	0	0	0
CGAACGCCCAGTGCCG-1_Br1039	LD~Sp09D02	0.17090237554319837	0	0	0	0.16585570345424303	0	0.3086333986191144	0.35460852238344426
CGAACGGCCGGACAAC-1_Br1039	L6~Sp09D04	0.2956889581433466	0	0	0	0.31131882739084976	0	0.3929922144658036	0
CGAAGACGGTGAGTGC-1_Br1039	L5~Sp09D03	0.11872070905241111	0	0	0	0.15324338766506282	0	0.46376701616975613	0.2642688871127699
CGAAGACTGCCCGGGA-1_Br1039	L2.3~Sp09D01	0.24790044582485726	0	0	0	0	0	0.7520995541751427	0
CGAAGATCAGTTTCAT-1_Br1039	WM.uf~Sp09D07	0	0	0	0	0	0	0	0
CGAAGGGTTTCAGATT-1_Br1039	WM~Sp09D06	0	0	0	0	1	0	0	0
CGAAGTTGCTCTGTGT-1_Br1039	L5~Sp09D03	0.14462690018758884	0	0	0	0.11489447936537041	0	0.391233381669453	0.3492452387775878
CGAATCTGCTCGACGC-1_Br1039	WM~Sp09D06	0.2462960036245142	0	0	0	0.7537039963754858	0	0	0
CGAATGAAGTCATTGC-1_Br1039	WM~Sp09D06	0	0	0	0	1	0	0	0
CGAATGACGCATAATG-1_Br1039	WM~Sp09D06	0	0	0	0	1	0	0	0
CGAATGGTAGGTCGTC-1_Br1039	WM~Sp09D06	0.29298755003609417	0	0	0	0.7070124499639058	0	0	0
CGAATTACATGGTGTT-1_Br1039	LD~Sp09D02	1	0	0	0	0	0	0	0
CGACAATTTGATCTAA-1_Br1039	Inhib~Sp09D09	0.1723263207784497	0	0	0	0.11226057265740827	0	0	0.715413106564142
CGACACGCTCCGACAG-1_Br1039	L5~Sp09D03	0.19229517632521415	0	0	0	0.09206536156679788	0	0.31598419260449284	0.3996552695034951
CGACAGTTCGCGTTAT-1_Br1039	L6~Sp09D04	0.2379504214501713	0.06252579017242668	0	0	0.20821627370389317	0	0.3296691374820197	0.16163837719148919
CGACATGCGATCTTCT-1_Br1039	L1~Sp09D05	1	0	0	0	0	0	0	0
CGACCCTTAACGCCGG-1_Br1039	WM.uf~Sp09D07	0	0	0	0	1	0	0	0
CGACCGTTGGTATTCG-1_Br1039	WM~Sp09D06	0.2770236779933636	0	0	0	0.7229763220066365	0	0	0
CGACGCATCCGTACCT-1_Br1039	WM.uf~Sp09D07	0	0	0	0	1	0	0	0
CGACTCAGGATGTTAT-1_Br1039	L2.3~Sp09D01	0.3120599888470224	0	0	0	0.09932120951361094	0	0.5886188016393666	0
CGACTTGCCGGGAAAT-1_Br1039	WM~Sp09D06	0.17661768950699716	0	0	0	0.8233823104930028	0	0	0
CGAGACCCTAGAGTGT-1_Br1039	L6~Sp09D04	1	0	0	0	0	0	0	0
CGAGACTACTGCTGCT-1_Br1039	L5~Sp09D03	0.2335050062609498	0	0	0	0.22230090124962212	0	0.5441940924894281	0
CGAGAGATGTGAACCT-1_Br1039	L5~Sp09D03	0.112660719526201	0	0	0	0.1486474393008437	0	0.7386918411729553	0
CGAGAGCGCGTAGATA-1_Br1039	WM.uf~Sp09D07	0	0	0	0	1	0	0	0
CGAGAGCTTTCACTAC-1_Br1039	L5~Sp09D03	0.21599375681953442	0	0	0	0.22588735110531238	0	0.5581188920751531	0
CGAGAGGGTAGCCGCG-1_Br1039	LD~Sp09D02	0.3138643220544817	0	0	0	0.16096102184904743	0	0	0.5251746560964708
CGAGATGTTGCCTATA-1_Br1039	L2.3~Sp09D01	0.18398869922194466	0.08780985720379111	0	0	0	0	0.7282014435742642	0
CGAGCACTTCAAGTTT-1_Br1039	L2.3~Sp09D01	0.23926032113113443	0	0	0	0	0	0.34593748245864253	0.41480219641022303
CGAGCGTTGATCAGCC-1_Br1039	L2.3~Sp09D01	0.18688013228799524	0	0	0	0	0	0.5305134784498483	0.2826063892621565
CGAGCTGGGCTTTAGG-1_Br1039	LD~Sp09D02	0.30997715994556563	0	0	0	0	0	0.6900228400544344	0
CGAGGCCAGGCATTGG-1_Br1039	L1~Sp09D05	0.2782468193059593	0	0	0	0.22809170622931282	0	0	0.49366147446472786
CGAGGCTAAATATGGC-1_Br1039	L5~Sp09D03	0.1661630749667423	0	0	0	0.2511078981930498	0	0.5827290268402079	0
CGAGGGACTGCGGTCG-1_Br1039	L6~Sp09D04	0.1601016723403593	0	0	0	0.16201173750849543	0	0.6778865901511453	0
CGAGGGTATCCAGGTG-1_Br1039	WM~Sp09D06	0.28102529479984045	0	0	0	0.7189747052001595	0	0	0
CGAGTACTAAAGAGGA-1_Br1039	WM.uf~Sp09D07	0	0	0	0	0.42225155851178803	0	0.577748441488212	0
CGAGTGAAGGTACCAG-1_Br1039	L6~Sp09D04	0.32225666048427837	0	0	0	0.6777433395157216	0	0	0
CGAGTGCTATAGTTCG-1_Br1039	LD~Sp09D02	0.44691574650903665	0.1736665099519205	0	0	0	0	0.3794177435390428	0
CGAGTTCTGTCCCACC-1_Br1039	LD~Sp09D02	0.15287163131530485	0	0	0	0.1269638403965616	0	0.3449204337479056	0.375244094540228
CGAGTTTATCGGACTG-1_Br1039	LD~Sp09D02	0.5964096672836481	0	0	0	0.4035903327163519	0	0	0
CGATACCTCGCGGACA-1_Br1039	L6~Sp09D04	0.12188259074254569	0	0	0	0.16565334054712352	0	0.7124640687103309	0
CGATAGCGATACAGTG-1_Br1039	WM~Sp09D06	0	0	0	0	0.546784939973669	0.4532150600263311	0	0
CGATAGTCGTACTGCA-1_Br1039	Inhib~Sp09D09	0	0	0	0	1	0	0	0
CGATATTAGCCGCAGG-1_Br1039	Vasc~Sp09D08	1	0	0	0	0	0	0	0
CGATCCACCATTGTTG-1_Br1039	WM~Sp09D06	0	0	0	0	1	0	0	0
CGATCCGACCCAGTGC-1_Br1039	L6~Sp09D04	0.27938728331539003	0	0	0	0.37646377327263936	0	0.3441489434119707	0
CGATCCTCGCAACATA-1_Br1039	WM~Sp09D06	0	0	0	0	1	0	0	0
CGATCGAGAAGCACCA-1_Br1039	WM.uf~Sp09D07	0.46529512819618046	0	0	0	0.5347048718038196	0	0	0
CGATCTGTTGGAGGAC-1_Br1039	WM.uf~Sp09D07	0	0	0	0	1	0	0	0
CGATGGACCCTACGCC-1_Br1039	LD~Sp09D02	0.2803307884115002	0	0	0	0	0	0	0.7196692115884998
CGATGTTGTTATCTAC-1_Br1039	WM.uf~Sp09D07	0	0	0	0	0	0	0	0
CGATTAAATATCTCCT-1_Br1039	L1~Sp09D05	0.4556912383322387	0	0	0	0.5443087616677613	0	0	0
CGATTCGCCTGGCTGC-1_Br1039	WM.uf~Sp09D07	0	0	0	0	0.38853449513409266	0	0.6114655048659073	0
CGATTTGTCATTAATG-1_Br1039	WM~Sp09D06	0	0	0	0	1	0	0	0
CGCAAACACGAGTTAC-1_Br1039	Inhib~Sp09D09	0.11215040760244056	0	0	0	0.1434457670339137	0	0.33242367704589487	0.4119801483177508
CGCAATTACTTTCGGT-1_Br1039	Inhib~Sp09D09	0.11657107235072929	0	0	0	0.1153581476867131	0	0.3061295816330793	0.4619411983294784
CGCAATTAGGGTAATA-1_Br1039	Inhib~Sp09D09	0	0	0	0	0.114321128603578	0.1867748735061389	0	0.6989039978902831
CGCAATTCTACAATAA-1_Br1039	LD~Sp09D02	0.22613269131162603	0	0	0	0.2548357959288193	0	0.5190315127595547	0
CGCACATGTCCACTAC-1_Br1039	L5~Sp09D03	0.15669328406690508	0	0	0	0.12733317219830007	0	0.7159735437347949	0
CGCACGTCTGTTTATG-1_Br1039	WM~Sp09D06	0	0	0	0	1	0	0	0
CGCACGTGCGCTATCA-1_Br1039	LD~Sp09D02	0.2113207953639172	0	0	0	0.08809647122144826	0	0.23393192055485115	0.4666508128597834
CGCAGAAACATTTGCG-1_Br1039	L1~Sp09D05	0.5170493791179772	0	0	0	0.153755035603615	0	0.32919558527840775	0
CGCAGGCGATCCAAAC-1_Br1039	L2.3~Sp09D01	0.15479760757861274	0	0	0	0.14201991672320508	0	0.42575516407070046	0.2774273116274817
CGCAGTTCTATCTTTC-1_Br1039	L1~Sp09D05	0.7321582892511598	0	0	0	0.26784171074884017	0	0	0
CGCATCATGGCTTCAG-1_Br1039	L1~Sp09D05	0.17716515493967255	0	0	0	0.254298162604015	0.22986512030059122	0	0.3386715621557212
CGCATGCCGAATGCGT-1_Br1039	L5~Sp09D03	0.10666040713631736	0	0	0	0.25941216297645525	0	0	0.6339274298872274
CGCATGGTGCGATGCT-1_Br1039	L6~Sp09D04	0.294142040823645	0	0	0	0.3479033206720582	0	0.3579546385042969	0
CGCATTAGCTAATAGG-1_Br1039	L6~Sp09D04	0.10394477106473787	0	0	0	0.13736369216706146	0	0.46245140153760494	0.29624013523059567
CGCCAAGAAGCCGAGT-1_Br1039	L6~Sp09D04	0.10684396645881827	0	0	0	0.1239925434198942	0	0.441048300552845	0.3281151895684426
CGCCACAGGTCGCGAT-1_Br1039	WM.uf~Sp09D07	1	0	0	0	0	0	0	0
CGCCATCCGATTATGA-1_Br1039	Inhib~Sp09D09	0.2729421388755687	0	0	0	0.12107388679038401	0	0	0.6059839743340473
CGCCCAGCACGCCTAG-1_Br1039	WM~Sp09D06	0	0	0	0	1	0	0	0
CGCCCAGCGTTTCACG-1_Br1039	L5~Sp09D03	0.17478028190471392	0	0	0	0.13112653538038205	0	0	0.6940931827149041
CGCCCGCTTCCGTACA-1_Br1039	L2.3~Sp09D01	0.11536040024125198	0	0	0	0.0860236867836731	0.23537049690948475	0.35119235095619633	0.2120530651093939
CGCCCTAATTGTTCAA-1_Br1039	WM~Sp09D06	0.1303241598603151	0	0	0	0.8696758401396849	0	0	0
CGCCCTTACATCCACC-1_Br1039	LD~Sp09D02	0.505845025954001	0	0	0	0	0	0.494154974045999	0
CGCCCTTGAAGGCTGA-1_Br1039	L2.3~Sp09D01	0.1758607251083752	0	0	0	0	0	0.45818946317343134	0.3659498117181936
CGCCGACTATTCGCTA-1_Br1039	L6~Sp09D04	0.21865794197846608	0	0	0	0.23555148423839714	0	0.5457905737831368	0
CGCCGCCCATGCCTGT-1_Br1039	L5~Sp09D03	0.07357800191763789	0	0	0	0.0652870824161392	0	0.3942768451105609	0.4668580705556621
CGCCGCGTTCTGAACG-1_Br1039	WM~Sp09D06	0	0	0	0.1743646701031813	0.8256353298968188	0	0	0
CGCCGTTCAGCATAGT-1_Br1039	LD~Sp09D02	0.6533598665721838	0	0	0	0.34664013342781624	0	0	0
CGCCTCCCTCCTCTAT-1_Br1039	L6~Sp09D04	0	0	0	0	1	0	0	0
CGCCTGGCCTACGTAA-1_Br1039	L6~Sp09D04	0.11506350327745722	0	0	0	0.09613516136437197	0.10215745338495054	0.6866438819732202	0
CGCGAAGTGGCATACT-1_Br1039	LD~Sp09D02	0.29629206122054635	0	0	0	0.25888156377098487	0	0.44482637500846883	0
CGCGACACTGCGCAGC-1_Br1039	L2.3~Sp09D01	0.19204755762342057	0	0	0	0	0	0.8079524423765794	0
CGCGACCGCGACAGAT-1_Br1039	L6~Sp09D04	0.12188720709394245	0	0	0	0.16088679013518462	0	0.7172260027708729	0
CGCGAGTCTGCCGGGT-1_Br1039	WM.uf~Sp09D07	0	0	0	0	0	0	0	0
CGCGCAAATGTCCAGA-1_Br1039	WM.uf~Sp09D07	0	0	0	0	1	0	0	0
CGCGCAAGGAACTACA-1_Br1039	L1~Sp09D05	0.6152445506259943	0	0	0	0	0	0.3847554493740057	0
CGCGCATGTTTGATTG-1_Br1039	WM~Sp09D06	0.23179150299742293	0	0	0	0.5099913033252296	0.2582171936773475	0	0
CGCGCCCGACTTAATA-1_Br1039	L5~Sp09D03	0.14534721585412727	0	0	0	0.15521361889461646	0	0.34415889731843585	0.3552802679328204
CGCGGCAGTATTACGG-1_Br1039	LD~Sp09D02	0.6559686928053172	0	0	0	0	0.3440313071946828	0	0
CGCGGCTCAACTTGAA-1_Br1039	L5~Sp09D03	0.20431744209130306	0	0	0	0.14906432104965728	0	0.3529468155483676	0.29367142131067203
CGCGGGAATTAGGCAG-1_Br1039	LD~Sp09D02	0.26252345981200154	0	0	0	0.19198268443008493	0	0.5454938557579135	0
CGCGGGAATTCCTTTC-1_Br1039	L6~Sp09D04	0.13133521158432646	0	0	0	0.15533216798208965	0	0	0.7133326204335839
CGCGTCATATTAAACC-1_Br1039	LD~Sp09D02	0.2674533649160671	0	0	0	0	0	0	0.7325466350839329
CGCGTGCTATCAACGA-1_Br1039	L2.3~Sp09D01	0.2615731697177572	0	0	0	0	0	0.7384268302822428	0
CGCGTTCATGAAATAC-1_Br1039	LD~Sp09D02	0.258322318993666	0	0	0	0.2778885277395352	0	0.4637891532667988	0
CGCTACCGCCCTATGA-1_Br1039	L2.3~Sp09D01	0.12699274125249702	0	0	0	0	0	0.5884171077694329	0.28459015097807006
CGCTACGGGACATTTA-1_Br1039	L6~Sp09D04	0.19105212150618112	0	0	0	0.4558897120964052	0	0.35305816639741366	0
CGCTAGAGACCGCTGC-1_Br1039	LD~Sp09D02	0.26329944378253867	0	0	0	0.18847552082402888	0	0	0.5482250353934325
CGCTATACCGCCCACT-1_Br1039	L2.3~Sp09D01	0.1629494578877123	0	0	0	0	0	0.4333546177927035	0.4036959243195842
CGCTATTCAATGTATG-1_Br1039	L2.3~Sp09D01	0.25143859822515346	0	0	0	0	0	0.7485614017748465	0
CGCTATTCTTAGGCTC-1_Br1039	L6~Sp09D04	0.16793977782964406	0	0	0	0.1718559369091779	0	0.6602042852611781	0
CGCTCGACATAATGAT-1_Br1039	LD~Sp09D02	0.16137431770505403	0	0	0	0.11716565474277718	0	0	0.7214600275521689
CGCTCTCCGTAGATTA-1_Br1039	L5~Sp09D03	0.10614905858351453	0.08439257618467784	0	0	0.18308359546021002	0	0.6263747697715977	0
CGCTGAGGACGTCCAA-1_Br1039	LD~Sp09D02	0.5370371512554493	0	0	0	0	0	0.4629628487445508	0
CGCTGGTGACTACCCT-1_Br1039	LD~Sp09D02	0.24595763611907265	0	0	0	0	0	0	0.7540423638809274
CGCTGTGACGCCGCAC-1_Br1039	L5~Sp09D03	0.22717049320339763	0	0	0	0.16902653046682173	0	0.2726024691714259	0.3312005071583547
CGCTGTGTGGATGTTG-1_Br1039	WM~Sp09D06	0	0	0	0	1	0	0	0
CGCTTAGTATTGATAC-1_Br1039	WM~Sp09D06	0.22131896960046676	0	0	0	0.7786810303995333	0	0	0
CGCTTATTCCCGGTCG-1_Br1039	WM.uf~Sp09D07	0	0	0	0	0	0	0	0
CGCTTCCACTGAAATC-1_Br1039	LD~Sp09D02	0.2587041726448825	0	0	0	0.2447632538843905	0	0.4965325734707271	0
CGCTTCGGTCTAAGAC-1_Br1039	L5~Sp09D03	0.1585325408871233	0	0	0	0.10123495224716947	0	0.3853066070901676	0.3549258997755396
CGCTTTCATACCGGTG-1_Br1039	LD~Sp09D02	0.3419022217507889	0	0	0	0	0	0	0.6580977782492112
CGCTTTCCGCCAAGGT-1_Br1039	WM.uf~Sp09D07	0	0	0	0	0	0	1	0
CGCTTTCTTGCATTCG-1_Br1039	Inhib~Sp09D09	0.2547528044989465	0	0	0	0	0	0	0.7452471955010534
CGGAAAGAATCAAACG-1_Br1039	WM~Sp09D06	0	0	0	0	1	0	0	0
CGGAAAGCAAATGTGC-1_Br1039	LD~Sp09D02	0	0	0	0	0	0	0	0
CGGAAATTTCACATCC-1_Br1039	L1~Sp09D05	0.5242755489438399	0	0	0	0	0	0	0.47572445105616024
CGGAACGTAAACATAG-1_Br1039	L6~Sp09D04	0.22481577911228318	0	0	0	0.30779597419605575	0.27471640381236906	0.19267184287929207	0
CGGACCTCTGTAGTTA-1_Br1039	WM~Sp09D06	0	0	0	0	1	0	0	0
CGGACCTTTACGTCCC-1_Br1039	WM.uf~Sp09D07	0	0	0	0	0	0	0	0
CGGACGTTACTTGAAG-1_Br1039	L6~Sp09D04	0.24116788901699132	0	0	0	0.2681600243557765	0	0.4906720866272322	0
CGGAGCAATTTAATCG-1_Br1039	L6~Sp09D04	0.24801297733391905	0	0	0	0.44292101087086616	0	0.3090660117952148	0
CGGAGCATGGCGATCC-1_Br1039	L6~Sp09D04	0	0	0	0	1	0	0	0
CGGAGCTTATAACACC-1_Br1039	L1~Sp09D05	0.6405424689004346	0	0	0	0.35945753109956535	0	0	0
CGGAGTCCTAACCTGG-1_Br1039	L2.3~Sp09D01	0.17354133838994468	0	0	0	0.15479335033670574	0	0.42784745541641683	0.2438178558569328
CGGAGTTTGAGAGACA-1_Br1039	LD~Sp09D02	0.17878002005964927	0	0	0	0.2618090436110482	0	0.2716309330366764	0.2877800032926262
CGGATAAGCGGACATG-1_Br1039	L2.3~Sp09D01	0.19548455499106457	0	0	0	0	0	0.44659629763989883	0.35791914736903663
CGGATCCTCAAGGACT-1_Br1039	L6~Sp09D04	0.1792664306425101	0	0	0	0.18964092861593282	0	0.631092640741557	0
CGGATGAATGCTGTGA-1_Br1039	WM~Sp09D06	0.27736368232613207	0	0	0	0.722636317673868	0	0	0
CGGATTCTGCCTTATG-1_Br1039	WM~Sp09D06	0	0	0	0	1	0	0	0
CGGCAAACATCGTGCG-1_Br1039	WM.uf~Sp09D07	0	0	0	0	1	0	0	0
CGGCAATAAGATCGCC-1_Br1039	L5~Sp09D03	0.21659156311133296	0	0	0	0.1600453067343171	0	0.62336313015435	0
CGGCACCGTTAGCGCC-1_Br1039	Vasc~Sp09D08	0	0	0	0	0	1	0	0
CGGCACTCAAGAAAGT-1_Br1039	L1~Sp09D05	0.32100751380801107	0	0	0	0.14524296029950767	0.1616229776967156	0.37212654819576574	0
CGGCAGGGTCGGGTTG-1_Br1039	L5~Sp09D03	0.3578491101107299	0	0	0	0	0	0.6421508898892702	0
CGGCCACGCACAAAGT-1_Br1039	L6~Sp09D04	0.25432197992845573	0	0	0	0.316405417302103	0	0.4292726027694413	0
CGGCCAGAGCGACCAT-1_Br1039	WM~Sp09D06	0	0	0	0	1	0	0	0
CGGCCCAGGTATATCC-1_Br1039	L2.3~Sp09D01	0.211789663560007	0	0	0	0.1310202986488946	0	0.6571900377910984	0
CGGCGCCATCAATCCC-1_Br1039	L5~Sp09D03	0.11676158340048806	0	0	0	0.12308488509548769	0	0.3735608140595082	0.386592717444516
CGGCTCTAAAGCTGCA-1_Br1039	LD~Sp09D02	0.3829631384461259	0	0	0	0	0	0.617036861553874	0
CGGCTCTTCGTCGAAC-1_Br1039	Vasc~Sp09D08	0.38180138641454403	0	0	0	0.2926447785419507	0.32555383504350527	0	0
CGGCTGCAAGATTAAG-1_Br1039	LD~Sp09D02	0.4921080890478031	0	0	0	0	0	0.5078919109521969	0
CGGCTTTGTATGATAA-1_Br1039	L1~Sp09D05	0.37921729118231867	0	0	0	0.24785504170601627	0.37292766711166514	0	0
CGGGAACGCCCTGCAT-1_Br1039	WM~Sp09D06	0	0	0	0	1	0	0	0
CGGGAAGTACCGTGGC-1_Br1039	WM~Sp09D06	0.2189677659467199	0	0	0	0.78103223405328	0	0	0
CGGGAATATAGTATAC-1_Br1039	L5~Sp09D03	0.1799836272269325	0	0	0	0.11712871387131145	0	0.2716616576255193	0.4312260012762367
CGGGAATTTATGTAAA-1_Br1039	WM.uf~Sp09D07	0.39548063200703104	0	0	0	0.604519367992969	0	0	0
CGGGAGCTTCAGTGTA-1_Br1039	L6~Sp09D04	0.2140599519575785	0	0	0	0.13371077925457747	0	0	0.652229268787844
CGGGAGTATACCGCCG-1_Br1039	L2.3~Sp09D01	0.24632513107782517	0	0	0	0	0	0.7536748689221748	0
CGGGATCAATGTAAGA-1_Br1039	LD~Sp09D02	0.3079252384368723	0	0	0	0.6920747615631277	0	0	0
CGGGCAGCTAAACCGC-1_Br1039	L6~Sp09D04	0.17396336397822407	0	0	0	0.21841115107428416	0	0.6076254849474918	0
CGGGCCATAGCCGCAC-1_Br1039	L1~Sp09D05	0.44543337047926557	0	0	0	0.21882301504790436	0	0	0.3357436144728301
CGGGCCTTCTTTGTAA-1_Br1039	L6~Sp09D04	0.20561342582943046	0	0	0	0.21315777530475208	0	0.5812287988658175	0
CGGGCGATGGATCACG-1_Br1039	L6~Sp09D04	0.3253432089920421	0	0	0	0	0	0.674656791007958	0
CGGGTGTACCCATTTA-1_Br1039	LD~Sp09D02	0.559686439862889	0	0	0	0.440313560137111	0	0	0
CGGGTTGTAGCTTTGG-1_Br1039	L2.3~Sp09D01	0.19729387586727354	0	0	0	0	0.16154439848035962	0.3357920311037538	0.305369694548613
CGGGTTTGTTAGGGCT-1_Br1039	L1~Sp09D05	0.4741243921276591	0	0	0	0.525875607872341	0	0	0
CGGTACTAGAATCAAA-1_Br1039	L6~Sp09D04	0.228431247771159	0	0	0	0.21259333261877608	0	0.5589754196100649	0
CGGTAGAGGTGCAGGT-1_Br1039	LD~Sp09D02	0.2410544754597963	0	0	0	0	0	0	0.7589455245402037
CGGTATGGGCACTCTG-1_Br1039	L6~Sp09D04	1	0	0	0	0	0	0	0
CGGTCAAGTGGGAACC-1_Br1039	Inhib~Sp09D09	0.13742007572001744	0	0	0	0.08210827694051576	0.12162370968756989	0	0.6588479376518969
CGGTCCGTCGCAAGCC-1_Br1039	WM~Sp09D06	0.252926966453799	0	0	0	0.747073033546201	0	0	0
CGGTCTATCAACCCGT-1_Br1039	LD~Sp09D02	0.3952358441397914	0	0	0	0.13272346267480967	0	0.47204069318539893	0
CGGTGAAGACTAAAGT-1_Br1039	L5~Sp09D03	0.12320051231678317	0	0	0	0.22200771628255914	0	0.6547917714006577	0
CGGTGCAGATAGAACG-1_Br1039	L6~Sp09D04	0.38221470487179227	0	0	0	0.6177852951282078	0	0	0
CGGTGCGCGTTGGTCC-1_Br1039	WM.uf~Sp09D07	0	0	0	0	0	0	0	0
CGGTGTACTTGATCCC-1_Br1039	L2.3~Sp09D01	0.13038013286217953	0	0	0	0.16868048685408896	0	0.7009393802837316	0
CGGTTATCCAACAGTG-1_Br1039	L5~Sp09D03	0.21165154192538901	0	0	0	0.12815363688152914	0	0.3487902623212208	0.311404558871861
CGGTTCAAGTAGGTGT-1_Br1039	LD~Sp09D02	0.35931174132372784	0	0	0	0.15886004700580608	0	0	0.48182821167046613
CGGTTCCGGCTTCTTG-1_Br1039	L1~Sp09D05	0.42395534001170976	0	0	0	0.15487068304099205	0.1731191084507981	0	0.24805486849650005
CGGTTGACCTGGCATA-1_Br1039	L6~Sp09D04	0.19973157677850356	0	0	0	0	0	0.8002684232214964	0
CGGTTGAGTATCCTTC-1_Br1039	WM~Sp09D06	0.23051584655186105	0	0	0	0.769484153448139	0	0	0
CGGTTGGGCAGGGTCC-1_Br1039	WM.uf~Sp09D07	0.29209977608174104	0	0	0	0	0	0.7079002239182589	0
CGTAAACGCTTGAGTG-1_Br1039	L1~Sp09D05	0.6707909749552824	0	0	0	0.3292090250447176	0	0	0
CGTAAAGCAAGAAATC-1_Br1039	WM~Sp09D06	0	0	0	0	1	0	0	0
CGTAAATAACAAAGGG-1_Br1039	WM~Sp09D06	0.2579026653767752	0	0	0	0.7420973346232248	0	0	0
CGTAACTTCGACACTT-1_Br1039	WM~Sp09D06	0	0	0	0	1	0	0	0
CGTACCGAAAGTCTAG-1_Br1039	LD~Sp09D02	0.22495160895519314	0	0	0	0	0	0	0.7750483910448068
CGTACCTGATAGGCCT-1_Br1039	L5~Sp09D03	0.2684916420287193	0	0	0	0.20978329483593622	0	0.5217250631353446	0
CGTAGAGAGTAATTAT-1_Br1039	L5~Sp09D03	0.10463256495600506	0	0	0	0.11474712683771071	0	0.7806203082062843	0
CGTAGCGAATTGTCAG-1_Br1039	LD~Sp09D02	0.31823622509367344	0	0	0	0	0	0.6817637749063264	0
CGTAGCGCCGACGTTG-1_Br1039	L1~Sp09D05	1	0	0	0	0	0	0	0
CGTATTAAGAGATCTA-1_Br1039	L6~Sp09D04	0.17115748765020772	0	0	0	0.10819294966016842	0	0.46658775606880176	0.2540618066208221
CGTCAAGGCTATAAAT-1_Br1039	L5~Sp09D03	0.0877464282371203	0	0	0	0.12908629000211574	0	0.440980091267418	0.3421871904933459
CGTCAATCTTTAACAT-1_Br1039	LD~Sp09D02	0.2627115242016956	0	0	0	0.14974477469172107	0.22350264366174016	0.3640410574448432	0
CGTCACGTCCATTGGT-1_Br1039	L1~Sp09D05	0.4366478756292353	0	0	0	0.5633521243707648	0	0	0
CGTCAGCTATTTACTC-1_Br1039	L2.3~Sp09D01	0.17310553130248146	0	0	0	0.11599332779063003	0	0.412107706274485	0.2987934346324035
CGTCAGTGCGCACAAG-1_Br1039	L5~Sp09D03	0.1894866985706409	0	0	0	0	0	0.4968347299389184	0.31367857149044076
CGTCAGTTTATCGTCT-1_Br1039	L2.3~Sp09D01	0.2785421841426098	0	0	0	0	0	0.7214578158573902	0
CGTCATACCATATCCA-1_Br1039	L2.3~Sp09D01	0.12164262387813056	0	0	0	0	0	0.8783573761218695	0
CGTCCTCATCGCGTGC-1_Br1039	L1~Sp09D05	0.5476308627789982	0	0	0	0.4523691372210019	0	0	0
CGTCGCATGTGAGCCA-1_Br1039	WM.uf~Sp09D07	0	0	0	0	0	0	0	0
CGTCGCGGCGGGATTT-1_Br1039	LD~Sp09D02	1	0	0	0	0	0	0	0
CGTCGCTTGGTTATAC-1_Br1039	WM~Sp09D06	0	0	0	0	1	0	0	0
CGTCGGATAGTGTTGA-1_Br1039	LD~Sp09D02	0.29262379806994143	0	0	0	0.1563069727688407	0	0.5510692291612179	0
CGTCGGGTCTAAGCGC-1_Br1039	WM.uf~Sp09D07	0	0	0	0	1	0	0	0
CGTCGTCCTTCGCGAA-1_Br1039	L6~Sp09D04	0.5181144123978298	0	0	0	0.4818855876021701	0	0	0
CGTCTGGAAGGGCCCG-1_Br1039	L2.3~Sp09D01	0.19739359345350455	0	0	0	0.13986348738732501	0	0.3914909372105738	0.27125198194859657
CGTGAAGTTAATTCAC-1_Br1039	L6~Sp09D04	0.1374328892249672	0	0	0	0.13988849596688036	0	0.7226786148081524	0
CGTGACATTGGGTCGT-1_Br1039	L2.3~Sp09D01	0.13325084362818104	0.08231955951948679	0	0	0.08373984532501456	0	0.4480206103859859	0.25266914114133177
CGTGACCAGTCCTCTG-1_Br1039	L6~Sp09D04	0	0	0	0	1	0	0	0
CGTGCACACCACTGTA-1_Br1039	L1~Sp09D05	0.47662078434734617	0	0	0	0	0.5233792156526539	0	0
CGTGCAGACTGGGACA-1_Br1039	L6~Sp09D04	1	0	0	0	0	0	0	0
CGTGCATTGTCGACGC-1_Br1039	L6~Sp09D04	0.12197393300178086	0	0	0	0.12403491795327284	0	0.4436692081094475	0.31032194093549875
CGTGCCCGACATTTGT-1_Br1039	L2.3~Sp09D01	0.17941265145108726	0	0	0	0	0	0.4212998526891481	0.39928749585976464
CGTGCCCTCCCGAAGA-1_Br1039	L6~Sp09D04	0.17756110602785047	0	0	0	0.23113943424804487	0	0.5912994597241047	0
CGTGCTGGCCTAGTCG-1_Br1039	LD~Sp09D02	0.3127159538383009	0	0	0	0	0.24200792734210924	0.4452761188195899	0
CGTGCTTCTACCTAAA-1_Br1039	WM~Sp09D06	0	0	0	0	0.3948440133022551	0.6051559866977448	0	0
CGTGGCCGAATATCTA-1_Br1039	LD~Sp09D02	0.2130383591579525	0	0	0	0.10662688946002208	0	0.3459225044137552	0.3344122469682702
CGTGGTACCCAAAGGC-1_Br1039	WM~Sp09D06	0	0	0	0	1	0	0	0
CGTGTATGGGAGCTGA-1_Br1039	WM.uf~Sp09D07	0	0	0	0	1	0	0	0
CGTGTCCCATTCGCGA-1_Br1039	L5~Sp09D03	0	0	0	0	0.3471789732565238	0	0	0.6528210267434762
CGTGTCTCGTTACGAC-1_Br1039	WM~Sp09D06	0	0	0	0.31763173799345684	0.6823682620065432	0	0	0
CGTTAAACTAGTTAGG-1_Br1039	L1~Sp09D05	0.6603967339712855	0	0	0	0.33960326602871443	0	0	0
CGTTAATGTCCCGACG-1_Br1039	L6~Sp09D04	0.1389062906701229	0	0	0	0.10290018790192237	0	0.7581935214279548	0
CGTTAGCTCACAACTG-1_Br1039	LD~Sp09D02	1	0	0	0	0	0	0	0
CGTTCAAGGAAACGGA-1_Br1039	WM~Sp09D06	0	0	0	0	1	0	0	0
CGTTCAGACCCGCGAA-1_Br1039	WM~Sp09D06	0.3413690302691266	0	0	0	0.6586309697308734	0	0	0
CGTTCATGGTGCGCGT-1_Br1039	WM.uf~Sp09D07	0	0	0	0	1	0	0	0
CGTTGAATACCGCGCT-1_Br1039	L6~Sp09D04	0.23913754758479644	0	0	0	0.2560356791526096	0	0.504826773262594	0
CGTTGAGCGACCGTCG-1_Br1039	L6~Sp09D04	1	0	0	0	0	0	0	0
CGTTGCCCGCGTGGGA-1_Br1039	WM~Sp09D06	0	0	0	0	1	0	0	0
CGTTGTAAACGTCAGG-1_Br1039	L2.3~Sp09D01	0.08030894334626924	0	0	0	0	0.12995876905582765	0.7897322875979031	0
CGTTGTCGGCAATTGA-1_Br1039	WM.uf~Sp09D07	0	0	0	0	1	0	0	0
CGTTGTTTCAATTCCC-1_Br1039	L5~Sp09D03	0.16759310962524707	0	0	0	0.1889287865450314	0	0.39055750255172744	0.25292060127799415
CGTTTAAGCGGAGCAC-1_Br1039	LD~Sp09D02	0.6527643988565307	0	0	0	0.3472356011434693	0	0	0
CGTTTCACTTCGGGCG-1_Br1039	LD~Sp09D02	0.42368024995537645	0	0	0	0	0.1902307685052835	0.38608898153934007	0
CGTTTCGCTCATTACA-1_Br1039	L6~Sp09D04	0.0720859504108202	0	0	0	0.20979623589440238	0	0.7181178136947775	0
CGTTTGTGTAGAGGGT-1_Br1039	L1~Sp09D05	0.4884952377442093	0	0	0	0.5115047622557908	0	0	0
CTAAACGGGTGTAATC-1_Br1039	L1~Sp09D05	1	0	0	0	0	0	0	0
CTAAAGAATGCCTACT-1_Br1039	L6~Sp09D04	0.09721361556475994	0	0	0	0.09796383260794395	0	0.5011911503389804	0.3036314014883158
CTAAAGGATGAGATAC-1_Br1039	WM.uf~Sp09D07	0	0	0	0	1	0	0	0
CTAAAGGGAAATAGGA-1_Br1039	L1~Sp09D05	0.36386552977368314	0	0	0	0.35983569043056646	0	0.27629877979575035	0
CTAAAGTCCGAAGCTA-1_Br1039	L2.3~Sp09D01	0.198700709545683	0	0	0	0.12111143781066516	0.125104768408354	0.3494562067455223	0.2056268774897755
CTAAATCCGGTGTACA-1_Br1039	WM~Sp09D06	0	0	0	0	1	0	0	0
CTAAATCCTATTCCGG-1_Br1039	LD~Sp09D02	0.47558197813299113	0	0	0	0.5244180218670088	0	0	0
CTAACCGCGCGCCCGT-1_Br1039	L6~Sp09D04	0.13728640933410585	0	0	0	0.14084500069963593	0	0.7218685899662582	0
CTAACGAAACTTGCTG-1_Br1039	L5~Sp09D03	0.12441267036616833	0.10655099435976581	0	0	0.08876061589823114	0	0.4554663739320538	0.22480934544378087
CTAACTGATAATCGCC-1_Br1039	LD~Sp09D02	0.31842397279840845	0	0	0	0.14980079505463137	0	0	0.5317752321469602
CTAACTGGTCCGGTTC-1_Br1039	WM~Sp09D06	0	0	0	0	1	0	0	0
CTAAGGGAATGATTGG-1_Br1039	L6~Sp09D04	0.4121023281931768	0	0	0	0	0	0.5878976718068231	0
CTAATTCGCACGCGCT-1_Br1039	L5~Sp09D03	0.15332746309814257	0	0	0	0.1420797078830677	0	0.7045928290187897	0
CTAATTTCAACAACAC-1_Br1039	L2.3~Sp09D01	0.12128840343963769	0	0	0	0.07896956206995638	0	0.41216076678682534	0.3875812677035807
CTACAAGAAATAACCC-1_Br1039	WM~Sp09D06	0	0	0	0	1	0	0	0
CTACACTAGCTTGTTC-1_Br1039	L1~Sp09D05	0.5407503192218959	0	0	0	0	0	0	0.4592496807781041
CTACACTCGCAGATGG-1_Br1039	L2.3~Sp09D01	0.329039405103185	0	0	0	0	0	0.670960594896815	0
CTACATATCGCGGGAC-1_Br1039	WM~Sp09D06	0	0	0	0	1	0	0	0
CTACCCTAAGGTCATA-1_Br1039	Inhib~Sp09D09	0.6377238242293695	0	0	0	0.36227617577063065	0	0	0
CTACGAACTAGGTCGA-1_Br1039	L1~Sp09D05	0.275221695019059	0	0	0	0.3438224983365557	0	0.3809558066443852	0
CTACGACTAGCTATAA-1_Br1039	L6~Sp09D04	0	0	0	0	1	0	0	0
CTACGATCCTATCCTA-1_Br1039	WM~Sp09D06	0	0	0	0	1	0	0	0
CTACGCACGGAGTACC-1_Br1039	L6~Sp09D04	0.41553803152534957	0	0	0	0.1543731525807096	0	0.4300888158939407	0
CTACGCCATTTCCGAT-1_Br1039	L1~Sp09D05	0.633163915083012	0	0	0	0.36683608491698794	0	0	0
CTACGTGTTGCCACCA-1_Br1039	L1~Sp09D05	0.3254916365777869	0	0	0	0.20223634556136097	0.21309560922663273	0	0.2591764086342194
CTACTATCATAGGTTT-1_Br1039	WM.uf~Sp09D07	0	0	0	0	1	0	0	0
CTACTATCTTTCAGAG-1_Br1039	LD~Sp09D02	0.6555925070652773	0	0	0	0.3444074929347227	0	0	0
CTACTCAAGGTATAGT-1_Br1039	WM~Sp09D06	0.1453097069011758	0	0	0	0.8546902930988243	0	0	0
CTACTCTAGGCCCGGC-1_Br1039	L5~Sp09D03	0.12952281315496073	0	0	0	0.1602967889735642	0	0.4071048948657561	0.3030755030057191
CTACTGCCACCTGACC-1_Br1039	Inhib~Sp09D09	0.11431364768437483	0	0	0	0.10472054867035514	0	0.31851166939078107	0.462454134254489
CTAGATAAACTCCTCG-1_Br1039	L1~Sp09D05	0.32773936127136166	0	0	0	0	0.4184031776079825	0	0.2538574611206558
CTAGATGTGAGTGTAA-1_Br1039	LD~Sp09D02	1	0	0	0	0	0	0	0
CTAGATTTACGACGGC-1_Br1039	L6~Sp09D04	0.23925311360696233	0	0	0	0.26212352710326864	0	0.49862335928976903	0
CTAGCAACTAATTTAC-1_Br1039	L2.3~Sp09D01	0.22106166140055847	0	0	0	0	0	0.7789383385994415	0
CTAGCATAGTATAATG-1_Br1039	L6~Sp09D04	0.3059097295271896	0	0	0	0.22072810964277045	0	0.47336216083004	0
CTAGCCCGGGAGACGA-1_Br1039	WM~Sp09D06	0	0	0	0	1	0	0	0
CTAGCCGATGTTATGA-1_Br1039	L1~Sp09D05	1	0	0	0	0	0	0	0
CTAGGCGCCCTATCAG-1_Br1039	LD~Sp09D02	0.37917677932050453	0	0	0	0	0	0.6208232206794954	0
CTAGGCGGCAGAGAAT-1_Br1039	LD~Sp09D02	0.3244311556458161	0	0	0	0.12768904152687766	0	0	0.5478798028273063
CTAGGGATAGGGACAA-1_Br1039	WM~Sp09D06	0.14441604942384456	0	0	0	0.8555839505761554	0	0	0
CTAGGTCTGAAGGAAT-1_Br1039	LD~Sp09D02	0.31291658626119373	0	0	0	0.11150005104599499	0	0	0.5755833626928112
CTAGGTTCGGACGTGA-1_Br1039	WM.uf~Sp09D07	0	0	0	0	0	0	0	0
CTAGTAGAAAGGGATT-1_Br1039	L6~Sp09D04	0.2265929573447672	0	0	0	0.15322592325059203	0	0.6201811194046407	0
CTAGTATTCGGAATTA-1_Br1039	LD~Sp09D02	0.31494881610636727	0	0	0	0	0.3005407007754078	0.38451048311822505	0
CTAGTCACGTCTTAAG-1_Br1039	L6~Sp09D04	0	0	0	0	0.21624776445697005	0	0.78375223554303	0
CTAGTGAAGGACAGGA-1_Br1039	L5~Sp09D03	0.18894896212373402	0	0	0	0.12956207682482587	0	0.4282579601872991	0.253231000864141
CTAGTTACAACCCGGT-1_Br1039	WM.uf~Sp09D07	0	0	0	0	0	0	0	0
CTAGTTGGGCCCGGTA-1_Br1039	Inhib~Sp09D09	0.27325171641183904	0	0	0	0.20701420558101963	0	0.5197340780071413	0
CTATAAGAGCCAATCG-1_Br1039	LD~Sp09D02	1	0	0	0	0	0	0	0
CTATAAGTAGGGTTTG-1_Br1039	WM~Sp09D06	0	0	0	0	1	0	0	0
CTATAGGCGTTGATGT-1_Br1039	WM~Sp09D06	0.1674497120387889	0	0	0	0.8325502879612111	0	0	0
CTATATCCAGCCTGGC-1_Br1039	WM~Sp09D06	0	0	0	0	1	0	0	0
CTATCACAACGCTGGA-1_Br1039	L6~Sp09D04	0	0	0	0	1	0	0	0
CTATCGACGAAATACA-1_Br1039	Inhib~Sp09D09	0.1294083122984178	0	0	0	0.1070210797634769	0	0	0.7635706079381054
CTATCGGGTCTCAACA-1_Br1039	L6~Sp09D04	0.27564445895845485	0	0	0	0.18253145148624694	0	0.5418240895552981	0
CTATGAACACCTTGCC-1_Br1039	WM~Sp09D06	0.30764525377474544	0	0	0	0.6923547462252545	0	0	0
CTATGCCCGAATGCAA-1_Br1039	WM~Sp09D06	0.23121715787715436	0	0	0	0.7687828421228456	0	0	0
CTATGGGAAGCGGAAT-1_Br1039	Inhib~Sp09D09	0.2640490422101913	0	0	0	0.12976354107821408	0	0	0.6061874167115947
CTATGTCACTAGCCCA-1_Br1039	L6~Sp09D04	0.30220423617598374	0	0	0	0.16404237981074873	0	0.5337533840132676	0
CTATGTCTATTGAAAC-1_Br1039	LD~Sp09D02	0.565572156299241	0	0	0	0.43442784370075904	0	0	0
CTATGTGAGTCACGGC-1_Br1039	L6~Sp09D04	0.26182882876238084	0	0	0	0.46967649310224197	0	0.26849467813537714	0
CTATTCATGTGTCCCA-1_Br1039	L6~Sp09D04	0.25887335932532435	0	0	0	0.7411266406746757	0	0	0
CTATTTGCTTGGAGGA-1_Br1039	WM.uf~Sp09D07	0.36039812285847617	0	0	0	0.6396018771415238	0	0	0
CTATTTGGTTACGGAT-1_Br1039	L6~Sp09D04	0.12110007689175065	0	0	0	0	0	0.48303780397104495	0.3958621191372044
CTCAAACCACTGCCCG-1_Br1039	WM~Sp09D06	0	0	0	0	1	0	0	0
CTCAACTAACCCGGAT-1_Br1039	L5~Sp09D03	0.13742289417928766	0	0	0	0.2111400866664703	0.20529045743000832	0.4461465617242337	0
CTCACATTTACTAAAT-1_Br1039	WM.uf~Sp09D07	0	0	0	0	0	0	0	1
CTCACTGTGATACTTA-1_Br1039	L6~Sp09D04	1	0	0	0	0	0	0	0
CTCACTTGGCTGGTAA-1_Br1039	L6~Sp09D04	0.16662905208685527	0	0	0	0.13068662815100318	0	0.7026843197621415	0
CTCAGAGCTAATGTCG-1_Br1039	WM~Sp09D06	0.2719926365055625	0	0	0	0.7280073634944375	0	0	0
CTCAGATTGTGATAAG-1_Br1039	L6~Sp09D04	0.26277254467249583	0	0	0	0.30189771979696384	0	0.4353297355305404	0
CTCAGGACTCACCTGT-1_Br1039	LD~Sp09D02	1	0	0	0	0	0	0	0
CTCAGTCACGACAAAT-1_Br1039	LD~Sp09D02	0.2215019747712585	0	0	0	0	0.3953922458306579	0.38310577939808355	0
CTCATAAATGTGTATA-1_Br1039	LD~Sp09D02	0.5673600143337454	0	0	0	0.4326399856662546	0	0	0
CTCATGGCTCACAATC-1_Br1039	LD~Sp09D02	0.29831877074335494	0	0	0	0	0	0.7016812292566451	0
CTCATGGTAATTTGCG-1_Br1039	WM.uf~Sp09D07	0	0	0	0	0	0	0	0
CTCATTCGTGAACATC-1_Br1039	LD~Sp09D02	0.1292760888213171	0	0	0	0.14009390362668991	0	0.37201813298274977	0.3586118745692432
CTCATTGCTCTAACAA-1_Br1039	L6~Sp09D04	0.20574846613366884	0	0	0	0.27116577202847786	0	0.5230857618378534	0
CTCATTTGATGGGCGG-1_Br1039	Inhib~Sp09D09	0	0	0	0	0.28971160682169916	0	0	0.7102883931783008
CTCCCTCCTTTCGATC-1_Br1039	L6~Sp09D04	0	0	0	0	0.36911954386363555	0	0.6308804561363645	0
CTCCGCCCACATGAGG-1_Br1039	L6~Sp09D04	0.25902606813350243	0	0	0	0.24937191115355722	0	0.49160202071294035	0
CTCCGGCCTAATATGC-1_Br1039	LD~Sp09D02	0.30671371053481195	0	0	0	0.3181717527014148	0.3751145367637732	0	0
CTCCGGCTTGTAGACA-1_Br1039	L1~Sp09D05	0.4704782888845095	0.07652564701335826	0	0	0.21064788002873086	0	0	0.2423481840734014
CTCCTAAGTTATGTCT-1_Br1039	L5~Sp09D03	0.4497516205507642	0	0	0	0	0	0.5502483794492358	0
CTCCTAGTAATCGTGA-1_Br1039	WM~Sp09D06	0.22048109556029183	0	0	0	0.7795189044397082	0	0	0
CTCCTCCAGCTCACAC-1_Br1039	WM~Sp09D06	0	0	0	0	1	0	0	0
CTCGAGACATACGATA-1_Br1039	WM~Sp09D06	0.3474541061075597	0	0	0	0.6525458938924403	0	0	0
CTCGAGATCCAAAGCA-1_Br1039	LD~Sp09D02	0.24758469744967426	0	0	0	0.14420756492261674	0.20946857719393738	0.39873916043377167	0
CTCGAGGCAAGTTTCA-1_Br1039	WM~Sp09D06	0	0	0	0	1	0	0	0
CTCGAGGTCGAACAGT-1_Br1039	L5~Sp09D03	0.09680988966859268	0	0	0	0.14120374303591873	0	0.7619863672954886	0
CTCGATATTTGCGAGC-1_Br1039	LD~Sp09D02	0.7046449152018611	0	0	0	0.2953550847981388	0	0	0
CTCGCACCTATATAGT-1_Br1039	L5~Sp09D03	0	0	0	0	0.08912466123612868	0.11770701074473779	0.45566974784410413	0.3374985801750293
CTCGCATTGCATAGCC-1_Br1039	WM.uf~Sp09D07	0	0	0	0	1	0	0	0
CTCGCCGAATGTAGGG-1_Br1039	WM.uf~Sp09D07	0	0	0	0	1	0	0	0
CTCGCTAGGTAAGCGA-1_Br1039	L2.3~Sp09D01	0.15940220315367784	0	0	0	0.10350107470461639	0	0.7370967221417057	0
CTCGGGCATCGTCGGG-1_Br1039	L2.3~Sp09D01	0.1253934795962645	0	0	0	0	0	0.8746065204037355	0
CTCGGGTTCTCTGGCC-1_Br1039	WM~Sp09D06	0.2956698829054542	0	0	0	0.7043301170945458	0	0	0
CTCGGTACCACTGCTC-1_Br1039	L6~Sp09D04	0.31585537443539446	0	0	0	0.19610181149967396	0	0.48804281406493155	0
CTCGGTCCGTAGCCTG-1_Br1039	LD~Sp09D02	0.2965693712877961	0	0	0	0.3494609040764862	0.35396972463571774	0	0
CTCGGTTGTCGGCCCT-1_Br1039	WM.uf~Sp09D07	0	0	0	0	1	0	0	0
CTCGTCGAGGGCTCAT-1_Br1039	WM~Sp09D06	0.4051590305387921	0	0	0	0.5948409694612079	0	0	0
CTCGTCTGTGCCTTCG-1_Br1039	Inhib~Sp09D09	0	0	0	0	0	0	0	1
CTCGTGGCACTGAAAG-1_Br1039	WM~Sp09D06	0.4301375976288065	0	0	0	0.5698624023711935	0	0	0
CTCGTTACGGCTACCA-1_Br1039	WM~Sp09D06	0	0	0	0	1	0	0	0
CTCTAACACCGGCAGC-1_Br1039	L6~Sp09D04	0.5269339458286829	0	0	0	0.4730660541713171	0	0	0
CTCTACACTGGCGATT-1_Br1039	L6~Sp09D04	0.20431177043370483	0	0	0	0.2640937281676951	0	0.5315945013986	0
CTCTACATCCTGCGTG-1_Br1039	WM.uf~Sp09D07	0	0	0	0	0	0	0	1
CTCTAGCCCTCGGAAA-1_Br1039	L5~Sp09D03	0.17782191317528534	0	0	0	0.17888601206902663	0	0.643292074755688	0
CTCTATTTGGCTGCAG-1_Br1039	WM.uf~Sp09D07	0	0	0	0	1	0	0	0
CTCTCACAATCGATGA-1_Br1039	L6~Sp09D04	0.23171001497194718	0	0	0	0.16956301999268297	0	0.5987269650353699	0
CTCTCGATGTGCGCCT-1_Br1039	L1~Sp09D05	0.4660413162912266	0	0	0	0	0	0	0.5339586837087734
CTCTCGCTGTACTATG-1_Br1039	L2.3~Sp09D01	0.1569400774222063	0	0	0	0.12165914359707002	0	0.47442661205911063	0.24697416692161303
CTCTCTAACTGCCTAG-1_Br1039	L1~Sp09D05	0.42874653688216674	0	0	0	0.5712534631178332	0	0	0
CTCTGCAGGCATTCTT-1_Br1039	WM~Sp09D06	0	0	0	0.28827947300548085	0.7117205269945192	0	0	0
CTCTGCGAAGCAAGCA-1_Br1039	LD~Sp09D02	0.4612905676911189	0	0	0	0	0	0.5387094323088811	0
CTCTGGACGCCTGGTG-1_Br1039	L6~Sp09D04	0.2760221915609091	0	0	0	0.19824534622152531	0	0.5257324622175655	0
CTCTGTCCATGCACCA-1_Br1039	L5~Sp09D03	0.18960073834555408	0	0	0	0.14471698723978374	0.12864346196118498	0.29552299507678836	0.2415158173766889
CTCTGTGCCTGCTATG-1_Br1039	L2.3~Sp09D01	0.2581295239396182	0	0	0	0	0	0.39537263604648076	0.3464978400139011
CTCTGTTTGAGGATTC-1_Br1039	L5~Sp09D03	0.22146230680413131	0	0	0	0	0	0.7785376931958686	0
CTCTTCTATTGACTGG-1_Br1039	L5~Sp09D03	0.17662185298050773	0	0	0	0.19262017823508965	0	0.6307579687844026	0
CTCTTCTGGAAGTTAG-1_Br1039	WM~Sp09D06	0	0	0	0.4408917341703661	0.5591082658296339	0	0	0
CTCTTGTCCCGCTTGG-1_Br1039	WM~Sp09D06	0.21777324621650673	0	0	0	0.7822267537834933	0	0	0
CTGAAAGAGATCCGAC-1_Br1039	LD~Sp09D02	0.5748176222992876	0	0	0	0.4251823777007124	0	0	0
CTGAATCCGAGACCTC-1_Br1039	L6~Sp09D04	0.3828477475831709	0	0	0	0.6171522524168291	0	0	0
CTGACTGCGCAGCTCG-1_Br1039	LD~Sp09D02	1	0	0	0	0	0	0	0
CTGAGCAAGTAACAAG-1_Br1039	L2.3~Sp09D01	0.24865241465240223	0	0	0	0	0	0.43061246288806415	0.3207351224595336
CTGATAGTGTATCTCA-1_Br1039	L5~Sp09D03	0.13473112324334327	0	0	0	0.16918071753425246	0	0.3532980448301335	0.34279011439227075
CTGATCCCTTTATGCA-1_Br1039	WM~Sp09D06	0	0	0	0	1	0	0	0
CTGCAAATGGGCTCCA-1_Br1039	L2.3~Sp09D01	0.22279226719510847	0	0	0	0	0.15405427473043623	0.6231534580744552	0
CTGCAAGCACGTTCCG-1_Br1039	L1~Sp09D05	0.3535914095096512	0	0	0	0.20517860029957277	0	0	0.44122999019077613
CTGCACAACTACATAT-1_Br1039	L1~Sp09D05	0	0	0	0	1	0	0	0
CTGCACCTGGAACCGC-1_Br1039	LD~Sp09D02	0.3428704462959299	0	0	0	0.20589609249946758	0	0.4512334612046026	0
CTGCACTCCAGTACAG-1_Br1039	WM.uf~Sp09D07	0	0	0	0	0	0	0	0
CTGCAGAGAATCAGAG-1_Br1039	L2.3~Sp09D01	0.16810546415848474	0	0	0	0.09894290375297611	0	0.41936135232787597	0.31359027976066317
CTGCCAAGGTTGGAAG-1_Br1039	Inhib~Sp09D09	0.20749704495510163	0	0	0	0	0	0	0.7925029550448984
CTGCCATGCATCACAT-1_Br1039	L6~Sp09D04	0.23474473637757595	0	0	0	0.13130715853123687	0	0	0.6339481050911873
CTGCCCACGAAGCGTT-1_Br1039	L5~Sp09D03	0.140464559288272	0	0	0	0.1468097462117442	0	0.46423345124323806	0.2484922432567458
CTGCCTAGCCACCAAG-1_Br1039	Vasc~Sp09D08	0.24019471104865514	0.2495995969628238	0	0	0.5102056919885211	0	0	0
CTGCCTTTAATACCTT-1_Br1039	WM~Sp09D06	0	0	0	0	1	0	0	0
CTGCCTTTCTAGTAAA-1_Br1039	L5~Sp09D03	0.13521232710943668	0	0	0	0.3104833904499768	0	0.5543042824405865	0
CTGCGACCTCGCCGAA-1_Br1039	WM.uf~Sp09D07	0	0	0	0	0	0	1	0
CTGCGATTTCGAGATT-1_Br1039	L1~Sp09D05	0.507593903271101	0	0	0	0.49240609672889896	0	0	0
CTGCGGGTGAAATGTT-1_Br1039	L5~Sp09D03	0.13329737304144235	0	0	0	0.13782874872974227	0	0.32472687278921836	0.4041470054395971
CTGCGTTACGATATAA-1_Br1039	LD~Sp09D02	1	0	0	0	0	0	0	0
CTGCTCTGACGGCAAA-1_Br1039	WM.uf~Sp09D07	0	0	0	0	0	0	0	0
CTGCTGAGGCCACGAA-1_Br1039	WM.uf~Sp09D07	0	0	0	0	0	0	0	0
CTGCTTGGCGATAGCT-1_Br1039	WM.uf~Sp09D07	0	0	0	0	0	0	0	1
CTGGAAATGGATGCTT-1_Br1039	L5~Sp09D03	0.16550212390733707	0	0	0	0.09603852714423446	0	0.7384593489484286	0
CTGGAAGACACGGTGG-1_Br1039	L6~Sp09D04	0.2678633129074596	0	0	0	0	0.24235865838498266	0.4897780287075577	0
CTGGACGCAGTCCGGC-1_Br1039	WM.uf~Sp09D07	0	0	0	0	1	0	0	0
CTGGATTTACACTTGA-1_Br1039	L1~Sp09D05	0.5195723151256919	0	0	0	0.48042768487430804	0	0	0
CTGGCATCCGAATGAG-1_Br1039	WM.uf~Sp09D07	0	0	0	0	1	0	0	0
CTGGCGACATAAGTCC-1_Br1039	LD~Sp09D02	0.1714072281185342	0	0	0	0.10032541596883442	0.13855623585658713	0.36408410642836114	0.22562701362768314
CTGGCGATTTACATGT-1_Br1039	Vasc~Sp09D08	0.16288140743771876	0	0	0	0	0.3959545691133608	0	0.4411640234489204
CTGGCGCACAGGTCTG-1_Br1039	L5~Sp09D03	0.1949820293171912	0	0	0	0.3697317277234574	0	0.4352862429593514	0
CTGGCGGGAATAAGTA-1_Br1039	L2.3~Sp09D01	0.16673041268895558	0	0	0	0.1298371552367402	0	0.7034324320743042	0
CTGGCTCCTGCGGGAT-1_Br1039	Vasc~Sp09D08	0.32966174086630573	0	0	0	0	0.6703382591336943	0	0
CTGGCTGATTCATCCT-1_Br1039	Inhib~Sp09D09	0.11259524044541609	0	0	0	0.2378507212215126	0	0	0.6495540383330713
CTGGCTGCTAACGTAA-1_Br1039	L1~Sp09D05	0.415316690991793	0	0	0	0	0.20080597881274242	0.38387733019546455	0
CTGGCTGGTTGTCAGT-1_Br1039	L6~Sp09D04	0.17532780967312953	0	0	0	0.3832744409840997	0	0.4413977493427708	0
CTGGGATAAATAATGG-1_Br1039	L5~Sp09D03	0.12290910656834864	0	0	0	0.12437903684397354	0	0.7527118565876779	0
CTGGGATCGCCCAGAT-1_Br1039	L2.3~Sp09D01	0.3416900031159407	0	0	0	0	0	0.6583099968840593	0
CTGGGCACTAGTCGGA-1_Br1039	LD~Sp09D02	0.35098594625475327	0	0	0	0.19789067168136537	0	0.4511233820638814	0
CTGGGCCTGCTATATC-1_Br1039	WM.uf~Sp09D07	0	0	0	0	0	0	0	0
CTGGGCGGCCAAATGT-1_Br1039	L2.3~Sp09D01	0.21138340363445587	0	0	0	0.1631380168873181	0	0.625478579478226	0
CTGGGCTACTGGAGAG-1_Br1039	L1~Sp09D05	0.32820318534629317	0	0	0	0.17419535305996428	0.22389821761877707	0	0.2737032439749654
CTGGGTAGGCAGTTAA-1_Br1039	L6~Sp09D04	1	0	0	0	0	0	0	0
CTGGGTTGAGTTAAAG-1_Br1039	L6~Sp09D04	0	0	0	0	0.46211685189553403	0	0.537883148104466	0
CTGGTAAAGACTTACA-1_Br1039	LD~Sp09D02	0.20890776291118654	0	0	0	0.1773213513573615	0	0	0.613770885731452
CTGGTAAAGTGTGGGC-1_Br1039	Vasc~Sp09D08	0	0	0	0	0	0.5293034241778516	0	0.4706965758221484
CTGGTAACACATAGAA-1_Br1039	L6~Sp09D04	0.2942327830043024	0	0	0	0.1780374481083564	0	0.5277297688873411	0
CTGGTAACGAGCTCTT-1_Br1039	LD~Sp09D02	0.4870688284023118	0	0.2185821246237253	0	0.29434904697396286	0	0	0
CTGGTCATTCCAATCC-1_Br1039	L2.3~Sp09D01	0.24109193925309408	0	0	0	0	0	0.758908060746906	0
CTGGTCCTAACTTGGC-1_Br1039	L1~Sp09D05	1	0	0	0	0	0	0	0
CTGGTGAATGGGCCTA-1_Br1039	WM~Sp09D06	0.2786156932131517	0	0	0	0.7213843067868483	0	0	0
CTGGTTCAACGCATCA-1_Br1039	L1~Sp09D05	0.3494845052761578	0	0	0	0	0.2383140717954754	0.4122014229283668	0
CTGGTTTCGAGCAAGA-1_Br1039	L6~Sp09D04	0.13694646592366208	0	0	0	0.18012998199191416	0	0.6829235520844238	0
CTGTACTTCTTAGCAT-1_Br1039	L6~Sp09D04	0.6263728490820659	0	0	0	0.3736271509179342	0	0	0
CTGTAGCCATCTCACT-1_Br1039	WM~Sp09D06	0.4258849877750726	0	0	0	0.5741150122249273	0	0	0
CTGTAGTGAGGATCGA-1_Br1039	WM~Sp09D06	0	0	0	0	1	0	0	0
CTGTATGGTGTAGAAA-1_Br1039	L2.3~Sp09D01	0.20764452483917406	0	0	0	0.1137136846466554	0	0.6786417905141706	0
CTGTCAAATGGCTCGG-1_Br1039	LD~Sp09D02	0.4396535590342445	0	0	0	0.5603464409657555	0	0	0
CTGTGCAGGGTAGGTC-1_Br1039	L6~Sp09D04	0.2335719514595889	0	0	0	0	0	0	0.7664280485404111
CTGTGGTCGGGAGATA-1_Br1039	L6~Sp09D04	0.14421777486670032	0	0	0	0.1323610450849811	0	0.7234211800483186	0
CTGTTACCCAATCTAG-1_Br1039	WM~Sp09D06	0.32017258190568526	0	0	0	0.6798274180943148	0	0	0
CTGTTCACTGCCTGTG-1_Br1039	L5~Sp09D03	0.1114268416113081	0	0	0	0.27371773777140246	0	0	0.6148554206172895
CTGTTCATCTCACGGG-1_Br1039	L5~Sp09D03	0.13407360976184346	0	0	0	0.10182424230175634	0	0.7641021479364002	0
CTGTTGTTCAGTCGTA-1_Br1039	WM~Sp09D06	0.1737264582228274	0	0	0	0.8262735417771726	0	0	0
CTTAAATAAGACCCAT-1_Br1039	L2.3~Sp09D01	0.13746696718347928	0	0	0	0.1217517096532143	0	0.4214837821982939	0.31929754096501256
CTTAACTTACAGTATA-1_Br1039	L1~Sp09D05	0.3207319941380454	0	0	0	0.40325643681208145	0	0	0.27601156904987323
CTTAACTTCGAAGTAC-1_Br1039	LD~Sp09D02	0.38396598999435255	0	0	0	0	0	0	0.6160340100056474
CTTAAGCAGCGAGCCG-1_Br1039	L6~Sp09D04	0.2630239855676581	0	0	0	0.4349585774382397	0	0	0.3020174369941022
CTTAATCGACTTAGTA-1_Br1039	WM~Sp09D06	0.31638646932283526	0	0	0	0.6836135306771647	0	0	0
CTTACACGGTATTCCA-1_Br1039	L5~Sp09D03	0.15260393547009624	0	0	0	0.12298577692804928	0	0.37349532820653214	0.3509149593953224
CTTACACTGGGAAATA-1_Br1039	L2.3~Sp09D01	0.31550690235296774	0	0	0	0.1659349424672588	0	0.5185581551797734	0
CTTACATAGATTTCTT-1_Br1039	L5~Sp09D03	0	0	0	0	0	0	1	0
CTTAGATGTTTCATCC-1_Br1039	L6~Sp09D04	0	0	0	0	0	0	1	0
CTTAGCCCGGATAGTG-1_Br1039	LD~Sp09D02	0.09168523183172754	0	0	0	0.21549441610336303	0	0.43065308665665697	0.26216726540825247
CTTAGCCTTCCACATG-1_Br1039	Inhib~Sp09D09	0.1105727642287952	0	0	0	0	0	0.2966521204860572	0.5927751152851476
CTTAGGTATAGACCAG-1_Br1039	WM~Sp09D06	0.37626547969906415	0	0	0	0.6237345203009358	0	0	0
CTTAGTAGGCCTACAG-1_Br1039	LD~Sp09D02	0.27895517752778426	0	0	0	0	0	0	0.7210448224722158
CTTAGTGTAGTAGCAT-1_Br1039	L6~Sp09D04	0.17466756785914078	0	0	0	0.21585383169994543	0	0.6094786004409138	0
CTTAGTTGAGGAATCG-1_Br1039	WM~Sp09D06	0	0	0	0	1	0	0	0
CTTATGCGCTCAGGGC-1_Br1039	WM.uf~Sp09D07	0	0	0	0	0.2563298181364524	0	0	0.7436701818635476
CTTATGTTGACTACCA-1_Br1039	L1~Sp09D05	1	0	0	0	0	0	0	0
CTTCAACTCCACTTGG-1_Br1039	L6~Sp09D04	0.5000481379743057	0	0	0	0.4999518620256942	0	0	0
CTTCACGCCCTGGTAC-1_Br1039	WM~Sp09D06	0	0	0	0	1	0	0	0
CTTCAGTGGTCGCCTA-1_Br1039	L6~Sp09D04	0.41102718666916105	0	0	0	0.5889728133308391	0	0	0
CTTCAGTTGGACAACG-1_Br1039	Inhib~Sp09D09	0.151613499418687	0	0	0	0.11700518154154231	0	0	0.7313813190397708
CTTCATAGCTCAAGAA-1_Br1039	L2.3~Sp09D01	0.14270418795480724	0	0	0	0.11489264959694652	0	0.4598466113357649	0.28255655111248135
CTTCATCACCAGGGCT-1_Br1039	LD~Sp09D02	0.5113776345343668	0	0	0	0.48862236546563326	0	0	0
CTTCATTGTCAGTGGA-1_Br1039	L6~Sp09D04	0.18452397090066622	0	0	0	0.1831657157423356	0	0	0.6323103133569982
CTTCCGCTCCGTGAAG-1_Br1039	WM~Sp09D06	0.17061876643205637	0	0	0	0.680306710047686	0	0.14907452352025763	0
CTTCGATTGCGCAAGC-1_Br1039	LD~Sp09D02	0.18515016703672482	0	0	0	0	0.2413631468263139	0.5734866861369612	0
CTTCGGCCAATTGTTT-1_Br1039	L1~Sp09D05	0.4092210644439181	0	0	0	0.19436844119783275	0	0	0.39641049435824915
CTTCGTAGATAGGTGA-1_Br1039	L6~Sp09D04	0.31986489828082365	0	0	0	0.41047787864386936	0.269657223075307	0	0
CTTCGTGCCCGCATCG-1_Br1039	L2.3~Sp09D01	0.39834214891574066	0	0	0	0	0	0.6016578510842593	0
CTTCTATGTTGAAGTA-1_Br1039	L6~Sp09D04	0.3474692628917414	0	0	0	0	0	0.6525307371082586	0
CTTCTATTAATGCTAG-1_Br1039	WM.uf~Sp09D07	0.4893503121517282	0	0	0	0.5106496878482718	0	0	0
CTTCTGGGCGTACCTA-1_Br1039	WM~Sp09D06	0	0	0	0	1	0	0	0
CTTCTTACGTCGTATA-1_Br1039	LD~Sp09D02	0.23495541459916935	0	0	0	0.16035846634692225	0	0	0.6046861190539083
CTTGACCCGAAAGATA-1_Br1039	LD~Sp09D02	1	0	0	0	0	0	0	0
CTTGAGGTTATCCCGA-1_Br1039	L1~Sp09D05	0.5219494819054235	0	0	0	0	0	0	0.4780505180945766
CTTGAGTTAGGGTAAT-1_Br1039	Inhib~Sp09D09	0.3648676475346331	0	0	0	0	0	0.635132352465367	0
CTTGATGACCATCCAG-1_Br1039	LD~Sp09D02	0.6246537616696087	0	0	0	0.37534623833039127	0	0	0
CTTGCAACCGCCTCCT-1_Br1039	LD~Sp09D02	0	0	0	0	0	0	0	0
CTTGCCCACCCACGCA-1_Br1039	L2.3~Sp09D01	0.13145327534780932	0	0	0	0.11306893509242279	0	0.755477789559768	0
CTTGCCCAGGCTCTAC-1_Br1039	L1~Sp09D05	0.464965624940857	0	0	0	0.535034375059143	0	0	0
CTTGGCCAAGCTGGGA-1_Br1039	WM~Sp09D06	0	0	0	0	1	0	0	0
CTTGTACTTGTTGACT-1_Br1039	L5~Sp09D03	0.09489346100539907	0	0	0	0.12714129917392286	0	0.45870478965389994	0.31926045016677823
CTTGTCAACATTCGAG-1_Br1039	WM.uf~Sp09D07	0	0	0	0	1	0	0	0
CTTGTCGTACGTGTCA-1_Br1039	L2.3~Sp09D01	0.28804586748378236	0	0	0	0	0	0.38021486460519494	0.33173926791102276
CTTGTGAGTCTTTGAC-1_Br1039	L1~Sp09D05	0.4704783642408743	0	0	0	0	0.2617892755607585	0	0.2677323601983672
CTTGTGCTCACCGATT-1_Br1039	LD~Sp09D02	0.4474390246910604	0	0	0	0.1854935102564848	0	0.36706746505245474	0
CTTGTTGCTGAGTCAA-1_Br1039	L6~Sp09D04	0.2044503153367598	0	0	0	0.10674614545884621	0	0.688803539204394	0
CTTGTTTATGTAGCCA-1_Br1039	L2.3~Sp09D01	0.19674745357808004	0	0	0	0	0	0	0.80325254642192
CTTTAACTTTCAAAGG-1_Br1039	Inhib~Sp09D09	0.1730223648568887	0	0	0	0.15655176541776036	0	0	0.670425869725351
CTTTAATATTGGTCGA-1_Br1039	L6~Sp09D04	1	0	0	0	0	0	0	0
CTTTACCGAATAGTAG-1_Br1039	L6~Sp09D04	0.16679871687509953	0	0	0	0.18282861760978328	0	0.6503726655151172	0
CTTTAGGAACACTGTT-1_Br1039	L6~Sp09D04	0.1975191186676021	0	0	0	0	0	0.8024808813323979	0
CTTTAGTGCTATTATT-1_Br1039	WM.uf~Sp09D07	0	0	0	0	0	0	0	0
CTTTATCCGACGCATG-1_Br1039	WM~Sp09D06	0.130245398436775	0	0	0	0.5425091826459829	0.3272454189172421	0	0
CTTTCTGTGCGGGCTT-1_Br1039	WM.uf~Sp09D07	1	0	0	0	0	0	0	0
CTTTGAAACATATTCC-1_Br1039	LD~Sp09D02	0.6285021334171922	0	0	0	0.37149786658280787	0	0	0
CTTTGCATCGCTCTTG-1_Br1039	LD~Sp09D02	0.5778579161881012	0	0	0	0.4221420838118988	0	0	0
CTTTGGCGCTTTATAC-1_Br1039	LD~Sp09D02	0.15404258045012695	0	0	0	0.1363427141828898	0	0.4397999787110864	0.26981472665589695
CTTTGGCTTTAGTAAA-1_Br1039	L6~Sp09D04	0.2844605759591508	0	0	0	0.2839798376514881	0	0.43155958638936115	0
CTTTGGGATTGTTGCA-1_Br1039	WM~Sp09D06	0	0	0	0	1	0	0	0
CTTTGTCGAATGCTCC-1_Br1039	WM~Sp09D06	0	0	0	0	1	0	0	0
GAAACAGATGACCACC-1_Br1039	L5~Sp09D03	0.13295478941611055	0.06003913613320091	0	0	0.08378826969526489	0	0.3498484339499028	0.3733693708055209
GAAACAGCCATGCAGT-1_Br1039	LD~Sp09D02	0.5118365239616924	0	0	0	0.4881634760383075	0	0	0
GAAACATAGGAAACAG-1_Br1039	WM~Sp09D06	0.28313197820428454	0	0	0	0.7168680217957154	0	0	0
GAAACCGAATTACCTT-1_Br1039	L6~Sp09D04	0.21024304173576563	0	0	0	0.2700000361684691	0	0.5197569220957652	0
GAAACCTATACAAATG-1_Br1039	WM~Sp09D06	0.3596735332068775	0	0	0	0.6403264667931224	0	0	0
GAAACTCGTGCGATGC-1_Br1039	LD~Sp09D02	0.16991800394698306	0	0	0	0.19614782833086486	0	0.39513550651230356	0.2387986612098485
GAAACTCTAATGAAGG-1_Br1039	LD~Sp09D02	0.4411371640152626	0	0	0	0.12417498969240098	0.43468784629233637	0	0
GAAAGAACAGCGTTAT-1_Br1039	LD~Sp09D02	0.32420859682831976	0	0	0	0.1432178788314507	0	0.24879314926456364	0.28378037507566595
GAAAGCAGTGCACTTT-1_Br1039	WM~Sp09D06	0.3334961890532839	0	0	0	0.6665038109467161	0	0	0
GAAAGCCCTTTGGACC-1_Br1039	L5~Sp09D03	0.1401039040288053	0	0	0	0.16297020563599637	0	0	0.6969258903351984
GAAAGTGACTAACTGC-1_Br1039	LD~Sp09D02	0.1565281169846994	0	0	0	0.12559638113697996	0.2171876121642508	0.5006878897140697	0
GAAATACCTGCTGGCT-1_Br1039	Vasc~Sp09D08	0	0.15430263383432608	0	0	0	0.8456973661656739	0	0
GAAATACTAAACGTTT-1_Br1039	L2.3~Sp09D01	0.3535931150548367	0	0	0	0	0	0.6464068849451633	0
GAAATATCACCATCAG-1_Br1039	L5~Sp09D03	0.4811804534914715	0	0	0	0.5188195465085286	0	0	0
GAAATCGCGCGCAACT-1_Br1039	L2.3~Sp09D01	0.14796207288557442	0	0	0	0.2778141003155236	0	0.5742238267989019	0
GAAATGGCGGTGTTAG-1_Br1039	L6~Sp09D04	0.1614106962734355	0	0	0	0.16239169434757744	0	0.4125035843241331	0.263694025054854
GAAATGGGATGTAAAC-1_Br1039	LD~Sp09D02	0.32719651523143883	0	0	0	0	0	0	0.6728034847685611
GAAATTAGCACGGATA-1_Br1039	LD~Sp09D02	1	0	0	0	0	0	0	0
GAAATTCACATCGCTG-1_Br1039	LD~Sp09D02	0.30089652029394426	0	0	0	0.1705876882451621	0	0.5285157914608937	0
GAAATTGTCTCTATAA-1_Br1039	L6~Sp09D04	0.33253850590629186	0	0	0	0.23887255272669777	0	0.4285889413670104	0
GAACAACTGGGATGAA-1_Br1039	L6~Sp09D04	0.10666949421706552	0	0	0	0.12386063736504985	0	0.7694698684178847	0
GAACACACATCAACCA-1_Br1039	L5~Sp09D03	0.1145686141367701	0	0	0	0.11872249103095475	0	0.48902184536949833	0.27768704946277684
GAACAGATTACTAAAT-1_Br1039	WM.uf~Sp09D07	0	0	0	0	0	0	0	0
GAACCATCTGGGAGAC-1_Br1039	L1~Sp09D05	1	0	0	0	0	0	0	0
GAACCCTCTGTGTTCT-1_Br1039	WM.uf~Sp09D07	0	0	0	0	1	0	0	0
GAACCTCGACCTACAC-1_Br1039	L6~Sp09D04	0.27405490907729	0	0	0	0.1822628817704426	0	0.5436822091522675	0
GAACCTTTAACGATCC-1_Br1039	L6~Sp09D04	0.09764325154607836	0	0	0	0	0	0.9023567484539217	0
[truncated: 120,153 more rows]
