# Supplementary material for: APOE E4 Alzheimer’s Risk Converges on an Oligodendrocyte Subtype in the Human Entorhinal Cortex
Source: bioRxiv. 2025 Nov 20:2025.11.20.689483. Preprint. [Version 1] doi: 10.1101/2025.11.20.689483 (PMC12667772; doi:10.1101/2025.11.20.689483)
Supplement: Supplement 6 — Table S9 SRT differential expression results. Differential expression statistics for SpDs for overall APOE carrier (E2+ vs. E4+), ancestry, and sex specific APOE carrier DGE analysis. The statistics were computed with voomLmFit() from edgeR; see its documentation for the definition of the variable names. Related to Figure 3. [file media-6.zip]

Archive with 2 entries (2 files):
- SuppTable_09.csv
- __MACOSX/._SuppTable_09.csv
