# Supplementary material for: APOE E4 Alzheimer’s Risk Converges on an Oligodendrocyte Subtype in the Human Entorhinal Cortex
Source: bioRxiv. 2025 Nov 20:2025.11.20.689483. Preprint. [Version 1] doi: 10.1101/2025.11.20.689483 (PMC12667772; doi:10.1101/2025.11.20.689483)
Supplement: Supplement 6 — Table S9 SRT differential expression results. Differential expression statistics for SpDs for overall APOE carrier (E2+ vs. E4+), ancestry, and sex specific APOE carrier DGE analysis. The statistics were computed with voomLmFit() from edgeR; see its documentation for the definition of the variable names. Related to Figure 3. [file media-6.zip › SuppTable_09.csv]

data_type	cluster	contrast	seqnames	start	end	width	strand	source	type	gene_id	gene_version	gene_name	gene_type	carrier_logFC	carrier_AveExpr	carrier_t	carrier_P.Value	carrier_adj.P.Val	carrier_B	ancestry_logFC	ancestry_AveExpr	ancestry_t	ancestry_P.Value	ancestry_adj.P.Val	ancestry_B	sex_logFC	sex_AveExpr	sex_t	sex_P.Value	sex_adj.P.Val	sex_B
Visium	Inhib~Sp09D09	carrier	chr2	190343570	190371665	28096	+	HAVANA	gene	ENSG00000151689	13	INPP1	protein_coding	-0.6519343394969583	4.778622449918126	-5.58403654980393	2.7701503195758016e-6	0.033870609672592464	4.093107997034258	NA	NA	NA	NA	NA	NA	NA	NA	NA	NA	NA	NA
Visium	Inhib~Sp09D09	carrier	chr15	90966040	90995629	29590	-	HAVANA	gene	ENSG00000198901	14	PRC1	protein_coding	-1.1568354730231976	2.21765419488073	-5.3684281489999455	5.324730336832647e-6	0.033870609672592464	1.563212716989164	NA	NA	NA	NA	NA	NA	NA	NA	NA	NA	NA	NA
Visium	Inhib~Sp09D09	carrier	chr3	180989762	181836880	847119	+	HAVANA	gene	ENSG00000242808	9	SOX2-OT	lncRNA	-0.5515730892566943	6.506508990369724	-4.543234277013419	6.374526523199364e-5	0.16952747161962625	1.703129549074844	NA	NA	NA	NA	NA	NA	NA	NA	NA	NA	NA	NA
Visium	Inhib~Sp09D09	carrier	chr7	98617285	98629869	12585	+	HAVANA	gene	ENSG00000106236	4	NPTX2	protein_coding	1.179261541817496	5.700288556429306	4.521145122449854	6.80720414520821e-5	0.16952747161962625	1.4889897972290207	NA	NA	NA	NA	NA	NA	NA	NA	NA	NA	NA	NA
Visium	Inhib~Sp09D09	carrier	chr4	114598770	114678225	79456	+	HAVANA	gene	ENSG00000174607	11	UGT8	protein_coding	-1.1739525515379594	3.452112760269515	-4.4669486864681875	7.995321723925149e-5	0.16952747161962625	0.9875335253620507	NA	NA	NA	NA	NA	NA	NA	NA	NA	NA	NA	NA
Visium	Inhib~Sp09D09	carrier	chr1	119597702	119599271	1570	-	HAVANA	gene	ENSG00000260941	1	LINC00622	lncRNA	1.0100628615879632	3.211836067165946	4.474160721348511	7.826143228363627e-5	0.16952747161962625	0.4764945430893235	NA	NA	NA	NA	NA	NA	NA	NA	NA	NA	NA	NA
Visium	Inhib~Sp09D09	carrier	chr3	13549125	13638422	89298	+	HAVANA	gene	ENSG00000163520	14	FBLN2	protein_coding	1.305022779093525	3.4529490831947096	4.179997431786579	1.8612053548810908e-4	0.28199236097439967	0.1414745746246986	NA	NA	NA	NA	NA	NA	NA	NA	NA	NA	NA	NA
Visium	Inhib~Sp09D09	carrier	chr9	33264879	33282070	17192	+	HAVANA	gene	ENSG00000086065	14	CHMP5	protein_coding	-0.30947433271252534	6.615000577277642	-3.939559178598234	3.7378937582254346e-4	0.28199236097439967	0.12893095138910748	NA	NA	NA	NA	NA	NA	NA	NA	NA	NA	NA	NA
Visium	Inhib~Sp09D09	carrier	chr19	38815422	38831841	16420	-	HAVANA	gene	ENSG00000104823	9	ECH1	protein_coding	-0.3289296660030625	6.294111407835332	-3.9005276044292247	4.1813545987295616e-4	0.28199236097439967	0.029147447564811912	NA	NA	NA	NA	NA	NA	NA	NA	NA	NA	NA	NA
Visium	Inhib~Sp09D09	carrier	chr11	61768501	61792802	24302	-	HAVANA	gene	ENSG00000134825	16	TMEM258	protein_coding	-0.4091696871917905	6.861346282839761	-3.897753721762442	4.214750738943125e-4	0.28199236097439967	0.02160167520565537	NA	NA	NA	NA	NA	NA	NA	NA	NA	NA	NA	NA
Visium	Inhib~Sp09D09	carrier	chr19	6436079	6465203	29125	-	HAVANA	gene	ENSG00000125648	15	SLC25A23	protein_coding	0.35127329630523807	7.378674185036998	3.8976092494799226	4.216497209044188e-4	0.28199236097439967	0.016547554800341757	NA	NA	NA	NA	NA	NA	NA	NA	NA	NA	NA	NA
Visium	Inhib~Sp09D09	carrier	chr22	38818452	38844028	25577	-	HAVANA	gene	ENSG00000221890	4	NPTXR	protein_coding	0.6141745577100757	8.786217503029926	3.888041797104057	4.333736202336495e-4	0.28199236097439967	-0.02919385873008995	NA	NA	NA	NA	NA	NA	NA	NA	NA	NA	NA	NA
Visium	Inhib~Sp09D09	carrier	chr19	38251237	38256532	5296	-	HAVANA	gene	ENSG00000167641	11	PPP1R14A	protein_coding	-0.8569382876930165	5.7931815522855485	-3.871580138464195	4.5429240496210353e-4	0.28199236097439967	-0.04650722793901796	NA	NA	NA	NA	NA	NA	NA	NA	NA	NA	NA	NA
Visium	Inhib~Sp09D09	carrier	chr1	151700058	151716803	16746	-	HAVANA	gene	ENSG00000159409	15	CELF3	protein_coding	0.4393119960015195	5.931130209609622	3.856581353134258	4.742053995712865e-4	0.28199236097439967	-0.08915207612055553	NA	NA	NA	NA	NA	NA	NA	NA	NA	NA	NA	NA
Visium	Inhib~Sp09D09	carrier	chr1	225845536	225882380	36845	-	HAVANA	gene	ENSG00000196187	12	TMEM63A	protein_coding	-1.0395691827929985	3.1000685744258645	-4.061403420138235	2.628810944016946e-4	0.28199236097439967	-0.12547934957321605	NA	NA	NA	NA	NA	NA	NA	NA	NA	NA	NA	NA
Visium	Inhib~Sp09D09	carrier	chr2	56183990	56386172	202183	+	HAVANA	gene	ENSG00000055813	6	CCDC85A	protein_coding	0.45839533154197554	5.522109200475446	3.8176755174882375	5.298972200523643e-4	0.28199236097439967	-0.1973296226114094	NA	NA	NA	NA	NA	NA	NA	NA	NA	NA	NA	NA
Visium	Inhib~Sp09D09	carrier	chrX	73003517	73005713	2197	+	HAVANA	gene	ENSG00000184388	5	PABPC1L2B	protein_coding	-0.8539244414198703	2.8665019527694517	-4.071377648930208	2.553816455995149e-4	0.28199236097439967	-0.25046271311131374	NA	NA	NA	NA	NA	NA	NA	NA	NA	NA	NA	NA
Visium	Inhib~Sp09D09	carrier	chr18	74534500	74587212	52713	+	HAVANA	gene	ENSG00000150656	15	CNDP1	protein_coding	-1.112232577162227	4.30811356367948	-3.8210544980567787	5.248185975157828e-4	0.28199236097439967	-0.2603064222238176	NA	NA	NA	NA	NA	NA	NA	NA	NA	NA	NA	NA
Visium	Inhib~Sp09D09	carrier	chr20	62183029	62203568	20540	+	HAVANA	gene	ENSG00000101181	17	MTG2	protein_coding	-0.6605217273544202	3.5775842157210294	-3.921595740254498	3.9359808829393374e-4	0.28199236097439967	-0.2617491281901909	NA	NA	NA	NA	NA	NA	NA	NA	NA	NA	NA	NA
Visium	Inhib~Sp09D09	carrier	chr4	25747433	25863760	116328	-	HAVANA	gene	ENSG00000091490	11	SEL1L3	protein_coding	-0.5643710693834227	4.0757960488987015	-3.837130414709343	5.0129718210074e-4	0.28199236097439967	-0.3025735649375463	NA	NA	NA	NA	NA	NA	NA	NA	NA	NA	NA	NA
Visium	Inhib~Sp09D09	carrier	chr16	69424525	69466266	41742	+	HAVANA	gene	ENSG00000103018	16	CYB5B	protein_coding	0.3601674281039413	5.767973688493342	3.7641163317498116	6.170659047319682e-4	0.28199236097439967	-0.32272256365614016	NA	NA	NA	NA	NA	NA	NA	NA	NA	NA	NA	NA
Visium	Inhib~Sp09D09	carrier	chr19	49429401	49442360	12960	-	HAVANA	gene	ENSG00000104888	10	SLC17A7	protein_coding	0.39982490774759594	9.522328676289021	3.7721332182237872	6.031846205661882e-4	0.28199236097439967	-0.344692624735055	NA	NA	NA	NA	NA	NA	NA	NA	NA	NA	NA	NA
Visium	Inhib~Sp09D09	carrier	chr6	2948159	2972165	24007	-	HAVANA	gene	ENSG00000124570	20	SERPINB6	protein_coding	-0.42979483555303144	4.80970430005837	-3.7691974998385263	6.08232302781061e-4	0.28199236097439967	-0.3498989619275399	NA	NA	NA	NA	NA	NA	NA	NA	NA	NA	NA	NA
Visium	Inhib~Sp09D09	carrier	chr17	76868456	76950393	81938	+	HAVANA	gene	ENSG00000167889	12	MGAT5B	protein_coding	0.639534347669803	5.4139672073158716	3.7547855314840795	6.33612729518464e-4	0.28199236097439967	-0.35898256423329133	NA	NA	NA	NA	NA	NA	NA	NA	NA	NA	NA	NA
Visium	Inhib~Sp09D09	carrier	chr6	131948176	131951372	3197	-	HAVANA	gene	ENSG00000118523	6	CCN2	protein_coding	-0.8700840787499593	4.763364427641745	-3.7572033076850246	6.292842997590896e-4	0.28199236097439967	-0.3687887134059036	NA	NA	NA	NA	NA	NA	NA	NA	NA	NA	NA	NA
Visium	Inhib~Sp09D09	carrier	chr8	90058608	90095475	36868	-	HAVANA	gene	ENSG00000104327	7	CALB1	protein_coding	0.7580345618088904	5.622560871555872	3.7502565499136478	6.417985921284454e-4	0.28199236097439967	-0.3808936057933181	NA	NA	NA	NA	NA	NA	NA	NA	NA	NA	NA	NA
Visium	Inhib~Sp09D09	carrier	chr11	111908564	111923722	15159	-	HAVANA	gene	ENSG00000109846	9	CRYAB	protein_coding	-0.4952700596481945	7.801081285477345	-3.7258193603839747	6.877678717453201e-4	0.28199236097439967	-0.43358378560024313	NA	NA	NA	NA	NA	NA	NA	NA	NA	NA	NA	NA
Visium	Inhib~Sp09D09	carrier	chr22	17563450	17590995	27546	+	HAVANA	gene	ENSG00000182902	14	SLC25A18	protein_coding	0.44239662325667206	5.898567505075395	3.710207380361955	7.187897978745748e-4	0.28199236097439967	-0.45001781172232214	NA	NA	NA	NA	NA	NA	NA	NA	NA	NA	NA	NA
Visium	Inhib~Sp09D09	carrier	chr3	133746040	133796641	50602	+	HAVANA	gene	ENSG00000091513	16	TF	protein_coding	-1.0667418318346082	5.967575691302131	-3.70222641732032	7.351678142867307e-4	0.28199236097439967	-0.46650604845620336	NA	NA	NA	NA	NA	NA	NA	NA	NA	NA	NA	NA
Visium	Inhib~Sp09D09	carrier	chrX	155025980	155060304	34325	+	HAVANA	gene	ENSG00000165775	18	FUNDC2	protein_coding	-0.3839114306368012	5.89225009679601	-3.6737090576789724	7.966940722471703e-4	0.28199236097439967	-0.5364786310204632	NA	NA	NA	NA	NA	NA	NA	NA	NA	NA	NA	NA
Visium	Inhib~Sp09D09	carrier	chr2	95025677	95053992	28316	+	HAVANA	gene	ENSG00000172005	11	MAL	protein_coding	-0.5403376216147913	5.597648327736724	-3.66239085801729	8.224700241713334e-4	0.28199236097439967	-0.5651080417937413	NA	NA	NA	NA	NA	NA	NA	NA	NA	NA	NA	NA
Visium	Inhib~Sp09D09	carrier	chr5	132813302	132816786	3485	+	HAVANA	gene	ENSG00000198944	6	SOWAHA	protein_coding	0.460127119013781	6.35771714407805	3.653867300778695	8.424121896694875e-4	0.28199236097439967	-0.5848499946633687	NA	NA	NA	NA	NA	NA	NA	NA	NA	NA	NA	NA
Visium	Inhib~Sp09D09	carrier	chr1	81306160	81992436	686277	+	HAVANA	gene	ENSG00000117114	19	ADGRL2	protein_coding	0.4275108370127527	5.035067765679289	3.665221027348983	8.159499837640601e-4	0.28199236097439967	-0.5924051093518772	NA	NA	NA	NA	NA	NA	NA	NA	NA	NA	NA	NA
Visium	Inhib~Sp09D09	carrier	chr14	96039324	96093889	54566	+	HAVANA	gene	ENSG00000227051	6	C14orf132	protein_coding	0.3999010581668916	6.8309626196680195	3.630329690600816	8.999409070905093e-4	0.28199236097439967	-0.6496009059452836	NA	NA	NA	NA	NA	NA	NA	NA	NA	NA	NA	NA
Visium	Inhib~Sp09D09	carrier	chr21	44350163	44443081	92919	+	HAVANA	gene	ENSG00000142185	16	TRPM2	protein_coding	-0.5027056647078523	4.8236574853338405	-3.6289692840804504	9.033794937686542e-4	0.28199236097439967	-0.6725738979613389	NA	NA	NA	NA	NA	NA	NA	NA	NA	NA	NA	NA
Visium	Inhib~Sp09D09	carrier	chr1	2586491	2591469	4979	+	HAVANA	gene	ENSG00000157870	16	PRXL2B	protein_coding	0.3805169823370762	5.861698725045827	3.5852130680240326	0.0010210038267867837	0.28199236097439967	-0.7516958858851854	NA	NA	NA	NA	NA	NA	NA	NA	NA	NA	NA	NA
Visium	Inhib~Sp09D09	carrier	chr1	228735479	228746664	11186	+	HAVANA	gene	ENSG00000116574	6	RHOU	protein_coding	-0.5930607374822623	4.5020077932280005	-3.590122040381332	0.001007105204096609	0.28199236097439967	-0.7931110825767007	NA	NA	NA	NA	NA	NA	NA	NA	NA	NA	NA	NA
Visium	Inhib~Sp09D09	carrier	chr11	44885903	44951306	65404	-	HAVANA	gene	ENSG00000175274	18	TP53I11	protein_coding	0.6783331963522725	5.640569162561799	3.556588123623301	0.0011058100676960407	0.28199236097439967	-0.8284181818781056	NA	NA	NA	NA	NA	NA	NA	NA	NA	NA	NA	NA
Visium	Inhib~Sp09D09	carrier	chr16	88663298	88687278	23981	+	HAVANA	gene	ENSG00000260630	7	SNAI3-AS1	lncRNA	0.6019050414215301	4.012981338737739	3.628638218434275	9.04218220015512e-4	0.28199236097439967	-0.8293568137659486	NA	NA	NA	NA	NA	NA	NA	NA	NA	NA	NA	NA
Visium	Inhib~Sp09D09	carrier	chr14	22766522	22773042	6521	+	HAVANA	gene	ENSG00000155463	14	OXA1L	protein_coding	-0.38116903063699237	5.219683371241893	-3.5337708237766714	0.0011782366952150613	0.28199236097439967	-0.8810614507869445	NA	NA	NA	NA	NA	NA	NA	NA	NA	NA	NA	NA
Visium	Inhib~Sp09D09	carrier	chr14	103556544	103562831	6288	-	HAVANA	gene	ENSG00000166170	9	BAG5	protein_coding	0.4065856662879055	4.971715214123914	3.53645741491531	0.0011694771857003491	0.28199236097439967	-0.8958401770848354	NA	NA	NA	NA	NA	NA	NA	NA	NA	NA	NA	NA
Visium	Inhib~Sp09D09	carrier	chr14	67533290	67589612	56323	+	HAVANA	gene	ENSG00000054690	14	PLEKHH1	protein_coding	-0.726545370948784	4.2708756780904	-3.541437130052577	0.0011534067314469272	0.28199236097439967	-0.9220868965862632	NA	NA	NA	NA	NA	NA	NA	NA	NA	NA	NA	NA
Visium	Inhib~Sp09D09	carrier	chr1	1434861	1442882	8022	+	HAVANA	gene	ENSG00000179403	12	VWA1	protein_coding	-0.3825101939625397	4.910511488639564	-3.5072790875949456	0.001268065452551413	0.28199236097439967	-0.9521494532486718	NA	NA	NA	NA	NA	NA	NA	NA	NA	NA	NA	NA
Visium	Inhib~Sp09D09	carrier	chr19	35292125	35313807	21683	+	HAVANA	gene	ENSG00000105695	15	MAG	protein_coding	-1.14252983978205	5.002764307954215	-3.496991398800431	0.0013046971563478052	0.28199236097439967	-0.9669902986382457	NA	NA	NA	NA	NA	NA	NA	NA	NA	NA	NA	NA
Visium	Inhib~Sp09D09	carrier	chr14	24136163	24138967	2805	+	HAVANA	gene	ENSG00000092010	15	PSME1	protein_coding	-0.3695301521541179	5.528701805536659	-3.4918642998792713	0.001323331567331486	0.28199236097439967	-0.9753456327079606	NA	NA	NA	NA	NA	NA	NA	NA	NA	NA	NA	NA
Visium	Inhib~Sp09D09	carrier	chr11	67414968	67425607	10640	+	HAVANA	gene	ENSG00000172508	10	CARNS1	protein_coding	-0.9705332513916944	4.393728204076861	-3.504505278239824	0.0012778435701795146	0.28199236097439967	-0.9842383729465825	NA	NA	NA	NA	NA	NA	NA	NA	NA	NA	NA	NA
Visium	Inhib~Sp09D09	carrier	chr1	34865436	34929650	64215	-	HAVANA	gene	ENSG00000116544	12	DLGAP3	protein_coding	0.43346110628900236	5.6979559991745425	3.487999981645342	0.0013375453886528199	0.28199236097439967	-0.9843390597654169	NA	NA	NA	NA	NA	NA	NA	NA	NA	NA	NA	NA
Visium	Inhib~Sp09D09	carrier	chr3	184186023	184194012	7990	+	HAVANA	gene	ENSG00000161204	11	ABCF3	protein_coding	-0.3620886784930377	5.141231219760917	-3.48555445172903	0.0013466163613848113	0.28199236097439967	-0.9964457276213379	NA	NA	NA	NA	NA	NA	NA	NA	NA	NA	NA	NA
Visium	Inhib~Sp09D09	carrier	chr20	45406057	45410610	4554	+	HAVANA	gene	ENSG00000244274	7	DBNDD2	protein_coding	-0.5093039153203414	7.206370478758178	-3.471407572952531	0.0014002626496380447	0.28199236097439967	-1.0564468232664206	NA	NA	NA	NA	NA	NA	NA	NA	NA	NA	NA	NA
Visium	Inhib~Sp09D09	carrier	chr19	55132698	55149206	16509	-	HAVANA	gene	ENSG00000105048	17	TNNT1	protein_coding	0.5885000161276515	5.02979611909718	3.4475348251732356	0.001495481574322122	0.28199236097439967	-1.0954305689236739	NA	NA	NA	NA	NA	NA	NA	NA	NA	NA	NA	NA
Visium	Inhib~Sp09D09	carrier	chr3	45224466	45226287	1822	-	HAVANA	gene	ENSG00000249992	2	TMEM158	protein_coding	0.4774651027951937	5.887883781864451	3.4280981736629905	0.0015775718104552386	0.28199236097439967	-1.1259469029206528	NA	NA	NA	NA	NA	NA	NA	NA	NA	NA	NA	NA
Visium	Inhib~Sp09D09	carrier	chr1	6101787	6180321	78535	-	HAVANA	gene	ENSG00000116254	18	CHD5	protein_coding	0.34360583652174537	7.221931423326308	3.4418984560318653	0.0015188543896885987	0.28199236097439967	-1.1282385003505313	NA	NA	NA	NA	NA	NA	NA	NA	NA	NA	NA	NA
Visium	Inhib~Sp09D09	carrier	chr1	10456522	10472529	16008	-	HAVANA	gene	ENSG00000160049	12	DFFA	protein_coding	-0.40235876570428575	4.8833590147182235	-3.4307273016552227	0.0015662198892578752	0.28199236097439967	-1.1301756180159321	NA	NA	NA	NA	NA	NA	NA	NA	NA	NA	NA	NA
Visium	Inhib~Sp09D09	carrier	chr14	100537147	100587413	50267	-	HAVANA	gene	ENSG00000183092	16	BEGAIN	protein_coding	0.36804724871192906	5.4305510309611105	3.4260553034981864	0.0015864469128749755	0.28199236097439967	-1.1313539872980183	NA	NA	NA	NA	NA	NA	NA	NA	NA	NA	NA	NA
Visium	Inhib~Sp09D09	carrier	chr22	30554635	30574665	20031	-	HAVANA	gene	ENSG00000128242	13	GAL3ST1	protein_coding	-0.6204924794611462	3.36242122690586	-3.5291091031881354	0.0011935862561837196	0.28199236097439967	-1.1316590332376402	NA	NA	NA	NA	NA	NA	NA	NA	NA	NA	NA	NA
Visium	Inhib~Sp09D09	carrier	chrX	153447666	153495516	47851	-	HAVANA	gene	ENSG00000213397	10	HAUS7	protein_coding	-0.6361664755109093	3.4685895083054508	-3.52474306851231	0.0012081368009678934	0.28199236097439967	-1.1348123532790542	NA	NA	NA	NA	NA	NA	NA	NA	NA	NA	NA	NA
Visium	Inhib~Sp09D09	carrier	chr9	13105704	13279590	173887	-	HAVANA	gene	ENSG00000107186	16	MPDZ	protein_coding	0.40709140051181514	5.477287693342196	3.4201424558683073	0.0016124058256863217	0.28199236097439967	-1.1452261038386187	NA	NA	NA	NA	NA	NA	NA	NA	NA	NA	NA	NA
Visium	Inhib~Sp09D09	carrier	chr3	186105668	186362234	256567	-	HAVANA	gene	ENSG00000058866	15	DGKG	protein_coding	0.6077168095181089	4.274420075880453	3.4586678528989325	0.0014503266721876938	0.28199236097439967	-1.1558023263154906	NA	NA	NA	NA	NA	NA	NA	NA	NA	NA	NA	NA
Visium	Inhib~Sp09D09	carrier	chr5	150219491	150290291	70801	-	HAVANA	gene	ENSG00000070808	16	CAMK2A	protein_coding	0.6001322923256618	7.836922191633234	3.4332452953143697	0.0015554213802218095	0.28199236097439967	-1.1583423381815665	NA	NA	NA	NA	NA	NA	NA	NA	NA	NA	NA	NA
Visium	Inhib~Sp09D09	carrier	chr14	23376773	23379772	3000	+	HAVANA	gene	ENSG00000166091	21	CMTM5	protein_coding	-0.530467592578223	3.9489376657227147	-3.4543430454240682	0.0014677099783959404	0.28199236097439967	-1.1674803698986178	NA	NA	NA	NA	NA	NA	NA	NA	NA	NA	NA	NA
Visium	Inhib~Sp09D09	carrier	chr15	93035273	93089204	53932	-	HAVANA	gene	ENSG00000182175	14	RGMA	protein_coding	-0.7171937993576734	5.084762333254811	-3.407605323826237	0.0016688023588326579	0.28199236097439967	-1.1743852837960018	NA	NA	NA	NA	NA	NA	NA	NA	NA	NA	NA	NA
Visium	Inhib~Sp09D09	carrier	chr1	153990762	153992155	1394	+	HAVANA	gene	ENSG00000177954	14	RPS27	protein_coding	-0.30192326134203373	9.983228521090696	-3.4519823742437814	0.001477282853217471	0.28199236097439967	-1.1758904245226285	NA	NA	NA	NA	NA	NA	NA	NA	NA	NA	NA	NA
Visium	Inhib~Sp09D09	carrier	chr19	9959561	10010504	50944	-	HAVANA	gene	ENSG00000080573	7	COL5A3	protein_coding	0.605570016124521	4.749031482517882	3.409639986634807	0.0016595227931079288	0.28199236097439967	-1.193123758937542	NA	NA	NA	NA	NA	NA	NA	NA	NA	NA	NA	NA
Visium	Inhib~Sp09D09	carrier	chr19	50958631	50969673	11043	-	HAVANA	gene	ENSG00000167755	15	KLK6	protein_coding	-1.0019547262007673	3.10195292233213	-3.5247720925053234	0.0012080395118212023	0.28199236097439967	-1.1981578000683681	NA	NA	NA	NA	NA	NA	NA	NA	NA	NA	NA	NA
Visium	Inhib~Sp09D09	carrier	chr14	20801228	20802855	1628	-	HAVANA	gene	ENSG00000129538	14	RNASE1	protein_coding	-0.7823991270237984	5.932286680017224	-3.398551066204675	0.0017107035449211408	0.28199236097439967	-1.2030873359507863	NA	NA	NA	NA	NA	NA	NA	NA	NA	NA	NA	NA
Visium	Inhib~Sp09D09	carrier	chr19	15419980	15449951	29972	-	HAVANA	gene	ENSG00000011451	19	WIZ	protein_coding	0.38561758410619174	4.819854349881752	3.404006498272092	0.0016853376954915093	0.28199236097439967	-1.2073587414092977	NA	NA	NA	NA	NA	NA	NA	NA	NA	NA	NA	NA
Visium	Inhib~Sp09D09	carrier	chr3	33150043	33218810	68768	-	HAVANA	gene	ENSG00000173705	9	SUSD5	protein_coding	0.8549999469443654	2.627659989275656	3.716053505754156	7.070176214469886e-4	0.28199236097439967	-1.2259651709324695	NA	NA	NA	NA	NA	NA	NA	NA	NA	NA	NA	NA
Visium	Inhib~Sp09D09	carrier	chr6	31620715	31637771	17057	+	HAVANA	gene	ENSG00000204469	13	PRRC2A	protein_coding	0.28537981054785577	6.566060419546004	3.3776830967526563	0.0018111530032147844	0.28199236097439967	-1.260026694640226	NA	NA	NA	NA	NA	NA	NA	NA	NA	NA	NA	NA
Visium	Inhib~Sp09D09	carrier	chrX	102599168	102604159	4992	+	HAVANA	gene	ENSG00000125962	14	ARMCX5	protein_coding	0.6643435683646257	3.6815749728229084	3.4651096472662046	0.001424800677876654	0.28199236097439967	-1.2625082109089965	NA	NA	NA	NA	NA	NA	NA	NA	NA	NA	NA	NA
Visium	Inhib~Sp09D09	carrier	chr20	46173739	46308498	134760	-	HAVANA	gene	ENSG00000149654	11	CDH22	protein_coding	0.5435921412217	4.847213568410803	3.374350083787777	0.001827711423896009	0.28199236097439967	-1.2644334064822784	NA	NA	NA	NA	NA	NA	NA	NA	NA	NA	NA	NA
Visium	Inhib~Sp09D09	carrier	chr5	53560633	53683338	122706	+	HAVANA	gene	ENSG00000164258	12	NDUFS4	protein_coding	-0.4999374143376287	6.160242385976705	-3.372195252776074	0.0018384937411648789	0.28199236097439967	-1.2644354394930861	NA	NA	NA	NA	NA	NA	NA	NA	NA	NA	NA	NA
Visium	Inhib~Sp09D09	carrier	chr3	49554477	49671549	117073	+	HAVANA	gene	ENSG00000164061	5	BSN	protein_coding	0.3562699570545318	7.290383652921992	3.3707832620890743	0.0018455920696635682	0.28199236097439967	-1.2919737048447777	NA	NA	NA	NA	NA	NA	NA	NA	NA	NA	NA	NA
Visium	Inhib~Sp09D09	carrier	chr10	25016612	25026664	10053	+	HAVANA	gene	ENSG00000185875	13	THNSL1	protein_coding	-0.5580203034049496	3.6427378342246763	-3.424675963104154	0.0015924664466669158	0.28199236097439967	-1.2956839539578002	NA	NA	NA	NA	NA	NA	NA	NA	NA	NA	NA	NA
Visium	Inhib~Sp09D09	carrier	chr15	59659146	59689534	30389	-	HAVANA	gene	ENSG00000140299	12	BNIP2	protein_coding	-0.5066803333161656	3.7754785329922695	-3.413994664906915	0.0016398283398145416	0.28199236097439967	-1.2957225529190195	NA	NA	NA	NA	NA	NA	NA	NA	NA	NA	NA	NA
Visium	Inhib~Sp09D09	carrier	chr20	38805697	38923024	117328	+	HAVANA	gene	ENSG00000101445	10	PPP1R16B	protein_coding	0.33325262320764715	5.79448026054537	3.3541939972748502	0.00193098033203289	0.28199236097439967	-1.2998603680003669	NA	NA	NA	NA	NA	NA	NA	NA	NA	NA	NA	NA
Visium	Inhib~Sp09D09	carrier	chrX	153802166	153830565	28400	-	HAVANA	gene	ENSG00000067840	12	PDZD4	protein_coding	0.4461674434256184	7.231192323740646	3.362668779806463	0.0018868968339335382	0.28199236097439967	-1.3162407039283135	NA	NA	NA	NA	NA	NA	NA	NA	NA	NA	NA	NA
Visium	Inhib~Sp09D09	carrier	chr16	1964959	1965509	551	+	HAVANA	gene	ENSG00000255198	4	SNHG9	lncRNA	-0.3844878774628748	6.064368371146562	-3.3504847012859718	0.0019505838520474117	0.28199236097439967	-1.3172575688920665	NA	NA	NA	NA	NA	NA	NA	NA	NA	NA	NA	NA
Visium	Inhib~Sp09D09	carrier	chr12	564296	663779	99484	-	HAVANA	gene	ENSG00000171840	12	NINJ2	protein_coding	-1.2021978340522443	2.40122933827405	-3.6215634725883	9.223223961251391e-4	0.28199236097439967	-1.3566512072923151	NA	NA	NA	NA	NA	NA	NA	NA	NA	NA	NA	NA
Visium	Inhib~Sp09D09	carrier	chr7	64888527	64890100	1574	-	HAVANA	gene	ENSG00000189316	3	AC073349.1	lncRNA	-0.9503387536577982	2.437387048353241	-3.6022290199210882	9.736033263747099e-4	0.28199236097439967	-1.3575695601701745	NA	NA	NA	NA	NA	NA	NA	NA	NA	NA	NA	NA
Visium	Inhib~Sp09D09	carrier	chr19	54200809	54249003	48195	+	HAVANA	gene	ENSG00000170889	14	RPS9	protein_coding	-0.26912960458576407	8.519964931989993	-3.350939282009969	0.0019481712004795	0.28199236097439967	-1.3863210507656074	NA	NA	NA	NA	NA	NA	NA	NA	NA	NA	NA	NA
Visium	Inhib~Sp09D09	carrier	chr13	112690329	112887168	196840	+	HAVANA	gene	ENSG00000068650	18	ATP11A	protein_coding	-0.6224184252919172	3.4998189980134566	-3.3765071947657206	0.001816978407277617	0.28199236097439967	-1.4169624853050404	NA	NA	NA	NA	NA	NA	NA	NA	NA	NA	NA	NA
Visium	Inhib~Sp09D09	carrier	chr1	146387202	146388092	891	+	HAVANA	gene	ENSG00000287978	1	AC245407.2	lncRNA	-1.1129979215172705	2.2733778294575195	-3.5430318276883517	0.0011483054946741997	0.28199236097439967	-1.434224790296351	NA	NA	NA	NA	NA	NA	NA	NA	NA	NA	NA	NA
Visium	Inhib~Sp09D09	carrier	chr3	147939905	148007127	67223	+	HAVANA	gene	ENSG00000239922	2	AC092958.1	lncRNA	-1.1305467440502608	2.1060266684014324	-3.5940420567594638	9.961379032796217e-4	0.28199236097439967	-1.4478640080940295	NA	NA	NA	NA	NA	NA	NA	NA	NA	NA	NA	NA
Visium	Inhib~Sp09D09	carrier	chr2	86020216	86106155	85940	-	HAVANA	gene	ENSG00000068654	16	POLR1A	protein_coding	0.5384366321127394	3.500395592518257	3.373916943376746	0.00182987388891633	0.28199236097439967	-1.47674660631818	NA	NA	NA	NA	NA	NA	NA	NA	NA	NA	NA	NA
Visium	Inhib~Sp09D09	carrier	chr7	129434432	129488399	53968	+	HAVANA	gene	ENSG00000128578	10	STRIP2	protein_coding	0.7127712975280271	3.502223472582302	3.353693474054881	0.001933614528769547	0.28199236097439967	-1.517128415586039	NA	NA	NA	NA	NA	NA	NA	NA	NA	NA	NA	NA
Visium	Inhib~Sp09D09	carrier	chr6	136822564	136913934	91371	+	HAVANA	gene	ENSG00000112357	13	PEX7	protein_coding	-0.6741557753561784	3.050712480147014	-3.3795001520171035	0.0018021865203119358	0.28199236097439967	-1.5375325319489352	NA	NA	NA	NA	NA	NA	NA	NA	NA	NA	NA	NA
Visium	Inhib~Sp09D09	carrier	chr4	13654374	14003756	349383	+	HAVANA	gene	ENSG00000250634	6	LINC01182	lncRNA	-1.2324637792923328	1.4889298249817742	-3.7254464525004574	6.884935023423026e-4	0.28199236097439967	-1.7389501732885049	NA	NA	NA	NA	NA	NA	NA	NA	NA	NA	NA	NA
Visium	Inhib~Sp09D09	carrier	chr18	70003031	70205726	202696	-	HAVANA	gene	ENSG00000176225	14	RTTN	protein_coding	-0.8531550981297317	1.6436528292439703	-3.4064876455907322	0.001673920961339648	0.28199236097439967	-2.1011205557040644	NA	NA	NA	NA	NA	NA	NA	NA	NA	NA	NA	NA
Visium	Inhib~Sp09D09	carrier	chr5	31639131	32110932	471802	+	HAVANA	gene	ENSG00000133401	16	PDZD2	protein_coding	0.4667197057130461	5.041116848827721	3.3462615785023386	0.0019731348994760697	0.2820474403498265	-1.3231258876904297	NA	NA	NA	NA	NA	NA	NA	NA	NA	NA	NA	NA
Visium	Inhib~Sp09D09	carrier	chr2	74135400	74147912	12513	-	HAVANA	gene	ENSG00000163170	12	BOLA3	protein_coding	-0.37673947811657316	6.047055573630708	-3.3226160914612968	0.0021040821208080226	0.29224695062851785	-1.3801604306984077	NA	NA	NA	NA	NA	NA	NA	NA	NA	NA	NA	NA
Visium	Inhib~Sp09D09	carrier	chr11	95165513	95232541	67029	-	HAVANA	gene	ENSG00000149212	12	SESN3	protein_coding	0.376692033853816	6.620403843534347	3.3209870222019457	0.0021134035102832603	0.29224695062851785	-1.3938936481248483	NA	NA	NA	NA	NA	NA	NA	NA	NA	NA	NA	NA
Visium	Inhib~Sp09D09	carrier	chr21	40010999	40847158	836160	-	HAVANA	gene	ENSG00000171587	15	DSCAM	protein_coding	-0.47809952680141143	3.6294848783337343	-3.325263117099185	0.00208901987873415	0.29224695062851785	-1.4951970034154503	NA	NA	NA	NA	NA	NA	NA	NA	NA	NA	NA	NA
Visium	Inhib~Sp09D09	carrier	chr10	102402617	102421539	18923	-	HAVANA	gene	ENSG00000059915	17	PSD	protein_coding	0.31951006637763957	8.161750729570716	3.3100051881196495	0.0021772787637969328	0.2978423702475761	-1.472675599277701	NA	NA	NA	NA	NA	NA	NA	NA	NA	NA	NA	NA
Visium	Inhib~Sp09D09	carrier	chr3	52704955	52711148	6194	+	HAVANA	gene	ENSG00000114902	14	SPCS1	protein_coding	-0.2914712473539587	7.047136246577968	-3.3023050227627646	0.002223162695363673	0.3008837852171984	-1.4552538132431145	NA	NA	NA	NA	NA	NA	NA	NA	NA	NA	NA	NA
Visium	Inhib~Sp09D09	carrier	chr8	41261962	41309473	47512	-	HAVANA	gene	ENSG00000104332	12	SFRP1	protein_coding	-0.5456815264045636	4.337942352715373	-3.297943315643692	0.002249561839190586	0.3012518496650804	-1.458613891555447	NA	NA	NA	NA	NA	NA	NA	NA	NA	NA	NA	NA
Visium	Inhib~Sp09D09	carrier	chr11	85628573	85636539	7967	+	HAVANA	gene	ENSG00000171204	12	TMEM126B	protein_coding	-0.35892948191243557	5.8069951337793375	-3.2903790779912385	0.002296055896131835	0.302949923017786	-1.4495852215799596	NA	NA	NA	NA	NA	NA	NA	NA	NA	NA	NA	NA
Visium	Inhib~Sp09D09	carrier	chr7	132123332	132648688	525357	-	HAVANA	gene	ENSG00000221866	9	PLXNA4	protein_coding	0.4398646707905183	4.780915301529688	3.28816011026704	0.0023098681443739382	0.302949923017786	-1.4669350751635788	NA	NA	NA	NA	NA	NA	NA	NA	NA	NA	NA	NA
Visium	Inhib~Sp09D09	carrier	chr9	94726701	95087218	360518	+	HAVANA	gene	ENSG00000148120	16	AOPEP	protein_coding	-0.6467526042370196	3.6615676600346823	-3.280171221394416	0.0023602561371065854	0.30639978139051005	-1.5757919834097307	NA	NA	NA	NA	NA	NA	NA	NA	NA	NA	NA	NA
Visium	Inhib~Sp09D09	carrier	chr1	39678648	39691485	12838	-	HAVANA	gene	ENSG00000116983	13	HPCAL4	protein_coding	0.3077206355337676	7.914569227979655	3.273147257396392	0.0024054236541831103	0.3091090881668437	-1.5513607626345642	NA	NA	NA	NA	NA	NA	NA	NA	NA	NA	NA	NA
Visium	Inhib~Sp09D09	carrier	chr5	180784782	180815652	30871	-	HAVANA	gene	ENSG00000131446	16	MGAT1	protein_coding	0.38508798170028014	4.84734576088722	3.2366488128530233	0.00265371967121787	0.3094229717019865	-1.5708977191649618	NA	NA	NA	NA	NA	NA	NA	NA	NA	NA	NA	NA
Visium	Inhib~Sp09D09	carrier	chr7	44826791	44848083	21293	-	HAVANA	gene	ENSG00000105968	18	H2AFV	protein_coding	0.3202657737447514	6.923622095709746	3.2505830642147235	0.0025561711957999525	0.3094229717019865	-1.572896548756587	NA	NA	NA	NA	NA	NA	NA	NA	NA	NA	NA	NA
Visium	Inhib~Sp09D09	carrier	chr16	84271	138860	54590	-	HAVANA	gene	ENSG00000103148	16	NPRL3	protein_coding	0.43920940998798796	4.945068506820838	3.2262553659798576	0.0027287801769950363	0.3094229717019865	-1.5913747486936032	NA	NA	NA	NA	NA	NA	NA	NA	NA	NA	NA	NA
Visium	Inhib~Sp09D09	carrier	chr6	12716805	13290484	573680	+	HAVANA	gene	ENSG00000112137	17	PHACTR1	protein_coding	0.34714661782011014	6.71793880024869	3.2286077215170024	0.0027116165988110906	0.3094229717019865	-1.6089022057257791	NA	NA	NA	NA	NA	NA	NA	NA	NA	NA	NA	NA
Visium	Inhib~Sp09D09	carrier	chr19	40191426	40215575	24150	+	HAVANA	gene	ENSG00000130758	8	MAP3K10	protein_coding	0.4259619553591034	5.7037248715505235	3.218838951954777	0.0027835730115470733	0.3094229717019865	-1.6096322913456529	NA	NA	NA	NA	NA	NA	NA	NA	NA	NA	NA	NA
Visium	Inhib~Sp09D09	carrier	chr12	120710458	120723640	13183	+	HAVANA	gene	ENSG00000175970	11	UNC119B	protein_coding	0.4673117119949075	4.23016306024512	3.24145508106283	0.0026196785692094767	0.3094229717019865	-1.6098437618564438	NA	NA	NA	NA	NA	NA	NA	NA	NA	NA	NA	NA
Visium	Inhib~Sp09D09	carrier	chr3	187668912	187670394	1483	-	HAVANA	gene	ENSG00000157005	4	SST	protein_coding	-0.8007436322957844	8.861500341307398	-3.260146883227234	0.0024912079783226083	0.3094229717019865	-1.6105089519299502	NA	NA	NA	NA	NA	NA	NA	NA	NA	NA	NA	NA
Visium	Inhib~Sp09D09	carrier	chr16	83968632	84002776	34145	+	HAVANA	gene	ENSG00000103154	9	NECAB2	protein_coding	0.5037552049129594	6.895138028558115	3.2278702672866895	0.0027169862126684152	0.3094229717019865	-1.6186071614883115	NA	NA	NA	NA	NA	NA	NA	NA	NA	NA	NA	NA
Visium	Inhib~Sp09D09	carrier	chr6	21664185	22654455	990271	+	HAVANA	gene	ENSG00000272168	8	CASC15	lncRNA	0.47528028244204235	4.426938418309401	3.2153020659771663	0.002810071281363179	0.3094229717019865	-1.6479930838771581	NA	NA	NA	NA	NA	NA	NA	NA	NA	NA	NA	NA
Visium	Inhib~Sp09D09	carrier	chr20	1368978	1393172	24195	-	HAVANA	gene	ENSG00000088832	17	FKBP1A	protein_coding	0.3582421317226183	7.377112800578262	3.213807815533594	0.0028213382107711393	0.3094229717019865	-1.6669427791187337	NA	NA	NA	NA	NA	NA	NA	NA	NA	NA	NA	NA
Visium	Inhib~Sp09D09	carrier	chr4	153152342	153339317	186976	+	HAVANA	gene	ENSG00000109654	15	TRIM2	protein_coding	-0.2274302192807478	7.697993346073803	-3.2167755033678955	0.0027990032561919964	0.3094229717019865	-1.6835094698271398	NA	NA	NA	NA	NA	NA	NA	NA	NA	NA	NA	NA
Visium	Inhib~Sp09D09	carrier	chrX	71910818	72161750	250933	+	HAVANA	gene	ENSG00000204131	9	NHSL2	protein_coding	0.6343830448396766	4.06149807204925	3.227668086302634	0.0027184601186615487	0.3094229717019865	-1.6846981716934137	NA	NA	NA	NA	NA	NA	NA	NA	NA	NA	NA	NA
Visium	Inhib~Sp09D09	carrier	chrX	6667865	7148190	480326	-	HAVANA	gene	ENSG00000130021	14	PUDP	protein_coding	-0.4743169967848593	3.4139949751013066	-3.2467623612386634	0.002582572759055776	0.3094229717019865	-1.687031561987847	NA	NA	NA	NA	NA	NA	NA	NA	NA	NA	NA	NA
Visium	Inhib~Sp09D09	carrier	chr22	45920366	45977162	56797	-	HAVANA	gene	ENSG00000188064	10	WNT7B	protein_coding	0.5293185172523538	3.786266151295972	3.2218217039886805	0.002761411463601331	0.3094229717019865	-1.697441204679064	NA	NA	NA	NA	NA	NA	NA	NA	NA	NA	NA	NA
Visium	Inhib~Sp09D09	carrier	chr12	109999186	110039763	40578	+	HAVANA	gene	ENSG00000076513	17	ANKRD13A	protein_coding	-0.5719974655463288	3.3199643750503034	-3.2309287112676484	0.0026947827333475643	0.3094229717019865	-1.7402398077236558	NA	NA	NA	NA	NA	NA	NA	NA	NA	NA	NA	NA
Visium	Inhib~Sp09D09	carrier	chr1	109105951	109113857	7907	-	HAVANA	gene	ENSG00000179902	12	C1orf194	protein_coding	-0.6935987382170528	2.8276560277993483	-3.2621650384318595	0.002477702185041216	0.3094229717019865	-1.796753355994789	NA	NA	NA	NA	NA	NA	NA	NA	NA	NA	NA	NA
Visium	Inhib~Sp09D09	carrier	chr19	281040	291403	10364	-	HAVANA	gene	ENSG00000141934	10	PLPP2	protein_coding	-0.8204032369262333	2.774415016913275	-3.2625671322268452	0.0024750196735768178	0.3094229717019865	-1.8034555144882343	NA	NA	NA	NA	NA	NA	NA	NA	NA	NA	NA	NA
Visium	Inhib~Sp09D09	carrier	chr12	48995149	48999375	4227	-	HAVANA	gene	ENSG00000181418	8	DDN	protein_coding	0.3989880248930584	7.675128315425093	3.199861388332787	0.0029285917749223116	0.31844055179967223	-1.7164255759283904	NA	NA	NA	NA	NA	NA	NA	NA	NA	NA	NA	NA
Visium	Inhib~Sp09D09	carrier	chr2	6865806	6898239	32434	+	HAVANA	gene	ENSG00000134321	12	RSAD2	protein_coding	-0.8329217961948037	2.093838137744867	-3.186095337794602	0.003038256417911715	0.3275652385480749	-2.2132665726057983	NA	NA	NA	NA	NA	NA	NA	NA	NA	NA	NA	NA
Visium	Inhib~Sp09D09	carrier	chr1	53196792	53214197	17406	+	HAVANA	gene	ENSG00000157184	7	CPT2	protein_coding	-0.7164228943117542	2.7187479530272585	-3.1779314337352575	0.00310512633018079	0.3319614888450421	-2.0119985719139457	NA	NA	NA	NA	NA	NA	NA	NA	NA	NA	NA	NA
Visium	Inhib~Sp09D09	carrier	chr15	97960703	97973833	13131	+	HAVANA	gene	ENSG00000140450	9	ARRDC4	protein_coding	-0.6755330880804709	3.0819080853794922	-3.168882585509712	0.003180879427645306	0.3372262339875299	-1.939476210687721	NA	NA	NA	NA	NA	NA	NA	NA	NA	NA	NA	NA
Visium	Inhib~Sp09D09	carrier	chr19	57435325	57447101	11777	+	HAVANA	gene	ENSG00000186230	7	ZNF749	protein_coding	-1.034152702617953	2.7997166949832897	-3.164632192478577	0.003217065253892934	0.337537980189875	-1.9928006331898414	NA	NA	NA	NA	NA	NA	NA	NA	NA	NA	NA	NA
Visium	Inhib~Sp09D09	carrier	chr19	52012765	52030240	17476	-	HAVANA	gene	ENSG00000142556	19	ZNF614	protein_coding	0.7787076807541433	2.53702787451477	3.162323540846602	0.0032368836333253226	0.337537980189875	-2.2126561502486335	NA	NA	NA	NA	NA	NA	NA	NA	NA	NA	NA	NA
Visium	Inhib~Sp09D09	carrier	chr10	58999482	59066396	66915	+	HAVANA	gene	ENSG00000237949	2	LINC00844	lncRNA	-0.6447123278539029	6.289656705178593	-3.1549609280524162	0.00330086505165758	0.3386581063482882	-1.7863762786444592	NA	NA	NA	NA	NA	NA	NA	NA	NA	NA	NA	NA
Visium	Inhib~Sp09D09	carrier	chr17	41966763	41977740	10978	+	HAVANA	gene	ENSG00000173786	17	CNP	protein_coding	-0.5433049012212994	7.507695687524256	-3.1558344567614918	0.003293211701619018	0.3386581063482882	-1.830350463626874	NA	NA	NA	NA	NA	NA	NA	NA	NA	NA	NA	NA
Visium	Inhib~Sp09D09	carrier	chr6	31268749	31272130	3382	-	HAVANA	gene	ENSG00000204525	16	HLA-C	protein_coding	-0.5439418257232034	6.246853028555208	-3.145779558139697	0.0033823355410022705	0.3401296270983303	-1.80256930618477	NA	NA	NA	NA	NA	NA	NA	NA	NA	NA	NA	NA
Visium	Inhib~Sp09D09	carrier	chr14	31100112	31207804	107693	-	HAVANA	gene	ENSG00000092148	13	HECTD1	protein_coding	-0.2946893667307613	6.034385746461404	-3.131406702884105	0.003513717596801197	0.3401296270983303	-1.822343127154066	NA	NA	NA	NA	NA	NA	NA	NA	NA	NA	NA	NA
Visium	Inhib~Sp09D09	carrier	chr7	155644451	155781485	137035	+	HAVANA	gene	ENSG00000184863	11	RBM33	protein_coding	0.39397602059411607	4.5138713626624485	3.123735419502698	0.003585808715695247	0.3401296270983303	-1.8294861471969415	NA	NA	NA	NA	NA	NA	NA	NA	NA	NA	NA	NA
Visium	Inhib~Sp09D09	carrier	chr4	6026199	6200591	174393	-	HAVANA	gene	ENSG00000152969	20	JAKMIP1	protein_coding	-0.2773493731059822	6.033025808678588	-3.1230088463257872	0.0035927089851334297	0.3401296270983303	-1.8426885886932425	NA	NA	NA	NA	NA	NA	NA	NA	NA	NA	NA	NA
Visium	Inhib~Sp09D09	carrier	chr5	168291651	168472303	180653	+	HAVANA	gene	ENSG00000113645	14	WWC1	protein_coding	0.4395064901404826	4.693823568392603	3.1148513825555777	0.0036710500158284288	0.3401296270983303	-1.8453397544116905	NA	NA	NA	NA	NA	NA	NA	NA	NA	NA	NA	NA
Visium	Inhib~Sp09D09	carrier	chr8	88032011	88328025	296015	-	HAVANA	gene	ENSG00000156103	16	MMP16	protein_coding	0.5777539819608237	4.282164624033142	3.1223178480072566	0.00359928308499857	0.3401296270983303	-1.8546691589237705	NA	NA	NA	NA	NA	NA	NA	NA	NA	NA	NA	NA
Visium	Inhib~Sp09D09	carrier	chr14	64465499	64474503	9005	+	HAVANA	gene	ENSG00000179841	8	AKAP5	protein_coding	0.4914233192395745	5.229027845500137	3.1048040947272058	0.003769767318133849	0.3401296270983303	-1.8581297080115289	NA	NA	NA	NA	NA	NA	NA	NA	NA	NA	NA	NA
Visium	Inhib~Sp09D09	carrier	chr11	95089846	95132645	42800	+	HAVANA	gene	ENSG00000149218	5	ENDOD1	protein_coding	-0.3398803956143026	5.385973342911698	-3.1024184584945718	0.0037935737883732137	0.3401296270983303	-1.867708883682643	NA	NA	NA	NA	NA	NA	NA	NA	NA	NA	NA	NA
Visium	Inhib~Sp09D09	carrier	chr21	33903453	33915814	12362	-	HAVANA	gene	ENSG00000241837	7	ATP5PO	protein_coding	-0.29843068764612646	8.247743047424297	-3.1436717958474687	0.003401306351357989	0.3401296270983303	-1.86972931825444	NA	NA	NA	NA	NA	NA	NA	NA	NA	NA	NA	NA
Visium	Inhib~Sp09D09	carrier	chr1	88935773	88992953	57181	-	HAVANA	gene	ENSG00000137944	18	KYAT3	protein_coding	0.505919680227219	4.329019132694192	3.1073947889352485	0.003744074975887145	0.3401296270983303	-1.872600685740562	NA	NA	NA	NA	NA	NA	NA	NA	NA	NA	NA	NA
Visium	Inhib~Sp09D09	carrier	chr8	22687659	22693480	5822	-	HAVANA	gene	ENSG00000179388	9	EGR3	protein_coding	0.587129178815585	5.079122058374838	3.0970121097263177	0.003848052618254004	0.3401296270983303	-1.8768391476302768	NA	NA	NA	NA	NA	NA	NA	NA	NA	NA	NA	NA
Visium	Inhib~Sp09D09	carrier	chr4	48885019	48906937	21919	-	HAVANA	gene	ENSG00000145247	12	OCIAD2	protein_coding	-0.4494505338126311	5.310422079687545	-3.095649830857641	0.003861896544321067	0.3401296270983303	-1.881097128270464	NA	NA	NA	NA	NA	NA	NA	NA	NA	NA	NA	NA
Visium	Inhib~Sp09D09	carrier	chr22	20241415	20283246	41832	-	HAVANA	gene	ENSG00000040608	14	RTN4R	protein_coding	0.47586840865009217	6.0121540551544195	3.0996951063353104	0.003820924517378804	0.3401296270983303	-1.886193109236911	NA	NA	NA	NA	NA	NA	NA	NA	NA	NA	NA	NA
Visium	Inhib~Sp09D09	carrier	chr22	41092592	41180077	87486	+	HAVANA	gene	ENSG00000100393	13	EP300	protein_coding	0.41490457693269844	4.703947010973549	3.091338850320249	0.003906017753366477	0.3401296270983303	-1.8926763813323508	NA	NA	NA	NA	NA	NA	NA	NA	NA	NA	NA	NA
Visium	Inhib~Sp09D09	carrier	chr7	124743885	124765792	21908	-	HAVANA	gene	ENSG00000170775	3	GPR37	protein_coding	-0.8511987297789383	4.161680696597469	-3.0962812132247866	0.0038554743717862726	0.3401296270983303	-1.8928612117137695	NA	NA	NA	NA	NA	NA	NA	NA	NA	NA	NA	NA
Visium	Inhib~Sp09D09	carrier	chr19	6210381	6279975	69595	-	HAVANA	gene	ENSG00000130382	9	MLLT1	protein_coding	0.3181092181731491	5.950480863059317	3.096344326131218	0.003854832968793748	0.3401296270983303	-1.8930302698821162	NA	NA	NA	NA	NA	NA	NA	NA	NA	NA	NA	NA
Visium	Inhib~Sp09D09	carrier	chr12	131711081	131799737	88657	+	HAVANA	gene	ENSG00000061936	9	SFSWAP	protein_coding	0.3974898739279804	4.463813397600605	3.0846373049970155	0.003975554767261495	0.3401296270983303	-1.9166350700576826	NA	NA	NA	NA	NA	NA	NA	NA	NA	NA	NA	NA
Visium	Inhib~Sp09D09	carrier	chr11	64606174	64723188	117015	-	HAVANA	gene	ENSG00000110076	18	NRXN2	protein_coding	0.372427217606238	7.664061270242283	3.117737025110416	0.0036431540741568348	0.3401296270983303	-1.9169407857552123	NA	NA	NA	NA	NA	NA	NA	NA	NA	NA	NA	NA
Visium	Inhib~Sp09D09	carrier	chr11	842812	867116	24305	+	HAVANA	gene	ENSG00000214063	11	TSPAN4	protein_coding	-0.4664345688128513	3.8539599150925206	-3.084101958439252	0.0039811599446086315	0.3401296270983303	-1.9522406505608787	NA	NA	NA	NA	NA	NA	NA	NA	NA	NA	NA	NA
Visium	Inhib~Sp09D09	carrier	chr17	58520250	58544368	24119	-	HAVANA	gene	ENSG00000108387	15	SEPTIN4	protein_coding	-0.4629677799573644	7.145935636153069	-3.0904118087448045	0.003915567846626845	0.3401296270983303	-1.966925115810544	NA	NA	NA	NA	NA	NA	NA	NA	NA	NA	NA	NA
Visium	Inhib~Sp09D09	carrier	chr5	150601080	150659207	58128	+	HAVANA	gene	ENSG00000171992	13	SYNPO	protein_coding	0.45225211718694425	6.9301212913561985	3.0813272254541864	0.004010332028356355	0.3401296270983303	-1.9678077408492145	NA	NA	NA	NA	NA	NA	NA	NA	NA	NA	NA	NA
Visium	Inhib~Sp09D09	carrier	chr7	116672196	116798386	126191	+	HAVANA	gene	ENSG00000105976	15	MET	protein_coding	0.7698357642464462	3.6479113935734535	3.107602457315369	0.0037420226964501894	0.3401296270983303	-1.9714203353526183	NA	NA	NA	NA	NA	NA	NA	NA	NA	NA	NA	NA
Visium	Inhib~Sp09D09	carrier	chr22	37560480	37569405	8926	+	HAVANA	gene	ENSG00000128283	7	CDC42EP1	protein_coding	-0.7418097301580397	3.3368862127210805	-3.083098462277149	0.003991686902766033	0.3401296270983303	-2.021096967831646	NA	NA	NA	NA	NA	NA	NA	NA	NA	NA	NA	NA
Visium	Inhib~Sp09D09	carrier	chr1	44800377	44805990	5614	+	HAVANA	gene	ENSG00000173846	13	PLK3	protein_coding	-0.516285515205311	3.156402156584506	-3.102121148091561	0.0037965506406358865	0.3401296270983303	-2.0735752601187163	NA	NA	NA	NA	NA	NA	NA	NA	NA	NA	NA	NA
Visium	Inhib~Sp09D09	carrier	chr15	52179999	52206915	26917	+	HAVANA	gene	ENSG00000259577	2	CERNA1	lncRNA	-0.7159433890930312	2.3034815076715223	-3.1275881126414316	0.0035494292682324608	0.3401296270983303	-2.2530057349150563	NA	NA	NA	NA	NA	NA	NA	NA	NA	NA	NA	NA
Visium	Inhib~Sp09D09	carrier	chr8	52110839	52460959	350121	-	HAVANA	gene	ENSG00000147488	11	ST18	protein_coding	-0.9696610100211095	2.1722304185243364	-3.129908941333995	0.00352768391564867	0.3401296270983303	-2.284465097093563	NA	NA	NA	NA	NA	NA	NA	NA	NA	NA	NA	NA
Visium	Inhib~Sp09D09	carrier	chr12	21437615	21471250	33636	+	HAVANA	gene	ENSG00000121350	16	PYROXD1	protein_coding	-0.4653882596468213	3.9598216381503826	-3.0784532171261043	0.004040761169550977	0.3404408185366062	-1.956281418591208	NA	NA	NA	NA	NA	NA	NA	NA	NA	NA	NA	NA
Visium	Inhib~Sp09D09	carrier	chr5	150690792	150701077	10286	-	HAVANA	gene	ENSG00000086589	12	RBM22	protein_coding	0.3045994344334044	5.220421324251895	3.063952850775088	0.0041976489629050266	0.3432146767616484	-1.9486267969793896	NA	NA	NA	NA	NA	NA	NA	NA	NA	NA	NA	NA
Visium	Inhib~Sp09D09	carrier	chr16	80597907	80804598	206692	-	HAVANA	gene	ENSG00000166446	15	CDYL2	protein_coding	0.4948216339831206	4.244864294441971	3.061454651235093	0.0042252538528684686	0.3432146767616484	-1.9827795667466601	NA	NA	NA	NA	NA	NA	NA	NA	NA	NA	NA	NA
Visium	Inhib~Sp09D09	carrier	chr4	144646156	144745271	99116	+	HAVANA	gene	ENSG00000164161	10	HHIP	protein_coding	-0.8476791801362175	3.2457317882398495	-3.070149784248249	0.004129908163978123	0.3432146767616484	-2.0596440757041266	NA	NA	NA	NA	NA	NA	NA	NA	NA	NA	NA	NA
Visium	Inhib~Sp09D09	carrier	chr4	672436	674330	1895	-	HAVANA	gene	ENSG00000169020	10	ATP5ME	protein_coding	-0.3289336126135778	9.342209197741056	-3.0687143913727453	0.004145506249440432	0.3432146767616484	-2.0854852771829897	NA	NA	NA	NA	NA	NA	NA	NA	NA	NA	NA	NA
Visium	Inhib~Sp09D09	carrier	chr20	35115364	35147336	31973	-	HAVANA	gene	ENSG00000088298	13	EDEM2	protein_coding	-0.6683398274035729	2.753645241714541	-3.060526554971625	0.004235552920262443	0.3432146767616484	-2.1903497299969787	NA	NA	NA	NA	NA	NA	NA	NA	NA	NA	NA	NA
Visium	Inhib~Sp09D09	carrier	chr11	45355371	45367490	12120	+	HAVANA	gene	ENSG00000254427	2	LINC02696	lncRNA	-0.9424145303789969	2.3136415334227176	-3.06690653011164	0.00416523119636161	0.3432146767616484	-2.295036373726298	NA	NA	NA	NA	NA	NA	NA	NA	NA	NA	NA	NA
Visium	Inhib~Sp09D09	carrier	chr17	3672199	3696240	24042	-	HAVANA	gene	ENSG00000083454	22	P2RX5	protein_coding	-0.5283855376769688	3.3445237055363015	-3.055209334654678	0.004295017260873868	0.3458304404609958	-2.068785678603922	NA	NA	NA	NA	NA	NA	NA	NA	NA	NA	NA	NA
Visium	Inhib~Sp09D09	carrier	chr6	84033772	84090881	57110	+	HAVANA	gene	ENSG00000135324	6	MRAP2	protein_coding	-0.45445552372395115	4.574414350287766	-3.0524223794195846	0.004326499272709527	0.34617436319126166	-1.974687697676039	NA	NA	NA	NA	NA	NA	NA	NA	NA	NA	NA	NA
Visium	Inhib~Sp09D09	carrier	chr5	157341598	157345677	4080	-	HAVANA	gene	ENSG00000172568	5	FNDC9	protein_coding	1.0830702034873476	2.5624931414766343	3.048202297754532	0.004374585832134206	0.347834255977571	-2.3513046733008536	NA	NA	NA	NA	NA	NA	NA	NA	NA	NA	NA	NA
Visium	Inhib~Sp09D09	carrier	chr5	9035033	9546075	511043	-	HAVANA	gene	ENSG00000112902	12	SEMA5A	protein_coding	-0.47346077258208275	4.850965444255589	-3.0328649446830656	0.004553639336602007	0.34918219528193967	-2.0135392154206566	NA	NA	NA	NA	NA	NA	NA	NA	NA	NA	NA	NA
Visium	Inhib~Sp09D09	carrier	chr13	87672615	87696272	23658	+	HAVANA	gene	ENSG00000165300	7	SLITRK5	protein_coding	0.3517549831208462	5.080155146873543	3.025558460919238	0.004641352210739912	0.34918219528193967	-2.029337621624301	NA	NA	NA	NA	NA	NA	NA	NA	NA	NA	NA	NA
Visium	Inhib~Sp09D09	carrier	chr3	149812708	149962139	149432	+	HAVANA	gene	ENSG00000082996	19	RNF13	protein_coding	-0.35620104342598724	5.460859584162043	-3.0249291730468117	0.004648980859668071	0.34918219528193967	-2.0455109060045404	NA	NA	NA	NA	NA	NA	NA	NA	NA	NA	NA	NA
Visium	Inhib~Sp09D09	carrier	chr11	82822936	82970584	147649	-	HAVANA	gene	ENSG00000137509	11	PRCP	protein_coding	-0.3763905012220943	5.171714144136447	-3.0192258514206762	0.004718662354475355	0.34918219528193967	-2.048229125461777	NA	NA	NA	NA	NA	NA	NA	NA	NA	NA	NA	NA
Visium	Inhib~Sp09D09	carrier	chr8	119557086	119673453	116368	-	HAVANA	gene	ENSG00000136960	12	ENPP2	protein_coding	-0.721383069867028	4.947542363035546	-3.0154975055393067	0.004764745932870576	0.34918219528193967	-2.052948960767189	NA	NA	NA	NA	NA	NA	NA	NA	NA	NA	NA	NA
Visium	Inhib~Sp09D09	carrier	chr11	64241003	64244134	3132	+	HAVANA	gene	ENSG00000173486	13	FKBP2	protein_coding	-0.7094817660879145	4.531907629640342	-3.011942885609819	0.004809077537684268	0.34918219528193967	-2.0593495185018553	NA	NA	NA	NA	NA	NA	NA	NA	NA	NA	NA	NA
Visium	Inhib~Sp09D09	carrier	chr21	33503931	33543491	39561	-	HAVANA	gene	ENSG00000159131	17	GART	protein_coding	-0.4187858364373742	3.819765315959496	-3.0274377061628592	0.004618641048792396	0.34918219528193967	-2.0723054186037877	NA	NA	NA	NA	NA	NA	NA	NA	NA	NA	NA	NA
Visium	Inhib~Sp09D09	carrier	chr2	73729104	73737400	8297	-	HAVANA	gene	ENSG00000144034	15	TPRKB	protein_coding	-0.4461322601009816	4.349678882736703	-3.0085223498810443	0.004852104206087495	0.34918219528193967	-2.0737542463936207	NA	NA	NA	NA	NA	NA	NA	NA	NA	NA	NA	NA
Visium	Inhib~Sp09D09	carrier	chr16	853634	981318	127685	-	HAVANA	gene	ENSG00000103227	18	LMF1	protein_coding	0.4339476944788805	4.113226529364855	3.011679862374529	0.004812373265501391	0.34918219528193967	-2.0886399877824933	NA	NA	NA	NA	NA	NA	NA	NA	NA	NA	NA	NA
Visium	Inhib~Sp09D09	carrier	chr22	19722945	19724771	1827	+	HAVANA	gene	ENSG00000203618	5	GP1BB	protein_coding	0.3075603721881284	6.486331138489656	3.0157051640533785	0.004762168072643809	0.34918219528193967	-2.1010206220244236	NA	NA	NA	NA	NA	NA	NA	NA	NA	NA	NA	NA
Visium	Inhib~Sp09D09	carrier	chr15	65530418	65578349	47932	+	HAVANA	gene	ENSG00000074696	13	HACD3	protein_coding	-0.24996109480200923	6.978193727070336	-3.0118333933896446	0.004810449235743527	0.34918219528193967	-2.131663738953267	NA	NA	NA	NA	NA	NA	NA	NA	NA	NA	NA	NA
Visium	Inhib~Sp09D09	carrier	chr11	64291302	64300031	8730	+	HAVANA	gene	ENSG00000182450	13	KCNK4	protein_coding	0.49143373108097954	3.7480886565711016	3.0170444529946323	0.004745573821307302	0.34918219528193967	-2.136053737851052	NA	NA	NA	NA	NA	NA	NA	NA	NA	NA	NA	NA
Visium	Inhib~Sp09D09	carrier	chr9	130172404	130237303	64900	+	HAVANA	gene	ENSG00000107130	10	NCS1	protein_coding	0.32802927495242074	8.2019130860619	3.0112675277567535	0.004817544181931009	0.34918219528193967	-2.1802185709460433	NA	NA	NA	NA	NA	NA	NA	NA	NA	NA	NA	NA
Visium	Inhib~Sp09D09	carrier	chr1	160205337	160215376	10040	+	HAVANA	gene	ENSG00000162734	12	PEA15	protein_coding	0.2996010218158345	9.106372686444418	3.0080448600725465	0.0048581393306794	0.34918219528193967	-2.217677345479623	NA	NA	NA	NA	NA	NA	NA	NA	NA	NA	NA	NA
Visium	Inhib~Sp09D09	carrier	chr5	88189633	88269476	79844	-	HAVANA	gene	ENSG00000164180	13	TMEM161B	protein_coding	0.5013127706246885	3.2586918139883	3.0102362817262365	0.004830499574223417	0.34918219528193967	-2.218527114894142	NA	NA	NA	NA	NA	NA	NA	NA	NA	NA	NA	NA
Visium	Inhib~Sp09D09	carrier	chr8	144720907	144756417	35511	-	HAVANA	gene	ENSG00000198169	9	ZNF251	protein_coding	0.665729084474564	2.75156306435551	3.0191276715621074	0.0047198704765257235	0.34918219528193967	-2.3232513343166845	NA	NA	NA	NA	NA	NA	NA	NA	NA	NA	NA	NA
Visium	Inhib~Sp09D09	carrier	chr6	96794125	96837477	43353	-	HAVANA	gene	ENSG00000112218	9	GPR63	protein_coding	0.7202775026472088	2.279109848507305	3.036671778144633	0.004508561875410746	0.34918219528193967	-2.4632291465043203	NA	NA	NA	NA	NA	NA	NA	NA	NA	NA	NA	NA
Visium	Inhib~Sp09D09	carrier	chr10	115093365	115948999	855635	+	HAVANA	gene	ENSG00000107518	18	ATRNL1	protein_coding	0.3466261905123056	6.4178585172479465	3.0016073725182175	0.004940199053751688	0.3530854627069044	-2.1192834881855087	NA	NA	NA	NA	NA	NA	NA	NA	NA	NA	NA	NA
Visium	Inhib~Sp09D09	carrier	chr11	27330827	27363234	32408	-	HAVANA	gene	ENSG00000109881	17	CCDC34	protein_coding	0.41686718458253536	4.642002561526447	2.990552638802584	0.005084173848755765	0.35334062425352214	-2.109969758630008	NA	NA	NA	NA	NA	NA	NA	NA	NA	NA	NA	NA
Visium	Inhib~Sp09D09	carrier	chr12	56076799	56103505	26707	+	HAVANA	gene	ENSG00000065361	15	ERBB3	protein_coding	-0.789488939665299	3.957100604007814	-2.9895059008982834	0.005098009511896888	0.35334062425352214	-2.1238800416802937	NA	NA	NA	NA	NA	NA	NA	NA	NA	NA	NA	NA
Visium	Inhib~Sp09D09	carrier	chr12	101745499	101830959	85461	-	HAVANA	gene	ENSG00000111670	16	GNPTAB	protein_coding	0.27366987785357777	6.3228400540703	2.993287622622107	0.005048190049743829	0.35334062425352214	-2.1397341238746	NA	NA	NA	NA	NA	NA	NA	NA	NA	NA	NA	NA
Visium	Inhib~Sp09D09	carrier	chr8	86514435	86561498	47064	+	HAVANA	gene	ENSG00000085719	13	CPNE3	protein_coding	0.5361125700209892	4.623682759030161	2.972545798511825	0.005327191922876183	0.35334062425352214	-2.144853302776507	NA	NA	NA	NA	NA	NA	NA	NA	NA	NA	NA	NA
Visium	Inhib~Sp09D09	carrier	chr3	100334739	100361635	26897	+	HAVANA	gene	ENSG00000114021	12	NIT2	protein_coding	-0.38576236652990303	4.685620194223759	-2.96875290482461	0.005379756816188519	0.35334062425352214	-2.149433388158155	NA	NA	NA	NA	NA	NA	NA	NA	NA	NA	NA	NA
Visium	Inhib~Sp09D09	carrier	chrX	155061622	155071136	9515	-	HAVANA	gene	ENSG00000182712	16	CMC4	protein_coding	-0.5745693183711174	3.7620218402580243	-2.9875476168190747	0.0051239892619619936	0.35334062425352214	-2.1518879460712412	NA	NA	NA	NA	NA	NA	NA	NA	NA	NA	NA	NA
Visium	Inhib~Sp09D09	carrier	chr16	57248547	57284672	36126	-	HAVANA	gene	ENSG00000102934	10	PLLP	protein_coding	-0.5281295825655652	5.253206014037766	-2.9740315170377265	0.005306733843104129	0.35334062425352214	-2.1535634765906755	NA	NA	NA	NA	NA	NA	NA	NA	NA	NA	NA	NA
Visium	Inhib~Sp09D09	carrier	chr3	43079232	43106079	26848	-	HAVANA	gene	ENSG00000144647	6	POMGNT2	protein_coding	-0.4920786796455925	5.204442181856554	-2.964184963281824	0.005443711331744178	0.35334062425352214	-2.166969347008975	NA	NA	NA	NA	NA	NA	NA	NA	NA	NA	NA	NA
Visium	Inhib~Sp09D09	carrier	chr17	38671703	38674957	3255	-	HAVANA	gene	ENSG00000273604	2	EPOP	protein_coding	0.6920330715650787	4.235599974407387	2.9702193133701837	0.005359376517541947	0.35334062425352214	-2.168231201359884	NA	NA	NA	NA	NA	NA	NA	NA	NA	NA	NA	NA
Visium	Inhib~Sp09D09	carrier	chr1	226548764	226609230	60467	+	HAVANA	gene	ENSG00000203685	10	STUM	protein_coding	0.4573347642623964	5.705806296213552	2.962216423563982	0.005471492466898047	0.35334062425352214	-2.173112783327294	NA	NA	NA	NA	NA	NA	NA	NA	NA	NA	NA	NA
Visium	Inhib~Sp09D09	carrier	chr11	1554051	1572271	18221	-	HAVANA	gene	ENSG00000184545	11	DUSP8	protein_coding	0.27775652711370435	6.203563663238516	2.977177251409385	0.005263661641179142	0.35334062425352214	-2.1782162274184054	NA	NA	NA	NA	NA	NA	NA	NA	NA	NA	NA	NA
Visium	Inhib~Sp09D09	carrier	chr4	128269237	128288829	19593	-	HAVANA	gene	ENSG00000164040	18	PGRMC2	protein_coding	0.2901948596172139	5.867888971521905	2.9651277682342054	0.0054304530272313925	0.35334062425352214	-2.1824656232687656	NA	NA	NA	NA	NA	NA	NA	NA	NA	NA	NA	NA
Visium	Inhib~Sp09D09	carrier	chr17	38869859	38921770	51912	+	HAVANA	gene	ENSG00000002834	18	LASP1	protein_coding	0.27049030477718183	5.864937520839981	2.9571556842460542	0.005543526343106703	0.35334062425352214	-2.2000636810196212	NA	NA	NA	NA	NA	NA	NA	NA	NA	NA	NA	NA
Visium	Inhib~Sp09D09	carrier	chr2	27771717	27988087	216371	+	HAVANA	gene	ENSG00000243147	8	MRPL33	protein_coding	-0.4127271387226088	6.691965586727966	-2.9728462680942043	0.005323048526546012	0.35334062425352214	-2.201570160653296	NA	NA	NA	NA	NA	NA	NA	NA	NA	NA	NA	NA
Visium	Inhib~Sp09D09	carrier	chrX	120625674	120630054	4381	-	HAVANA	gene	ENSG00000171155	8	C1GALT1C1	protein_coding	-0.6025828598678407	3.329222493074207	-2.9825258884538752	0.0051911819797332654	0.35334062425352214	-2.2055588702043463	NA	NA	NA	NA	NA	NA	NA	NA	NA	NA	NA	NA
Visium	Inhib~Sp09D09	carrier	chr9	128455186	128501292	46107	+	HAVANA	gene	ENSG00000136811	16	ODF2	protein_coding	-0.48091654897998404	3.2722668274564572	-2.956369484276845	0.005554796796942652	0.35334062425352214	-2.2775952486119038	NA	NA	NA	NA	NA	NA	NA	NA	NA	NA	NA	NA
Visium	Inhib~Sp09D09	carrier	chr4	122888697	122922968	34272	-	HAVANA	gene	ENSG00000170917	14	NUDT6	protein_coding	0.641514687413226	2.7817753671591414	2.98943301825233	0.005098974187093307	0.35334062425352214	-2.3723955046922582	NA	NA	NA	NA	NA	NA	NA	NA	NA	NA	NA	NA
Visium	Inhib~Sp09D09	carrier	chr12	6534512	6538374	3863	+	HAVANA	gene	ENSG00000111640	15	GAPDH	protein_coding	-0.23032541738231416	11.141623853713838	-2.9612956282971785	0.00548453301601431	0.35334062425352214	-2.3905961164035587	NA	NA	NA	NA	NA	NA	NA	NA	NA	NA	NA	NA
Visium	Inhib~Sp09D09	carrier	chr17	59422088	59526946	104859	-	HAVANA	gene	ENSG00000265313	7	LINC01476	lncRNA	0.997098295706226	2.7206101664363778	2.981725674406782	0.005201965565784946	0.35334062425352214	-2.462407985519917	NA	NA	NA	NA	NA	NA	NA	NA	NA	NA	NA	NA
Visium	Inhib~Sp09D09	carrier	chr6	2832332	2841959	9628	-	HAVANA	gene	ENSG00000021355	13	SERPINB1	protein_coding	-0.8389884389605295	2.1047843803979607	-2.972614516354649	0.005326244054079809	0.35334062425352214	-2.497475339850731	NA	NA	NA	NA	NA	NA	NA	NA	NA	NA	NA	NA
Visium	Inhib~Sp09D09	carrier	chr3	138434586	138481686	47101	+	HAVANA	gene	ENSG00000158220	14	ESYT3	protein_coding	-0.8111280561467223	2.162591739634776	-2.958215338528551	0.005528369877025279	0.35334062425352214	-2.5202418665696475	NA	NA	NA	NA	NA	NA	NA	NA	NA	NA	NA	NA
Visium	Inhib~Sp09D09	carrier	chr19	45506579	45526983	20405	+	HAVANA	gene	ENSG00000125753	14	VASP	protein_coding	0.7820989170320132	2.326199834650299	2.956792238277316	0.005548733791530553	0.35334062425352214	-2.537347255763647	NA	NA	NA	NA	NA	NA	NA	NA	NA	NA	NA	NA
Visium	Inhib~Sp09D09	carrier	chr20	44751808	44810338	58531	-	HAVANA	gene	ENSG00000101098	12	RIMS4	protein_coding	0.4262568117177321	5.1709453152556435	2.9471502296609984	0.00568857720393312	0.35451736832851427	-2.1982886593362756	NA	NA	NA	NA	NA	NA	NA	NA	NA	NA	NA	NA
Visium	Inhib~Sp09D09	carrier	chr16	67170154	67175735	5582	+	HAVANA	gene	ENSG00000140939	14	NOL3	protein_coding	-0.37180383993092425	4.5999022853801685	-2.94174865660204	0.005768361518943756	0.35451736832851427	-2.2060939062320823	NA	NA	NA	NA	NA	NA	NA	NA	NA	NA	NA	NA
Visium	Inhib~Sp09D09	carrier	chr17	15999784	16045015	45232	+	HAVANA	gene	ENSG00000011295	16	TTC19	protein_coding	-0.27353469980244816	5.882859804195567	-2.9438742239039337	0.005736840895813676	0.35451736832851427	-2.235651390584428	NA	NA	NA	NA	NA	NA	NA	NA	NA	NA	NA	NA
Visium	Inhib~Sp09D09	carrier	chr3	42257825	42266185	8361	-	HAVANA	gene	ENSG00000187094	12	CCK	protein_coding	0.3624133764234063	10.316501960053133	2.943082318587928	0.005748565295257925	0.35451736832851427	-2.4036592606592544	NA	NA	NA	NA	NA	NA	NA	NA	NA	NA	NA	NA
Visium	Inhib~Sp09D09	carrier	chr19	1609290	1652615	43326	-	HAVANA	gene	ENSG00000071564	16	TCF3	protein_coding	0.588414029324912	2.982534982121823	2.950972971965699	0.005632741698286126	0.35451736832851427	-2.408669934091011	NA	NA	NA	NA	NA	NA	NA	NA	NA	NA	NA	NA
Visium	Inhib~Sp09D09	carrier	chr17	68867289	68955392	88104	-	HAVANA	gene	ENSG00000141338	14	ABCA8	protein_coding	-0.7710200346859358	2.1635259752354212	-2.951733656207101	0.005621692730449702	0.35451736832851427	-2.5457473589278394	NA	NA	NA	NA	NA	NA	NA	NA	NA	NA	NA	NA
Visium	Inhib~Sp09D09	carrier	chr9	136850943	136860799	9857	+	HAVANA	gene	ENSG00000177943	14	MAMDC4	protein_coding	0.8819193173192315	1.9188183709142186	2.948635020616133	0.005666828576039631	0.35451736832851427	-2.785578322517094	NA	NA	NA	NA	NA	NA	NA	NA	NA	NA	NA	NA
Visium	Inhib~Sp09D09	carrier	chr2	216217045	216220192	3148	+	HAVANA	gene	ENSG00000260804	3	LINC01963	lncRNA	0.34938828973599234	5.147401421062478	2.9361622942822128	0.0058519815407211415	0.3568984593871266	-2.22115547709213	NA	NA	NA	NA	NA	NA	NA	NA	NA	NA	NA	NA
Visium	Inhib~Sp09D09	carrier	chr6	138403531	138422197	18667	+	HAVANA	gene	ENSG00000051620	11	HEBP2	protein_coding	-0.4932924166967827	4.3393500443375945	-2.9305152680560798	0.005937667019301859	0.3568984593871266	-2.2326356183054643	NA	NA	NA	NA	NA	NA	NA	NA	NA	NA	NA	NA
Visium	Inhib~Sp09D09	carrier	chr18	79964582	79970822	6241	+	HAVANA	gene	ENSG00000226742	4	HSBP1L1	protein_coding	-0.4524684219407651	4.380720051165678	-2.918112603839036	0.006130015987549613	0.3568984593871266	-2.258338487384083	NA	NA	NA	NA	NA	NA	NA	NA	NA	NA	NA	NA
Visium	Inhib~Sp09D09	carrier	chr4	24517441	24584554	67114	-	HAVANA	gene	ENSG00000109606	13	DHX15	protein_coding	-0.26798298720742775	5.456481170961442	-2.9225365455940597	0.006060744528508494	0.3568984593871266	-2.2656748947879026	NA	NA	NA	NA	NA	NA	NA	NA	NA	NA	NA	NA
Visium	Inhib~Sp09D09	carrier	chr12	57010000	57028883	18884	-	HAVANA	gene	ENSG00000166863	12	TAC3	protein_coding	-0.6979593475794692	5.115836683470734	-2.917202292633319	0.0061443618837776085	0.3568984593871266	-2.269294733632064	NA	NA	NA	NA	NA	NA	NA	NA	NA	NA	NA	NA
Visium	Inhib~Sp09D09	carrier	chr9	112040785	112175408	134624	-	HAVANA	gene	ENSG00000106868	16	SUSD1	protein_coding	-0.47789415857545037	3.705297381939414	-2.925005552072854	0.0060224045123969455	0.3568984593871266	-2.282559516981762	NA	NA	NA	NA	NA	NA	NA	NA	NA	NA	NA	NA
Visium	Inhib~Sp09D09	carrier	chr16	4331549	4355607	24059	-	HAVANA	gene	ENSG00000217930	8	PAM16	protein_coding	-0.363286377612448	5.862239129727833	-2.917459795568775	0.006140300614243947	0.3568984593871266	-2.29284593897081	NA	NA	NA	NA	NA	NA	NA	NA	NA	NA	NA	NA
Visium	Inhib~Sp09D09	carrier	chr3	15206152	15252916	46765	+	HAVANA	gene	ENSG00000131375	10	CAPN7	protein_coding	-0.5113148932509648	3.6138730555111906	-2.9171739336732116	0.006144809308148629	0.3568984593871266	-2.302677058044311	NA	NA	NA	NA	NA	NA	NA	NA	NA	NA	NA	NA
Visium	Inhib~Sp09D09	carrier	chr14	64704102	64750249	46148	+	HAVANA	gene	ENSG00000126822	17	PLEKHG3	protein_coding	-0.5186742538045481	3.6605636614831596	-2.916509241389653	0.00615530504566412	0.3568984593871266	-2.304512830960477	NA	NA	NA	NA	NA	NA	NA	NA	NA	NA	NA	NA
Visium	Inhib~Sp09D09	carrier	chr11	747415	765012	17598	+	HAVANA	gene	ENSG00000177156	11	TALDO1	protein_coding	-0.24661424958499545	6.218475527560615	-2.9158426080858852	0.0061658483432527845	0.3568984593871266	-2.3133008851586316	NA	NA	NA	NA	NA	NA	NA	NA	NA	NA	NA	NA
Visium	Inhib~Sp09D09	carrier	chr17	59209400	59215247	5848	+	HAVANA	gene	ENSG00000167447	12	SMG8	protein_coding	-0.5108840195653708	3.4746236915695836	-2.9188402783677088	0.00611857095719232	0.3568984593871266	-2.3185358963328304	NA	NA	NA	NA	NA	NA	NA	NA	NA	NA	NA	NA
Visium	Inhib~Sp09D09	carrier	chr17	44308413	44318670	10258	+	HAVANA	gene	ENSG00000108309	14	RUNDC3A	protein_coding	0.2611845733651359	8.256869514976817	2.9242659887639477	0.0060338648610472195	0.3568984593871266	-2.3800661030378536	NA	NA	NA	NA	NA	NA	NA	NA	NA	NA	NA	NA
Visium	Inhib~Sp09D09	carrier	chr11	66362521	66372214	9694	-	HAVANA	gene	ENSG00000174669	12	SLC29A2	protein_coding	0.779828356278518	2.2087801670994995	2.915466661902338	0.0061718016872479055	0.3568984593871266	-2.7098778277395197	NA	NA	NA	NA	NA	NA	NA	NA	NA	NA	NA	NA
Visium	Inhib~Sp09D09	carrier	chr2	10783391	10837977	54587	-	HAVANA	gene	ENSG00000143870	12	PDIA6	protein_coding	-0.3146568135661383	6.062067852545786	-2.9113168270978416	0.006237876606460302	0.3590871773184976	-2.317165626673366	NA	NA	NA	NA	NA	NA	NA	NA	NA	NA	NA	NA
Visium	Inhib~Sp09D09	carrier	chr9	20341669	20622518	280850	-	HAVANA	gene	ENSG00000171843	16	MLLT3	protein_coding	0.39060197491126525	4.536977033628203	2.902115957935988	0.006386751912785217	0.35971782336512154	-2.2911753959865173	NA	NA	NA	NA	NA	NA	NA	NA	NA	NA	NA	NA
Visium	Inhib~Sp09D09	carrier	chr12	77324641	78213010	888370	+	HAVANA	gene	ENSG00000067798	16	NAV3	protein_coding	0.37801270723754143	5.195825304128808	2.9019047541192005	0.006390208149702678	0.35971782336512154	-2.2923768001285802	NA	NA	NA	NA	NA	NA	NA	NA	NA	NA	NA	NA
Visium	Inhib~Sp09D09	carrier	chr17	64147227	64263301	116075	-	HAVANA	gene	ENSG00000136478	7	TEX2	protein_coding	-0.29604877446739986	5.350109515203806	-2.9034184395690965	0.006365476243918254	0.35971782336512154	-2.302863363806377	NA	NA	NA	NA	NA	NA	NA	NA	NA	NA	NA	NA
Visium	Inhib~Sp09D09	carrier	chr14	34709113	34714823	5711	-	HAVANA	gene	ENSG00000165410	15	CFL2	protein_coding	-0.3715725247955364	5.679063340760875	-2.9025733808591374	0.006379272446432558	0.35971782336512154	-2.3210642090463716	NA	NA	NA	NA	NA	NA	NA	NA	NA	NA	NA	NA
Visium	Inhib~Sp09D09	carrier	chr7	35715032	35734924	19893	+	HAVANA	gene	ENSG00000227544	10	AC018647.1	lncRNA	-0.764924940411335	3.3669462173323974	-2.902471715233806	0.006380934102221014	0.35971782336512154	-2.3457345613530625	NA	NA	NA	NA	NA	NA	NA	NA	NA	NA	NA	NA
Visium	Inhib~Sp09D09	carrier	chr1	29236516	29326813	90298	+	HAVANA	gene	ENSG00000060656	20	PTPRU	protein_coding	0.5110547915673918	3.8538659568126827	2.8963822524797216	0.006481206367725728	0.3616399447816084	-2.3462500944654376	NA	NA	NA	NA	NA	NA	NA	NA	NA	NA	NA	NA
Visium	Inhib~Sp09D09	carrier	chr3	138347648	138405534	57887	+	HAVANA	gene	ENSG00000158186	13	MRAS	protein_coding	0.3026214784453374	6.379043858916688	2.897333919934849	0.006465438839023225	0.3616399447816084	-2.354342793918754	NA	NA	NA	NA	NA	NA	NA	NA	NA	NA	NA	NA
Visium	Inhib~Sp09D09	carrier	chr13	25301556	25349800	48245	+	HAVANA	gene	ENSG00000139496	16	NUP58	protein_coding	0.31266972014351957	4.928351885503332	2.894429666014395	0.006513670459497889	0.36186426019970364	-2.305548451775067	NA	NA	NA	NA	NA	NA	NA	NA	NA	NA	NA	NA
Visium	Inhib~Sp09D09	carrier	chr16	71845996	71931199	85204	+	HAVANA	gene	ENSG00000182149	21	IST1	protein_coding	-0.29319085437682535	5.790885417009451	-2.8914880959360794	0.006562865738679676	0.36301207794557755	-2.348936116221119	NA	NA	NA	NA	NA	NA	NA	NA	NA	NA	NA	NA
Visium	Inhib~Sp09D09	carrier	chr17	34980512	35009743	29232	+	HAVANA	gene	ENSG00000005156	12	LIG3	protein_coding	0.48678569086645096	3.660863543330279	2.886444688809874	0.006648024376248429	0.363013519352357	-2.377853447028945	NA	NA	NA	NA	NA	NA	NA	NA	NA	NA	NA	NA
Visium	Inhib~Sp09D09	carrier	chr3	37988059	38007188	19130	+	HAVANA	gene	ENSG00000136059	14	VILL	protein_coding	0.5912976951409799	3.3241183848550833	2.888966363040061	0.006605316839471731	0.363013519352357	-2.402721452845375	NA	NA	NA	NA	NA	NA	NA	NA	NA	NA	NA	NA
Visium	Inhib~Sp09D09	carrier	chr17	80466834	80477843	11010	-	HAVANA	gene	ENSG00000171246	6	NPTX1	protein_coding	0.5574482899404245	8.098267362766881	2.8851879777272584	0.006669404819094618	0.363013519352357	-2.4442115648131684	NA	NA	NA	NA	NA	NA	NA	NA	NA	NA	NA	NA
Visium	Inhib~Sp09D09	carrier	chr2	85354394	85391752	37359	+	HAVANA	gene	ENSG00000115459	18	ELMOD3	protein_coding	0.5890162896737747	3.004754799451667	2.884740750439331	0.0066770290464118484	0.363013519352357	-2.4698353756795397	NA	NA	NA	NA	NA	NA	NA	NA	NA	NA	NA	NA
Visium	Inhib~Sp09D09	carrier	chr1	36224432	36305357	80926	+	HAVANA	gene	ENSG00000054118	15	THRAP3	protein_coding	0.3189689350228311	5.437484870512208	2.8762423682047897	0.006823469692669286	0.36783127724635023	-2.3547265230487344	NA	NA	NA	NA	NA	NA	NA	NA	NA	NA	NA	NA
Visium	Inhib~Sp09D09	carrier	chr16	14708944	14726338	17395	+	HAVANA	gene	ENSG00000224712	12	NPIPA3	protein_coding	-1.2984010304102485	0.46025364596386803	-2.87759623911486	0.006799940479670812	0.36783127724635023	-3.2652854079368145	NA	NA	NA	NA	NA	NA	NA	NA	NA	NA	NA	NA
Visium	Inhib~Sp09D09	carrier	chr1	165631213	165661796	30584	+	HAVANA	gene	ENSG00000143198	13	MGST3	protein_coding	-0.29357507803118654	8.664545800198306	-2.871249352197663	0.006910905627811939	0.36941403948329193	-2.5164141573895784	NA	NA	NA	NA	NA	NA	NA	NA	NA	NA	NA	NA
Visium	Inhib~Sp09D09	carrier	chr10	103389041	103396492	7452	-	HAVANA	gene	ENSG00000173915	16	ATP5MD	protein_coding	-0.3080245321391688	9.396266085889243	-2.871828810593258	0.006900704769544924	0.36941403948329193	-2.5390941504279647	NA	NA	NA	NA	NA	NA	NA	NA	NA	NA	NA	NA
Visium	Inhib~Sp09D09	carrier	chr11	94962620	94973586	10967	-	HAVANA	gene	ENSG00000150316	12	CWC15	protein_coding	-0.32207770330697194	6.061740798195808	-2.869000856964141	0.006950622354466963	0.36998250039133346	-2.4045176521367795	NA	NA	NA	NA	NA	NA	NA	NA	NA	NA	NA	NA
Visium	Inhib~Sp09D09	carrier	chr4	20728606	21948772	1220167	-	HAVANA	gene	ENSG00000185774	16	KCNIP4	protein_coding	0.38050180399357814	5.790085115415591	2.864151817438702	0.007037003260128964	0.3730198144806695	-2.3951849587963525	NA	NA	NA	NA	NA	NA	NA	NA	NA	NA	NA	NA
Visium	Inhib~Sp09D09	carrier	chr2	88170295	88186636	16342	+	HAVANA	gene	ENSG00000144115	16	THNSL2	protein_coding	0.7131279750165547	3.2422620454463096	2.8609686054891936	0.0070942546776050905	0.37449422410162636	-2.4863749529236863	NA	NA	NA	NA	NA	NA	NA	NA	NA	NA	NA	NA
Visium	Inhib~Sp09D09	carrier	chr4	133149294	133208606	59313	+	HAVANA	gene	ENSG00000138650	9	PCDH10	protein_coding	-0.23181598291101801	6.547918273680002	-2.858552254299864	0.007138004694441858	0.3752466765400385	-2.457158719335666	NA	NA	NA	NA	NA	NA	NA	NA	NA	NA	NA	NA
Visium	Inhib~Sp09D09	carrier	chr14	69854131	70032366	178236	+	HAVANA	gene	ENSG00000198732	10	SMOC1	protein_coding	0.4470061107778309	4.5027117938041314	2.854242859335986	0.007216657467517334	0.3762717881219489	-2.3869661074421566	NA	NA	NA	NA	NA	NA	NA	NA	NA	NA	NA	NA
Visium	Inhib~Sp09D09	carrier	chr17	74776483	74839779	63297	+	HAVANA	gene	ENSG00000109066	13	TMEM104	protein_coding	0.7368752142537407	2.1718767695863774	2.854265332166049	0.007216245209094764	0.3762717881219489	-2.7423959983513346	NA	NA	NA	NA	NA	NA	NA	NA	NA	NA	NA	NA
Visium	Inhib~Sp09D09	carrier	chr16	692498	705808	13311	-	HAVANA	gene	ENSG00000127585	12	FBXL16	protein_coding	0.29097276379374204	8.663683047333231	2.85153898036723	0.007266420669449155	0.3773200153336006	-2.5543061719774833	NA	NA	NA	NA	NA	NA	NA	NA	NA	NA	NA	NA
Visium	Inhib~Sp09D09	carrier	chr17	42758447	42763041	4595	+	HAVANA	gene	ENSG00000131477	11	RAMP2	protein_coding	-0.437360817991568	4.119026476781236	-2.8487527239620136	0.007318035855706662	0.37845549657032584	-2.401493111448249	NA	NA	NA	NA	NA	NA	NA	NA	NA	NA	NA	NA
Visium	Inhib~Sp09D09	carrier	chr4	3503612	3532446	28835	-	HAVANA	gene	ENSG00000163956	13	LRPAP1	protein_coding	-0.2392069525446523	7.22524365354755	-2.8441726797251645	0.007403627009067652	0.3793505597562269	-2.514537680656527	NA	NA	NA	NA	NA	NA	NA	NA	NA	NA	NA	NA
Visium	Inhib~Sp09D09	carrier	chr13	48232612	48270357	37746	+	HAVANA	gene	ENSG00000136156	15	ITM2B	protein_coding	-0.2609431833017526	9.797023836511071	-2.8430474105708807	0.007424798724988248	0.3793505597562269	-2.622040024030215	NA	NA	NA	NA	NA	NA	NA	NA	NA	NA	NA	NA
Visium	Inhib~Sp09D09	carrier	chr9	129738331	129753042	14712	-	HAVANA	gene	ENSG00000148344	11	PTGES	protein_coding	1.0138930209044013	1.693285783962158	2.8443543080728975	0.007400215006502896	0.3793505597562269	-2.970462567214229	NA	NA	NA	NA	NA	NA	NA	NA	NA	NA	NA	NA
Visium	Inhib~Sp09D09	carrier	chr8	38901235	38973912	72678	+	HAVANA	gene	ENSG00000169499	15	PLEKHA2	protein_coding	0.4891236097717111	5.001867847150313	2.833895305792418	0.007599109288911353	0.38033413166090563	-2.429307514439484	NA	NA	NA	NA	NA	NA	NA	NA	NA	NA	NA	NA
Visium	Inhib~Sp09D09	carrier	chr11	64784918	64803241	18324	-	HAVANA	gene	ENSG00000168067	12	MAP4K2	protein_coding	-0.33778868024812936	4.437083827097093	-2.831648683901712	0.0076424795154453095	0.38033413166090563	-2.4314184353691566	NA	NA	NA	NA	NA	NA	NA	NA	NA	NA	NA	NA
Visium	Inhib~Sp09D09	carrier	chr5	159865080	159973012	107933	+	HAVANA	gene	ENSG00000170214	5	ADRA1B	protein_coding	0.6327795858765168	4.246229860926847	2.8295493309666635	0.007683215833740979	0.38033413166090563	-2.448337162807843	NA	NA	NA	NA	NA	NA	NA	NA	NA	NA	NA	NA
Visium	Inhib~Sp09D09	carrier	chr6	33419661	33453689	34029	+	HAVANA	gene	ENSG00000197283	17	SYNGAP1	protein_coding	0.35104281993433606	5.947212493927226	2.830852902593471	0.0076578972132794534	0.38033413166090563	-2.4799316648387397	NA	NA	NA	NA	NA	NA	NA	NA	NA	NA	NA	NA
Visium	Inhib~Sp09D09	carrier	chr11	74012714	74171210	158497	-	HAVANA	gene	ENSG00000168014	16	C2CD3	protein_coding	-0.4480784800846165	3.1469702279343816	-2.8401915177234676	0.007478786348493455	0.38033413166090563	-2.5201627288458686	NA	NA	NA	NA	NA	NA	NA	NA	NA	NA	NA	NA
Visium	Inhib~Sp09D09	carrier	chr15	88494440	88546675	52236	-	HAVANA	gene	ENSG00000140543	14	DET1	protein_coding	-0.6943564234972655	2.3238008556402505	-2.8385171097353825	0.0075106097844507376	0.38033413166090563	-2.676289504583454	NA	NA	NA	NA	NA	NA	NA	NA	NA	NA	NA	NA
Visium	Inhib~Sp09D09	carrier	chr22	31064105	31104757	40653	+	HAVANA	gene	ENSG00000183963	18	SMTN	protein_coding	0.6166879260815195	2.2985180370988827	2.8341590080782986	0.007594033730170126	0.38033413166090563	-2.73485121602243	NA	NA	NA	NA	NA	NA	NA	NA	NA	NA	NA	NA
Visium	Inhib~Sp09D09	carrier	chr10	68698500	68700794	2295	+	HAVANA	gene	ENSG00000260400	1	AL513534.2	lncRNA	-0.9481111936212707	1.1726707391852333	-2.832933670893391	0.007617645057676126	0.38033413166090563	-3.040375897712056	NA	NA	NA	NA	NA	NA	NA	NA	NA	NA	NA	NA
Visium	Inhib~Sp09D09	carrier	chr3	129555175	129606818	51644	-	HAVANA	gene	ENSG00000004399	12	PLXND1	protein_coding	0.47777113584095376	4.6333355933874945	2.8255994088008536	0.007760411797991705	0.38144984985387	-2.443611252108581	NA	NA	NA	NA	NA	NA	NA	NA	NA	NA	NA	NA
Visium	Inhib~Sp09D09	carrier	chr8	109963636	109975771	12136	-	HAVANA	gene	ENSG00000164794	9	KCNV1	protein_coding	0.49179032840213166	5.136040151368846	2.825123468009469	0.007769762208972623	0.38144984985387	-2.4516107334256994	NA	NA	NA	NA	NA	NA	NA	NA	NA	NA	NA	NA
Visium	Inhib~Sp09D09	carrier	chr17	55719627	55732121	12495	-	HAVANA	gene	ENSG00000166292	12	TMEM100	protein_coding	0.6600847952671893	2.810529810541659	2.8238057561537957	0.007795705153435482	0.38144984985387	-2.644125805063296	NA	NA	NA	NA	NA	NA	NA	NA	NA	NA	NA	NA
Visium	Inhib~Sp09D09	carrier	chr11	117427772	117817525	389754	-	HAVANA	gene	ENSG00000177103	15	DSCAML1	protein_coding	-0.37740806543897376	3.9697273125342227	-2.821221220824753	0.007846824419289	0.38248007763292974	-2.461644954255448	NA	NA	NA	NA	NA	NA	NA	NA	NA	NA	NA	NA
Visium	Inhib~Sp09D09	carrier	chr1	111680630	111755824	75195	-	HAVANA	gene	ENSG00000197852	12	INKA2	protein_coding	0.4120456942740991	4.698417850409715	2.8163866221774456	0.007943289390181943	0.38412986932260507	-2.462545882746853	NA	NA	NA	NA	NA	NA	NA	NA	NA	NA	NA	NA
Visium	Inhib~Sp09D09	carrier	chr11	22338381	22379503	41123	+	HAVANA	gene	ENSG00000091664	9	SLC17A6	protein_coding	0.5127872844919463	4.56611093731348	2.8156118251756963	0.007958851563340936	0.38412986932260507	-2.4637385578877105	NA	NA	NA	NA	NA	NA	NA	NA	NA	NA	NA	NA
Visium	Inhib~Sp09D09	carrier	chr6	149218641	149411613	192973	+	HAVANA	gene	ENSG00000055208	19	TAB2	protein_coding	-0.3224876286551819	4.621465732362056	-2.8134983070269075	0.008001447521654641	0.38412986932260507	-2.4694076283699147	NA	NA	NA	NA	NA	NA	NA	NA	NA	NA	NA	NA
Visium	Inhib~Sp09D09	carrier	chr4	7965310	8158832	193523	-	HAVANA	gene	ENSG00000163995	20	ABLIM2	protein_coding	0.3457802273683299	5.144273784546786	2.8143378930767873	0.007984501030292869	0.38412986932260507	-2.4738725347977444	NA	NA	NA	NA	NA	NA	NA	NA	NA	NA	NA	NA
Visium	Inhib~Sp09D09	carrier	chr12	6199715	6238271	38557	+	HAVANA	gene	ENSG00000010278	14	CD9	protein_coding	-0.6560247647009889	4.779932905324938	-2.80866832973981	0.008099591704996615	0.3857461496939607	-2.4853874329917067	NA	NA	NA	NA	NA	NA	NA	NA	NA	NA	NA	NA
Visium	Inhib~Sp09D09	carrier	chr19	43622368	43639850	17483	-	HAVANA	gene	ENSG00000105767	3	CADM4	protein_coding	-0.22823836343749093	6.54740595926117	-2.8073742080536115	0.008126078298850925	0.3857461496939607	-2.575490877043262	NA	NA	NA	NA	NA	NA	NA	NA	NA	NA	NA	NA
Visium	Inhib~Sp09D09	carrier	chr15	34225013	34230156	5144	+	HAVANA	gene	ENSG00000128463	13	EMC4	protein_coding	-0.2701205406190845	6.865244432358465	-2.80927199082199	0.008087264254807224	0.3857461496939607	-2.5761390955912176	NA	NA	NA	NA	NA	NA	NA	NA	NA	NA	NA	NA
Visium	Inhib~Sp09D09	carrier	chr12	119685791	119877320	191530	-	HAVANA	gene	ENSG00000122966	16	CIT	protein_coding	0.34323225548490877	6.020403376329794	2.805116535865875	0.00817247942637763	0.38650118389007254	-2.536118911063712	NA	NA	NA	NA	NA	NA	NA	NA	NA	NA	NA	NA
Visium	Inhib~Sp09D09	carrier	chr16	81053497	81077267	23771	-	HAVANA	gene	ENSG00000166455	13	C16orf46	protein_coding	-0.589720793415677	2.9552768923437984	-2.8029383751321184	0.00821748071541993	0.38650118389007254	-2.6038558704040713	NA	NA	NA	NA	NA	NA	NA	NA	NA	NA	NA	NA
Visium	Inhib~Sp09D09	carrier	chr14	51826195	51979342	153148	+	HAVANA	gene	ENSG00000186469	8	GNG2	protein_coding	0.28638874380194945	7.411995696569502	2.8021837477435327	0.008233125360337185	0.38650118389007254	-2.6160012907061563	NA	NA	NA	NA	NA	NA	NA	NA	NA	NA	NA	NA
Visium	Inhib~Sp09D09	carrier	chr3	100260992	100325251	64260	+	HAVANA	gene	ENSG00000036054	13	TBC1D23	protein_coding	-0.3484552372882539	4.4576679116643625	-2.7992965023655163	0.008293239640968035	0.3878918923249829	-2.496335966558438	NA	NA	NA	NA	NA	NA	NA	NA	NA	NA	NA	NA
Visium	Inhib~Sp09D09	carrier	chr22	41229510	41240931	11422	-	HAVANA	gene	ENSG00000100399	16	CHADL	protein_coding	-0.5361900830378115	3.7544789629474176	-2.7962585067565016	0.008356934723043916	0.38801796914804637	-2.5178872384402107	NA	NA	NA	NA	NA	NA	NA	NA	NA	NA	NA	NA
Visium	Inhib~Sp09D09	carrier	chr19	5784832	5791225	6394	-	HAVANA	gene	ENSG00000141994	16	DUS3L	protein_coding	-0.53054836278333	3.0515002158250444	-2.7964346364514467	0.00835322953108214	0.38801796914804637	-2.604877532633069	NA	NA	NA	NA	NA	NA	NA	NA	NA	NA	NA	NA
Visium	Inhib~Sp09D09	carrier	chr22	30396941	30425303	28363	+	HAVANA	gene	ENSG00000100003	18	SEC14L2	protein_coding	0.3425098534893727	4.858308635083354	2.788740152427569	0.008516533512756858	0.3911456294198294	-2.5207652121966118	NA	NA	NA	NA	NA	NA	NA	NA	NA	NA	NA	NA
Visium	Inhib~Sp09D09	carrier	chr15	64963022	64990310	27289	-	HAVANA	gene	ENSG00000090487	11	SPG21	protein_coding	-0.26999054829133984	5.031447216609301	-2.7913996135660324	0.008459756584847078	0.3911456294198294	-2.526036667936826	NA	NA	NA	NA	NA	NA	NA	NA	NA	NA	NA	NA
Visium	Inhib~Sp09D09	carrier	chr14	64535905	64546173	10269	+	HAVANA	gene	ENSG00000126803	9	HSPA2	protein_coding	-0.5871858794196925	5.025461345884068	-2.7897976010865277	0.008493915574387544	0.3911456294198294	-2.5359803252735653	NA	NA	NA	NA	NA	NA	NA	NA	NA	NA	NA	NA
Visium	Inhib~Sp09D09	carrier	chr19	5912339	5916211	3873	+	HAVANA	gene	ENSG00000105519	17	CAPS	protein_coding	-0.6065771613485091	2.551587095837081	-2.787069504005812	0.008552381783697318	0.3913791404755298	-2.720749157833378	NA	NA	NA	NA	NA	NA	NA	NA	NA	NA	NA	NA
Visium	Inhib~Sp09D09	carrier	chr2	238426742	238452250	25509	+	HAVANA	gene	ENSG00000065802	12	ASB1	protein_coding	0.39847268188931917	4.599035024832081	2.7806264984036013	0.008691955750478817	0.39246448063355516	-2.5335860057044552	NA	NA	NA	NA	NA	NA	NA	NA	NA	NA	NA	NA
Visium	Inhib~Sp09D09	carrier	chr4	54229280	54298245	68966	+	HAVANA	gene	ENSG00000134853	12	PDGFRA	protein_coding	0.5251307395287399	4.920579159745322	2.7823589562292534	0.008654218459246113	0.39246448063355516	-2.535609734166951	NA	NA	NA	NA	NA	NA	NA	NA	NA	NA	NA	NA
Visium	Inhib~Sp09D09	carrier	chr8	91070196	91087095	16900	+	HAVANA	gene	ENSG00000155100	11	OTUD6B	protein_coding	-0.3864147003601617	3.9580214608143813	-2.777018212866535	0.008771046258729218	0.39246448063355516	-2.549634393586176	NA	NA	NA	NA	NA	NA	NA	NA	NA	NA	NA	NA
Visium	Inhib~Sp09D09	carrier	chr19	17951293	18000080	48788	+	HAVANA	gene	ENSG00000105642	15	KCNN1	protein_coding	0.3567809874877228	5.470027566210704	2.7746692799732373	0.00882289274180135	0.39246448063355516	-2.573507053115213	NA	NA	NA	NA	NA	NA	NA	NA	NA	NA	NA	NA
Visium	Inhib~Sp09D09	carrier	chr15	75639085	75648706	9622	-	HAVANA	gene	ENSG00000177971	8	IMP3	protein_coding	-0.26626509782551677	5.927642490473763	-2.7788711589314516	0.008730347870724433	0.39246448063355516	-2.5924266873933814	NA	NA	NA	NA	NA	NA	NA	NA	NA	NA	NA	NA
Visium	Inhib~Sp09D09	carrier	chr10	3066333	3137718	71386	+	HAVANA	gene	ENSG00000067057	17	PFKP	protein_coding	-0.2679545669223917	7.298810992690034	-2.7786572023704146	0.00873503824000139	0.39246448063355516	-2.6632892323778514	NA	NA	NA	NA	NA	NA	NA	NA	NA	NA	NA	NA
Visium	Inhib~Sp09D09	carrier	chr6	112107931	112254939	147009	-	HAVANA	gene	ENSG00000112769	20	LAMA4	protein_coding	-0.5886771256375419	2.776827583373804	-2.7817734803902945	0.008666954475446919	0.39246448063355516	-2.6668237945363846	NA	NA	NA	NA	NA	NA	NA	NA	NA	NA	NA	NA
Visium	Inhib~Sp09D09	carrier	chr15	40039242	40076539	37298	+	HAVANA	gene	ENSG00000248508	8	SRP14-AS1	lncRNA	-0.6001704879345277	2.454403535048642	-2.7759002364615974	0.008795687119230408	0.39246448063355516	-2.7655678288880545	NA	NA	NA	NA	NA	NA	NA	NA	NA	NA	NA	NA
Visium	Inhib~Sp09D09	carrier	chr11	6259806	6272127	12322	+	HAVANA	gene	ENSG00000110148	10	CCKBR	protein_coding	0.4848505802380778	4.391925444227529	2.7707888701983547	0.008909168549558838	0.3925690532883078	-2.5541774965474557	NA	NA	NA	NA	NA	NA	NA	NA	NA	NA	NA	NA
Visium	Inhib~Sp09D09	carrier	chr5	176647387	176659054	11668	+	HAVANA	gene	ENSG00000048140	18	TSPAN17	protein_coding	0.4423247295772237	4.424418886695085	2.770582139124375	0.008913786924583273	0.3925690532883078	-2.5561554579187376	NA	NA	NA	NA	NA	NA	NA	NA	NA	NA	NA	NA
Visium	Inhib~Sp09D09	carrier	chr12	56158161	56163496	5336	+	HAVANA	gene	ENSG00000092841	18	MYL6	protein_coding	-0.2393277844797277	8.46690442994157	-2.7704018638070327	0.008917816098123012	0.3925690532883078	-2.7369459189942096	NA	NA	NA	NA	NA	NA	NA	NA	NA	NA	NA	NA
Visium	Inhib~Sp09D09	carrier	chr17	78187317	78207701	20385	+	HAVANA	gene	ENSG00000183077	15	AFMID	protein_coding	-0.3644235852225024	4.131221462010347	-2.762289309618858	0.009100898565278263	0.39325737732444155	-2.571890041324678	NA	NA	NA	NA	NA	NA	NA	NA	NA	NA	NA	NA
Visium	Inhib~Sp09D09	carrier	chr8	18055992	18084998	29007	-	HAVANA	gene	ENSG00000104763	19	ASAH1	protein_coding	-0.2459644937137493	6.842671278810492	-2.768023253070706	0.008971137443420709	0.39325737732444155	-2.663847648913204	NA	NA	NA	NA	NA	NA	NA	NA	NA	NA	NA	NA
Visium	Inhib~Sp09D09	carrier	chr5	73498408	73505635	7228	+	HAVANA	gene	ENSG00000145741	15	BTF3	protein_coding	-0.28002621096014346	7.11608337376325	-2.764165280420453	0.009058253543841235	0.39325737732444155	-2.6846186447912608	NA	NA	NA	NA	NA	NA	NA	NA	NA	NA	NA	NA
Visium	Inhib~Sp09D09	carrier	chr7	105876796	106036432	159637	+	HAVANA	gene	ENSG00000128536	16	CDHR3	protein_coding	0.7242633006636072	2.3636890610307453	2.7614989095002835	0.00911892204926193	0.39325737732444155	-2.827898316702578	NA	NA	NA	NA	NA	NA	NA	NA	NA	NA	NA	NA
Visium	Inhib~Sp09D09	carrier	chr15	50275392	50355408	80017	-	HAVANA	gene	ENSG00000104064	17	GABPB1	protein_coding	0.7665966180719201	2.1912050098690474	2.766495793369184	0.009005534959101977	0.39325737732444155	-2.842999936024003	NA	NA	NA	NA	NA	NA	NA	NA	NA	NA	NA	NA
Visium	Inhib~Sp09D09	carrier	chrX	108439844	108697545	257702	+	HAVANA	gene	ENSG00000188153	13	COL4A5	protein_coding	-1.0391829457733686	2.008687111013093	-2.762894123390495	0.009087129413779642	0.39325737732444155	-2.8539655475476	NA	NA	NA	NA	NA	NA	NA	NA	NA	NA	NA	NA
Visium	Inhib~Sp09D09	carrier	chr12	51061205	51083664	22460	-	HAVANA	gene	ENSG00000110925	7	CSRNP2	protein_coding	-0.33849273560648063	5.054375303425557	-2.7523954887231814	0.009328916743207539	0.3942939495252037	-2.6054153979647077	NA	NA	NA	NA	NA	NA	NA	NA	NA	NA	NA	NA
Visium	Inhib~Sp09D09	carrier	chr1	222668013	222713210	45198	-	HAVANA	gene	ENSG00000186063	13	AIDA	protein_coding	-0.2731424221724219	5.4421651346704785	-2.7529181917470917	0.00931673842727036	0.3942939495252037	-2.62841080051646	NA	NA	NA	NA	NA	NA	NA	NA	NA	NA	NA	NA
Visium	Inhib~Sp09D09	carrier	chr16	66932065	66934423	2359	-	HAVANA	gene	ENSG00000166595	12	CIAO2B	protein_coding	-0.27598622107370696	6.697034472613167	-2.755173449723824	0.009264363232003902	0.3942939495252037	-2.6864584309133597	NA	NA	NA	NA	NA	NA	NA	NA	NA	NA	NA	NA
Visium	Inhib~Sp09D09	carrier	chr18	34976928	35143470	166543	+	HAVANA	gene	ENSG00000166974	13	MAPRE2	protein_coding	0.20603250782039684	7.7636512232382815	2.7530179415531286	0.009314416065449976	0.3942939495252037	-2.7401971148907864	NA	NA	NA	NA	NA	NA	NA	NA	NA	NA	NA	NA
Visium	Inhib~Sp09D09	carrier	chr1	102876467	103108872	232406	-	HAVANA	gene	ENSG00000060718	22	COL11A1	protein_coding	0.7100629506169893	2.87368018424192	2.752427160496915	0.009328178409711443	0.3942939495252037	-2.7599950805659135	NA	NA	NA	NA	NA	NA	NA	NA	NA	NA	NA	NA
Visium	Inhib~Sp09D09	carrier	chr20	45091214	45101127	9914	-	HAVANA	gene	ENSG00000124134	9	KCNS1	protein_coding	0.9779434448828384	2.5092019774522836	2.7546199328362415	0.009277192446413991	0.3942939495252037	-2.7755399895900204	NA	NA	NA	NA	NA	NA	NA	NA	NA	NA	NA	NA
Visium	Inhib~Sp09D09	carrier	chr1	204617170	204685738	68569	-	HAVANA	gene	ENSG00000170382	12	LRRN2	protein_coding	-0.3071860384057734	5.249769065491718	-2.7473540079205776	0.009447139694902466	0.3979685801276463	-2.6270381103146474	NA	NA	NA	NA	NA	NA	NA	NA	NA	NA	NA	NA
Visium	Inhib~Sp09D09	carrier	chr1	46675159	46719114	43956	-	HAVANA	gene	ENSG00000159658	12	EFCAB14	protein_coding	-0.2877372110788192	5.704655648337663	-2.7444594748510416	0.009515645010138692	0.3995314713497836	-2.662683581554266	NA	NA	NA	NA	NA	NA	NA	NA	NA	NA	NA	NA
Visium	Inhib~Sp09D09	carrier	chr12	54948015	54984762	36748	-	HAVANA	gene	ENSG00000135426	16	TESPA1	protein_coding	0.7860867205880968	4.493927552704278	2.73188938389583	0.009818537250245904	0.40624254326715276	-2.6290659654355872	NA	NA	NA	NA	NA	NA	NA	NA	NA	NA	NA	NA
Visium	Inhib~Sp09D09	carrier	chr4	16501541	16898678	397138	-	HAVANA	gene	ENSG00000169744	13	LDB2	protein_coding	0.6024800466724187	5.3695424091679564	2.7277719485405405	0.00991968477533601	0.40624254326715276	-2.6593623242490767	NA	NA	NA	NA	NA	NA	NA	NA	NA	NA	NA	NA
Visium	Inhib~Sp09D09	carrier	chr2	42494569	42756947	262379	+	HAVANA	gene	ENSG00000057935	13	MTA3	protein_coding	0.3015040866141092	5.353462189009218	2.7250906851473107	0.009986071458337365	0.40624254326715276	-2.6718250468537326	NA	NA	NA	NA	NA	NA	NA	NA	NA	NA	NA	NA
Visium	Inhib~Sp09D09	carrier	chr17	58301228	58328795	27568	-	HAVANA	gene	ENSG00000005379	17	TSPOAP1	protein_coding	0.3004899387715243	5.698119629108921	2.7268141594181787	0.00994335191045383	0.40624254326715276	-2.6824974219254267	NA	NA	NA	NA	NA	NA	NA	NA	NA	NA	NA	NA
Visium	Inhib~Sp09D09	carrier	chr16	85169525	85676204	506680	+	HAVANA	gene	ENSG00000131149	19	GSE1	protein_coding	0.4479599605022069	4.011559818963461	2.7072354649962724	0.010438790641229139	0.40624254326715276	-2.685025401795733	NA	NA	NA	NA	NA	NA	NA	NA	NA	NA	NA	NA
Visium	Inhib~Sp09D09	carrier	chr11	61752642	61788518	35877	+	HAVANA	gene	ENSG00000124920	13	MYRF	protein_coding	-0.6985118779023294	4.245769750738845	-2.7023046857041457	0.010567126289366863	0.40624254326715276	-2.6871469906303016	NA	NA	NA	NA	NA	NA	NA	NA	NA	NA	NA	NA
Visium	Inhib~Sp09D09	carrier	chr15	42548828	42569994	21167	+	HAVANA	gene	ENSG00000137814	11	HAUS2	protein_coding	0.4692411818286166	3.7550712128188795	2.7099095686167334	0.010369796949515094	0.40624254326715276	-2.6927771625336656	NA	NA	NA	NA	NA	NA	NA	NA	NA	NA	NA	NA
Visium	Inhib~Sp09D09	carrier	chr20	49046246	49096960	50715	+	HAVANA	gene	ENSG00000124207	17	CSE1L	protein_coding	-0.24849256216940496	5.754734100730194	-2.7283642024939616	0.009905076280871802	0.40624254326715276	-2.6933312563879013	NA	NA	NA	NA	NA	NA	NA	NA	NA	NA	NA	NA
Visium	Inhib~Sp09D09	carrier	chr17	42810134	42833350	23217	-	HAVANA	gene	ENSG00000126581	13	BECN1	protein_coding	0.28126748434347215	5.704561019485135	2.721522974808134	0.010075046245192258	0.40624254326715276	-2.6933829768004798	NA	NA	NA	NA	NA	NA	NA	NA	NA	NA	NA	NA
Visium	Inhib~Sp09D09	carrier	chr4	155734448	155737062	2615	+	HAVANA	gene	ENSG00000260244	1	AC104083.1	lncRNA	0.5476416825275852	4.185802029447359	2.6992697436713198	0.01064684430859208	0.40624254326715276	-2.694616844997536	NA	NA	NA	NA	NA	NA	NA	NA	NA	NA	NA	NA
Visium	Inhib~Sp09D09	carrier	chr6	139028745	139043302	14558	+	HAVANA	gene	ENSG00000146386	8	ABRACL	protein_coding	-0.39702685749555267	4.366638085425164	-2.6978537924506028	0.010684227254654996	0.40624254326715276	-2.6951021837634026	NA	NA	NA	NA	NA	NA	NA	NA	NA	NA	NA	NA
Visium	Inhib~Sp09D09	carrier	chr1	204218853	204377665	158813	-	HAVANA	gene	ENSG00000143850	16	PLEKHA6	protein_coding	0.2945739361103037	5.239659065165535	2.7090250358783177	0.010392571510079357	0.40624254326715276	-2.7000939990732924	NA	NA	NA	NA	NA	NA	NA	NA	NA	NA	NA	NA
Visium	Inhib~Sp09D09	carrier	chr14	80197527	80387757	190231	-	HAVANA	gene	ENSG00000211448	12	DIO2	protein_coding	0.37107181399612	5.355046049348255	2.701075270070752	0.010599352065007747	0.40624254326715276	-2.719176918037357	NA	NA	NA	NA	NA	NA	NA	NA	NA	NA	NA	NA
Visium	Inhib~Sp09D09	carrier	chr1	107056674	107067636	10963	+	HAVANA	gene	ENSG00000198890	9	PRMT6	protein_coding	-0.4362439155921274	4.042703501851313	-2.6826304307517015	0.011093905634887588	0.40624254326715276	-2.7252174123334845	NA	NA	NA	NA	NA	NA	NA	NA	NA	NA	NA	NA
Visium	Inhib~Sp09D09	carrier	chr5	64165843	64372869	207027	+	HAVANA	gene	ENSG00000164197	12	RNF180	protein_coding	-0.456666760205948	3.607598077161072	-2.6909524489733836	0.010868180539703119	0.40624254326715276	-2.726003688373294	NA	NA	NA	NA	NA	NA	NA	NA	NA	NA	NA	NA
Visium	Inhib~Sp09D09	carrier	chr15	51341655	51408005	66351	+	HAVANA	gene	ENSG00000186417	14	GLDN	protein_coding	-0.5823838050963029	2.973744866933966	-2.7297517098116857	0.009870930370177182	0.40624254326715276	-2.7266446463607448	NA	NA	NA	NA	NA	NA	NA	NA	NA	NA	NA	NA
Visium	Inhib~Sp09D09	carrier	chr7	36389821	36453791	63971	+	HAVANA	gene	ENSG00000011426	11	ANLN	protein_coding	-0.6985883992696456	3.9993672190342764	-2.678516370595323	0.011207092331804903	0.40624254326715276	-2.7321206425085607	NA	NA	NA	NA	NA	NA	NA	NA	NA	NA	NA	NA
Visium	Inhib~Sp09D09	carrier	chr17	36948954	37056871	107918	+	HAVANA	gene	ENSG00000275700	5	AATF	protein_coding	-0.5602758392326028	3.533786422051674	-2.6882588076228804	0.010940772168432096	0.40624254326715276	-2.732399563043059	NA	NA	NA	NA	NA	NA	NA	NA	NA	NA	NA	NA
Visium	Inhib~Sp09D09	carrier	chr7	80742538	80922359	179822	-	HAVANA	gene	ENSG00000075223	14	SEMA3C	protein_coding	-0.9241192318071376	2.8485406920523473	-2.733476138406474	0.00977981411111746	0.40624254326715276	-2.7332352818763215	NA	NA	NA	NA	NA	NA	NA	NA	NA	NA	NA	NA
Visium	Inhib~Sp09D09	carrier	chr17	38705273	38729795	24523	+	HAVANA	gene	ENSG00000275023	5	MLLT6	protein_coding	0.35891293871583585	5.346200574467434	2.692888480524621	0.010816282017921633	0.40624254326715276	-2.733746597664363	NA	NA	NA	NA	NA	NA	NA	NA	NA	NA	NA	NA
Visium	Inhib~Sp09D09	carrier	chr11	82973133	83071923	98791	-	HAVANA	gene	ENSG00000137502	10	RAB30	protein_coding	-0.3124387593528881	5.07598872835538	-2.6918779195311364	0.010843343037066066	0.40624254326715276	-2.734515207972003	NA	NA	NA	NA	NA	NA	NA	NA	NA	NA	NA	NA
Visium	Inhib~Sp09D09	carrier	chr16	12659799	12803887	144089	-	HAVANA	gene	ENSG00000103381	12	CPPED1	protein_coding	-0.48663575918662927	3.2095934454294115	-2.703449996499991	0.010537186901698591	0.40624254326715276	-2.7354861247005755	NA	NA	NA	NA	NA	NA	NA	NA	NA	NA	NA	NA
Visium	Inhib~Sp09D09	carrier	chr1	151364304	151372707	8404	-	HAVANA	gene	ENSG00000143416	21	SELENBP1	protein_coding	0.4511485396756423	4.7237739978794675	2.6758051768177924	0.011282266935997817	0.40624254326715276	-2.7418916843003878	NA	NA	NA	NA	NA	NA	NA	NA	NA	NA	NA	NA
Visium	Inhib~Sp09D09	carrier	chr8	85463968	85481493	17526	+	HAVANA	gene	ENSG00000104267	10	CA2	protein_coding	-0.4154565454354753	5.657642737183652	-2.703333549658393	0.010540227321953814	0.40624254326715276	-2.7465977101923595	NA	NA	NA	NA	NA	NA	NA	NA	NA	NA	NA	NA
Visium	Inhib~Sp09D09	carrier	chr11	494512	507300	12789	-	HAVANA	gene	ENSG00000023191	17	RNH1	protein_coding	-0.32185601814798215	5.440707929499368	-2.6924197291798535	0.010828826546175034	0.40624254326715276	-2.7472729483796634	NA	NA	NA	NA	NA	NA	NA	NA	NA	NA	NA	NA
Visium	Inhib~Sp09D09	carrier	chr16	589357	629272	39916	+	HAVANA	gene	ENSG00000197562	10	RAB40C	protein_coding	0.40393521513767094	5.279199513161873	2.6794840685959156	0.011180373048650043	0.40624254326715276	-2.7588179205818295	NA	NA	NA	NA	NA	NA	NA	NA	NA	NA	NA	NA
Visium	Inhib~Sp09D09	carrier	chr17	78168558	78173527	4970	+	HAVANA	gene	ENSG00000108639	7	SYNGR2	protein_coding	-0.4396351047025997	3.662403494228875	-2.6684509570946457	0.011488538958714751	0.40624254326715276	-2.7590596754848726	NA	NA	NA	NA	NA	NA	NA	NA	NA	NA	NA	NA
Visium	Inhib~Sp09D09	carrier	chr5	113513694	113595285	81592	+	HAVANA	gene	ENSG00000047188	16	YTHDC2	protein_coding	0.4182941546421386	4.154913509035943	2.663130172480442	0.011639947768947643	0.40624254326715276	-2.7621302894480233	NA	NA	NA	NA	NA	NA	NA	NA	NA	NA	NA	NA
Visium	Inhib~Sp09D09	carrier	chr4	24998847	25030946	32100	-	HAVANA	gene	ENSG00000153012	12	LGI2	protein_coding	-0.45169611505933727	4.800373782732626	-2.668027554890841	0.011500520240234853	0.40624254326715276	-2.764671952217431	NA	NA	NA	NA	NA	NA	NA	NA	NA	NA	NA	NA
Visium	Inhib~Sp09D09	carrier	chr9	91213815	91361913	148099	-	HAVANA	gene	ENSG00000148090	11	AUH	protein_coding	-0.31116922035054584	5.008073287747618	-2.671848773167489	0.011392806452476749	0.40624254326715276	-2.7654652282931504	NA	NA	NA	NA	NA	NA	NA	NA	NA	NA	NA	NA
Visium	Inhib~Sp09D09	carrier	chr1	16562319	16613562	51244	-	HAVANA	gene	ENSG00000219481	10	NBPF1	protein_coding	-0.40866919793596623	3.6653290385479598	-2.6682551394547724	0.011494078698004633	0.40624254326715276	-2.7660079810142486	NA	NA	NA	NA	NA	NA	NA	NA	NA	NA	NA	NA
Visium	Inhib~Sp09D09	carrier	chr10	12349482	12835545	486064	+	HAVANA	gene	ENSG00000183049	12	CAMK1D	protein_coding	0.44813744230677965	6.280988994143719	2.696992215108521	0.010707033551841971	0.40624254326715276	-2.7665199411579056	NA	NA	NA	NA	NA	NA	NA	NA	NA	NA	NA	NA
Visium	Inhib~Sp09D09	carrier	chr2	130755435	130768134	12700	+	HAVANA	gene	ENSG00000178171	10	AMER3	protein_coding	0.5337247059326833	4.023309725851181	2.6616326888007564	0.011682892139277774	0.40624254326715276	-2.7689857742255573	NA	NA	NA	NA	NA	NA	NA	NA	NA	NA	NA	NA
Visium	Inhib~Sp09D09	carrier	chr10	106573663	107164534	590872	-	HAVANA	gene	ENSG00000108018	15	SORCS1	protein_coding	0.48603112554536043	3.816791362816522	2.6613091109198215	0.011692190847346455	0.40624254326715276	-2.7703027336837946	NA	NA	NA	NA	NA	NA	NA	NA	NA	NA	NA	NA
Visium	Inhib~Sp09D09	carrier	chrX	152988824	152994116	5293	-	HAVANA	gene	ENSG00000198883	12	PNMA5	protein_coding	0.6588945628250569	3.3498690451427557	2.691679007052177	0.010848676946544435	0.40624254326715276	-2.7709144566479247	NA	NA	NA	NA	NA	NA	NA	NA	NA	NA	NA	NA
Visium	Inhib~Sp09D09	carrier	chr21	33324429	33359864	35436	+	HAVANA	gene	ENSG00000142166	13	IFNAR1	protein_coding	0.3265285630454393	5.20105753372527	2.6697913946552756	0.011450683904554046	0.40624254326715276	-2.773721386574098	NA	NA	NA	NA	NA	NA	NA	NA	NA	NA	NA	NA
Visium	Inhib~Sp09D09	carrier	chr9	132891348	132946874	55527	-	HAVANA	gene	ENSG00000165699	14	TSC1	protein_coding	0.33223583236408816	4.6975193022703925	2.65818122579046	0.011782431092876924	0.40624254326715276	-2.775285582753033	NA	NA	NA	NA	NA	NA	NA	NA	NA	NA	NA	NA
Visium	Inhib~Sp09D09	carrier	chrX	47078355	47093314	14960	+	HAVANA	gene	ENSG00000130988	13	RGN	protein_coding	0.44307667296525355	3.764418976190231	2.662345073873512	0.011662444330949085	0.40624254326715276	-2.7781667969349355	NA	NA	NA	NA	NA	NA	NA	NA	NA	NA	NA	NA
Visium	Inhib~Sp09D09	carrier	chr4	1211448	1249953	38506	-	HAVANA	gene	ENSG00000159692	15	CTBP1	protein_coding	0.2168124897968262	7.251297255104738	2.7240913221394596	0.010010920591693206	0.40624254326715276	-2.7791884767631663	NA	NA	NA	NA	NA	NA	NA	NA	NA	NA	NA	NA
Visium	Inhib~Sp09D09	carrier	chr3	57227726	57278105	50380	+	HAVANA	gene	ENSG00000157500	12	APPL1	protein_coding	-0.30653774064582207	5.506235836672073	-2.68078759359411	0.011144474472351987	0.40624254326715276	-2.7798432900889596	NA	NA	NA	NA	NA	NA	NA	NA	NA	NA	NA	NA
Visium	Inhib~Sp09D09	carrier	chr17	50862223	50867978	5756	-	HAVANA	gene	ENSG00000141232	5	TOB1	protein_coding	0.3485305111682182	4.851407865082472	2.6570596371678823	0.011814945842544137	0.40624254326715276	-2.7832396368585655	NA	NA	NA	NA	NA	NA	NA	NA	NA	NA	NA	NA
Visium	Inhib~Sp09D09	carrier	chr17	1516931	1518096	1166	+	HAVANA	gene	ENSG00000236618	2	PITPNA-AS1	lncRNA	-0.5457683495295702	3.189417487906631	-2.6890571843585263	0.010919209779842643	0.40624254326715276	-2.7903563063028813	NA	NA	NA	NA	NA	NA	NA	NA	NA	NA	NA	NA
Visium	Inhib~Sp09D09	carrier	chr11	46677080	46700619	23540	-	HAVANA	gene	ENSG00000175220	12	ARHGAP1	protein_coding	0.2952442681047147	5.422104776320448	2.666823526224088	0.01153465465164965	0.40624254326715276	-2.795954706575312	NA	NA	NA	NA	NA	NA	NA	NA	NA	NA	NA	NA
Visium	Inhib~Sp09D09	carrier	chr17	76527586	76553578	25993	+	HAVANA	gene	ENSG00000214140	11	PRCD	protein_coding	-0.5310947066434081	2.8493843898000146	-2.69854465418868	0.010665972426643161	0.40624254326715276	-2.796638983948576	NA	NA	NA	NA	NA	NA	NA	NA	NA	NA	NA	NA
Visium	Inhib~Sp09D09	carrier	chr1	179293714	179358680	64967	+	HAVANA	gene	ENSG00000057252	13	SOAT1	protein_coding	-0.5094159335828166	3.276363746462188	-2.665481806132591	0.011572803108073798	0.40624254326715276	-2.801225319693096	NA	NA	NA	NA	NA	NA	NA	NA	NA	NA	NA	NA
Visium	Inhib~Sp09D09	carrier	chr17	44959693	44968303	8611	-	HAVANA	gene	ENSG00000131094	4	C1QL1	protein_coding	0.35789557656936966	6.26210092117972	2.6863414528411664	0.010992716992017306	0.40624254326715276	-2.8044542108425854	NA	NA	NA	NA	NA	NA	NA	NA	NA	NA	NA	NA
Visium	Inhib~Sp09D09	carrier	chr12	75275979	75390928	114950	-	HAVANA	gene	ENSG00000180881	19	CAPS2	protein_coding	0.5827878904210744	2.8982773141554024	2.7093075764199983	0.010385291738832096	0.40624254326715276	-2.8174798928093727	NA	NA	NA	NA	NA	NA	NA	NA	NA	NA	NA	NA
Visium	Inhib~Sp09D09	carrier	chr9	114402080	114505473	103394	-	HAVANA	gene	ENSG00000095397	14	WHRN	protein_coding	-0.6346220606503645	3.025212396008235	-2.6662889823168388	0.011549839100149357	0.40624254326715276	-2.821441752432935	NA	NA	NA	NA	NA	NA	NA	NA	NA	NA	NA	NA
Visium	Inhib~Sp09D09	carrier	chr18	57352557	57371731	19175	+	HAVANA	gene	ENSG00000177511	6	ST8SIA3	protein_coding	0.26820983475160487	6.749919613489871	2.6872890202050863	0.010967017068935945	0.40624254326715276	-2.8348647583939104	NA	NA	NA	NA	NA	NA	NA	NA	NA	NA	NA	NA
Visium	Inhib~Sp09D09	carrier	chr14	35044907	35113130	68224	+	HAVANA	gene	ENSG00000151327	12	FAM177A1	protein_coding	-0.28659308215405854	5.7853473158818085	-2.6570666452157843	0.01181474242243398	0.40624254326715276	-2.8430934518846867	NA	NA	NA	NA	NA	NA	NA	NA	NA	NA	NA	NA
Visium	Inhib~Sp09D09	carrier	chr17	7187169	7219841	32673	-	HAVANA	gene	ENSG00000132535	19	DLG4	protein_coding	0.33878162899089936	6.646235336774266	2.6768652517129627	0.011252818280940206	0.40624254326715276	-2.8465443391458933	NA	NA	NA	NA	NA	NA	NA	NA	NA	NA	NA	NA
Visium	Inhib~Sp09D09	carrier	chr13	24420931	24512778	91848	-	HAVANA	gene	ENSG00000102699	6	PARP4	protein_coding	-0.7140400263687112	2.436697703379005	-2.70423300896355	0.010516763615489437	0.40624254326715276	-2.8541447568705234	NA	NA	NA	NA	NA	NA	NA	NA	NA	NA	NA	NA
Visium	Inhib~Sp09D09	carrier	chr19	40319536	40348527	28992	-	HAVANA	gene	ENSG00000160392	13	C19orf47	protein_coding	-0.5764266058000163	2.5662490056002505	-2.682190296799528	0.01110596387843198	0.40624254326715276	-2.86150929079631	NA	NA	NA	NA	NA	NA	NA	NA	NA	NA	NA	NA
Visium	Inhib~Sp09D09	carrier	chr11	120336413	120489937	153525	+	HAVANA	gene	ENSG00000196914	9	ARHGEF12	protein_coding	0.28509750979952075	6.48083217100871	2.6631409360740723	0.0116396396234426	0.40624254326715276	-2.862614092390841	NA	NA	NA	NA	NA	NA	NA	NA	NA	NA	NA	NA
Visium	Inhib~Sp09D09	carrier	chr11	313506	315272	1767	+	HAVANA	gene	ENSG00000185885	16	IFITM1	protein_coding	-0.946979719164822	2.2997685880058207	-2.6952917596744803	0.010752177837825568	0.40624254326715276	-2.868403918843158	NA	NA	NA	NA	NA	NA	NA	NA	NA	NA	NA	NA
Visium	Inhib~Sp09D09	carrier	chr10	1022630	1045425	22796	+	HAVANA	gene	ENSG00000232656	8	IDI2-AS1	lncRNA	-0.5967011240533089	2.721869743287818	-2.660683647713874	0.01171018429717056	0.40624254326715276	-2.8791434977581813	NA	NA	NA	NA	NA	NA	NA	NA	NA	NA	NA	NA
Visium	Inhib~Sp09D09	carrier	chr11	644233	706715	62483	-	HAVANA	gene	ENSG00000177030	16	DEAF1	protein_coding	0.23301014388546148	6.87944695133324	2.6585777786155984	0.01177095488610824	0.40624254326715276	-2.894015753239772	NA	NA	NA	NA	NA	NA	NA	NA	NA	NA	NA	NA
Visium	Inhib~Sp09D09	carrier	chr4	56647988	56681899	33912	-	HAVANA	gene	ENSG00000171476	22	HOPX	protein_coding	0.41288623607947983	8.125682267770069	2.6866631324498758	0.010983986145588051	0.40624254326715276	-2.8944924597473194	NA	NA	NA	NA	NA	NA	NA	NA	NA	NA	NA	NA
Visium	Inhib~Sp09D09	carrier	chr19	16719976	16817963	97988	+	HAVANA	gene	ENSG00000188039	14	NWD1	protein_coding	0.6631692959969144	2.539399082493172	2.675375268072379	0.011294230040859174	0.40624254326715276	-2.9076571713890704	NA	NA	NA	NA	NA	NA	NA	NA	NA	NA	NA	NA
Visium	Inhib~Sp09D09	carrier	chr3	41194741	41260096	65356	+	HAVANA	gene	ENSG00000168036	18	CTNNB1	protein_coding	0.2036711026749778	7.540304158105978	2.664728971405706	0.011594259194137037	0.40624254326715276	-2.9209267935740204	NA	NA	NA	NA	NA	NA	NA	NA	NA	NA	NA	NA
Visium	Inhib~Sp09D09	carrier	chr20	51596514	51768390	171877	-	HAVANA	gene	ENSG00000054793	14	ATP9A	protein_coding	0.23223854012152767	8.0002762375755	2.674929065373748	0.011306658983139178	0.40624254326715276	-2.9214565780583097	NA	NA	NA	NA	NA	NA	NA	NA	NA	NA	NA	NA
Visium	Inhib~Sp09D09	carrier	chr8	89757806	89791064	33259	+	HAVANA	gene	ENSG00000104312	8	RIPK2	protein_coding	0.5973553249120731	2.630360684366848	2.675652302618003	0.011286519633169399	0.40624254326715276	-2.9471849074739294	NA	NA	NA	NA	NA	NA	NA	NA	NA	NA	NA	NA
Visium	Inhib~Sp09D09	carrier	chr19	18097793	18151692	53900	+	HAVANA	gene	ENSG00000099308	10	MAST3	protein_coding	0.32254659615014614	7.73345348830957	2.6574702983614946	0.011803031192638442	0.40624254326715276	-2.9473330660630395	NA	NA	NA	NA	NA	NA	NA	NA	NA	NA	NA	NA
Visium	Inhib~Sp09D09	carrier	chr7	22812628	22822852	10225	-	HAVANA	gene	ENSG00000196683	10	TOMM7	protein_coding	-0.22332446735379463	9.123329376592883	-2.663349713826084	0.01163366412344248	0.40624254326715276	-2.994005960943553	NA	NA	NA	NA	NA	NA	NA	NA	NA	NA	NA	NA
Visium	Inhib~Sp09D09	carrier	chr22	21001886	21010342	8457	+	HAVANA	gene	ENSG00000230513	2	THAP7-AS1	lncRNA	-0.9446271653783714	1.6672657548337493	-2.716648715841434	0.010197795521332478	0.40624254326715276	-3.0561374831093606	NA	NA	NA	NA	NA	NA	NA	NA	NA	NA	NA	NA
Visium	Inhib~Sp09D09	carrier	chr3	142815922	142889206	73285	-	HAVANA	gene	ENSG00000163710	9	PCOLCE2	protein_coding	-1.132900876369992	1.0113514811140063	-2.6915521119945867	0.0108520809538893	0.40624254326715276	-3.325766199890033	NA	NA	NA	NA	NA	NA	NA	NA	NA	NA	NA	NA
Visium	Inhib~Sp09D09	carrier	chr2	241808312	241812016	3705	-	HAVANA	gene	ENSG00000224272	2	AC131097.2	lncRNA	1.4083998661154529	1.1332054392550606	2.7097385557685865	0.010374196497567443	0.40624254326715276	-3.338250197985629	NA	NA	NA	NA	NA	NA	NA	NA	NA	NA	NA	NA
Visium	Inhib~Sp09D09	carrier	chr10	72096032	72217134	121103	-	HAVANA	gene	ENSG00000138303	18	ASCC1	protein_coding	-0.4674186727374692	3.949111365834148	-2.6461426250507736	0.012135792907081732	0.4088691840975808	-2.7955255423208443	NA	NA	NA	NA	NA	NA	NA	NA	NA	NA	NA	NA
Visium	Inhib~Sp09D09	carrier	chr5	73552190	73565667	13478	-	HAVANA	gene	ENSG00000164331	10	ANKRA2	protein_coding	-0.35963184725873876	3.8183183827324574	-2.643559951982349	0.01221286586984968	0.4088691840975808	-2.8046978040931005	NA	NA	NA	NA	NA	NA	NA	NA	NA	NA	NA	NA
Visium	Inhib~Sp09D09	carrier	chr1	101802574	101997030	194457	-	HAVANA	gene	ENSG00000118733	16	OLFM3	protein_coding	0.38581794075311526	4.845581152097887	2.6443018888183376	0.012190678561843703	0.4088691840975808	-2.809179242233825	NA	NA	NA	NA	NA	NA	NA	NA	NA	NA	NA	NA
Visium	Inhib~Sp09D09	carrier	chr6	110180141	110254275	74135	+	HAVANA	gene	ENSG00000168438	15	CDC40	protein_coding	0.31910603386037595	5.130205624740787	2.641422220192768	0.012277002698103747	0.4088691840975808	-2.8284775214116245	NA	NA	NA	NA	NA	NA	NA	NA	NA	NA	NA	NA
Visium	Inhib~Sp09D09	carrier	chr8	68330955	68819023	488069	+	HAVANA	gene	ENSG00000165084	16	C8orf34	protein_coding	-0.679254950877449	2.844646968726621	-2.651478923826016	0.01197796769703723	0.4088691840975808	-2.874553101194344	NA	NA	NA	NA	NA	NA	NA	NA	NA	NA	NA	NA
Visium	Inhib~Sp09D09	carrier	chr9	136006537	136095289	88753	-	HAVANA	gene	ENSG00000148411	8	NACC2	protein_coding	0.2659662614236882	6.019611554474735	2.6462647372718773	0.012132159950717208	0.4088691840975808	-2.87658583375983	NA	NA	NA	NA	NA	NA	NA	NA	NA	NA	NA	NA
Visium	Inhib~Sp09D09	carrier	chr7	2631986	2664802	32817	+	HAVANA	gene	ENSG00000136295	15	TTYH3	protein_coding	0.3177211160903517	6.11785662295033	2.6445707780388834	0.01218264674541278	0.4088691840975808	-2.887291425101486	NA	NA	NA	NA	NA	NA	NA	NA	NA	NA	NA	NA
Visium	Inhib~Sp09D09	carrier	chr10	70202835	70233911	31077	-	HAVANA	gene	ENSG00000180817	12	PPA1	protein_coding	-0.2326243463002644	7.570661933085912	-2.644111588993514	0.012196365842558345	0.4088691840975808	-2.9653585705971635	NA	NA	NA	NA	NA	NA	NA	NA	NA	NA	NA	NA
Visium	Inhib~Sp09D09	carrier	chrX	152637895	152657542	19648	+	HAVANA	gene	ENSG00000268089	3	GABRQ	protein_coding	-1.1735110580320756	2.4026151038964354	-2.6517508852446063	0.011969975280276372	0.4088691840975808	-2.9943821652034694	NA	NA	NA	NA	NA	NA	NA	NA	NA	NA	NA	NA
Visium	Inhib~Sp09D09	carrier	chr14	49570984	49599164	28181	-	HAVANA	gene	ENSG00000213741	10	RPS29	protein_coding	-0.2349966556835028	9.880426134965502	-2.6462583659454166	0.012132349478962634	0.4088691840975808	-3.0614423077444126	NA	NA	NA	NA	NA	NA	NA	NA	NA	NA	NA	NA
Visium	Inhib~Sp09D09	carrier	chr19	47778585	47784686	6102	+	HAVANA	gene	ENSG00000178980	15	SELENOW	protein_coding	-0.24170400854865992	9.994991281590586	-2.641643694184806	0.012270343548422115	0.4088691840975808	-3.0728063129138583	NA	NA	NA	NA	NA	NA	NA	NA	NA	NA	NA	NA
Visium	Inhib~Sp09D09	carrier	chr9	35772163	35790432	18270	+	HAVANA	gene	ENSG00000227388	3	AL133410.1	lncRNA	1.0052214589745379	2.087084942020188	2.644489060003951	0.012185087174589718	0.4088691840975808	-3.139553229715238	NA	NA	NA	NA	NA	NA	NA	NA	NA	NA	NA	NA
Visium	Inhib~Sp09D09	carrier	chr19	45091396	45148077	56682	+	HAVANA	gene	ENSG00000104866	11	PPP1R37	protein_coding	0.3314672289479934	5.1381141875863054	2.6382655061943114	0.012372280662497579	0.41026184600129484	-2.837534698974332	NA	NA	NA	NA	NA	NA	NA	NA	NA	NA	NA	NA
Visium	Inhib~Sp09D09	carrier	chr11	64305524	64316743	11220	+	HAVANA	gene	ENSG00000173153	14	ESRRA	protein_coding	-0.313238201213196	5.05799177308407	-2.6379013331224703	0.012383316213213112	0.41026184600129484	-2.840571499761582	NA	NA	NA	NA	NA	NA	NA	NA	NA	NA	NA	NA
Visium	Inhib~Sp09D09	carrier	chr10	87504875	87553461	48587	+	HAVANA	gene	ENSG00000107789	16	MINPP1	protein_coding	-0.4489715248017814	3.761579427500163	-2.6348414335363057	0.012476400327371339	0.41227211679173553	-2.820919991208471	NA	NA	NA	NA	NA	NA	NA	NA	NA	NA	NA	NA
Visium	Inhib~Sp09D09	carrier	chr3	196867856	196934714	66859	+	HAVANA	gene	ENSG00000119231	11	SENP5	protein_coding	0.29006817288882925	5.180881106512419	2.631676555638784	0.012573357587545212	0.4127699251628859	-2.854089743756228	NA	NA	NA	NA	NA	NA	NA	NA	NA	NA	NA	NA
Visium	Inhib~Sp09D09	carrier	chr22	37675636	37679802	4167	+	HAVANA	gene	ENSG00000100097	12	LGALS1	protein_coding	-0.2782230715863512	7.534436128563067	-2.633138972253755	0.012528469723802926	0.4127699251628859	-2.9953439643680073	NA	NA	NA	NA	NA	NA	NA	NA	NA	NA	NA	NA
Visium	Inhib~Sp09D09	carrier	chr6	151364115	151391559	27445	-	HAVANA	gene	ENSG00000181472	5	ZBTB2	protein_coding	0.7957510910441115	2.0099772808418934	2.6311745223944074	0.012588801364816831	0.4127699251628859	-3.1345077927602847	NA	NA	NA	NA	NA	NA	NA	NA	NA	NA	NA	NA
Visium	Inhib~Sp09D09	carrier	chr6	88139864	88166359	26496	-	HAVANA	gene	ENSG00000118432	12	CNR1	protein_coding	0.3402613998239552	7.851203897524404	2.6298934443733586	0.012628289897026522	0.41300026753206015	-3.001631544838418	NA	NA	NA	NA	NA	NA	NA	NA	NA	NA	NA	NA
Visium	Inhib~Sp09D09	carrier	chr8	12467693	12665588	197896	-	HAVANA	gene	ENSG00000283674	3	AC068587.4	lncRNA	-0.521231879542204	3.8591468927003376	-2.6276567509719753	0.012697509052344083	0.4136717864968608	-2.8302525556530695	NA	NA	NA	NA	NA	NA	NA	NA	NA	NA	NA	NA
Visium	Inhib~Sp09D09	carrier	chr11	124673798	124697518	23721	+	HAVANA	gene	ENSG00000064199	6	SPA17	protein_coding	-0.4530172372395902	3.7275344103895245	-2.6262777440748453	0.012740359697981526	0.4136717864968608	-2.83862005170877	NA	NA	NA	NA	NA	NA	NA	NA	NA	NA	NA	NA
Visium	Inhib~Sp09D09	carrier	chr1	239386565	239915452	528888	+	HAVANA	gene	ENSG00000133019	11	CHRM3	protein_coding	0.3418601274158739	5.177285872500353	2.625966097235744	0.01275006214967156	0.4136717864968608	-2.859404180769814	NA	NA	NA	NA	NA	NA	NA	NA	NA	NA	NA	NA
Visium	Inhib~Sp09D09	carrier	chr5	42799880	42887392	87513	-	HAVANA	gene	ENSG00000250722	6	SELENOP	protein_coding	-0.3866906468993121	5.842678594679065	-2.6250414911658644	0.012778887918036967	0.4136717864968608	-2.9243822005951277	NA	NA	NA	NA	NA	NA	NA	NA	NA	NA	NA	NA
Visium	Inhib~Sp09D09	carrier	chr2	154697855	154858354	160500	+	HAVANA	gene	ENSG00000162989	5	KCNJ3	protein_coding	0.2422576223278976	6.339071464324468	2.6222667165613935	0.012865756602080076	0.4146415932372232	-2.939442272280557	NA	NA	NA	NA	NA	NA	NA	NA	NA	NA	NA	NA
Visium	Inhib~Sp09D09	carrier	chr19	13206442	13633025	426584	-	HAVANA	gene	ENSG00000141837	20	CACNA1A	protein_coding	0.2612725528276809	6.247875654661139	2.6220032996718867	0.01287403154603861	0.4146415932372232	-2.9422955202066183	NA	NA	NA	NA	NA	NA	NA	NA	NA	NA	NA	NA
Visium	Inhib~Sp09D09	carrier	chr7	23235967	23275108	39142	+	HAVANA	gene	ENSG00000136235	16	GPNMB	protein_coding	0.7226529722834916	4.061458387552186	2.6196250011077487	0.012948965793225768	0.41495401214463024	-2.844425274749016	NA	NA	NA	NA	NA	NA	NA	NA	NA	NA	NA	NA
Visium	Inhib~Sp09D09	carrier	chr20	4220630	4249287	28658	-	HAVANA	gene	ENSG00000171873	8	ADRA1D	protein_coding	0.8471626803551326	2.939138396908529	2.6205884170416263	0.012918562595647023	0.41495401214463024	-2.944695753766674	NA	NA	NA	NA	NA	NA	NA	NA	NA	NA	NA	NA
Visium	Inhib~Sp09D09	carrier	chr5	175917873	176034680	116808	-	HAVANA	gene	ENSG00000051596	9	THOC3	protein_coding	0.39585911395664786	4.462299603089616	2.6161294513632787	0.013059832553708671	0.41638721211545193	-2.8526778041906433	NA	NA	NA	NA	NA	NA	NA	NA	NA	NA	NA	NA
Visium	Inhib~Sp09D09	carrier	chr3	50267558	50277546	9989	+	HAVANA	gene	ENSG00000012171	20	SEMA3B	protein_coding	-0.5368645999900699	4.129885181813321	-2.614586701167923	0.01310904125181696	0.41638721211545193	-2.8537356259044104	NA	NA	NA	NA	NA	NA	NA	NA	NA	NA	NA	NA
Visium	Inhib~Sp09D09	carrier	chr7	150791285	150801360	10076	-	HAVANA	gene	ENSG00000106565	18	TMEM176B	protein_coding	0.5710714591775607	3.870479926823857	2.6110406492266596	0.013222797806527478	0.41638721211545193	-2.8685914358070113	NA	NA	NA	NA	NA	NA	NA	NA	NA	NA	NA	NA
Visium	Inhib~Sp09D09	carrier	chr1	92189237	92190707	1471	+	HAVANA	gene	ENSG00000273487	1	AC104836.1	lncRNA	-0.615376759266443	2.750970926304422	-2.6169577752825326	0.013033482089743654	0.41638721211545193	-2.918807848926434	NA	NA	NA	NA	NA	NA	NA	NA	NA	NA	NA	NA
Visium	Inhib~Sp09D09	carrier	chr20	20017310	20033655	16346	+	HAVANA	gene	ENSG00000173418	12	NAA20	protein_coding	-0.3223587661716749	5.886274399296974	-2.6114199506143128	0.013210586563223867	0.41638721211545193	-2.9374183971943393	NA	NA	NA	NA	NA	NA	NA	NA	NA	NA	NA	NA
Visium	Inhib~Sp09D09	carrier	chrX	53225828	53321350	95523	-	HAVANA	gene	ENSG00000124313	16	IQSEC2	protein_coding	0.2895278316682699	6.157000310055933	2.6110723212583817	0.013221777757744406	0.41638721211545193	-2.9585402847857574	NA	NA	NA	NA	NA	NA	NA	NA	NA	NA	NA	NA
Visium	Inhib~Sp09D09	carrier	chr19	3224661	3297076	72416	+	HAVANA	gene	ENSG00000161082	13	CELF5	protein_coding	0.2992728903275186	7.252984718535968	2.613310001525387	0.013149893083957937	0.41638721211545193	-3.0173280255417816	NA	NA	NA	NA	NA	NA	NA	NA	NA	NA	NA	NA
Visium	Inhib~Sp09D09	carrier	chr9	99979185	100099000	119816	-	HAVANA	gene	ENSG00000023318	8	ERP44	protein_coding	-0.39517564365711744	4.151990857127208	-2.608183530584449	0.013315115052271845	0.4172288022044395	-2.8650138441447655	NA	NA	NA	NA	NA	NA	NA	NA	NA	NA	NA	NA
Visium	Inhib~Sp09D09	carrier	chr2	26764284	26781231	16948	+	HAVANA	gene	ENSG00000213699	9	SLC35F6	protein_coding	0.3402905769235667	4.5303611454068085	2.609069219911657	0.013286433902314427	0.4172288022044395	-2.867534029917314	NA	NA	NA	NA	NA	NA	NA	NA	NA	NA	NA	NA
Visium	Inhib~Sp09D09	carrier	chr10	91628442	91633071	4630	-	HAVANA	gene	ENSG00000119938	9	PPP1R3C	protein_coding	0.5735627769381395	4.603943759681469	2.6054229784210317	0.01340487627458331	0.4190094249760415	-2.8743286836010125	NA	NA	NA	NA	NA	NA	NA	NA	NA	NA	NA	NA
Visium	Inhib~Sp09D09	carrier	chr2	24067586	24076373	8788	-	HAVANA	gene	ENSG00000115128	7	SF3B6	protein_coding	-0.29059179811289715	6.741837744847063	-2.5961367342287227	0.013710934888642466	0.4275257687581114	-3.0302782006394566	NA	NA	NA	NA	NA	NA	NA	NA	NA	NA	NA	NA
Visium	Inhib~Sp09D09	carrier	chr16	1528688	1555580	26893	+	HAVANA	gene	ENSG00000131634	14	TMEM204	protein_coding	-0.784509858507025	1.9463294838515466	-2.595016236024687	0.013748296737024586	0.42764261879810944	-3.150693788392647	NA	NA	NA	NA	NA	NA	NA	NA	NA	NA	NA	NA
Visium	Inhib~Sp09D09	carrier	chr9	69121264	69274615	153352	+	HAVANA	gene	ENSG00000119139	20	TJP2	protein_coding	-0.48642691615577727	3.820953539353046	-2.589965034706032	0.0139178909779345	0.4295886726078353	-2.89945556124331	NA	NA	NA	NA	NA	NA	NA	NA	NA	NA	NA	NA
Visium	Inhib~Sp09D09	carrier	chr1	70852353	71047808	195456	-	HAVANA	gene	ENSG00000050628	20	PTGER3	protein_coding	0.9413080162738567	3.078324529402972	2.5891353845078884	0.013945930025706333	0.4295886726078353	-2.983548964479446	NA	NA	NA	NA	NA	NA	NA	NA	NA	NA	NA	NA
Visium	Inhib~Sp09D09	carrier	chr3	178960121	179072215	112095	-	HAVANA	gene	ENSG00000172667	11	ZMAT3	protein_coding	0.2315968372488033	6.316152243845549	2.5917394055061966	0.01385809810306005	0.4295886726078353	-2.99974657045207	NA	NA	NA	NA	NA	NA	NA	NA	NA	NA	NA	NA
Visium	Inhib~Sp09D09	carrier	chrX	119871832	119876662	4831	+	HAVANA	gene	ENSG00000125356	7	NDUFA1	protein_coding	-0.264050274152722	8.524350257513023	-2.5906042933538984	0.013896321868343664	0.4295886726078353	-3.121164698286851	NA	NA	NA	NA	NA	NA	NA	NA	NA	NA	NA	NA
Visium	Inhib~Sp09D09	carrier	chr11	61333210	61353295	20086	+	HAVANA	gene	ENSG00000149476	15	TKFC	protein_coding	-0.3958504438588899	4.497585856498896	-2.5751129334200615	0.014427772661517237	0.4378811134705563	-2.9316274773076	NA	NA	NA	NA	NA	NA	NA	NA	NA	NA	NA	NA
Visium	Inhib~Sp09D09	carrier	chr7	87322943	87345528	22586	-	HAVANA	gene	ENSG00000182165	18	TP53TG1	lncRNA	-0.3624922873566949	4.2362170130723475	-2.57277492906095	0.01450958591489589	0.4378811134705563	-2.93238024842611	NA	NA	NA	NA	NA	NA	NA	NA	NA	NA	NA	NA
Visium	Inhib~Sp09D09	carrier	chr15	34084017	34101862	17846	-	HAVANA	gene	ENSG00000134153	10	EMC7	protein_coding	-0.260540153766311	6.059249655075011	-2.578982507947081	0.014293297454486212	0.4378811134705563	-3.0134938821976762	NA	NA	NA	NA	NA	NA	NA	NA	NA	NA	NA	NA
Visium	Inhib~Sp09D09	carrier	chr12	121237675	121298308	60634	-	HAVANA	gene	ENSG00000110931	19	CAMKK2	protein_coding	0.40426308600089245	6.219577075484343	2.577309654215376	0.014351290211970257	0.4378811134705563	-3.023709938170496	NA	NA	NA	NA	NA	NA	NA	NA	NA	NA	NA	NA
Visium	Inhib~Sp09D09	carrier	chr10	69451465	69507666	56202	+	HAVANA	gene	ENSG00000099282	10	TSPAN15	protein_coding	-0.761261995764395	2.549684279426578	-2.5772912616509505	0.014351929027854373	0.4378811134705563	-3.0277588368932054	NA	NA	NA	NA	NA	NA	NA	NA	NA	NA	NA	NA
Visium	Inhib~Sp09D09	carrier	chr19	58002061	58011232	9172	+	HAVANA	gene	ENSG00000176593	8	AC008969.1	lncRNA	0.6548163249195187	2.856567617735907	2.5744283692570695	0.014451683414492458	0.4378811134705563	-3.04190927988688	NA	NA	NA	NA	NA	NA	NA	NA	NA	NA	NA	NA
Visium	Inhib~Sp09D09	carrier	chr16	30005514	30023270	17757	-	HAVANA	gene	ENSG00000149927	18	DOC2A	protein_coding	0.3699185546857011	6.799644358765202	2.5726719043677	0.014513200831727621	0.4378811134705563	-3.0573490706796873	NA	NA	NA	NA	NA	NA	NA	NA	NA	NA	NA	NA
Visium	Inhib~Sp09D09	carrier	chr6	52671113	52686588	15476	+	HAVANA	gene	ENSG00000096092	6	TMEM14A	protein_coding	-0.24818891406475174	6.782821688654865	-2.5770355285681923	0.014360813934800903	0.4378811134705563	-3.0594398594149608	NA	NA	NA	NA	NA	NA	NA	NA	NA	NA	NA	NA
Visium	Inhib~Sp09D09	carrier	chr7	149867697	149880610	12914	-	HAVANA	gene	ENSG00000204934	10	ATP6V0E2-AS1	lncRNA	0.8880701396484626	2.2438871094478383	2.5722035341977834	0.014529645388156784	0.4378811134705563	-3.1241242455249356	NA	NA	NA	NA	NA	NA	NA	NA	NA	NA	NA	NA
Visium	Inhib~Sp09D09	carrier	chr1	9292894	9369532	76639	+	HAVANA	gene	ENSG00000171621	14	SPSB1	protein_coding	-0.848493811007599	1.461616064090139	-2.57135948721842	0.014559323298069905	0.4378811134705563	-3.2491971332560894	NA	NA	NA	NA	NA	NA	NA	NA	NA	NA	NA	NA
Visium	Inhib~Sp09D09	carrier	chr11	102347211	102378670	31460	+	HAVANA	gene	ENSG00000110330	8	BIRC2	protein_coding	-0.27312688202400626	5.088393112928534	-2.5669303314686576	0.014715974688851255	0.43865409299047364	-2.978658575358115	NA	NA	NA	NA	NA	NA	NA	NA	NA	NA	NA	NA
Visium	Inhib~Sp09D09	carrier	chr4	70902326	71022449	120124	+	HAVANA	gene	ENSG00000173542	8	MOB1B	protein_coding	0.32397734485684326	5.5400549110201025	2.568976176057462	0.014643425183645172	0.43865409299047364	-3.0013731217609574	NA	NA	NA	NA	NA	NA	NA	NA	NA	NA	NA	NA
Visium	Inhib~Sp09D09	carrier	chr11	125442881	125592568	149688	-	HAVANA	gene	ENSG00000149557	14	FEZ1	protein_coding	-0.2193144773352631	7.537173112812117	-2.5672197003184847	0.014705693096641555	0.43865409299047364	-3.132374144606827	NA	NA	NA	NA	NA	NA	NA	NA	NA	NA	NA	NA
Visium	Inhib~Sp09D09	carrier	chr11	30009730	30017030	7301	-	HAVANA	gene	ENSG00000182255	7	KCNA4	protein_coding	0.75300219215514	2.3183026243166225	2.566734281190206	0.014722944325336601	0.43865409299047364	-3.1450601234118105	NA	NA	NA	NA	NA	NA	NA	NA	NA	NA	NA	NA
Visium	Inhib~Sp09D09	carrier	chr14	69050881	69153150	102270	-	HAVANA	gene	ENSG00000139990	18	DCAF5	protein_coding	0.36199148287279836	4.447305032245648	2.564840041441989	0.01479044151017232	0.4396355067579726	-2.9465349262093565	NA	NA	NA	NA	NA	NA	NA	NA	NA	NA	NA	NA
Visium	Inhib~Sp09D09	carrier	chr14	22564907	22589224	24318	-	HAVANA	gene	ENSG00000129562	11	DAD1	protein_coding	-0.28827308973764465	6.261061220652388	-2.5607484772191977	0.014937207506253766	0.44193291603386137	-3.0628759759506767	NA	NA	NA	NA	NA	NA	NA	NA	NA	NA	NA	NA
Visium	Inhib~Sp09D09	carrier	chr1	54169651	54200036	30386	-	HAVANA	gene	ENSG00000215883	10	CYB5RL	protein_coding	-0.7295343483546672	1.8957074268597507	-2.561488808088662	0.014910552763753224	0.44193291603386137	-3.2014218692564946	NA	NA	NA	NA	NA	NA	NA	NA	NA	NA	NA	NA
Visium	Inhib~Sp09D09	carrier	chr15	87859751	88256768	397018	-	HAVANA	gene	ENSG00000140538	16	NTRK3	protein_coding	0.2846699409127398	6.303853242384435	2.5542718620243496	0.015172264359950388	0.4478458171398813	-3.0747345516017637	NA	NA	NA	NA	NA	NA	NA	NA	NA	NA	NA	NA
Visium	Inhib~Sp09D09	carrier	chr9	96490241	96619843	129603	-	HAVANA	gene	ENSG00000081377	17	CDC14B	protein_coding	-0.4701114707545089	3.5120669130281605	-2.553216124326589	0.015210900953950737	0.4479469489262992	-2.978605085359612	NA	NA	NA	NA	NA	NA	NA	NA	NA	NA	NA	NA
Visium	Inhib~Sp09D09	carrier	chr21	44133610	44210114	76505	+	HAVANA	gene	ENSG00000160221	18	GATD3A	protein_coding	-1.4146024461544717	2.6322655541567914	-2.5504702019024657	0.01531181644176426	0.448840849705357	-3.014962092859081	NA	NA	NA	NA	NA	NA	NA	NA	NA	NA	NA	NA
Visium	Inhib~Sp09D09	carrier	chr4	87975650	87983426	7777	+	HAVANA	gene	ENSG00000118785	14	SPP1	protein_coding	-0.9248258168853081	5.93850835179894	-2.550987354669213	0.015292763673792124	0.448840849705357	-3.0805851653855116	NA	NA	NA	NA	NA	NA	NA	NA	NA	NA	NA	NA
Visium	Inhib~Sp09D09	carrier	chr1	43363398	43368074	4677	-	HAVANA	gene	ENSG00000066322	15	ELOVL1	protein_coding	-0.5771412053789879	3.9217615252799596	-2.547640101069806	0.015416468662826177	0.44952927953924926	-2.977526902179671	NA	NA	NA	NA	NA	NA	NA	NA	NA	NA	NA	NA
Visium	Inhib~Sp09D09	carrier	chr9	128392007	128393510	1504	-	HAVANA	gene	ENSG00000207955	5	AL359091.1	lncRNA	-0.7946029458350966	3.2718565251323586	-2.5406496983239104	0.015677782049531092	0.44952927953924926	-2.998277697907726	NA	NA	NA	NA	NA	NA	NA	NA	NA	NA	NA	NA
Visium	Inhib~Sp09D09	carrier	chr17	51630313	52160017	529705	-	HAVANA	gene	ENSG00000154975	14	CA10	protein_coding	0.4484243321285484	5.550285940847109	2.5441368342536395	0.01554692289808014	0.44952927953924926	-3.0417610410672067	NA	NA	NA	NA	NA	NA	NA	NA	NA	NA	NA	NA
Visium	Inhib~Sp09D09	carrier	chr4	37244743	37449463	204721	+	HAVANA	gene	ENSG00000174145	8	NWD2	protein_coding	0.645410825431973	3.0866816981803757	2.5403613025420295	0.015688649592471834	0.44952927953924926	-3.059419410085533	NA	NA	NA	NA	NA	NA	NA	NA	NA	NA	NA	NA
Visium	Inhib~Sp09D09	carrier	chr6	11537749	11583524	45776	+	HAVANA	gene	ENSG00000205269	6	TMEM170B	protein_coding	0.25706890250364367	5.654342452993511	2.5437940667896086	0.015559741105187581	0.44952927953924926	-3.0597869360315655	NA	NA	NA	NA	NA	NA	NA	NA	NA	NA	NA	NA
Visium	Inhib~Sp09D09	carrier	chr2	224470150	224585397	115248	-	HAVANA	gene	ENSG00000036257	13	CUL3	protein_coding	-0.23537800809502274	5.819674700542991	-2.542299918855968	0.015615729971830606	0.44952927953924926	-3.07229047107146	NA	NA	NA	NA	NA	NA	NA	NA	NA	NA	NA	NA
Visium	Inhib~Sp09D09	carrier	chr19	16574907	16629062	54156	-	HAVANA	gene	ENSG00000105085	10	MED26	protein_coding	-0.5252437079056865	2.4986117104162338	-2.544393844428147	0.015537318048804327	0.44952927953924926	-3.0823618844182925	NA	NA	NA	NA	NA	NA	NA	NA	NA	NA	NA	NA
Visium	Inhib~Sp09D09	carrier	chr14	103928456	104052667	124212	+	HAVANA	gene	ENSG00000156414	19	TDRD9	protein_coding	0.6383480620832858	2.780576450741704	2.5464711605088852	0.015459885390095055	0.44952927953924926	-3.084920181955314	NA	NA	NA	NA	NA	NA	NA	NA	NA	NA	NA	NA
Visium	Inhib~Sp09D09	carrier	chr15	34341713	34343177	1465	-	HAVANA	gene	ENSG00000182117	5	NOP10	protein_coding	-0.2612719582441083	6.440857164109838	-2.540397382786426	0.01568728961181687	0.44952927953924926	-3.1170367789399474	NA	NA	NA	NA	NA	NA	NA	NA	NA	NA	NA	NA
Visium	Inhib~Sp09D09	carrier	chr14	23568035	23578790	10756	-	HAVANA	gene	ENSG00000092051	17	JPH4	protein_coding	0.26890728001368513	6.901420437366999	2.547965151744896	0.015404415556864153	0.44952927953924926	-3.12032215360833	NA	NA	NA	NA	NA	NA	NA	NA	NA	NA	NA	NA
Visium	Inhib~Sp09D09	carrier	chr6	144285701	144853034	567334	+	HAVANA	gene	ENSG00000152818	18	UTRN	protein_coding	0.4031224282176371	4.573372030830262	2.5391961022709437	0.01573262795385502	0.4497763883796484	-2.9977005101326104	NA	NA	NA	NA	NA	NA	NA	NA	NA	NA	NA	NA
Visium	Inhib~Sp09D09	carrier	chr14	22829879	22835037	5159	+	HAVANA	gene	ENSG00000172590	18	MRPL52	protein_coding	-0.2545713021942744	6.377013923190034	-2.537341500347019	0.015802859886949936	0.45077126341205626	-3.1247539519472625	NA	NA	NA	NA	NA	NA	NA	NA	NA	NA	NA	NA
Visium	Inhib~Sp09D09	carrier	chr16	5024844	5034141	9298	-	HAVANA	gene	ENSG00000103174	13	NAGPA	protein_coding	0.43014708626514775	4.404037278627547	2.5258100275777426	0.01624603782634948	0.45161794332264554	-3.0207531153900513	NA	NA	NA	NA	NA	NA	NA	NA	NA	NA	NA	NA
Visium	Inhib~Sp09D09	carrier	chr11	85694224	85811159	116936	-	HAVANA	gene	ENSG00000137501	17	SYTL2	protein_coding	0.5228394993978709	5.074878614010932	2.5322072696198745	0.015998791121152982	0.45161794332264554	-3.0219439584210948	NA	NA	NA	NA	NA	NA	NA	NA	NA	NA	NA	NA
Visium	Inhib~Sp09D09	carrier	chr2	37201612	37231596	29985	-	HAVANA	gene	ENSG00000115816	15	CEBPZ	protein_coding	-0.37132261143819534	4.543008413985712	-2.526594985072164	0.016215512626359185	0.45161794332264554	-3.028633788121697	NA	NA	NA	NA	NA	NA	NA	NA	NA	NA	NA	NA
Visium	Inhib~Sp09D09	carrier	chr22	21919425	21952848	33424	-	HAVANA	gene	ENSG00000100034	14	PPM1F	protein_coding	0.32458110197406187	4.7035795759892824	2.5245439268985406	0.016295384602369633	0.45161794332264554	-3.0317133106362117	NA	NA	NA	NA	NA	NA	NA	NA	NA	NA	NA	NA
Visium	Inhib~Sp09D09	carrier	chr20	63627227	63628824	1598	+	HAVANA	gene	ENSG00000232442	1	MHENCR	lncRNA	0.5310166449243732	3.3459385183658177	2.5218820082748357	0.016399582300820007	0.45161794332264554	-3.061523702270908	NA	NA	NA	NA	NA	NA	NA	NA	NA	NA	NA	NA
Visium	Inhib~Sp09D09	carrier	chr2	108719482	108785809	66328	+	HAVANA	gene	ENSG00000153201	16	RANBP2	protein_coding	0.23256107404973125	5.784655719795152	2.532737985260487	0.01597843531958215	0.45161794332264554	-3.0830843516190316	NA	NA	NA	NA	NA	NA	NA	NA	NA	NA	NA	NA
Visium	Inhib~Sp09D09	carrier	chr20	58651253	58679526	28274	+	HAVANA	gene	ENSG00000124222	22	STX16	protein_coding	-0.2692135026130913	5.301978515535794	-2.521857974597722	0.016400525846176878	0.45161794332264554	-3.0846261848098924	NA	NA	NA	NA	NA	NA	NA	NA	NA	NA	NA	NA
Visium	Inhib~Sp09D09	carrier	chr18	2537525	2571509	33985	-	HAVANA	gene	ENSG00000101574	15	METTL4	protein_coding	0.630433339031339	2.5188709645594995	2.532853364720716	0.015974013040808317	0.45161794332264554	-3.1074575683029653	NA	NA	NA	NA	NA	NA	NA	NA	NA	NA	NA	NA
Visium	Inhib~Sp09D09	carrier	chr1	205042937	205078289	35353	+	HAVANA	gene	ENSG00000184144	12	CNTN2	protein_coding	-0.4642226731433401	5.793810494636838	-2.527455058052807	0.016182126731075608	0.45161794332264554	-3.1237265488310877	NA	NA	NA	NA	NA	NA	NA	NA	NA	NA	NA	NA
Visium	Inhib~Sp09D09	carrier	chr17	44191805	44200113	8309	-	HAVANA	gene	ENSG00000087152	15	ATXN7L3	protein_coding	0.2203329814264099	6.6033063203341404	2.5328441068077803	0.015974367837858102	0.45161794332264554	-3.1460095514014603	NA	NA	NA	NA	NA	NA	NA	NA	NA	NA	NA	NA
Visium	Inhib~Sp09D09	carrier	chr13	21176658	21179084	2427	+	HAVANA	gene	ENSG00000173141	5	MRPL57	protein_coding	-0.2997461250176312	6.592081484555744	-2.528801369042729	0.016129992797602775	0.45161794332264554	-3.1503552435110103	NA	NA	NA	NA	NA	NA	NA	NA	NA	NA	NA	NA
Visium	Inhib~Sp09D09	carrier	chr2	201071433	201085750	14318	+	HAVANA	gene	ENSG00000119013	9	NDUFB3	protein_coding	-0.3499952064847287	7.018017070553676	-2.522234484728092	0.01638575003535433	0.45161794332264554	-3.185789835940239	NA	NA	NA	NA	NA	NA	NA	NA	NA	NA	NA	NA
Visium	Inhib~Sp09D09	carrier	chr11	61299451	61342596	43146	-	HAVANA	gene	ENSG00000167986	13	DDB1	protein_coding	-0.19958836095076293	7.0194984716043685	-2.522603235954151	0.016371290542141058	0.45161794332264554	-3.1950094538906857	NA	NA	NA	NA	NA	NA	NA	NA	NA	NA	NA	NA
Visium	Inhib~Sp09D09	carrier	chr19	12938578	12944489	5912	+	HAVANA	gene	ENSG00000179218	13	CALR	protein_coding	-0.18122842583861543	7.323043330623191	-2.5269151302211954	0.01620307801662023	0.45161794332264554	-3.2038248703545267	NA	NA	NA	NA	NA	NA	NA	NA	NA	NA	NA	NA
Visium	Inhib~Sp09D09	carrier	chrX	119786504	119791630	5127	-	HAVANA	gene	ENSG00000198918	8	RPL39	protein_coding	-0.22186117400837357	9.260354238226547	-2.527370513577634	0.016185405742408177	0.45161794332264554	-3.2892816736593393	NA	NA	NA	NA	NA	NA	NA	NA	NA	NA	NA	NA
Visium	Inhib~Sp09D09	carrier	chrX	103773718	103792619	18902	+	HAVANA	gene	ENSG00000123560	14	PLP1	protein_coding	-0.6856000170023617	9.205380135098967	-2.5266570481091315	0.016213101381275852	0.45161794332264554	-3.2975771921368207	NA	NA	NA	NA	NA	NA	NA	NA	NA	NA	NA	NA
Visium	Inhib~Sp09D09	carrier	chr9	69035563	69100178	64616	+	HAVANA	gene	ENSG00000165060	14	FXN	protein_coding	0.4663868344688935	3.268607769266413	2.5203609237047635	0.01645939717271141	0.45226015298322797	-3.0633175376784494	NA	NA	NA	NA	NA	NA	NA	NA	NA	NA	NA	NA
Visium	Inhib~Sp09D09	carrier	chr9	95759231	95876049	116819	-	HAVANA	gene	ENSG00000175611	12	LINC00476	lncRNA	-0.7926205088297414	1.878094718543233	-2.519139135864968	0.016507587254807707	0.45260673503375787	-3.281782902034475	NA	NA	NA	NA	NA	NA	NA	NA	NA	NA	NA	NA
Visium	Inhib~Sp09D09	carrier	chr18	24516699	24544154	27456	-	HAVANA	gene	ENSG00000266489	3	AC007922.3	lncRNA	-1.630685631139884	0.8657241139851592	-2.5173532006214563	0.016578261205874422	0.4535669657228697	-3.474670108227171	NA	NA	NA	NA	NA	NA	NA	NA	NA	NA	NA	NA
Visium	Inhib~Sp09D09	carrier	chr6	87322583	87399749	77167	+	HAVANA	gene	ENSG00000111850	11	SMIM8	protein_coding	-0.3138094869725916	4.282500876402334	-2.5151522622291593	0.016665739136984947	0.45358324462913907	-3.03956047464416	NA	NA	NA	NA	NA	NA	NA	NA	NA	NA	NA	NA
Visium	Inhib~Sp09D09	carrier	chr5	178006348	178086529	80182	+	HAVANA	gene	ENSG00000204677	13	FAM153CP	lncRNA	0.49757651892854327	4.618188842723931	2.5132869705485006	0.016740207323565917	0.45358324462913907	-3.0438359547860627	NA	NA	NA	NA	NA	NA	NA	NA	NA	NA	NA	NA
Visium	Inhib~Sp09D09	carrier	chr5	127649044	127658630	9587	+	HAVANA	gene	ENSG00000205279	8	CTXN3	protein_coding	-1.30768529431757	3.075203157352048	-2.511086953497238	0.01682843039340934	0.45358324462913907	-3.0507673300417193	NA	NA	NA	NA	NA	NA	NA	NA	NA	NA	NA	NA
Visium	Inhib~Sp09D09	carrier	chr14	38207904	38213067	5164	+	HAVANA	gene	ENSG00000139874	6	SSTR1	protein_coding	0.37753110879193263	5.123913532995595	2.5141113015612095	0.01670725999101462	0.45358324462913907	-3.0751718892724096	NA	NA	NA	NA	NA	NA	NA	NA	NA	NA	NA	NA
Visium	Inhib~Sp09D09	carrier	chr21	33642400	33899861	257462	+	HAVANA	gene	ENSG00000205726	15	ITSN1	protein_coding	0.2375105169825833	6.134245751771007	2.5119890544053147	0.016792203797606473	0.45358324462913907	-3.150564730786147	NA	NA	NA	NA	NA	NA	NA	NA	NA	NA	NA	NA
Visium	Inhib~Sp09D09	carrier	chr19	8321158	8323340	2183	+	HAVANA	gene	ENSG00000233927	5	RPS28	protein_coding	-0.2030921497936271	10.067881185632778	-2.5148098318465055	0.016679387232720368	0.45358324462913907	-3.3459198467536027	NA	NA	NA	NA	NA	NA	NA	NA	NA	NA	NA	NA
Visium	Inhib~Sp09D09	carrier	chr2	178525989	178830802	304814	-	HAVANA	gene	ENSG00000155657	26	TTN	protein_coding	-1.2724165014381807	1.3675433111348776	-2.5117608083938747	0.01680136295317031	0.45358324462913907	-3.4060482172119833	NA	NA	NA	NA	NA	NA	NA	NA	NA	NA	NA	NA
Visium	Inhib~Sp09D09	carrier	chr4	143336762	143474568	137807	+	HAVANA	gene	ENSG00000109458	8	GAB1	protein_coding	-0.550082745451139	3.570268673429706	-2.5079459215283473	0.016955127144860704	0.4541118474461429	-3.051513891449227	NA	NA	NA	NA	NA	NA	NA	NA	NA	NA	NA	NA
Visium	Inhib~Sp09D09	carrier	chr9	124257606	124353307	95702	+	HAVANA	gene	ENSG00000119408	16	NEK6	protein_coding	0.43697337715711937	3.8124055623201514	2.508084772410059	0.016949508054379957	0.4541118474461429	-3.051749791199563	NA	NA	NA	NA	NA	NA	NA	NA	NA	NA	NA	NA
Visium	Inhib~Sp09D09	carrier	chr20	25248085	25298012	49928	+	HAVANA	gene	ENSG00000100994	12	PYGB	protein_coding	0.22674316433323005	6.948385801766726	2.509415812325495	0.016895729270642198	0.4541118474461429	-3.2186592292330913	NA	NA	NA	NA	NA	NA	NA	NA	NA	NA	NA	NA
Visium	Inhib~Sp09D09	carrier	chr11	34853094	34916379	63286	-	HAVANA	gene	ENSG00000149089	13	APIP	protein_coding	-0.45550724681246013	3.761075335122409	-2.5058583096637004	0.017039815537411337	0.45542128837593915	-3.0516536822948814	NA	NA	NA	NA	NA	NA	NA	NA	NA	NA	NA	NA
Visium	Inhib~Sp09D09	carrier	chr6	46852522	46954943	102422	-	HAVANA	gene	ENSG00000069122	19	ADGRF5	protein_coding	0.6252320166855887	3.0214664223633423	2.504561987577027	0.017092598267924516	0.45587428755667864	-3.1182415940505592	NA	NA	NA	NA	NA	NA	NA	NA	NA	NA	NA	NA
Visium	Inhib~Sp09D09	carrier	chrX	132626016	132961395	335380	-	HAVANA	gene	ENSG00000171004	18	HS6ST2	protein_coding	-0.5083067275566471	4.126232958360517	-2.499988359832391	0.01728002154443092	0.45894871417171224	-3.065587205665442	NA	NA	NA	NA	NA	NA	NA	NA	NA	NA	NA	NA
Visium	Inhib~Sp09D09	carrier	chr6	43171269	43181506	10238	+	HAVANA	gene	ENSG00000112658	8	SRF	protein_coding	0.3739316978733558	4.541588960471161	2.500271166417487	0.017268378057469936	0.45894871417171224	-3.0708720086659316	NA	NA	NA	NA	NA	NA	NA	NA	NA	NA	NA	NA
Visium	Inhib~Sp09D09	carrier	chr13	75525219	75549439	24221	-	HAVANA	gene	ENSG00000188243	12	COMMD6	protein_coding	-0.2372616170938442	7.011136184506758	-2.495219878379024	0.01747743028895941	0.4632247252836284	-3.2486973479038803	NA	NA	NA	NA	NA	NA	NA	NA	NA	NA	NA	NA
Visium	Inhib~Sp09D09	carrier	chr1	186671791	186680423	8633	-	HAVANA	gene	ENSG00000073756	12	PTGS2	protein_coding	0.8287220463559928	2.0850306018796196	2.4933618584990613	0.01755490667027248	0.4643108579193482	-3.2837208353565344	NA	NA	NA	NA	NA	NA	NA	NA	NA	NA	NA	NA
Visium	Inhib~Sp09D09	carrier	chr2	203014879	203226378	211500	+	HAVANA	gene	ENSG00000144426	18	NBEAL1	protein_coding	0.7663026615702555	2.6749166621581106	2.4915908701075473	0.017629046202415337	0.4653044103467384	-3.1655926949771356	NA	NA	NA	NA	NA	NA	NA	NA	NA	NA	NA	NA
Visium	Inhib~Sp09D09	carrier	chr14	77800109	77935014	134906	+	HAVANA	gene	ENSG00000063761	16	ADCK1	protein_coding	-0.420459873944413	3.7363148788618337	-2.487344031832554	0.017808000959235123	0.4686201822637319	-3.084514673326678	NA	NA	NA	NA	NA	NA	NA	NA	NA	NA	NA	NA
Visium	Inhib~Sp09D09	carrier	chr5	122311354	122464219	152866	+	HAVANA	gene	ENSG00000064692	19	SNCAIP	protein_coding	-0.7443337390428993	2.0545560019833355	-2.486863780959477	0.017828342101528553	0.4686201822637319	-3.2651309994079423	NA	NA	NA	NA	NA	NA	NA	NA	NA	NA	NA	NA
Visium	Inhib~Sp09D09	carrier	chr19	4675224	4724673	49450	-	HAVANA	gene	ENSG00000142002	17	DPP9	protein_coding	0.34186043332850913	4.227739397394665	2.485595114449693	0.017882178969895978	0.46906614609281777	-3.089759715197049	NA	NA	NA	NA	NA	NA	NA	NA	NA	NA	NA	NA
Visium	Inhib~Sp09D09	carrier	chr11	3826978	3840959	13982	-	HAVANA	gene	ENSG00000177105	10	RHOG	protein_coding	-0.47917874017422935	3.8483417238240967	-2.480630126137988	0.018094303687328533	0.46923439375507114	-3.0962748953308563	NA	NA	NA	NA	NA	NA	NA	NA	NA	NA	NA	NA
Visium	Inhib~Sp09D09	carrier	chr1	161039251	161045977	6727	-	HAVANA	gene	ENSG00000158773	14	USF1	protein_coding	0.5473521887987298	3.4143263311731324	2.4825909482737756	0.018010256114157786	0.46923439375507114	-3.104335651842274	NA	NA	NA	NA	NA	NA	NA	NA	NA	NA	NA	NA
Visium	Inhib~Sp09D09	carrier	chr11	9280654	9314636	33983	-	HAVANA	gene	ENSG00000166471	11	TMEM41B	protein_coding	-0.2741422635063513	5.11512501445441	-2.4815162465601732	0.018056277243042856	0.46923439375507114	-3.149834924166023	NA	NA	NA	NA	NA	NA	NA	NA	NA	NA	NA	NA
Visium	Inhib~Sp09D09	carrier	chr18	69400888	69849087	448200	+	HAVANA	gene	ENSG00000206052	11	DOK6	protein_coding	0.32066262820119595	5.7714839029155804	2.4840864552525894	0.01794639349438203	0.46923439375507114	-3.1749992720410827	NA	NA	NA	NA	NA	NA	NA	NA	NA	NA	NA	NA
Visium	Inhib~Sp09D09	carrier	chr16	18781295	18790383	9089	-	HAVANA	gene	ENSG00000134419	15	RPS15A	protein_coding	-0.28422567767312223	8.56369813856381	-2.480267291754736	0.01810989524711051	0.46923439375507114	-3.3582930699265265	NA	NA	NA	NA	NA	NA	NA	NA	NA	NA	NA	NA
Visium	Inhib~Sp09D09	carrier	chr1	93262186	93346025	83840	-	HAVANA	gene	ENSG00000223745	8	CCDC18-AS1	lncRNA	0.8928299319341235	1.6294938197179503	2.481307635114136	0.018065222893599395	0.46923439375507114	-3.4734164799085154	NA	NA	NA	NA	NA	NA	NA	NA	NA	NA	NA	NA
Visium	Inhib~Sp09D09	carrier	chr1	37806979	37809454	2476	+	HAVANA	gene	ENSG00000197982	14	C1orf122	protein_coding	-0.20016683337396834	7.55101834007117	-2.4788766633708152	0.01816976645000587	0.4698287983271843	-3.3102657328568728	NA	NA	NA	NA	NA	NA	NA	NA	NA	NA	NA	NA
Visium	Inhib~Sp09D09	carrier	chr19	41431318	41440717	9400	-	HAVANA	gene	ENSG00000105341	18	DMAC2	protein_coding	0.33338862288823323	4.857115877158684	2.4778661310130627	0.018213386617175472	0.4700014290947391	-3.127138012590109	NA	NA	NA	NA	NA	NA	NA	NA	NA	NA	NA	NA
Visium	Inhib~Sp09D09	carrier	chr9	128633661	128656787	23127	-	HAVANA	gene	ENSG00000119333	11	WDR34	protein_coding	0.3415266069683298	4.147726395828446	2.475083637411603	0.018333989154201015	0.4715970619029587	-3.1060983056114844	NA	NA	NA	NA	NA	NA	NA	NA	NA	NA	NA	NA
Visium	Inhib~Sp09D09	carrier	chr4	185204237	185370185	165949	+	HAVANA	gene	ENSG00000109762	16	SNX25	protein_coding	-0.31948554849973654	4.344573475678434	-2.474541803432488	0.018357558705358174	0.4715970619029587	-3.1206006875857804	NA	NA	NA	NA	NA	NA	NA	NA	NA	NA	NA	NA
Visium	Inhib~Sp09D09	carrier	chr17	40309180	40357643	48464	+	HAVANA	gene	ENSG00000131759	18	RARA	protein_coding	0.4604742640630075	3.4563009575146033	2.4719385135345613	0.018471187000094147	0.4715970619029587	-3.1298780492280605	NA	NA	NA	NA	NA	NA	NA	NA	NA	NA	NA	NA
Visium	Inhib~Sp09D09	carrier	chr17	6684713	6713567	28855	-	HAVANA	gene	ENSG00000141485	16	SLC13A5	protein_coding	0.5696581366291822	3.1545013194449494	2.4713906077196404	0.018495183615147872	0.4715970619029587	-3.155314456079609	NA	NA	NA	NA	NA	NA	NA	NA	NA	NA	NA	NA
Visium	Inhib~Sp09D09	carrier	chr19	38930548	38933162	2615	+	HAVANA	gene	ENSG00000128626	11	MRPS12	protein_coding	-0.3736610340806301	5.090736041165074	-2.4707358187081243	0.018523898718346084	0.4715970619029587	-3.167285348054013	NA	NA	NA	NA	NA	NA	NA	NA	NA	NA	NA	NA
Visium	Inhib~Sp09D09	carrier	chr1	200969390	201023700	54311	-	HAVANA	gene	ENSG00000116852	14	KIF21B	protein_coding	0.3416048985409077	5.891572303334287	2.4716878101402733	0.01848216351973042	0.4715970619029587	-3.2174138922267326	NA	NA	NA	NA	NA	NA	NA	NA	NA	NA	NA	NA
Visium	Inhib~Sp09D09	carrier	chr17	74203582	74210655	7074	+	HAVANA	gene	ENSG00000172809	13	RPL38	protein_coding	-0.21768211788818093	9.809462083530056	-2.4704896186152236	0.018534706095855946	0.4715970619029587	-3.4277164816831367	NA	NA	NA	NA	NA	NA	NA	NA	NA	NA	NA	NA
Visium	Inhib~Sp09D09	carrier	chr4	144831908	145098541	266634	-	HAVANA	gene	ENSG00000164162	14	ANAPC10	protein_coding	-0.41234261568158104	3.4915333858508735	-2.4624448480827548	0.018891027337065318	0.4762707400848599	-3.1321577396744478	NA	NA	NA	NA	NA	NA	NA	NA	NA	NA	NA	NA
Visium	Inhib~Sp09D09	carrier	chr10	43077064	43130351	53288	+	HAVANA	gene	ENSG00000165731	20	RET	protein_coding	-0.418946266490543	3.4759095519717698	-2.4630462991802777	0.01886417308144411	0.4762707400848599	-3.132850199345999	NA	NA	NA	NA	NA	NA	NA	NA	NA	NA	NA	NA
Visium	Inhib~Sp09D09	carrier	chr19	10111693	10115372	3680	+	HAVANA	gene	ENSG00000244165	2	P2RY11	protein_coding	0.5258611846293224	3.1397218788695254	2.4606820384185157	0.018969936242809078	0.4762707400848599	-3.163135727229185	NA	NA	NA	NA	NA	NA	NA	NA	NA	NA	NA	NA
Visium	Inhib~Sp09D09	carrier	chr12	72087266	72670758	583493	+	HAVANA	gene	ENSG00000072657	9	TRHDE	protein_coding	-0.5502752893323615	4.997285680299473	-2.4595727902657667	0.019019743676269144	0.4762707400848599	-3.176527298363575	NA	NA	NA	NA	NA	NA	NA	NA	NA	NA	NA	NA
Visium	Inhib~Sp09D09	carrier	chr16	31106107	31112791	6685	+	HAVANA	gene	ENSG00000103507	14	BCKDK	protein_coding	-0.27874468300953303	5.234049568292227	-2.462457055382821	0.018890481945430602	0.4762707400848599	-3.1897159854641535	NA	NA	NA	NA	NA	NA	NA	NA	NA	NA	NA	NA
Visium	Inhib~Sp09D09	carrier	chr8	118189455	118622112	432658	-	HAVANA	gene	ENSG00000177570	14	SAMD12	protein_coding	0.30764260857316916	5.577313382164662	2.464670147467185	0.01879184356319695	0.4762707400848599	-3.2067737646538004	NA	NA	NA	NA	NA	NA	NA	NA	NA	NA	NA	NA
Visium	Inhib~Sp09D09	carrier	chr4	20251905	20620561	368657	+	HAVANA	gene	ENSG00000145147	20	SLIT2	protein_coding	-0.36909853330757647	5.477087559712734	-2.4595918108631545	0.01901888860970846	0.4762707400848599	-3.2104210381980103	NA	NA	NA	NA	NA	NA	NA	NA	NA	NA	NA	NA
Visium	Inhib~Sp09D09	carrier	chr22	24011192	24178628	167437	+	HAVANA	gene	ENSG00000099991	18	CABIN1	protein_coding	0.3163370271691943	5.716169909016024	2.4587820555120676	0.0190553220172295	0.4762707400848599	-3.227593119680327	NA	NA	NA	NA	NA	NA	NA	NA	NA	NA	NA	NA
Visium	Inhib~Sp09D09	carrier	chr13	52842889	52848641	5753	-	HAVANA	gene	ENSG00000136099	13	PCDH8	protein_coding	0.35399195965799146	6.235254734753107	2.460139838314898	0.01899426721552108	0.4762707400848599	-3.2488547127503438	NA	NA	NA	NA	NA	NA	NA	NA	NA	NA	NA	NA
Visium	Inhib~Sp09D09	carrier	chr12	93569814	93583487	13674	+	HAVANA	gene	ENSG00000120833	14	SOCS2	protein_coding	0.5012429632845861	2.449844949313354	2.456308825131917	0.019166994782609942	0.4774357766036406	-3.2438962111623875	NA	NA	NA	NA	NA	NA	NA	NA	NA	NA	NA	NA
Visium	Inhib~Sp09D09	carrier	chr17	7012417	7014532	2116	+	HAVANA	gene	ENSG00000219200	11	RNASEK	protein_coding	-0.2240558950589273	8.685091325969411	-2.4560880748454945	0.01917699118412674	0.4774357766036406	-3.4054971050826848	NA	NA	NA	NA	NA	NA	NA	NA	NA	NA	NA	NA
Visium	Inhib~Sp09D09	carrier	chr2	240586734	240617705	30972	+	HAVANA	gene	ENSG00000142330	20	CAPN10	protein_coding	0.4542273336526257	3.8850038658034034	2.4535309343079192	0.01929313507873386	0.47766886342110415	-3.1438825456654915	NA	NA	NA	NA	NA	NA	NA	NA	NA	NA	NA	NA
Visium	Inhib~Sp09D09	carrier	chr2	14632700	14650814	18115	+	HAVANA	gene	ENSG00000162981	14	LRATD1	protein_coding	0.4004014536328504	5.528396954007708	2.454386085119098	0.0192542234287385	0.47766886342110415	-3.2149093935066855	NA	NA	NA	NA	NA	NA	NA	NA	NA	NA	NA	NA
Visium	Inhib~Sp09D09	carrier	chr2	169791933	169812064	20132	+	HAVANA	gene	ENSG00000138385	16	SSB	protein_coding	-0.23797743844532881	6.317904410321285	-2.4534023207295834	0.01929899353862974	0.47766886342110415	-3.281949861388752	NA	NA	NA	NA	NA	NA	NA	NA	NA	NA	NA	NA
Visium	Inhib~Sp09D09	carrier	chr2	87454781	87636740	181960	+	HAVANA	gene	ENSG00000222041	11	CYTOR	lncRNA	-0.477175345495493	3.891425068760785	-2.4495735565755337	0.019474141512876478	0.4808486291781764	-3.1529399321478975	NA	NA	NA	NA	NA	NA	NA	NA	NA	NA	NA	NA
Visium	Inhib~Sp09D09	carrier	chr8	98024851	98046469	21619	-	HAVANA	gene	ENSG00000156482	11	RPL30	protein_coding	-0.21747190096383484	9.331377666680783	-2.448944477167575	0.019503057118058404	0.4808486291781764	-3.4544098482326917	NA	NA	NA	NA	NA	NA	NA	NA	NA	NA	NA	NA
Visium	Inhib~Sp09D09	carrier	chr14	105486317	105488947	2631	+	HAVANA	gene	ENSG00000213145	10	CRIP1	protein_coding	-0.5860479591016274	2.9255708244882075	-2.4463435457982485	0.01962302456385211	0.4810098622376234	-3.180563331763753	NA	NA	NA	NA	NA	NA	NA	NA	NA	NA	NA	NA
Visium	Inhib~Sp09D09	carrier	chr2	10302889	10427617	124729	+	HAVANA	gene	ENSG00000115756	13	HPCAL1	protein_coding	0.3685285746835678	7.178834529535419	2.4478288606142677	0.019554432617248357	0.4810098622376234	-3.339471177312341	NA	NA	NA	NA	NA	NA	NA	NA	NA	NA	NA	NA
Visium	Inhib~Sp09D09	carrier	chr8	22156913	22164479	7567	+	HAVANA	gene	ENSG00000168484	12	SFTPC	protein_coding	-0.8630515872599801	1.6579296778658448	-2.4465671464670864	0.01961268467109682	0.4810098622376234	-3.3708330316031483	NA	NA	NA	NA	NA	NA	NA	NA	NA	NA	NA	NA
Visium	Inhib~Sp09D09	carrier	chr5	150113839	150155872	42034	-	HAVANA	gene	ENSG00000113721	14	PDGFRB	protein_coding	0.49777109205766723	3.5425819810731305	2.4443754596427034	0.019714248601274097	0.48139092265913447	-3.164969435699048	NA	NA	NA	NA	NA	NA	NA	NA	NA	NA	NA	NA
Visium	Inhib~Sp09D09	carrier	chr11	75399515	75422280	22766	+	HAVANA	gene	ENSG00000149273	15	RPS3	protein_coding	-0.21639451888773564	8.297094167513533	-2.44493866514496	0.019688103716443296	0.48139092265913447	-3.4195459390951615	NA	NA	NA	NA	NA	NA	NA	NA	NA	NA	NA	NA
Visium	Inhib~Sp09D09	carrier	chr16	3006120	3007388	1269	+	HAVANA	gene	ENSG00000272079	2	AC004233.2	lncRNA	-0.63993042340792	2.407935589007864	-2.4413784477823115	0.019853907306625163	0.4838724305649144	-3.2370712626240055	NA	NA	NA	NA	NA	NA	NA	NA	NA	NA	NA	NA
Visium	Inhib~Sp09D09	carrier	chr8	124488485	124539458	50974	-	HAVANA	gene	ENSG00000147687	19	TATDN1	protein_coding	-0.40676934160555644	4.131069123501414	-2.4336401197818627	0.02021868467452246	0.4853143783934421	-3.183647199480643	NA	NA	NA	NA	NA	NA	NA	NA	NA	NA	NA	NA
Visium	Inhib~Sp09D09	carrier	chr4	109433772	109540896	107125	+	HAVANA	gene	ENSG00000138802	11	SEC24B	protein_coding	-0.2941114790722703	4.686210885889828	-2.439266301486164	0.019952872533042277	0.4853143783934421	-3.2046142140205833	NA	NA	NA	NA	NA	NA	NA	NA	NA	NA	NA	NA
Visium	Inhib~Sp09D09	carrier	chr21	32592079	32612603	20525	-	HAVANA	gene	ENSG00000159079	19	CFAP298	protein_coding	0.2881559314516644	5.062820481734876	2.4381127424469855	0.020007112346463476	0.4853143783934421	-3.2126859452409304	NA	NA	NA	NA	NA	NA	NA	NA	NA	NA	NA	NA
Visium	Inhib~Sp09D09	carrier	chr19	1248553	1259140	10588	+	HAVANA	gene	ENSG00000167470	12	MIDN	protein_coding	0.343366293263879	5.0198997441215845	2.4328472748691925	0.020256401110432146	0.4853143783934421	-3.2212280770395627	NA	NA	NA	NA	NA	NA	NA	NA	NA	NA	NA	NA
Visium	Inhib~Sp09D09	carrier	chr16	15949577	16143074	193498	+	HAVANA	gene	ENSG00000103222	19	ABCC1	protein_coding	-0.5359369666700062	2.7048240151905913	-2.434808047868088	0.020163241577066844	0.4853143783934421	-3.222676971293953	NA	NA	NA	NA	NA	NA	NA	NA	NA	NA	NA	NA
Visium	Inhib~Sp09D09	carrier	chr10	70098223	70132934	34712	-	HAVANA	gene	ENSG00000042286	15	AIFM2	protein_coding	0.6960456181591781	2.8457842822970587	2.434045141415436	0.02019944206208203	0.4853143783934421	-3.2275920072812943	NA	NA	NA	NA	NA	NA	NA	NA	NA	NA	NA	NA
Visium	Inhib~Sp09D09	carrier	chr17	732412	742968	10557	+	HAVANA	gene	ENSG00000167695	15	TLCD3A	protein_coding	-0.5220844131874234	2.632791957717133	-2.4332703620432867	0.020236266463942526	0.4853143783934421	-3.252063318413496	NA	NA	NA	NA	NA	NA	NA	NA	NA	NA	NA	NA
Visium	Inhib~Sp09D09	carrier	chr21	36069941	36073166	3226	+	HAVANA	gene	ENSG00000159228	13	CBR1	protein_coding	-0.30760407178948324	6.2010216509303415	-2.43443158472258	0.02018109764930051	0.4853143783934421	-3.32446052546064	NA	NA	NA	NA	NA	NA	NA	NA	NA	NA	NA	NA
Visium	Inhib~Sp09D09	carrier	chr10	62811996	62919900	107905	-	HAVANA	gene	ENSG00000122877	16	EGR2	protein_coding	0.9861284166476336	1.383638420753195	2.4352408495301034	0.020142731077109958	0.4853143783934421	-3.5111913422524617	NA	NA	NA	NA	NA	NA	NA	NA	NA	NA	NA	NA
Visium	Inhib~Sp09D09	carrier	chr22	38861422	38872249	10828	-	HAVANA	gene	ENSG00000183741	12	CBX6	protein_coding	0.2537166109030027	7.50487177598331	2.4314107927193946	0.020324899171543263	0.4860401640232583	-3.4039473907691	NA	NA	NA	NA	NA	NA	NA	NA	NA	NA	NA	NA
Visium	Inhib~Sp09D09	carrier	chr6	29657002	29672372	15371	+	HAVANA	gene	ENSG00000204655	12	MOG	protein_coding	-0.7790446330958622	3.4446553502184907	-2.4229972144632224	0.02073034708925125	0.4899123172251144	-3.1966674303992724	NA	NA	NA	NA	NA	NA	NA	NA	NA	NA	NA	NA
Visium	Inhib~Sp09D09	carrier	chr12	128793194	128823958	30765	-	HAVANA	gene	ENSG00000139370	12	SLC15A4	protein_coding	0.3644132872735435	3.6736444384182176	2.4170409633074703	0.02102180913208978	0.4899123172251144	-3.2073427438026045	NA	NA	NA	NA	NA	NA	NA	NA	NA	NA	NA	NA
Visium	Inhib~Sp09D09	carrier	chr2	188291669	188595931	304263	+	HAVANA	gene	ENSG00000144366	16	GULP1	protein_coding	0.44946138575557537	3.5095353965332516	2.4160890897694656	0.021068731635206315	0.4899123172251144	-3.215729623353379	NA	NA	NA	NA	NA	NA	NA	NA	NA	NA	NA	NA
Visium	Inhib~Sp09D09	carrier	chr12	30628988	30695869	66882	-	HAVANA	gene	ENSG00000133704	10	IPO8	protein_coding	0.30977645305947066	4.038549064434736	2.411040989146533	0.021319171990863413	0.4899123172251144	-3.2187640670503694	NA	NA	NA	NA	NA	NA	NA	NA	NA	NA	NA	NA
Visium	Inhib~Sp09D09	carrier	chr10	46911396	47002488	91093	+	HAVANA	gene	ENSG00000204179	10	PTPN20	protein_coding	-0.5663885694827957	2.900158717405496	-2.4159750387083947	0.021074360151670052	0.4899123172251144	-3.2307698374131144	NA	NA	NA	NA	NA	NA	NA	NA	NA	NA	NA	NA
Visium	Inhib~Sp09D09	carrier	chr13	46831550	46897076	65527	-	HAVANA	gene	ENSG00000102468	10	HTR2A	protein_coding	0.7127891226379925	4.901724611476057	2.4178182489553985	0.02098356339588216	0.4899123172251144	-3.2314839873132235	NA	NA	NA	NA	NA	NA	NA	NA	NA	NA	NA	NA
Visium	Inhib~Sp09D09	carrier	chr2	189661385	189670831	9447	+	HAVANA	gene	ENSG00000138381	10	ASNSD1	protein_coding	-0.3246728473979945	4.665451685909071	-2.4171104067981837	0.021018389643248953	0.4899123172251144	-3.2370555767340603	NA	NA	NA	NA	NA	NA	NA	NA	NA	NA	NA	NA
Visium	Inhib~Sp09D09	carrier	chr10	72332830	72355149	22320	-	HAVANA	gene	ENSG00000148719	15	DNAJB12	protein_coding	-0.2555012508667427	4.68219242352225	-2.4150775676401746	0.021118698821344976	0.4899123172251144	-3.241123695312941	NA	NA	NA	NA	NA	NA	NA	NA	NA	NA	NA	NA
Visium	Inhib~Sp09D09	carrier	chr7	100064033	100082548	18516	-	HAVANA	gene	ENSG00000166526	17	ZNF3	protein_coding	0.5565063971594679	2.920651469981172	2.4202662404270283	0.020863524822472293	0.4899123172251144	-3.243003108545396	NA	NA	NA	NA	NA	NA	NA	NA	NA	NA	NA	NA
Visium	Inhib~Sp09D09	carrier	chr18	36297714	36780055	482342	+	HAVANA	gene	ENSG00000134775	15	FHOD3	protein_coding	-0.3498196433126983	4.987641238112485	-2.42606910194012	0.02058146872653701	0.4899123172251144	-3.2461784769500928	NA	NA	NA	NA	NA	NA	NA	NA	NA	NA	NA	NA
Visium	Inhib~Sp09D09	carrier	chr12	128267403	128707915	440513	+	HAVANA	gene	ENSG00000181234	9	TMEM132C	protein_coding	0.415553794133396	4.451603549961017	2.4012561786034188	0.021812320304071944	0.4899123172251144	-3.2523997337911292	NA	NA	NA	NA	NA	NA	NA	NA	NA	NA	NA	NA
Visium	Inhib~Sp09D09	carrier	chr6	15522801	15663058	140258	-	HAVANA	gene	ENSG00000047579	19	DTNBP1	protein_coding	0.38526567343336415	5.241716188854881	2.417063446969605	0.021020701951633615	0.4899123172251144	-3.2537760571598566	NA	NA	NA	NA	NA	NA	NA	NA	NA	NA	NA	NA
Visium	Inhib~Sp09D09	carrier	chr1	6466092	6520061	53970	-	HAVANA	gene	ENSG00000171680	22	PLEKHG5	protein_coding	0.35314533347293464	4.596677733372887	2.4007597911963785	0.021837611775617802	0.4899123172251144	-3.2605676334700537	NA	NA	NA	NA	NA	NA	NA	NA	NA	NA	NA	NA
Visium	Inhib~Sp09D09	carrier	chr2	151788984	151828492	39509	-	HAVANA	gene	ENSG00000162980	17	ARL5A	protein_coding	0.269592539246017	5.06453018094202	2.407628773524205	0.02148998353999618	0.4899123172251144	-3.2707595320658465	NA	NA	NA	NA	NA	NA	NA	NA	NA	NA	NA	NA
Visium	Inhib~Sp09D09	carrier	chr18	26454910	26657401	202492	-	HAVANA	gene	ENSG00000134504	14	KCTD1	protein_coding	0.331536593712519	5.018671326131231	2.40418980275348	0.021663391210343098	0.4899123172251144	-3.2725027056610227	NA	NA	NA	NA	NA	NA	NA	NA	NA	NA	NA	NA
Visium	Inhib~Sp09D09	carrier	chr2	162318840	162371595	52756	+	HAVANA	gene	ENSG00000115271	11	GCA	protein_coding	-0.277023384526889	4.986882003548527	-2.4112887012871247	0.021306819960383278	0.4899123172251144	-3.2737393846208556	NA	NA	NA	NA	NA	NA	NA	NA	NA	NA	NA	NA
Visium	Inhib~Sp09D09	carrier	chr10	93073475	93077885	4411	+	HAVANA	gene	ENSG00000095596	12	CYP26A1	protein_coding	0.6049294537425502	2.4470391693055875	2.424519725828432	0.020656436916227077	0.4899123172251144	-3.274414947373792	NA	NA	NA	NA	NA	NA	NA	NA	NA	NA	NA	NA
Visium	Inhib~Sp09D09	carrier	chr10	96343221	96359365	16145	-	HAVANA	gene	ENSG00000197430	11	OPALIN	protein_coding	-0.6950432603285799	5.137818109265953	-2.4175688001724227	0.020995830431554983	0.4899123172251144	-3.2837596720081814	NA	NA	NA	NA	NA	NA	NA	NA	NA	NA	NA	NA
Visium	Inhib~Sp09D09	carrier	chr3	23945286	23980617	35332	+	HAVANA	gene	ENSG00000174738	13	NR1D2	protein_coding	-0.3000407147548896	5.230780006600144	-2.414445034165859	0.021149999426632	0.4899123172251144	-3.284652759624311	NA	NA	NA	NA	NA	NA	NA	NA	NA	NA	NA	NA
Visium	Inhib~Sp09D09	carrier	chr22	36758202	36776256	18055	-	HAVANA	gene	ENSG00000100360	15	IFT27	protein_coding	-0.26110424909841923	5.106068005979243	-2.4055505366899848	0.021594625811822445	0.4899123172251144	-3.2932682374107	NA	NA	NA	NA	NA	NA	NA	NA	NA	NA	NA	NA
Visium	Inhib~Sp09D09	carrier	chr15	41493393	41503551	10159	+	HAVANA	gene	ENSG00000137825	11	ITPKA	protein_coding	0.4674580609233625	5.647008072615681	2.4126202027175894	0.021240536709072107	0.4899123172251144	-3.296940536479959	NA	NA	NA	NA	NA	NA	NA	NA	NA	NA	NA	NA
Visium	Inhib~Sp09D09	carrier	chr6	2987987	3028869	40883	+	HAVANA	gene	ENSG00000124588	20	NQO2	protein_coding	-0.31406565840454403	5.663157648089883	-2.4199094900428677	0.02088097931751478	0.4899123172251144	-3.3011944984286243	NA	NA	NA	NA	NA	NA	NA	NA	NA	NA	NA	NA
Visium	Inhib~Sp09D09	carrier	chr11	128965060	129279324	314265	-	HAVANA	gene	ENSG00000134909	18	ARHGAP32	protein_coding	0.31700837682453686	5.576080306247239	2.408981975850815	0.021422095612938178	0.4899123172251144	-3.307274294910916	NA	NA	NA	NA	NA	NA	NA	NA	NA	NA	NA	NA
Visium	Inhib~Sp09D09	carrier	chr5	140332843	140346603	13761	-	HAVANA	gene	ENSG00000113070	8	HBEGF	protein_coding	-0.6288817151142403	2.6011265827252226	-2.4000632031486973	0.02187314857599945	0.4899123172251144	-3.3168781643804537	NA	NA	NA	NA	NA	NA	NA	NA	NA	NA	NA	NA
Visium	Inhib~Sp09D09	carrier	chr1	1335276	1349418	14143	-	HAVANA	gene	ENSG00000107404	20	DVL1	protein_coding	0.21313624213381566	5.920944203780379	2.406005399941633	0.02157168330370438	0.4899123172251144	-3.3469515442647113	NA	NA	NA	NA	NA	NA	NA	NA	NA	NA	NA	NA
Visium	Inhib~Sp09D09	carrier	chr3	24117153	24495756	378604	-	HAVANA	gene	ENSG00000151090	19	THRB	protein_coding	0.29257017644941685	6.117286449798398	2.408064798566362	0.02146808757491267	0.4899123172251144	-3.3521629545492426	NA	NA	NA	NA	NA	NA	NA	NA	NA	NA	NA	NA
Visium	Inhib~Sp09D09	carrier	chrX	37571569	37684463	112895	+	HAVANA	gene	ENSG00000147036	11	LANCL3	protein_coding	0.7226067651448762	2.3372829148050904	2.425207917059677	0.02062310745420253	0.4899123172251144	-3.3548609758511434	NA	NA	NA	NA	NA	NA	NA	NA	NA	NA	NA	NA
Visium	Inhib~Sp09D09	carrier	chr1	111770662	111989155	218494	-	HAVANA	gene	ENSG00000171385	9	KCND3	protein_coding	0.3055311766366797	6.21905142070624	2.4103181785038097	0.021355251745393843	0.4899123172251144	-3.3562950367181488	NA	NA	NA	NA	NA	NA	NA	NA	NA	NA	NA	NA
Visium	Inhib~Sp09D09	carrier	chr8	1973677	2006936	33260	+	HAVANA	gene	ENSG00000176595	4	KBTBD11	protein_coding	0.22855818766877478	6.229541016395643	2.4103818048807133	0.021352073551419045	0.4899123172251144	-3.3609064352709006	NA	NA	NA	NA	NA	NA	NA	NA	NA	NA	NA	NA
Visium	Inhib~Sp09D09	carrier	chr20	37903111	37945350	42240	+	HAVANA	gene	ENSG00000132821	12	VSTM2L	protein_coding	0.26498763034288153	7.235729498985265	2.4249092648749095	0.02063756532376661	0.4899123172251144	-3.3901834778529243	NA	NA	NA	NA	NA	NA	NA	NA	NA	NA	NA	NA
Visium	Inhib~Sp09D09	carrier	chr5	38556765	38671216	114452	+	HAVANA	gene	ENSG00000244968	7	LIFR-AS1	lncRNA	0.6315334243540618	2.0649246392271103	2.409061853175297	0.021418094395028328	0.4899123172251144	-3.4156308483243105	NA	NA	NA	NA	NA	NA	NA	NA	NA	NA	NA	NA
Visium	Inhib~Sp09D09	carrier	chrX	153793516	153798499	4984	+	HAVANA	gene	ENSG00000180879	14	SSR4	protein_coding	-0.26629295580451906	6.95009728905148	-2.4023612943289194	0.021756108944434187	0.4899123172251144	-3.422511385924768	NA	NA	NA	NA	NA	NA	NA	NA	NA	NA	NA	NA
Visium	Inhib~Sp09D09	carrier	chr4	17460261	17512206	51946	-	HAVANA	gene	ENSG00000151552	12	QDPR	protein_coding	-0.2873134657622223	7.827197127348527	-2.4036819458823477	0.02168910693352643	0.4899123172251144	-3.4812339005366213	NA	NA	NA	NA	NA	NA	NA	NA	NA	NA	NA	NA
Visium	Inhib~Sp09D09	carrier	chr11	18394560	18408425	13866	+	HAVANA	gene	ENSG00000134333	14	LDHA	protein_coding	-0.24799746915471133	8.176140328871703	-2.4015453489895044	0.021797599022426232	0.4899123172251144	-3.4955092934887686	NA	NA	NA	NA	NA	NA	NA	NA	NA	NA	NA	NA
Visium	Inhib~Sp09D09	carrier	chr5	175796310	175884021	87712	+	HAVANA	gene	ENSG00000145920	15	CPLX2	protein_coding	0.34089766971777546	8.754631097861903	2.411446385202355	0.021298960525381085	0.4899123172251144	-3.5073501317470197	NA	NA	NA	NA	NA	NA	NA	NA	NA	NA	NA	NA
Visium	Inhib~Sp09D09	carrier	chr11	119015712	119018691	2980	-	HAVANA	gene	ENSG00000118181	11	RPS25	protein_coding	-0.2084280488538548	9.256841534322433	-2.4011699631904393	0.021816711162936195	0.4899123172251144	-3.5481457393770204	NA	NA	NA	NA	NA	NA	NA	NA	NA	NA	NA	NA
Visium	Inhib~Sp09D09	carrier	chr10	95663396	95694143	30748	-	HAVANA	gene	ENSG00000119977	21	TCTN3	protein_coding	-0.30700028602844487	3.9532847120058134	-2.399252645000893	0.021914565692653872	0.4899773369805669	-3.239650444290508	NA	NA	NA	NA	NA	NA	NA	NA	NA	NA	NA	NA
Visium	Inhib~Sp09D09	carrier	chr14	55366392	55411858	45467	-	HAVANA	gene	ENSG00000126775	8	ATG14	protein_coding	-0.4180579078214175	3.4154419409899983	-2.394996480564783	0.022133213498567027	0.49133272082257345	-3.246160846303543	NA	NA	NA	NA	NA	NA	NA	NA	NA	NA	NA	NA
Visium	Inhib~Sp09D09	carrier	chr3	165186720	165197109	10390	-	HAVANA	gene	ENSG00000121871	4	SLITRK3	protein_coding	0.37936644521027985	4.1407001644163115	2.393063625862901	0.022233160190836532	0.49133272082257345	-3.250432308770641	NA	NA	NA	NA	NA	NA	NA	NA	NA	NA	NA	NA
Visium	Inhib~Sp09D09	carrier	chr1	40258236	40294180	35945	+	HAVANA	gene	ENSG00000084073	9	ZMPSTE24	protein_coding	-0.27836814551053957	4.737220258412107	-2.393541714092527	0.022208400511049987	0.49133272082257345	-3.2818191637393235	NA	NA	NA	NA	NA	NA	NA	NA	NA	NA	NA	NA
Visium	Inhib~Sp09D09	carrier	chr5	71032670	71067689	35020	-	HAVANA	gene	ENSG00000145736	14	GTF2H2	protein_coding	-0.6899290420164714	2.4558809205303773	-2.3954272984208527	0.022110991812542547	0.49133272082257345	-3.302671279105319	NA	NA	NA	NA	NA	NA	NA	NA	NA	NA	NA	NA
Visium	Inhib~Sp09D09	carrier	chr13	21140514	21149084	8571	+	HAVANA	gene	ENSG00000150459	12	SAP18	protein_coding	-0.17289899859272806	7.586847990767425	-2.3973023467960575	0.022014511979771192	0.49133272082257345	-3.4797282499325837	NA	NA	NA	NA	NA	NA	NA	NA	NA	NA	NA	NA
Visium	Inhib~Sp09D09	carrier	chr14	100779410	100861031	81622	+	HAVANA	gene	ENSG00000214548	18	MEG3	lncRNA	0.1996208366848471	9.085463238377862	2.3928249342988446	0.022245531142414895	0.49133272082257345	-3.5574054112490447	NA	NA	NA	NA	NA	NA	NA	NA	NA	NA	NA	NA
Visium	Inhib~Sp09D09	carrier	chr9	135075422	135121179	45758	+	HAVANA	gene	ENSG00000130558	19	OLFM1	protein_coding	0.297655039929813	9.742983101972166	2.3928514995682377	0.02224415400385563	0.49133272082257345	-3.581782924662486	NA	NA	NA	NA	NA	NA	NA	NA	NA	NA	NA	NA
Visium	Inhib~Sp09D09	carrier	chr6	32115264	32128253	12990	-	HAVANA	gene	ENSG00000213676	13	ATF6B	protein_coding	-0.37588336865350724	3.7199699078186916	-2.38862486223751	0.022464237326841847	0.49189333437535626	-3.2552331510719608	NA	NA	NA	NA	NA	NA	NA	NA	NA	NA	NA	NA
Visium	Inhib~Sp09D09	carrier	chr1	24745382	24844321	98940	+	HAVANA	gene	ENSG00000169504	15	CLIC4	protein_coding	-0.4264413410875689	4.495495423108366	-2.389303194820034	0.022428783667755293	0.49189333437535626	-3.2877035937690042	NA	NA	NA	NA	NA	NA	NA	NA	NA	NA	NA	NA
Visium	Inhib~Sp09D09	carrier	chr15	75647906	75662301	14396	+	HAVANA	gene	ENSG00000173548	8	SNX33	protein_coding	0.6493609795389773	2.244524335057989	2.391544986113134	0.022311975121453394	0.49189333437535626	-3.379122168376098	NA	NA	NA	NA	NA	NA	NA	NA	NA	NA	NA	NA
Visium	Inhib~Sp09D09	carrier	chr2	86503430	86563479	60050	-	HAVANA	gene	ENSG00000115561	16	CHMP3	protein_coding	0.23071541860475264	6.62761992263372	2.390811746467501	0.02235011971303057	0.49189333437535626	-3.422019126599232	NA	NA	NA	NA	NA	NA	NA	NA	NA	NA	NA	NA
Visium	Inhib~Sp09D09	carrier	chr2	206159585	206162928	3344	+	HAVANA	gene	ENSG00000114942	14	EEF1B2	protein_coding	-0.2047755859086875	8.02159312858834	-2.3895368880530605	0.02241658123918394	0.49189333437535626	-3.5124370838212373	NA	NA	NA	NA	NA	NA	NA	NA	NA	NA	NA	NA
Visium	Inhib~Sp09D09	carrier	chr7	12686856	12690958	4103	+	HAVANA	gene	ENSG00000122644	13	ARL4A	protein_coding	0.44750703003633463	4.0763758221664155	2.3855607966811347	0.022625017532097672	0.4929892510663709	-3.2617459242532334	NA	NA	NA	NA	NA	NA	NA	NA	NA	NA	NA	NA
Visium	Inhib~Sp09D09	carrier	chr22	30576625	30607083	30459	-	HAVANA	gene	ENSG00000100029	18	PES1	protein_coding	-0.32617622533960633	4.416916128834006	-2.3854559142941443	0.022630539429552007	0.4929892510663709	-3.2799389091625373	NA	NA	NA	NA	NA	NA	NA	NA	NA	NA	NA	NA
Visium	Inhib~Sp09D09	carrier	chrX	73944182	74070408	126227	+	HAVANA	gene	ENSG00000225470	8	JPX	lncRNA	-0.3469835381584203	4.6164062977647795	-2.3861121996496615	0.022596007095464977	0.4929892510663709	-3.299164018342081	NA	NA	NA	NA	NA	NA	NA	NA	NA	NA	NA	NA
Visium	Inhib~Sp09D09	carrier	chr3	52833114	52835019	1906	-	HAVANA	gene	ENSG00000272573	6	MUSTN1	protein_coding	-0.5316814255767532	3.833725613666928	-2.383844766862741	0.0227155175593556	0.493994554513029	-3.269040148868298	NA	NA	NA	NA	NA	NA	NA	NA	NA	NA	NA	NA
Visium	Inhib~Sp09D09	carrier	chr9	127738317	127778710	40394	-	HAVANA	gene	ENSG00000095370	20	SH2D3C	protein_coding	-0.37680667930817524	3.914848633543667	-2.381162552951431	0.022857629660049623	0.4962367995480398	-3.2704068028390867	NA	NA	NA	NA	NA	NA	NA	NA	NA	NA	NA	NA
Visium	Inhib~Sp09D09	carrier	chr19	49675786	49689029	13244	+	HAVANA	gene	ENSG00000126457	21	PRMT1	protein_coding	-0.25265970219205736	6.350881858520379	-2.376451471406477	0.023109189244539852	0.5004677254250083	-3.442304945102985	NA	NA	NA	NA	NA	NA	NA	NA	NA	NA	NA	NA
Visium	Inhib~Sp09D09	carrier	chr16	87383953	87404779	20827	+	HAVANA	gene	ENSG00000140941	14	MAP1LC3B	protein_coding	-0.20284451721771468	7.754244752841326	-2.3760416306800805	0.023131191836967838	0.5004677254250083	-3.522879371061671	NA	NA	NA	NA	NA	NA	NA	NA	NA	NA	NA	NA
Visium	Inhib~Sp09D09	carrier	chr16	10326434	10483638	157205	+	HAVANA	gene	ENSG00000166669	13	ATF7IP2	protein_coding	0.5358135503041406	3.535941345626315	2.3728306435676885	0.023304233802414448	0.501617596712466	-3.28499098723181	NA	NA	NA	NA	NA	NA	NA	NA	NA	NA	NA	NA
Visium	Inhib~Sp09D09	carrier	chr9	89605012	89606555	1544	+	HAVANA	gene	ENSG00000130222	11	GADD45G	protein_coding	0.6758796355300343	3.857200586662193	2.369322806474048	0.023494612412154278	0.501617596712466	-3.287766666551584	NA	NA	NA	NA	NA	NA	NA	NA	NA	NA	NA	NA
Visium	Inhib~Sp09D09	carrier	chr19	18340598	18369950	29353	+	HAVANA	gene	ENSG00000130517	14	PGPEP1	protein_coding	-0.35548656610672325	3.7768850279791675	-2.3668771811461378	0.0236281741631698	0.501617596712466	-3.292561848976347	NA	NA	NA	NA	NA	NA	NA	NA	NA	NA	NA	NA
Visium	Inhib~Sp09D09	carrier	chr12	57234903	57240715	5813	-	HAVANA	gene	ENSG00000185633	10	NDUFA4L2	protein_coding	-0.41675781046164617	3.8451163790075693	-2.354665282457905	0.024305435318305924	0.501617596712466	-3.3177935282880036	NA	NA	NA	NA	NA	NA	NA	NA	NA	NA	NA	NA
Visium	Inhib~Sp09D09	carrier	chr17	59674636	59707626	32991	-	HAVANA	gene	ENSG00000141378	14	PTRH2	protein_coding	-0.3439333467173682	4.246374682981211	-2.358103864814413	0.024112980424695746	0.501617596712466	-3.32266131483521	NA	NA	NA	NA	NA	NA	NA	NA	NA	NA	NA	NA
Visium	Inhib~Sp09D09	carrier	chr11	167784	207428	39645	-	HAVANA	gene	ENSG00000177951	17	BET1L	protein_coding	-0.36030129210492823	3.8471109357146056	-2.3487802814520067	0.024638039383277133	0.501617596712466	-3.324101390311456	NA	NA	NA	NA	NA	NA	NA	NA	NA	NA	NA	NA
Visium	Inhib~Sp09D09	carrier	chr8	132570416	132675592	105177	-	HAVANA	gene	ENSG00000129295	9	LRRC6	protein_coding	0.45012427521672027	3.404528967042306	2.348116136028331	0.024675832220653348	0.501617596712466	-3.330350610225477	NA	NA	NA	NA	NA	NA	NA	NA	NA	NA	NA	NA
Visium	Inhib~Sp09D09	carrier	chr1	228149930	228159826	9897	+	HAVANA	gene	ENSG00000198835	4	GJC2	protein_coding	-0.6968239244249896	2.6724371519015646	-2.367113768917974	0.023615223547009172	0.501617596712466	-3.33088975910085	NA	NA	NA	NA	NA	NA	NA	NA	NA	NA	NA	NA
Visium	Inhib~Sp09D09	carrier	chr14	93202894	93207065	4172	-	HAVANA	gene	ENSG00000170270	5	GON7	protein_coding	-0.4158258496638798	3.4037361987377506	-2.3423340601875937	0.02500707798382802	0.501617596712466	-3.3337682196524097	NA	NA	NA	NA	NA	NA	NA	NA	NA	NA	NA	NA
Visium	Inhib~Sp09D09	carrier	chr7	140672945	140696261	23317	+	HAVANA	gene	ENSG00000133597	11	ADCK2	protein_coding	-0.2711530592746394	4.796582093887348	-2.36828129410903	0.023551408240303974	0.501617596712466	-3.339394866349349	NA	NA	NA	NA	NA	NA	NA	NA	NA	NA	NA	NA
Visium	Inhib~Sp09D09	carrier	chr3	186567403	186585800	18398	+	HAVANA	gene	ENSG00000090520	11	DNAJB11	protein_coding	-0.2742762056134289	4.60524538804392	-2.3598800003794924	0.024014112236427146	0.501617596712466	-3.339994228855734	NA	NA	NA	NA	NA	NA	NA	NA	NA	NA	NA	NA
Visium	Inhib~Sp09D09	carrier	chr17	82442586	82450829	8244	-	HAVANA	gene	ENSG00000178927	18	CYBC1	protein_coding	-0.34892859317306946	4.19367147948371	-2.34722034178123	0.024726889893549948	0.501617596712466	-3.3412264504500335	NA	NA	NA	NA	NA	NA	NA	NA	NA	NA	NA	NA
Visium	Inhib~Sp09D09	carrier	chr6	32164595	32168281	3687	+	HAVANA	gene	ENSG00000241404	7	EGFL8	protein_coding	0.584136073736814	2.6711478444099814	2.3716584309259847	0.023367696572657613	0.501617596712466	-3.3429744571004214	NA	NA	NA	NA	NA	NA	NA	NA	NA	NA	NA	NA
Visium	Inhib~Sp09D09	carrier	chr12	49366584	49527424	160841	+	HAVANA	gene	ENSG00000123352	17	SPATS2	protein_coding	-0.3191855435379525	4.562367654798427	-2.352264215689827	0.024440643638521463	0.501617596712466	-3.3485055954198035	NA	NA	NA	NA	NA	NA	NA	NA	NA	NA	NA	NA
Visium	Inhib~Sp09D09	carrier	chr10	4987400	5018031	30632	-	HAVANA	gene	ENSG00000151632	17	AKR1C2	protein_coding	-0.8586765806904963	2.6583643076070502	-2.3520627296672805	0.024452020540129783	0.501617596712466	-3.350674767012806	NA	NA	NA	NA	NA	NA	NA	NA	NA	NA	NA	NA
Visium	Inhib~Sp09D09	carrier	chr15	45479606	45522755	43150	-	HAVANA	gene	ENSG00000104154	7	SLC30A4	protein_coding	0.4560260803401037	3.063626321565103	2.3435652901990847	0.024936208071564436	0.501617596712466	-3.351385743059967	NA	NA	NA	NA	NA	NA	NA	NA	NA	NA	NA	NA
Visium	Inhib~Sp09D09	carrier	chr15	53978201	54633414	655214	+	HAVANA	gene	ENSG00000137766	17	UNC13C	protein_coding	0.5244923973366884	4.516497575611648	2.339744866123136	0.025156706529786188	0.501617596712466	-3.352439252723797	NA	NA	NA	NA	NA	NA	NA	NA	NA	NA	NA	NA
Visium	Inhib~Sp09D09	carrier	chr11	65857126	65867653	10528	+	HAVANA	gene	ENSG00000172732	12	MUS81	protein_coding	-0.2700590706202268	4.262303964669695	-2.339767773608937	0.0251553791775065	0.501617596712466	-3.352500342882639	NA	NA	NA	NA	NA	NA	NA	NA	NA	NA	NA	NA
Visium	Inhib~Sp09D09	carrier	chr19	18434388	18438167	3780	-	HAVANA	gene	ENSG00000105655	19	ISYNA1	protein_coding	0.414794594684873	4.061661462676361	2.3325931795999693	0.025574209374057053	0.501617596712466	-3.35377813681281	NA	NA	NA	NA	NA	NA	NA	NA	NA	NA	NA	NA
Visium	Inhib~Sp09D09	carrier	chr12	123620406	123633766	13361	-	HAVANA	gene	ENSG00000111361	13	EIF2B1	protein_coding	-0.3114737645316512	4.507981932454604	-2.3494138867849177	0.024602033180161437	0.501617596712466	-3.353859488580671	NA	NA	NA	NA	NA	NA	NA	NA	NA	NA	NA	NA
Visium	Inhib~Sp09D09	carrier	chr19	18193218	18196948	3731	+	HAVANA	gene	ENSG00000254858	10	MPV17L2	protein_coding	0.401591940480134	3.470176363724039	2.3301288296519327	0.025719516060684625	0.501617596712466	-3.3542425431619196	NA	NA	NA	NA	NA	NA	NA	NA	NA	NA	NA	NA
Visium	Inhib~Sp09D09	carrier	chr1	156290089	156295689	5601	-	HAVANA	gene	ENSG00000198715	13	GLMP	protein_coding	-0.3375267583508177	4.271989423293995	-2.3391211395086327	0.025192872084578037	0.501617596712466	-3.354614845655945	NA	NA	NA	NA	NA	NA	NA	NA	NA	NA	NA	NA
Visium	Inhib~Sp09D09	carrier	chr3	113286930	113441610	154681	-	HAVANA	gene	ENSG00000206530	11	CFAP44	protein_coding	0.5754650598715325	3.2402687390853133	2.335445066682317	0.025406977235458598	0.501617596712466	-3.3578322012944257	NA	NA	NA	NA	NA	NA	NA	NA	NA	NA	NA	NA
Visium	Inhib~Sp09D09	carrier	chr3	42264989	42266390	1402	+	HAVANA	gene	ENSG00000281160	1	AC018358.1	lncRNA	0.6806891914631574	2.7812860860400423	2.3636854993540877	0.023803513572588236	0.501617596712466	-3.3596099567301545	NA	NA	NA	NA	NA	NA	NA	NA	NA	NA	NA	NA
Visium	Inhib~Sp09D09	carrier	chr19	52397849	52418412	20564	+	HAVANA	gene	ENSG00000167555	14	ZNF528	protein_coding	-0.4908836204686584	2.956744966321124	-2.33731464002631	0.025297883436838135	0.501617596712466	-3.359915042005573	NA	NA	NA	NA	NA	NA	NA	NA	NA	NA	NA	NA
Visium	Inhib~Sp09D09	carrier	chrX	129675888	129678348	2461	-	HAVANA	gene	ENSG00000287024	1	AL022162.1	lncRNA	-0.6053351975736256	2.463419703739591	-2.3688768286892494	0.023518917307246232	0.501617596712466	-3.3615348239889866	NA	NA	NA	NA	NA	NA	NA	NA	NA	NA	NA	NA
Visium	Inhib~Sp09D09	carrier	chr6	2987967	2991173	3207	+	HAVANA	gene	ENSG00000244041	7	LINC01011	lncRNA	-0.6155879032710119	3.159521178621843	-2.327171817191906	0.02589485477409814	0.501617596712466	-3.3631952790775084	NA	NA	NA	NA	NA	NA	NA	NA	NA	NA	NA	NA
Visium	Inhib~Sp09D09	carrier	chr2	27032910	27041694	8785	+	HAVANA	gene	ENSG00000119777	20	TMEM214	protein_coding	-0.297206651744907	4.010667756648616	-2.326250854515751	0.025949683880436534	0.501617596712466	-3.3670080809655953	NA	NA	NA	NA	NA	NA	NA	NA	NA	NA	NA	NA
Visium	Inhib~Sp09D09	carrier	chr16	11750586	11797258	46673	-	HAVANA	gene	ENSG00000122299	12	ZC3H7A	protein_coding	-0.3183840966492566	4.110136926390242	-2.328022530410362	0.025844300808380592	0.501617596712466	-3.3674908396433345	NA	NA	NA	NA	NA	NA	NA	NA	NA	NA	NA	NA
Visium	Inhib~Sp09D09	carrier	chr7	130938963	131110176	171214	-	HAVANA	gene	ENSG00000231721	7	LINC-PINT	lncRNA	0.2923040662459804	4.257941643404586	2.326005405243082	0.025964314256352528	0.501617596712466	-3.3731143955733898	NA	NA	NA	NA	NA	NA	NA	NA	NA	NA	NA	NA
Visium	Inhib~Sp09D09	carrier	chr6	72621792	73198851	577060	+	HAVANA	gene	ENSG00000185760	15	KCNQ5	protein_coding	0.2806191058249792	5.026710059917562	2.3560660493699954	0.0242268683891451	0.501617596712466	-3.3738422772320673	NA	NA	NA	NA	NA	NA	NA	NA	NA	NA	NA	NA
Visium	Inhib~Sp09D09	carrier	chr11	49145092	49208638	63547	-	HAVANA	gene	ENSG00000086205	18	FOLH1	protein_coding	-0.8896736875143767	2.266041048719148	-2.365177866454798	0.023721382292647718	0.501617596712466	-3.377181898829204	NA	NA	NA	NA	NA	NA	NA	NA	NA	NA	NA	NA
Visium	Inhib~Sp09D09	carrier	chr14	73931501	73950414	18914	-	HAVANA	gene	ENSG00000156050	10	FAM161B	protein_coding	-0.31765481970255327	4.364625809818057	-2.3275007900825146	0.025875294863113088	0.501617596712466	-3.3862909118378606	NA	NA	NA	NA	NA	NA	NA	NA	NA	NA	NA	NA
Visium	Inhib~Sp09D09	carrier	chr9	27937617	27944497	6881	-	HAVANA	gene	ENSG00000260412	1	AL353746.1	lncRNA	0.62897588921299	2.7700846839825997	2.335380000838299	0.025410781609210408	0.501617596712466	-3.3873399075607296	NA	NA	NA	NA	NA	NA	NA	NA	NA	NA	NA	NA
Visium	Inhib~Sp09D09	carrier	chr8	120380761	120445402	64642	-	HAVANA	gene	ENSG00000172172	8	MRPL13	protein_coding	-0.32043845849234476	4.778446559114737	-2.3372414575743896	0.025302145831211535	0.501617596712466	-3.390917575343718	NA	NA	NA	NA	NA	NA	NA	NA	NA	NA	NA	NA
Visium	Inhib~Sp09D09	carrier	chr20	41402083	41618384	216302	-	HAVANA	gene	ENSG00000124177	15	CHD6	protein_coding	-0.28281194621135697	5.236349984943387	-2.357423900170251	0.024150927856575962	0.501617596712466	-3.391912301996024	NA	NA	NA	NA	NA	NA	NA	NA	NA	NA	NA	NA
Visium	Inhib~Sp09D09	carrier	chr14	76781733	76786724	4992	-	HAVANA	gene	ENSG00000258301	3	VASH1-AS1	lncRNA	0.6150742266108715	2.729130760985208	2.3283261579817807	0.025826279191483052	0.501617596712466	-3.393514436593241	NA	NA	NA	NA	NA	NA	NA	NA	NA	NA	NA	NA
Visium	Inhib~Sp09D09	carrier	chr20	63253978	63261615	7638	+	HAVANA	gene	ENSG00000275620	1	AL121827.2	lncRNA	0.6948294075206796	2.4421559207919232	2.368215451837953	0.023555002929592547	0.501617596712466	-3.39361915486172	NA	NA	NA	NA	NA	NA	NA	NA	NA	NA	NA	NA
Visium	Inhib~Sp09D09	carrier	chr15	74836118	74843346	7229	-	HAVANA	gene	ENSG00000140474	14	ULK3	protein_coding	-0.3165555629082777	5.0437540592405865	-2.3495989649911277	0.024591524628065076	0.501617596712466	-3.3942216648123362	NA	NA	NA	NA	NA	NA	NA	NA	NA	NA	NA	NA
Visium	Inhib~Sp09D09	carrier	chr8	56222688	56223173	486	+	HAVANA	gene	ENSG00000272343	1	AC107952.2	lncRNA	-0.53442156176517	2.592208936292677	-2.3308481249573285	0.025677027099657714	0.501617596712466	-3.3955535522091447	NA	NA	NA	NA	NA	NA	NA	NA	NA	NA	NA	NA
Visium	Inhib~Sp09D09	carrier	chr3	42600655	42648735	48081	+	HAVANA	gene	ENSG00000114857	18	NKTR	protein_coding	0.28359718421473135	4.751331741082929	2.3280185523230386	0.025844537000436724	0.501617596712466	-3.398598273873681	NA	NA	NA	NA	NA	NA	NA	NA	NA	NA	NA	NA
Visium	Inhib~Sp09D09	carrier	chr6	157381133	157678157	297025	+	HAVANA	gene	ENSG00000175048	17	ZDHHC14	protein_coding	0.3491401513461838	5.199501961946256	2.345693689569648	0.024814124662103088	0.501617596712466	-3.402101250699753	NA	NA	NA	NA	NA	NA	NA	NA	NA	NA	NA	NA
Visium	Inhib~Sp09D09	carrier	chr20	3249305	3407625	158321	-	HAVANA	gene	ENSG00000088854	12	C20orf194	protein_coding	0.26077662306158356	5.005653011286999	2.332819080650535	0.025560926597404283	0.501617596712466	-3.4057057424318606	NA	NA	NA	NA	NA	NA	NA	NA	NA	NA	NA	NA
Visium	Inhib~Sp09D09	carrier	chr13	101710804	102402457	691654	-	HAVANA	gene	ENSG00000102466	15	FGF14	protein_coding	0.2691047647024636	5.558256463398621	2.3500469749490955	0.024566103873024263	0.501617596712466	-3.41798426058334	NA	NA	NA	NA	NA	NA	NA	NA	NA	NA	NA	NA
Visium	Inhib~Sp09D09	carrier	chr9	121567057	121785530	218474	+	HAVANA	gene	ENSG00000136848	17	DAB2IP	protein_coding	0.266891464651811	5.785298304625777	2.3646458152694567	0.023750633857593233	0.501617596712466	-3.422598683758598	NA	NA	NA	NA	NA	NA	NA	NA	NA	NA	NA	NA
Visium	Inhib~Sp09D09	carrier	chr7	16087525	16421538	334014	-	HAVANA	gene	ENSG00000214960	10	CRPPA	protein_coding	0.592765116635984	2.3066908654211806	2.3496923706508164	0.024586222690352252	0.501617596712466	-3.431276994865483	NA	NA	NA	NA	NA	NA	NA	NA	NA	NA	NA	NA
Visium	Inhib~Sp09D09	carrier	chr9	4709556	4742043	32488	-	HAVANA	gene	ENSG00000147853	17	AK3	protein_coding	0.307740132533191	5.432530578257993	2.336813088690655	0.025327108496781894	0.501617596712466	-3.4319274980222834	NA	NA	NA	NA	NA	NA	NA	NA	NA	NA	NA	NA
Visium	Inhib~Sp09D09	carrier	chrX	120427827	120469365	41539	-	HAVANA	gene	ENSG00000005893	15	LAMP2	protein_coding	-0.34812714960216784	5.894360658163027	-2.368302595990993	0.02355024536052133	0.501617596712466	-3.4360537191651077	NA	NA	NA	NA	NA	NA	NA	NA	NA	NA	NA	NA
Visium	Inhib~Sp09D09	carrier	chr1	201464278	201469237	4960	-	HAVANA	gene	ENSG00000174307	7	PHLDA3	protein_coding	-0.30171066094452836	5.393565761297128	-2.3351395229172494	0.025424846719392685	0.501617596712466	-3.449745036452792	NA	NA	NA	NA	NA	NA	NA	NA	NA	NA	NA	NA
Visium	Inhib~Sp09D09	carrier	chr6	33208500	33212722	4223	+	HAVANA	gene	ENSG00000204227	5	RING1	protein_coding	0.26184848287885965	5.562287015927199	2.3333872736491803	0.02552754488537131	0.501617596712466	-3.456530549729504	NA	NA	NA	NA	NA	NA	NA	NA	NA	NA	NA	NA
Visium	Inhib~Sp09D09	carrier	chr11	61799627	61829318	29692	-	HAVANA	gene	ENSG00000149485	19	FADS1	protein_coding	-0.29326158459041984	5.5005606229534845	-2.327270211664336	0.0258890030855928	0.501617596712466	-3.4737792018183624	NA	NA	NA	NA	NA	NA	NA	NA	NA	NA	NA	NA
Visium	Inhib~Sp09D09	carrier	chr7	2679522	2775500	95979	+	HAVANA	gene	ENSG00000174945	13	AMZ1	protein_coding	0.6736643063070313	2.0451805789390742	2.365344974547146	0.02371220161197992	0.501617596712466	-3.4753951644077454	NA	NA	NA	NA	NA	NA	NA	NA	NA	NA	NA	NA
Visium	Inhib~Sp09D09	carrier	chr16	2537979	2603188	65210	+	HAVANA	gene	ENSG00000140992	19	PDPK1	protein_coding	0.27184710445365345	6.291309838892927	2.3525560152292946	0.02442417567068569	0.501617596712466	-3.478300188744148	NA	NA	NA	NA	NA	NA	NA	NA	NA	NA	NA	NA
Visium	Inhib~Sp09D09	carrier	chr1	156463727	156500779	37053	-	HAVANA	gene	ENSG00000116604	18	MEF2D	protein_coding	0.25875583360100407	6.196534933046072	2.344673044236538	0.024872600573391787	0.501617596712466	-3.480786412763397	NA	NA	NA	NA	NA	NA	NA	NA	NA	NA	NA	NA
Visium	Inhib~Sp09D09	carrier	chr21	39867438	39929397	61960	+	HAVANA	gene	ENSG00000183036	11	PCP4	protein_coding	-0.6001988592979774	6.449011112906288	-2.3514936570429006	0.02448417906776987	0.501617596712466	-3.489665650264589	NA	NA	NA	NA	NA	NA	NA	NA	NA	NA	NA	NA
Visium	Inhib~Sp09D09	carrier	chr9	96450169	96491336	41168	+	HAVANA	gene	ENSG00000130956	14	HABP4	protein_coding	0.20156243172486743	7.0098509671552955	2.3615722487177093	0.02392025490927144	0.501617596712466	-3.5013061221353823	NA	NA	NA	NA	NA	NA	NA	NA	NA	NA	NA	NA
Visium	Inhib~Sp09D09	carrier	chr11	236966	252984	16019	+	HAVANA	gene	ENSG00000185627	18	PSMD13	protein_coding	-0.20604920666099336	6.189277123142418	-2.333953955160408	0.02549429116878917	0.501617596712466	-3.5127929717530173	NA	NA	NA	NA	NA	NA	NA	NA	NA	NA	NA	NA
Visium	Inhib~Sp09D09	carrier	chrX	54807599	54816015	8417	+	HAVANA	gene	ENSG00000102316	17	MAGED2	protein_coding	-0.2077830090879207	7.08360705364754	-2.361021474585846	0.02395076605179686	0.501617596712466	-3.517250818144099	NA	NA	NA	NA	NA	NA	NA	NA	NA	NA	NA	NA
Visium	Inhib~Sp09D09	carrier	chr8	78516340	78605267	88928	+	HAVANA	gene	ENSG00000171033	13	PKIA	protein_coding	0.23318155352038872	6.996016259904802	2.353653901392112	0.024362305321140573	0.501617596712466	-3.5184144480553807	NA	NA	NA	NA	NA	NA	NA	NA	NA	NA	NA	NA
Visium	Inhib~Sp09D09	carrier	chr5	177592203	177597242	5040	+	HAVANA	gene	ENSG00000184840	12	TMED9	protein_coding	-0.19046959033034705	6.168706558336584	-2.325678570569502	0.02598380728136418	0.501617596712466	-3.5324280726359785	NA	NA	NA	NA	NA	NA	NA	NA	NA	NA	NA	NA
Visium	Inhib~Sp09D09	carrier	chr3	62398346	62875416	477071	-	HAVANA	gene	ENSG00000163618	18	CADPS	protein_coding	-0.24037631642950252	7.209421136928177	-2.3532784935740394	0.024383445117557925	0.501617596712466	-3.5325705526303777	NA	NA	NA	NA	NA	NA	NA	NA	NA	NA	NA	NA
Visium	Inhib~Sp09D09	carrier	chr16	30114105	30123506	9402	-	HAVANA	gene	ENSG00000102882	12	MAPK3	protein_coding	0.22939633629704126	7.462578549348435	2.3542930486002134	0.02432635207046613	0.501617596712466	-3.5403289500996094	NA	NA	NA	NA	NA	NA	NA	NA	NA	NA	NA	NA
Visium	Inhib~Sp09D09	carrier	chr19	48637946	48646187	8242	-	HAVANA	gene	ENSG00000063180	9	CA11	protein_coding	0.28048281484722626	7.850372881569789	2.3669907256969154	0.023621958027633647	0.501617596712466	-3.5406730862729967	NA	NA	NA	NA	NA	NA	NA	NA	NA	NA	NA	NA
Visium	Inhib~Sp09D09	carrier	chr12	69585426	69601570	16145	+	HAVANA	gene	ENSG00000166226	13	CCT2	protein_coding	-0.184349033097579	6.675670323416037	-2.327678901903523	0.02586471033888416	0.501617596712466	-3.552545251168826	NA	NA	NA	NA	NA	NA	NA	NA	NA	NA	NA	NA
Visium	Inhib~Sp09D09	carrier	chr19	54173412	54189882	16471	-	HAVANA	gene	ENSG00000125505	17	MBOAT7	protein_coding	0.19074587144765198	7.353868177415902	2.3450836089212768	0.02484906310831625	0.501617596712466	-3.5599340200096488	NA	NA	NA	NA	NA	NA	NA	NA	NA	NA	NA	NA
Visium	Inhib~Sp09D09	carrier	chr19	708935	748329	39395	+	HAVANA	gene	ENSG00000099864	18	PALM	protein_coding	0.2278024289317715	7.327720191776141	2.3338046613852823	0.025503048154765277	0.501617596712466	-3.587525277555267	NA	NA	NA	NA	NA	NA	NA	NA	NA	NA	NA	NA
Visium	Inhib~Sp09D09	carrier	chr16	715118	719655	4538	+	HAVANA	gene	ENSG00000103260	9	METRN	protein_coding	-0.21826430160732846	8.000963704249058	-2.345525794588664	0.02482373533831236	0.501617596712466	-3.607990544202602	NA	NA	NA	NA	NA	NA	NA	NA	NA	NA	NA	NA
Visium	Inhib~Sp09D09	carrier	chr7	151466012	151520120	54109	-	HAVANA	gene	ENSG00000106615	10	RHEB	protein_coding	-0.16577626496027476	7.71125048488399	-2.3309984377674584	0.025668156087540042	0.501617596712466	-3.615317880191056	NA	NA	NA	NA	NA	NA	NA	NA	NA	NA	NA	NA
Visium	Inhib~Sp09D09	carrier	chr2	223596940	223602361	5422	-	HAVANA	gene	ENSG00000171951	5	SCG2	protein_coding	-0.2402146613133711	8.24630401809115	-2.341715334419877	0.025042760635862724	0.501617596712466	-3.6202729458089324	NA	NA	NA	NA	NA	NA	NA	NA	NA	NA	NA	NA
Visium	Inhib~Sp09D09	carrier	chr19	1103926	1106791	2866	+	HAVANA	gene	ENSG00000167468	17	GPX4	protein_coding	-0.23457867409391486	9.136812282982643	-2.3513639088561873	0.024491516541219133	0.501617596712466	-3.6405662300497843	NA	NA	NA	NA	NA	NA	NA	NA	NA	NA	NA	NA
Visium	Inhib~Sp09D09	carrier	chr12	49188736	49274603	85868	+	HAVANA	gene	ENSG00000167553	15	TUBA1C	protein_coding	0.897120613817413	1.3275884258823667	2.3667490555658555	0.023635190333086406	0.501617596712466	-3.670257804922742	NA	NA	NA	NA	NA	NA	NA	NA	NA	NA	NA	NA
Visium	Inhib~Sp09D09	carrier	chr22	41969475	41998221	28747	+	HAVANA	gene	ENSG00000100167	20	SEPTIN3	protein_coding	0.19917851679941823	8.179988798318888	2.3241073889350963	0.026077699825566063	0.5026674199709871	-3.6469926649521844	NA	NA	NA	NA	NA	NA	NA	NA	NA	NA	NA	NA
Visium	Inhib~Sp09D09	carrier	chr16	53491040	53504411	13372	-	HAVANA	gene	ENSG00000166971	17	AKTIP	protein_coding	-0.22747535010820474	5.9346823936612765	-2.319276444181632	0.02636831279135457	0.5067336485371795	-3.5182882888644134	NA	NA	NA	NA	NA	NA	NA	NA	NA	NA	NA	NA
Visium	Inhib~Sp09D09	carrier	chr6	34417454	34426069	8616	-	HAVANA	gene	ENSG00000124614	16	RPS10	protein_coding	-0.28728545387284843	8.567684393103224	-2.3196226651406846	0.02634738862055985	0.5067336485371795	-3.6795575474458366	NA	NA	NA	NA	NA	NA	NA	NA	NA	NA	NA	NA
Visium	Inhib~Sp09D09	carrier	chr16	180459	181179	721	+	HAVANA	gene	ENSG00000086506	3	HBQ1	protein_coding	0.4645543575101887	3.6021816171292844	2.3161058128499596	0.026560630494661733	0.508126828801634	-3.375835682556105	NA	NA	NA	NA	NA	NA	NA	NA	NA	NA	NA	NA
Visium	Inhib~Sp09D09	carrier	chr11	130404923	130428609	23687	-	HAVANA	gene	ENSG00000134917	10	ADAMTS8	protein_coding	0.546134076684305	3.6232132871018825	2.316222446210804	0.026553533651156903	0.508126828801634	-3.37592540716615	NA	NA	NA	NA	NA	NA	NA	NA	NA	NA	NA	NA
Visium	Inhib~Sp09D09	carrier	chr2	25160853	25168903	8051	-	HAVANA	gene	ENSG00000115138	11	POMC	protein_coding	-0.686624914404028	2.7105562536489116	-2.3173112301695658	0.02648736630240386	0.508126828801634	-3.3940464217878974	NA	NA	NA	NA	NA	NA	NA	NA	NA	NA	NA	NA
Visium	Inhib~Sp09D09	carrier	chr12	123712353	123761755	49403	+	HAVANA	gene	ENSG00000185344	14	ATP6V0A2	protein_coding	0.4647564971292626	2.907660549585674	2.3148805047055583	0.026635290745646297	0.5087900433425108	-3.415789698102552	NA	NA	NA	NA	NA	NA	NA	NA	NA	NA	NA	NA
Visium	Inhib~Sp09D09	carrier	chr18	623743	658340	34598	-	HAVANA	gene	ENSG00000176912	4	TYMSOS	lncRNA	-0.6410521542328483	2.044732259854127	-2.3138531405758553	0.026698035594280033	0.5092240012450233	-3.4893201928747906	NA	NA	NA	NA	NA	NA	NA	NA	NA	NA	NA	NA
Visium	Inhib~Sp09D09	carrier	chr7	135183839	135211534	27696	-	HAVANA	gene	ENSG00000105875	14	WDR91	protein_coding	-0.3969764082272671	3.529809057655809	-2.3076314041397525	0.027080872787072666	0.5094940999875118	-3.3898582320621635	NA	NA	NA	NA	NA	NA	NA	NA	NA	NA	NA	NA
Visium	Inhib~Sp09D09	carrier	chr1	111755245	111768000	12756	+	HAVANA	gene	ENSG00000064703	12	DDX20	protein_coding	-0.39530988176837556	3.230020706315639	-2.311624748271876	0.0268345894853061	0.5094940999875118	-3.391337729899626	NA	NA	NA	NA	NA	NA	NA	NA	NA	NA	NA	NA
Visium	Inhib~Sp09D09	carrier	chr17	30248203	30292056	43854	-	HAVANA	gene	ENSG00000108578	15	BLMH	protein_coding	-0.36727122242004384	3.9141282356524885	-2.309740389671782	0.02695055189308772	0.5094940999875118	-3.3944913314315768	NA	NA	NA	NA	NA	NA	NA	NA	NA	NA	NA	NA
Visium	Inhib~Sp09D09	carrier	chr19	49906825	49929763	22939	-	HAVANA	gene	ENSG00000213024	11	NUP62	protein_coding	-0.29862911006830895	4.582587159999967	-2.3071180668485596	0.027112679271462468	0.5094940999875118	-3.434412591269828	NA	NA	NA	NA	NA	NA	NA	NA	NA	NA	NA	NA
Visium	Inhib~Sp09D09	carrier	chr11	14877440	14892252	14813	-	HAVANA	gene	ENSG00000186104	10	CYP2R1	protein_coding	0.542068971424406	2.3375545401441276	2.310609032681288	0.026897040115065114	0.5094940999875118	-3.466037563680493	NA	NA	NA	NA	NA	NA	NA	NA	NA	NA	NA	NA
Visium	Inhib~Sp09D09	carrier	chrX	47651796	47659180	7385	-	HAVANA	gene	ENSG00000126756	12	UXT	protein_coding	-0.2500145038608754	5.272181546240435	-2.3085076727221923	0.02702665662495367	0.5094940999875118	-3.481096478868551	NA	NA	NA	NA	NA	NA	NA	NA	NA	NA	NA	NA
Visium	Inhib~Sp09D09	carrier	chr2	80288351	80304752	16402	-	HAVANA	gene	ENSG00000162951	11	LRRTM1	protein_coding	-0.2649442686535637	5.626521456195352	-2.30745731039268	0.02709165590446263	0.5094940999875118	-3.519801018886712	NA	NA	NA	NA	NA	NA	NA	NA	NA	NA	NA	NA
Visium	Inhib~Sp09D09	carrier	chr2	135531455	135725270	193816	+	HAVANA	gene	ENSG00000048991	16	R3HDM1	protein_coding	0.20731157039027037	6.112074445536443	2.3092633747882045	0.026979978626754095	0.5094940999875118	-3.543646130362217	NA	NA	NA	NA	NA	NA	NA	NA	NA	NA	NA	NA
Visium	Inhib~Sp09D09	carrier	chr13	113297239	113323672	26434	+	HAVANA	gene	ENSG00000185896	11	LAMP1	protein_coding	-0.17871714518877235	6.685714677441836	-2.3110529108592437	0.02686973246033038	0.5094940999875118	-3.5971631449668897	NA	NA	NA	NA	NA	NA	NA	NA	NA	NA	NA	NA
Visium	Inhib~Sp09D09	carrier	chr8	66921684	66926398	4715	-	HAVANA	gene	ENSG00000245910	8	SNHG6	lncRNA	-0.2065537241962332	8.08529838662886	-2.308464712370882	0.027029312371520273	0.5094940999875118	-3.6782893405441865	NA	NA	NA	NA	NA	NA	NA	NA	NA	NA	NA	NA
Visium	Inhib~Sp09D09	carrier	chr2	152335174	152649826	314653	+	HAVANA	gene	ENSG00000157827	20	FMNL2	protein_coding	-0.2592108070162804	5.825066056497186	-2.3061762109251434	0.02717112434428072	0.5098392977993205	-3.547993310542712	NA	NA	NA	NA	NA	NA	NA	NA	NA	NA	NA	NA
Visium	Inhib~Sp09D09	carrier	chr9	109171975	109320964	148990	-	HAVANA	gene	ENSG00000095203	14	EPB41L4B	protein_coding	0.3287913997830647	5.271171516547932	2.304411105866139	0.02728096013106204	0.5104384327890011	-3.481825112325671	NA	NA	NA	NA	NA	NA	NA	NA	NA	NA	NA	NA
Visium	Inhib~Sp09D09	carrier	chr10	133160219	133226412	66194	+	HAVANA	gene	ENSG00000171798	18	KNDC1	protein_coding	0.2676542486249902	6.502583077160063	2.304373583348498	0.02728329934731338	0.5104384327890011	-3.5907154614179384	NA	NA	NA	NA	NA	NA	NA	NA	NA	NA	NA	NA
Visium	Inhib~Sp09D09	carrier	chr17	7336529	7351477	14949	+	HAVANA	gene	ENSG00000072818	12	ACAP1	protein_coding	-0.42650317579481944	3.5576447109016196	-2.302218893607956	0.02741792954174024	0.5114529320088259	-3.3984548404643258	NA	NA	NA	NA	NA	NA	NA	NA	NA	NA	NA	NA
Visium	Inhib~Sp09D09	carrier	chr9	98288109	98708935	420827	-	HAVANA	gene	ENSG00000136928	7	GABBR2	protein_coding	0.19909307375405394	7.76150117854228	2.3023284789173504	0.02741106798294755	0.5114529320088259	-3.672844802749746	NA	NA	NA	NA	NA	NA	NA	NA	NA	NA	NA	NA
Visium	Inhib~Sp09D09	carrier	chr6	39104063	39115186	11124	-	HAVANA	gene	ENSG00000112167	10	SAYSD1	protein_coding	-0.4156416420208622	3.5663335002379077	-2.2979020600040547	0.027689455952005226	0.5114702871080363	-3.4064932961231573	NA	NA	NA	NA	NA	NA	NA	NA	NA	NA	NA	NA
Visium	Inhib~Sp09D09	carrier	chr5	65563236	65587549	24314	+	HAVANA	gene	ENSG00000113593	12	PPWD1	protein_coding	-0.4259453837666911	3.390463117191615	-2.294012380716633	0.027936183970695982	0.5114702871080363	-3.412335244237755	NA	NA	NA	NA	NA	NA	NA	NA	NA	NA	NA	NA
Visium	Inhib~Sp09D09	carrier	chr16	1510427	1612072	101646	-	HAVANA	gene	ENSG00000187535	14	IFT140	protein_coding	-0.35057052885911055	3.530851811731074	-2.2932568220622462	0.027984338867254856	0.5114702871080363	-3.4131893897596552	NA	NA	NA	NA	NA	NA	NA	NA	NA	NA	NA	NA
Visium	Inhib~Sp09D09	carrier	chr7	30516309	30595286	78978	-	HAVANA	gene	ENSG00000196295	12	GARS-DT	lncRNA	0.5013553183217387	3.231603812434996	2.298973642604265	0.027621829208611778	0.5114702871080363	-3.4131982341402884	NA	NA	NA	NA	NA	NA	NA	NA	NA	NA	NA	NA
Visium	Inhib~Sp09D09	carrier	chr1	150487364	150507609	20246	+	HAVANA	gene	ENSG00000143374	17	TARS2	protein_coding	-0.33490725679390176	4.0006141657281065	-2.298513403270113	0.02765085632739612	0.5114702871080363	-3.4143041066295807	NA	NA	NA	NA	NA	NA	NA	NA	NA	NA	NA	NA
Visium	Inhib~Sp09D09	carrier	chr3	50205246	50221486	16241	+	HAVANA	gene	ENSG00000188338	15	SLC38A3	protein_coding	0.4071453235548048	3.3218751717467483	2.291924200292848	0.028069454359626704	0.5114702871080363	-3.418857500875428	NA	NA	NA	NA	NA	NA	NA	NA	NA	NA	NA	NA
Visium	Inhib~Sp09D09	carrier	chr16	67154185	67159909	5725	-	HAVANA	gene	ENSG00000102871	16	TRADD	protein_coding	-0.452394980205054	3.4271878940179508	-2.288899736644802	0.02826349321790465	0.5114702871080363	-3.4199762691549678	NA	NA	NA	NA	NA	NA	NA	NA	NA	NA	NA	NA
Visium	Inhib~Sp09D09	carrier	chr15	40807086	40815084	7999	+	HAVANA	gene	ENSG00000166140	17	ZFYVE19	protein_coding	0.3355691498326596	3.908370386164623	2.289733571330066	0.028209877305698308	0.5114702871080363	-3.4249012354339277	NA	NA	NA	NA	NA	NA	NA	NA	NA	NA	NA	NA
Visium	Inhib~Sp09D09	carrier	chr7	66114604	66154568	39965	+	HAVANA	gene	ENSG00000241258	7	CRCP	protein_coding	0.41072761008852954	4.160477055620081	2.286984584955349	0.028386985213187187	0.5114702871080363	-3.431706784375607	NA	NA	NA	NA	NA	NA	NA	NA	NA	NA	NA	NA
Visium	Inhib~Sp09D09	carrier	chr14	74405894	74426210	20317	-	HAVANA	gene	ENSG00000183379	9	SYNDIG1L	protein_coding	-0.639601272653217	2.8074246958138698	-2.291959699728937	0.02806718397105125	0.5114702871080363	-3.4335735665505362	NA	NA	NA	NA	NA	NA	NA	NA	NA	NA	NA	NA
Visium	Inhib~Sp09D09	carrier	chr1	37860697	37947057	86361	-	HAVANA	gene	ENSG00000204084	13	INPP5B	protein_coding	0.49528213044601266	3.0487166869460856	2.295768162794056	0.02782456836193104	0.5114702871080363	-3.436294579337898	NA	NA	NA	NA	NA	NA	NA	NA	NA	NA	NA	NA
Visium	Inhib~Sp09D09	carrier	chr7	7968796	8094272	125477	+	HAVANA	gene	ENSG00000106415	13	GLCCI1	protein_coding	0.3527753121046926	4.45678638290152	2.293602464672371	0.02796230036995428	0.5114702871080363	-3.4412482458603098	NA	NA	NA	NA	NA	NA	NA	NA	NA	NA	NA	NA
Visium	Inhib~Sp09D09	carrier	chr15	74100311	74138540	38230	+	HAVANA	gene	ENSG00000167178	16	ISLR2	protein_coding	0.5726394644848836	2.9885358942283937	2.2866674028097207	0.028407484361799334	0.5114702871080363	-3.458911081030605	NA	NA	NA	NA	NA	NA	NA	NA	NA	NA	NA	NA
Visium	Inhib~Sp09D09	carrier	chr11	57460528	57477534	17007	+	HAVANA	gene	ENSG00000186907	8	RTN4RL2	protein_coding	0.3394418949294433	5.055877289775364	2.2992557465193535	0.027604050578369965	0.5114702871080363	-3.4646559437261826	NA	NA	NA	NA	NA	NA	NA	NA	NA	NA	NA	NA
Visium	Inhib~Sp09D09	carrier	chrX	21839617	21885423	45807	+	HAVANA	gene	ENSG00000012174	12	MBTPS2	protein_coding	-0.3015198026783392	4.62379190104548	-2.2904217954695927	0.028165693108597546	0.5114702871080363	-3.4688638689713236	NA	NA	NA	NA	NA	NA	NA	NA	NA	NA	NA	NA
Visium	Inhib~Sp09D09	carrier	chr6	136335714	136336087	374	-	HAVANA	gene	ENSG00000260418	1	AL023284.4	lncRNA	0.631622316355865	2.3877075773049037	2.2948367765459827	0.02788372682197166	0.5114702871080363	-3.478136204247333	NA	NA	NA	NA	NA	NA	NA	NA	NA	NA	NA	NA
Visium	Inhib~Sp09D09	carrier	chr2	119759922	119984899	224978	+	HAVANA	gene	ENSG00000088179	9	PTPN4	protein_coding	-0.21266320373035308	5.289765686943476	-2.296693521376666	0.027765904584012614	0.5114702871080363	-3.5081314122268297	NA	NA	NA	NA	NA	NA	NA	NA	NA	NA	NA	NA
Visium	Inhib~Sp09D09	carrier	chr6	31686955	31703356	16402	-	HAVANA	gene	ENSG00000204427	12	ABHD16A	protein_coding	-0.24436947738326964	5.3659257530927	-2.300878975458336	0.02750195207562352	0.5114702871080363	-3.51033015149636	NA	NA	NA	NA	NA	NA	NA	NA	NA	NA	NA	NA
Visium	Inhib~Sp09D09	carrier	chr10	15075475	15088776	13302	-	HAVANA	gene	ENSG00000176244	7	ACBD7	protein_coding	0.30817585841898243	5.699245746965727	2.3012836526959894	0.027476551502783858	0.5114702871080363	-3.521523680726453	NA	NA	NA	NA	NA	NA	NA	NA	NA	NA	NA	NA
Visium	Inhib~Sp09D09	carrier	chr3	8501807	8574668	72862	+	HAVANA	gene	ENSG00000071282	12	LMCD1	protein_coding	-0.7567705444295931	2.027572979769949	-2.288215328596224	0.028307569366329395	0.5114702871080363	-3.529245842532662	NA	NA	NA	NA	NA	NA	NA	NA	NA	NA	NA	NA
Visium	Inhib~Sp09D09	carrier	chr22	32801701	32863043	61343	+	HAVANA	gene	ENSG00000100234	11	TIMP3	protein_coding	0.29148881934811266	5.77161547167418	2.286614830843844	0.02841088331767712	0.5114702871080363	-3.5575169470245314	NA	NA	NA	NA	NA	NA	NA	NA	NA	NA	NA	NA
Visium	Inhib~Sp09D09	carrier	chr12	56118260	56127514	9255	+	HAVANA	gene	ENSG00000135482	7	ZC3H10	protein_coding	0.6461484475377821	2.0113560326902027	2.2902629588814793	0.02817588493923189	0.5114702871080363	-3.584773662811469	NA	NA	NA	NA	NA	NA	NA	NA	NA	NA	NA	NA
Visium	Inhib~Sp09D09	carrier	chr2	31234152	31269451	35300	+	HAVANA	gene	ENSG00000013016	16	EHD3	protein_coding	0.2116618863840518	6.576885585942813	2.294502791201044	0.027904967966139328	0.5114702871080363	-3.6080179076174477	NA	NA	NA	NA	NA	NA	NA	NA	NA	NA	NA	NA
Visium	Inhib~Sp09D09	carrier	chr10	69269984	69401884	131901	+	HAVANA	gene	ENSG00000156515	23	HK1	protein_coding	-0.15993049860676045	7.64273876977687	-2.289209365533188	0.02824357327056402	0.5114702871080363	-3.689701004520032	NA	NA	NA	NA	NA	NA	NA	NA	NA	NA	NA	NA
Visium	Inhib~Sp09D09	carrier	chr2	209424058	209734118	310061	+	HAVANA	gene	ENSG00000078018	19	MAP2	protein_coding	0.23284516958274892	9.38185018437821	2.2864127785563	0.028423950085315335	0.5114702871080363	-3.774467018798818	NA	NA	NA	NA	NA	NA	NA	NA	NA	NA	NA	NA
Visium	Inhib~Sp09D09	carrier	chr17	39200283	39204732	4450	+	HAVANA	gene	ENSG00000108298	11	RPL19	protein_coding	-0.2071233968890418	9.1598511317958	-2.285569153521791	0.028478565880194838	0.5117292586551394	-3.773459531176582	NA	NA	NA	NA	NA	NA	NA	NA	NA	NA	NA	NA
Visium	Inhib~Sp09D09	carrier	chr14	24146683	24160660	13978	+	HAVANA	gene	ENSG00000092098	17	RNF31	protein_coding	0.34886257640505725	3.959109505317974	2.2829319405103448	0.028649906210139648	0.5128993415367427	-3.434397569443728	NA	NA	NA	NA	NA	NA	NA	NA	NA	NA	NA	NA
Visium	Inhib~Sp09D09	carrier	chr6	31658298	31660778	2481	-	HAVANA	gene	ENSG00000204439	4	C6orf47	protein_coding	-0.4615801252656011	3.06138157911638	-2.283050262405351	0.028642199009021183	0.5128993415367427	-3.4358983100762597	NA	NA	NA	NA	NA	NA	NA	NA	NA	NA	NA	NA
Visium	Inhib~Sp09D09	carrier	chr15	50348936	50354861	5926	-	HAVANA	gene	ENSG00000285410	1	GABPB1-IT1	lncRNA	0.3266884360615818	4.670517240801878	2.280853751062328	0.02878557851416713	0.5128993415367427	-3.472486095893782	NA	NA	NA	NA	NA	NA	NA	NA	NA	NA	NA	NA
Visium	Inhib~Sp09D09	carrier	chr11	111927144	112022653	95510	+	HAVANA	gene	ENSG00000150764	14	DIXDC1	protein_coding	-0.24622460319296247	5.365632479707416	-2.281366827220615	0.028752029357849283	0.5128993415367427	-3.538364835830513	NA	NA	NA	NA	NA	NA	NA	NA	NA	NA	NA	NA
Visium	Inhib~Sp09D09	carrier	chr2	195575977	195737702	161726	+	HAVANA	gene	ENSG00000196950	14	SLC39A10	protein_coding	0.28903164375429746	7.021904613931549	2.2812830807972784	0.0287575029908627	0.5128993415367427	-3.652365865035728	NA	NA	NA	NA	NA	NA	NA	NA	NA	NA	NA	NA
Visium	Inhib~Sp09D09	carrier	chr7	151085831	151144436	58606	+	HAVANA	gene	ENSG00000133612	19	AGAP3	protein_coding	0.2218027984383628	7.759067601972289	2.281590247333994	0.028737431286318105	0.5128993415367427	-3.7086210301643963	NA	NA	NA	NA	NA	NA	NA	NA	NA	NA	NA	NA
Visium	Inhib~Sp09D09	carrier	chr1	23359448	23369836	10389	-	HAVANA	gene	ENSG00000125945	15	ZNF436	protein_coding	0.40030401591350095	3.7627202786915164	2.279949857513899	0.028844768088145484	0.5132351603040376	-3.434436016492886	NA	NA	NA	NA	NA	NA	NA	NA	NA	NA	NA	NA
Visium	Inhib~Sp09D09	carrier	chr11	27654893	27722058	67166	-	HAVANA	gene	ENSG00000176697	19	BDNF	protein_coding	0.42218087961819784	3.5803317744311696	2.2772793843068087	0.029020277487041717	0.514917671115962	-3.438580485211318	NA	NA	NA	NA	NA	NA	NA	NA	NA	NA	NA	NA
Visium	Inhib~Sp09D09	carrier	chr16	4693694	4695859	2166	+	HAVANA	gene	ENSG00000168101	14	NUDT16L1	protein_coding	-0.22788293696907225	5.623129058967191	-2.277598102795635	0.02899928032772625	0.514917671115962	-3.57662584168862	NA	NA	NA	NA	NA	NA	NA	NA	NA	NA	NA	NA
Visium	Inhib~Sp09D09	carrier	chr6	83853266	83857515	4250	+	HAVANA	gene	ENSG00000203877	8	RIPPLY2	protein_coding	-0.3661117350969758	4.578020819039198	-2.2751648699166034	0.029159927651353258	0.5152397216396057	-3.4887472332521186	NA	NA	NA	NA	NA	NA	NA	NA	NA	NA	NA	NA
Visium	Inhib~Sp09D09	carrier	chr12	6451690	6466517	14828	+	HAVANA	gene	ENSG00000139192	12	TAPBPL	protein_coding	-0.5859169253164906	1.867191342927234	-2.2763354298627623	0.02908254527482811	0.5152397216396057	-3.5639574864980292	NA	NA	NA	NA	NA	NA	NA	NA	NA	NA	NA	NA
Visium	Inhib~Sp09D09	carrier	chr3	12834485	12841582	7098	-	HAVANA	gene	ENSG00000144713	13	RPL32	protein_coding	-0.17958646742406437	10.0475052653183	-2.27531204114255	0.02915018843294477	0.5152397216396057	-3.827094414645375	NA	NA	NA	NA	NA	NA	NA	NA	NA	NA	NA	NA
Visium	Inhib~Sp09D09	carrier	chr15	30487963	30490313	2351	+	HAVANA	gene	ENSG00000270055	1	AC127502.2	lncRNA	0.7409069939689228	2.5422465068430085	2.272651222160036	0.029326722698028412	0.5160367443489868	-3.5286162501666087	NA	NA	NA	NA	NA	NA	NA	NA	NA	NA	NA	NA
Visium	Inhib~Sp09D09	carrier	chrX	153785766	153794523	8758	-	HAVANA	gene	ENSG00000067829	19	IDH3G	protein_coding	-0.2126336787292029	6.294685534778032	-2.2732293504346224	0.029288284899314856	0.5160367443489868	-3.632265616082723	NA	NA	NA	NA	NA	NA	NA	NA	NA	NA	NA	NA
Visium	Inhib~Sp09D09	carrier	chr19	39433137	39435949	2813	-	HAVANA	gene	ENSG00000105193	9	RPS16	protein_coding	-0.18613595639623703	8.562429533688027	-2.2726997297916136	0.02932349584998154	0.5160367443489868	-3.772607459205654	NA	NA	NA	NA	NA	NA	NA	NA	NA	NA	NA	NA
Visium	Inhib~Sp09D09	carrier	chr12	120640552	120667324	26773	+	HAVANA	gene	ENSG00000157782	9	CABP1	protein_coding	0.34599596704427293	6.78603752112825	2.2713638206422346	0.02941248040027075	0.5168309055970227	-3.6561254022500465	NA	NA	NA	NA	NA	NA	NA	NA	NA	NA	NA	NA
Visium	Inhib~Sp09D09	carrier	chr17	16546954	16569204	22251	-	HAVANA	gene	ENSG00000141040	15	ZNF287	protein_coding	0.48910571832392535	2.995836968392177	2.2692842880417365	0.029551479786528476	0.5169732951540017	-3.4663109729105055	NA	NA	NA	NA	NA	NA	NA	NA	NA	NA	NA	NA
Visium	Inhib~Sp09D09	carrier	chr19	42387019	42390297	3279	-	HAVANA	gene	ENSG00000105427	10	CNFN	protein_coding	-0.5255962647641519	2.612472084456671	-2.267388647978766	0.029678700718818916	0.5169732951540017	-3.476776865646845	NA	NA	NA	NA	NA	NA	NA	NA	NA	NA	NA	NA
Visium	Inhib~Sp09D09	carrier	chr7	100107070	100119841	12772	-	HAVANA	gene	ENSG00000106290	15	TAF6	protein_coding	0.280517660839247	5.237455656134689	2.266997140683767	0.0297050368462172	0.5169732951540017	-3.54153207693226	NA	NA	NA	NA	NA	NA	NA	NA	NA	NA	NA	NA
Visium	Inhib~Sp09D09	carrier	chr9	113038380	113056759	18380	-	HAVANA	gene	ENSG00000136866	13	ZFP37	protein_coding	0.5838572878675423	2.2940212237462716	2.2674928657798024	0.029671693669652457	0.5169732951540017	-3.551391087194114	NA	NA	NA	NA	NA	NA	NA	NA	NA	NA	NA	NA
Visium	Inhib~Sp09D09	carrier	chr7	133253073	134066589	813517	+	HAVANA	gene	ENSG00000131558	15	EXOC4	protein_coding	0.2921335634144051	5.466178075267327	2.267787654853018	0.02965188165994898	0.5169732951540017	-3.5594532088201234	NA	NA	NA	NA	NA	NA	NA	NA	NA	NA	NA	NA
Visium	Inhib~Sp09D09	carrier	chr9	137220247	137221581	1335	-	HAVANA	gene	ENSG00000212864	3	RNF208	protein_coding	0.265375454856255	6.680401611177423	2.2698928391221327	0.02951074234830675	0.5169732951540017	-3.663392936664952	NA	NA	NA	NA	NA	NA	NA	NA	NA	NA	NA	NA
Visium	Inhib~Sp09D09	carrier	chr10	75210154	75231448	21295	+	HAVANA	gene	ENSG00000165637	13	VDAC2	protein_coding	-0.19973226753616968	7.230437060060364	-2.268262532829235	0.02961999129870052	0.5169732951540017	-3.6988029439254344	NA	NA	NA	NA	NA	NA	NA	NA	NA	NA	NA	NA
Visium	Inhib~Sp09D09	carrier	chrX	15384799	15493564	108766	-	HAVANA	gene	ENSG00000087842	11	PIR	protein_coding	-0.5596545467672993	3.018734597851053	-2.2603387794114482	0.030156156445219934	0.5174032767121031	-3.470245221346202	NA	NA	NA	NA	NA	NA	NA	NA	NA	NA	NA	NA
Visium	Inhib~Sp09D09	carrier	chr1	116574399	116667755	93357	-	HAVANA	gene	ENSG00000143061	17	IGSF3	protein_coding	0.4575197105232789	4.0503468447316315	2.262476242203696	0.03001067333384283	0.5174032767121031	-3.470963806107191	NA	NA	NA	NA	NA	NA	NA	NA	NA	NA	NA	NA
Visium	Inhib~Sp09D09	carrier	chr11	93661682	93730358	68677	+	HAVANA	gene	ENSG00000166004	15	CEP295	protein_coding	0.4601095815800249	3.2085486050830774	2.258923010810187	0.030252866326093402	0.5174032767121031	-3.4749965113386327	NA	NA	NA	NA	NA	NA	NA	NA	NA	NA	NA	NA
Visium	Inhib~Sp09D09	carrier	chr2	218450251	218568351	118101	-	HAVANA	gene	ENSG00000135913	11	USP37	protein_coding	0.47861092338146327	3.1893769633243845	2.2581950923276386	0.030302697920910032	0.5174032767121031	-3.475797017738606	NA	NA	NA	NA	NA	NA	NA	NA	NA	NA	NA	NA
Visium	Inhib~Sp09D09	carrier	chr15	51938025	51971778	33754	-	HAVANA	gene	ENSG00000166477	13	LEO1	protein_coding	-0.3579276111967191	4.323166145528532	-2.2657304913363863	0.029790386201632463	0.5174032767121031	-3.4855811820457365	NA	NA	NA	NA	NA	NA	NA	NA	NA	NA	NA	NA
Visium	Inhib~Sp09D09	carrier	chr1	207321376	207386804	65429	+	HAVANA	gene	ENSG00000196352	15	CD55	protein_coding	-0.41847506496237274	4.180385160666394	-2.2612879911239814	0.030091471942845133	0.5174032767121031	-3.4868362883000317	NA	NA	NA	NA	NA	NA	NA	NA	NA	NA	NA	NA
Visium	Inhib~Sp09D09	carrier	chr3	151085697	151437072	351376	+	HAVANA	gene	ENSG00000144893	12	MED12L	protein_coding	0.3630924929719779	3.819979939788395	2.24912537265922	0.030929786984324945	0.5174032767121031	-3.4875327560428344	NA	NA	NA	NA	NA	NA	NA	NA	NA	NA	NA	NA
Visium	Inhib~Sp09D09	carrier	chr12	122865330	122896127	30798	-	HAVANA	gene	ENSG00000139722	7	VPS37B	protein_coding	0.3853549647437702	4.068757522541934	2.2516715790901953	0.03075257668681166	0.5174032767121031	-3.489266509392776	NA	NA	NA	NA	NA	NA	NA	NA	NA	NA	NA	NA
Visium	Inhib~Sp09D09	carrier	chr6	39899578	39934551	34974	-	HAVANA	gene	ENSG00000124615	20	MOCS1	protein_coding	-0.39835179802425036	3.071538104611543	-2.2472117477384224	0.03106357236435106	0.5174032767121031	-3.490003839841038	NA	NA	NA	NA	NA	NA	NA	NA	NA	NA	NA	NA
Visium	Inhib~Sp09D09	carrier	chr2	38797729	38875934	78206	-	HAVANA	gene	ENSG00000163214	21	DHX57	protein_coding	-0.32684494717539847	3.663357824067834	-2.2445515676410324	0.03125041167525785	0.5174032767121031	-3.492777233962168	NA	NA	NA	NA	NA	NA	NA	NA	NA	NA	NA	NA
Visium	Inhib~Sp09D09	carrier	chr4	173168811	173323967	155157	+	HAVANA	gene	ENSG00000109586	12	GALNT7	protein_coding	-0.4761610222470303	3.066267528650466	-2.2457562642648647	0.031165674822023346	0.5174032767121031	-3.4954058946533033	NA	NA	NA	NA	NA	NA	NA	NA	NA	NA	NA	NA
Visium	Inhib~Sp09D09	carrier	chr9	109375466	109498313	122848	-	HAVANA	gene	ENSG00000070159	14	PTPN3	protein_coding	0.4009555351749303	4.030876293530629	2.2474906411299127	0.031044042164524693	0.5174032767121031	-3.496325638270548	NA	NA	NA	NA	NA	NA	NA	NA	NA	NA	NA	NA
Visium	Inhib~Sp09D09	carrier	chr14	24161265	24166565	5301	+	HAVANA	gene	ENSG00000213928	9	IRF9	protein_coding	-0.4046274620728041	4.0448225976623435	-2.2488149526999033	0.030951453947547943	0.5174032767121031	-3.501988793338066	NA	NA	NA	NA	NA	NA	NA	NA	NA	NA	NA	NA
Visium	Inhib~Sp09D09	carrier	chr2	236567787	236582354	14568	+	HAVANA	gene	ENSG00000144476	6	ACKR3	protein_coding	-0.5120330089016774	2.9019294201136967	-2.2453317829190427	0.03119550881013614	0.5174032767121031	-3.504022404495652	NA	NA	NA	NA	NA	NA	NA	NA	NA	NA	NA	NA
Visium	Inhib~Sp09D09	carrier	chr14	75633625	75955079	321455	+	HAVANA	gene	ENSG00000119685	20	TTLL5	protein_coding	0.48990497654040044	2.795954954078893	2.2502818509798757	0.030849185619666337	0.5174032767121031	-3.5055022826395636	NA	NA	NA	NA	NA	NA	NA	NA	NA	NA	NA	NA
Visium	Inhib~Sp09D09	carrier	chr3	28241584	28325142	83559	+	HAVANA	gene	ENSG00000187118	14	CMC1	protein_coding	-0.44249380930726145	4.571232477510124	-2.26502230982728	0.02983820069191585	0.5174032767121031	-3.5058833401891376	NA	NA	NA	NA	NA	NA	NA	NA	NA	NA	NA	NA
Visium	Inhib~Sp09D09	carrier	chr1	151131685	151146664	14980	-	HAVANA	gene	ENSG00000143434	15	SEMA6C	protein_coding	-0.32916724239105966	4.460739098844245	-2.25535136404075	0.03049807875260506	0.5174032767121031	-3.5129747628729957	NA	NA	NA	NA	NA	NA	NA	NA	NA	NA	NA	NA
Visium	Inhib~Sp09D09	carrier	chr2	38889841	38975449	85609	+	HAVANA	gene	ENSG00000214694	11	ARHGEF33	protein_coding	-0.5307317858550582	2.465645629698817	-2.2543577621067032	0.030566610695613495	0.5174032767121031	-3.519847335563946	NA	NA	NA	NA	NA	NA	NA	NA	NA	NA	NA	NA
Visium	Inhib~Sp09D09	carrier	chr17	55751051	55842830	91780	+	HAVANA	gene	ENSG00000141179	14	PCTP	protein_coding	0.48945631035549675	2.554732288780253	2.2526059339000537	0.030687776122941282	0.5174032767121031	-3.5313606957185035	NA	NA	NA	NA	NA	NA	NA	NA	NA	NA	NA	NA
Visium	Inhib~Sp09D09	carrier	chr14	54567097	54793315	226219	+	HAVANA	gene	ENSG00000020577	13	SAMD4A	protein_coding	0.29032586674157956	4.927782532136044	2.2618335223776156	0.030054352762628172	0.5174032767121031	-3.5324349493495606	NA	NA	NA	NA	NA	NA	NA	NA	NA	NA	NA	NA
Visium	Inhib~Sp09D09	carrier	chr3	10293131	10321112	27982	-	HAVANA	gene	ENSG00000157020	18	SEC13	protein_coding	-0.28044693389483477	4.896539399015445	-2.25808171585246	0.030310466027386927	0.5174032767121031	-3.542552453740303	NA	NA	NA	NA	NA	NA	NA	NA	NA	NA	NA	NA
Visium	Inhib~Sp09D09	carrier	chr12	68808177	68850686	42510	+	HAVANA	gene	ENSG00000135679	25	MDM2	protein_coding	0.31132486561491257	4.7442582180615975	2.246342307929686	0.031124527663254332	0.5174032767121031	-3.5446665390929675	NA	NA	NA	NA	NA	NA	NA	NA	NA	NA	NA	NA
Visium	Inhib~Sp09D09	carrier	chr18	62187255	62310217	122963	+	HAVANA	gene	ENSG00000134444	14	RELCH	protein_coding	0.3014864618081301	5.019906608944951	2.2526194895395455	0.030686836895850136	0.5174032767121031	-3.5538460086475823	NA	NA	NA	NA	NA	NA	NA	NA	NA	NA	NA	NA
Visium	Inhib~Sp09D09	carrier	chr6	139240061	139291998	51938	-	HAVANA	gene	ENSG00000164440	15	TXLNB	protein_coding	-0.6507478498802151	1.9096446103242541	-2.2565194099269332	0.030417690934709415	0.5174032767121031	-3.587253694551314	NA	NA	NA	NA	NA	NA	NA	NA	NA	NA	NA	NA
Visium	Inhib~Sp09D09	carrier	chr1	32600172	32650903	50732	-	HAVANA	gene	ENSG00000176261	15	ZBTB8OS	protein_coding	-0.3060456668015279	5.30343098630878	-2.257727518579869	0.03033474571931356	0.5174032767121031	-3.590196333607228	NA	NA	NA	NA	NA	NA	NA	NA	NA	NA	NA	NA
Visium	Inhib~Sp09D09	carrier	chr8	103500696	104256094	755399	+	HAVANA	gene	ENSG00000176406	23	RIMS2	protein_coding	0.23281083743220732	5.709962263601464	2.2561714188041417	0.030441620666024446	0.5174032767121031	-3.610201686838166	NA	NA	NA	NA	NA	NA	NA	NA	NA	NA	NA	NA
Visium	Inhib~Sp09D09	carrier	chr1	153774354	153780157	5804	+	HAVANA	gene	ENSG00000143554	14	SLC27A3	protein_coding	0.9492137660195276	2.1740259273266904	2.244692540862552	0.03124048515157454	0.5174032767121031	-3.619404174850046	NA	NA	NA	NA	NA	NA	NA	NA	NA	NA	NA	NA
Visium	Inhib~Sp09D09	carrier	chr3	133573730	133590261	16532	+	HAVANA	gene	ENSG00000091527	15	CDV3	protein_coding	-0.23707448461653913	5.605800535686039	-2.249496102444686	0.030903928261972996	0.5174032767121031	-3.619858807008478	NA	NA	NA	NA	NA	NA	NA	NA	NA	NA	NA	NA
Visium	Inhib~Sp09D09	carrier	chr20	34844720	34872856	28137	-	HAVANA	gene	ENSG00000131067	17	GGT7	protein_coding	0.20013188154316275	5.853725206022855	2.2512807807105064	0.030779716168085183	0.5174032767121031	-3.635382476557701	NA	NA	NA	NA	NA	NA	NA	NA	NA	NA	NA	NA
Visium	Inhib~Sp09D09	carrier	chr5	79372636	79514134	141499	-	HAVANA	gene	ENSG00000152413	15	HOMER1	protein_coding	0.2852422290366876	6.036384517206128	2.2539642593980336	0.030593789973383124	0.5174032767121031	-3.6359279712777357	NA	NA	NA	NA	NA	NA	NA	NA	NA	NA	NA	NA
Visium	Inhib~Sp09D09	carrier	chr7	151877042	151879223	2182	+	HAVANA	gene	ENSG00000239911	2	PRKAG2-AS1	lncRNA	-0.28143046718003495	5.781441581685406	-2.2452783933165907	0.0311992630219098	0.5174032767121031	-3.63844573998749	NA	NA	NA	NA	NA	NA	NA	NA	NA	NA	NA	NA
Visium	Inhib~Sp09D09	carrier	chr9	34664163	34666112	1950	-	HAVANA	gene	ENSG00000187186	15	AL162231.1	protein_coding	-0.2683389206109754	6.120135375805481	-2.254006690727396	0.03059085819535665	0.5174032767121031	-3.6539353713933025	NA	NA	NA	NA	NA	NA	NA	NA	NA	NA	NA	NA
Visium	Inhib~Sp09D09	carrier	chr13	106541673	106568137	26465	-	HAVANA	gene	ENSG00000134884	15	ARGLU1	protein_coding	0.21168432678420102	6.275080436418566	2.2536264477767096	0.030617139932236002	0.5174032767121031	-3.6587841128028513	NA	NA	NA	NA	NA	NA	NA	NA	NA	NA	NA	NA
Visium	Inhib~Sp09D09	carrier	chr7	54752250	54759974	7725	-	HAVANA	gene	ENSG00000132432	14	SEC61G	protein_coding	-0.3218609333337037	7.258761226402993	-2.2501426804057947	0.030858875218821455	0.5174032767121031	-3.732846696515406	NA	NA	NA	NA	NA	NA	NA	NA	NA	NA	NA	NA
Visium	Inhib~Sp09D09	carrier	chr14	105472962	105480170	7209	+	HAVANA	gene	ENSG00000182809	10	CRIP2	protein_coding	0.23468985300010115	7.125379641553896	2.2441996786435614	0.03127520199588172	0.5174032767121031	-3.7365754294391187	NA	NA	NA	NA	NA	NA	NA	NA	NA	NA	NA	NA
Visium	Inhib~Sp09D09	carrier	chr8	22048995	22082527	33533	+	HAVANA	gene	ENSG00000158856	18	DMTN	protein_coding	0.22888136443246498	7.9385287990128655	2.2556606494050033	0.03047677445621349	0.5174032767121031	-3.759730915259412	NA	NA	NA	NA	NA	NA	NA	NA	NA	NA	NA	NA
Visium	Inhib~Sp09D09	carrier	chr19	18279694	18281622	1929	-	HAVANA	gene	ENSG00000130522	6	JUND	protein_coding	0.24812563439460078	8.349591806599895	2.2510797776713574	0.030793683428269925	0.5174032767121031	-3.8021068163925764	NA	NA	NA	NA	NA	NA	NA	NA	NA	NA	NA	NA
Visium	Inhib~Sp09D09	carrier	chr5	40825262	40835222	9961	-	HAVANA	gene	ENSG00000145592	14	RPL37	protein_coding	-0.19257160235559923	10.145968675721896	-2.2500730774110846	0.030863722273731575	0.5174032767121031	-3.88036302792172	NA	NA	NA	NA	NA	NA	NA	NA	NA	NA	NA	NA
Visium	Inhib~Sp09D09	carrier	chrX	37349275	37457295	108021	+	HAVANA	gene	ENSG00000130962	17	PRRG1	protein_coding	-0.4949805907810936	3.0933920504790304	-2.243101517541818	0.031352679861448476	0.5174595322356581	-3.4945083390299656	NA	NA	NA	NA	NA	NA	NA	NA	NA	NA	NA	NA
Visium	Inhib~Sp09D09	carrier	chr8	138130023	138497261	367239	-	HAVANA	gene	ENSG00000147724	12	FAM135B	protein_coding	0.38669154407896045	3.625220178607301	2.241812513632342	0.03144384126671178	0.5174595322356581	-3.4949668828835234	NA	NA	NA	NA	NA	NA	NA	NA	NA	NA	NA	NA
Visium	Inhib~Sp09D09	carrier	chr1	111117333	111140216	22884	-	HAVANA	gene	ENSG00000156171	14	DRAM2	protein_coding	-0.3242634617694531	3.4741690771370783	-2.240796489340053	0.03151586400530721	0.5174595322356581	-3.4970473769553987	NA	NA	NA	NA	NA	NA	NA	NA	NA	NA	NA	NA
Visium	Inhib~Sp09D09	carrier	chr2	191029576	191151596	122021	-	HAVANA	gene	ENSG00000138378	19	STAT4	protein_coding	-0.5041872712175154	3.423711740816151	-2.2401281186479673	0.03156332314218446	0.5174595322356581	-3.497676583214344	NA	NA	NA	NA	NA	NA	NA	NA	NA	NA	NA	NA
Visium	Inhib~Sp09D09	carrier	chr18	25061924	25352190	290267	-	HAVANA	gene	ENSG00000198795	11	ZNF521	protein_coding	0.5639147147510477	2.952445053243039	2.24045497332028	0.03154010612062521	0.5174595322356581	-3.5181418130044912	NA	NA	NA	NA	NA	NA	NA	NA	NA	NA	NA	NA
Visium	Inhib~Sp09D09	carrier	chr17	79022814	79049788	26975	+	HAVANA	gene	ENSG00000173918	15	C1QTNF1	protein_coding	0.7420637724953512	1.6284132468595558	2.241188731571705	0.03148804172193355	0.5174595322356581	-3.691348607339428	NA	NA	NA	NA	NA	NA	NA	NA	NA	NA	NA	NA
Visium	Inhib~Sp09D09	carrier	chr5	10971836	11904446	932611	-	HAVANA	gene	ENSG00000169862	19	CTNND2	protein_coding	0.17189314205752382	7.664067173064575	2.2407986272837963	0.031515712298399425	0.5174595322356581	-3.7787716201740427	NA	NA	NA	NA	NA	NA	NA	NA	NA	NA	NA	NA
Visium	Inhib~Sp09D09	carrier	chr17	3472374	3503405	31032	+	HAVANA	gene	ENSG00000108381	11	ASPA	protein_coding	-0.5164956768048701	2.99260422253126	-2.2379003740617542	0.03172197117693049	0.5175505130343997	-3.5079812400231276	NA	NA	NA	NA	NA	NA	NA	NA	NA	NA	NA	NA
Visium	Inhib~Sp09D09	carrier	chr5	173888349	173961980	73632	+	HAVANA	gene	ENSG00000113742	14	CPEB4	protein_coding	0.2403193589136725	6.028923517454089	2.239269349990526	0.03162439576841435	0.5175505130343997	-3.6701781514258722	NA	NA	NA	NA	NA	NA	NA	NA	NA	NA	NA	NA
Visium	Inhib~Sp09D09	carrier	chr8	101177878	101206193	28316	-	HAVANA	gene	ENSG00000120963	12	ZNF706	protein_coding	0.2443432347176926	6.393902533044953	2.2379940743631317	0.03171528399876634	0.5175505130343997	-3.6905623230464317	NA	NA	NA	NA	NA	NA	NA	NA	NA	NA	NA	NA
Visium	Inhib~Sp09D09	carrier	chr3	40457292	40468587	11296	+	HAVANA	gene	ENSG00000188846	14	RPL14	protein_coding	-0.20844445436485337	8.796428191338816	-2.23776550321085	0.03173159881833295	0.5175505130343997	-3.84861141513523	NA	NA	NA	NA	NA	NA	NA	NA	NA	NA	NA	NA
Visium	Inhib~Sp09D09	carrier	chr13	49444374	49495003	50630	+	HAVANA	gene	ENSG00000136169	16	SETDB2	protein_coding	-0.4261757155404735	3.0833790971270782	-2.235822869176463	0.0318705623585582	0.5180394724685591	-3.5103001937750347	NA	NA	NA	NA	NA	NA	NA	NA	NA	NA	NA	NA
Visium	Inhib~Sp09D09	carrier	chr3	50292831	50299405	6575	-	HAVANA	gene	ENSG00000186792	17	HYAL3	protein_coding	-0.5205237152320543	2.7585635428256587	-2.2356390830259554	0.03188373737956939	0.5180394724685591	-3.516576446181535	NA	NA	NA	NA	NA	NA	NA	NA	NA	NA	NA	NA
Visium	Inhib~Sp09D09	carrier	chr19	58386400	58394806	8407	+	HAVANA	gene	ENSG00000083845	9	RPS5	protein_coding	-0.18871661431932107	8.353764104232354	-2.2361831941739365	0.031844745982424684	0.5180394724685591	-3.8295238254539345	NA	NA	NA	NA	NA	NA	NA	NA	NA	NA	NA	NA
Visium	Inhib~Sp09D09	carrier	chr1	197504748	197775696	270949	-	HAVANA	gene	ENSG00000213047	13	DENND1B	protein_coding	-0.4097203352608121	2.972918061454512	-2.2346111296450264	0.03195751781172185	0.5185759459192926	-3.512370369195783	NA	NA	NA	NA	NA	NA	NA	NA	NA	NA	NA	NA
Visium	Inhib~Sp09D09	carrier	chr12	56521820	56596193	74374	+	HAVANA	gene	ENSG00000076067	13	RBMS2	protein_coding	0.4632995341854347	2.216885199816274	2.2326519135082195	0.03209856172841803	0.5188791643061426	-3.5692521924644405	NA	NA	NA	NA	NA	NA	NA	NA	NA	NA	NA	NA
Visium	Inhib~Sp09D09	carrier	chr5	159263290	159286036	22747	+	HAVANA	gene	ENSG00000164332	8	UBLCP1	protein_coding	-0.23692029190936692	5.7846654067303795	-2.2331649751204106	0.03206157274408483	0.5188791643061426	-3.6618667651506045	NA	NA	NA	NA	NA	NA	NA	NA	NA	NA	NA	NA
Visium	Inhib~Sp09D09	carrier	chr5	170246233	170297818	51586	-	HAVANA	gene	ENSG00000043462	12	LCP2	protein_coding	0.9291579988434249	1.6495039472434274	2.2327943506968317	0.032088288948676165	0.5188791643061426	-3.716097080798552	NA	NA	NA	NA	NA	NA	NA	NA	NA	NA	NA	NA
Visium	Inhib~Sp09D09	carrier	chr12	48857145	48865870	8726	-	HAVANA	gene	ENSG00000172602	11	RND1	protein_coding	0.27705928115355105	4.914202543277668	2.2282033125843412	0.032420884946345575	0.5189793798796486	-3.5845461714734945	NA	NA	NA	NA	NA	NA	NA	NA	NA	NA	NA	NA
Visium	Inhib~Sp09D09	carrier	chr19	13862063	13880757	18695	+	HAVANA	gene	ENSG00000187556	7	NANOS3	protein_coding	-0.3427592042679346	5.047620381352609	-2.231330790833881	0.032193983247651194	0.5189793798796486	-3.605652492078828	NA	NA	NA	NA	NA	NA	NA	NA	NA	NA	NA	NA
Visium	Inhib~Sp09D09	carrier	chr14	34515938	34539711	23774	-	HAVANA	gene	ENSG00000129518	9	EAPP	protein_coding	-0.24062211692699265	5.296558054785008	-2.228816376408652	0.03237629424333832	0.5189793798796486	-3.625980156204984	NA	NA	NA	NA	NA	NA	NA	NA	NA	NA	NA	NA
Visium	Inhib~Sp09D09	carrier	chrX	100291644	100410273	118630	-	HAVANA	gene	ENSG00000165194	15	PCDH19	protein_coding	0.42122373339461383	5.552944205629884	2.2291715915228587	0.03235048304657466	0.5189793798796486	-3.639096289185496	NA	NA	NA	NA	NA	NA	NA	NA	NA	NA	NA	NA
Visium	Inhib~Sp09D09	carrier	chr19	47403124	47419527	16404	-	HAVANA	gene	ENSG00000105419	18	MEIS3	protein_coding	0.31792884261407517	5.899851361094299	2.231545113761428	0.03217848600412052	0.5189793798796486	-3.6554662358008483	NA	NA	NA	NA	NA	NA	NA	NA	NA	NA	NA	NA
Visium	Inhib~Sp09D09	carrier	chr19	29698886	29715789	16904	-	HAVANA	gene	ENSG00000131943	17	C19orf12	protein_coding	0.2151870698893572	5.845929273667041	2.228062810071881	0.03243111201102976	0.5189793798796486	-3.675713934342419	NA	NA	NA	NA	NA	NA	NA	NA	NA	NA	NA	NA
Visium	Inhib~Sp09D09	carrier	chr17	50532682	50543750	11069	+	HAVANA	gene	ENSG00000049283	18	EPN3	protein_coding	-0.8543049810405128	0.9815753659907843	-2.2285640604209327	0.03239463960168578	0.5189793798796486	-3.779716827771627	NA	NA	NA	NA	NA	NA	NA	NA	NA	NA	NA	NA
Visium	Inhib~Sp09D09	carrier	chrX	77899440	77907376	7937	+	HAVANA	gene	ENSG00000131174	7	COX7B	protein_coding	-0.24506351745533728	8.36477622720307	-2.2307453300029305	0.0322363507117311	0.5189793798796486	-3.830898972869991	NA	NA	NA	NA	NA	NA	NA	NA	NA	NA	NA	NA
Visium	Inhib~Sp09D09	carrier	chr3	52401008	52410008	9001	-	HAVANA	gene	ENSG00000163930	10	BAP1	protein_coding	0.23357599116165995	6.261797775101758	2.2272560909070713	0.032489888269952395	0.5192667821235356	-3.7109835292110014	NA	NA	NA	NA	NA	NA	NA	NA	NA	NA	NA	NA
Visium	Inhib~Sp09D09	carrier	chr9	112750760	112881671	130912	+	HAVANA	gene	ENSG00000148158	17	SNX30	protein_coding	0.25158750710025624	4.690835489936847	2.2263830806664697	0.032553601621026954	0.5196322707938581	-3.577108667809231	NA	NA	NA	NA	NA	NA	NA	NA	NA	NA	NA	NA
Visium	Inhib~Sp09D09	carrier	chr8	109240919	109334118	93200	-	HAVANA	gene	ENSG00000120526	11	NUDCD1	protein_coding	0.3801936618655728	4.0060894196107375	2.224781843916183	0.03267075206737395	0.5198383524661486	-3.5337515868163294	NA	NA	NA	NA	NA	NA	NA	NA	NA	NA	NA	NA
Visium	Inhib~Sp09D09	carrier	chr1	32741830	32774970	33141	+	HAVANA	gene	ENSG00000162522	11	KIAA1522	protein_coding	0.4052685661376043	4.089875246310678	2.2235410593785954	0.03276178980302598	0.5198383524661486	-3.533918430002183	NA	NA	NA	NA	NA	NA	NA	NA	NA	NA	NA	NA
Visium	Inhib~Sp09D09	carrier	chr5	16451519	16465800	14282	-	HAVANA	gene	ENSG00000173545	5	ZNF622	protein_coding	-0.24615661926127252	4.4441329217116365	-2.2243386737119253	0.03270324197794268	0.5198383524661486	-3.563003436555741	NA	NA	NA	NA	NA	NA	NA	NA	NA	NA	NA	NA
Visium	Inhib~Sp09D09	carrier	chr17	40177010	40195656	18647	+	HAVANA	gene	ENSG00000108352	12	RAPGEFL1	protein_coding	0.22731123809535259	5.514274518698578	2.2235850664012697	0.03275855708680502	0.5198383524661486	-3.6570910861189327	NA	NA	NA	NA	NA	NA	NA	NA	NA	NA	NA	NA
Visium	Inhib~Sp09D09	carrier	chr15	74890005	74902219	12215	+	HAVANA	gene	ENSG00000178802	18	MPI	protein_coding	-0.2820216616805058	5.6051484798528	-2.2234181659911085	0.03277081894968174	0.5198383524661486	-3.6749442753928614	NA	NA	NA	NA	NA	NA	NA	NA	NA	NA	NA	NA
Visium	Inhib~Sp09D09	carrier	chr20	63102205	63104386	2182	+	HAVANA	gene	ENSG00000225978	3	HAR1A	lncRNA	0.4650407228555249	3.704776386088982	2.2181573757923836	0.03315942668730202	0.5234343452092538	-3.534466534106544	NA	NA	NA	NA	NA	NA	NA	NA	NA	NA	NA	NA
Visium	Inhib~Sp09D09	carrier	chr11	126304060	126350005	45946	+	HAVANA	gene	ENSG00000110063	10	DCPS	protein_coding	-0.41518221047508863	2.776327774448485	-2.2173684813236574	0.033218054724243475	0.5234343452092538	-3.5468172657356174	NA	NA	NA	NA	NA	NA	NA	NA	NA	NA	NA	NA
Visium	Inhib~Sp09D09	carrier	chr7	2242222	2251146	8925	+	HAVANA	gene	ENSG00000106268	15	NUDT1	protein_coding	-0.4511371023377886	3.1214789251538697	-2.207637037277802	0.0339489115675892	0.5234343452092538	-3.548784786395305	NA	NA	NA	NA	NA	NA	NA	NA	NA	NA	NA	NA
Visium	Inhib~Sp09D09	carrier	chr11	31509755	31790324	280570	+	HAVANA	gene	ENSG00000109911	19	ELP4	protein_coding	0.33259694100924175	3.8709232393349144	2.2093438548069457	0.033819696949087055	0.5234343452092538	-3.5543002140818647	NA	NA	NA	NA	NA	NA	NA	NA	NA	NA	NA	NA
Visium	Inhib~Sp09D09	carrier	chr2	219597857	219616451	18595	+	HAVANA	gene	ENSG00000144589	22	STK11IP	protein_coding	-0.43487188406522437	3.28460232591706	-2.200595984157535	0.03448662109380842	0.5234343452092538	-3.5588377921354564	NA	NA	NA	NA	NA	NA	NA	NA	NA	NA	NA	NA
Visium	Inhib~Sp09D09	carrier	chr1	144227029	144250326	23298	-	HAVANA	gene	ENSG00000232527	8	LINC02802	lncRNA	-0.5069175321443247	4.365939935632024	-2.2187060762871154	0.03311870356790532	0.5234343452092538	-3.566994954339131	NA	NA	NA	NA	NA	NA	NA	NA	NA	NA	NA	NA
Visium	Inhib~Sp09D09	carrier	chr6	29722775	29738528	15754	+	HAVANA	gene	ENSG00000204642	14	HLA-F	protein_coding	-0.46099403251339466	2.795102664241899	-2.205324599506873	0.03412467700472732	0.5234343452092538	-3.5685742827680054	NA	NA	NA	NA	NA	NA	NA	NA	NA	NA	NA	NA
Visium	Inhib~Sp09D09	carrier	chr16	86530178	86555235	25058	-	HAVANA	gene	ENSG00000103248	19	MTHFSD	protein_coding	-0.44920804532560876	2.679590397792197	-2.206640860714712	0.034024530441189214	0.5234343452092538	-3.568790817963313	NA	NA	NA	NA	NA	NA	NA	NA	NA	NA	NA	NA
Visium	Inhib~Sp09D09	carrier	chr17	21075362	21092351	16990	+	HAVANA	gene	ENSG00000236819	2	LINC01563	lncRNA	0.4219548563789943	3.3064350521267656	2.18987257758138	0.03532013152647839	0.5234343452092538	-3.575608285696049	NA	NA	NA	NA	NA	NA	NA	NA	NA	NA	NA	NA
Visium	Inhib~Sp09D09	carrier	chr11	72793624	72814054	20431	-	HAVANA	gene	ENSG00000285693	1	AP002381.2	lncRNA	-0.4553971653482465	3.167365598727393	-2.1888110532472718	0.03540360973258728	0.5234343452092538	-3.5770115241432467	NA	NA	NA	NA	NA	NA	NA	NA	NA	NA	NA	NA
Visium	Inhib~Sp09D09	carrier	chr1	85265776	85276632	10857	-	HAVANA	gene	ENSG00000142867	14	BCL10	protein_coding	-0.595440557355114	2.5512438836999882	-2.2071124361467827	0.033988714867318554	0.5234343452092538	-3.577354715636053	NA	NA	NA	NA	NA	NA	NA	NA	NA	NA	NA	NA
Visium	Inhib~Sp09D09	carrier	chr1	165827614	165911618	84005	+	HAVANA	gene	ENSG00000143179	16	UCK2	protein_coding	-0.3762492683803895	3.9671665600431734	-2.2023278611990174	0.03435366218138794	0.5234343452092538	-3.577451862373761	NA	NA	NA	NA	NA	NA	NA	NA	NA	NA	NA	NA
Visium	Inhib~Sp09D09	carrier	chr2	20560448	20651130	90683	-	HAVANA	gene	ENSG00000118960	13	HS1BP3	protein_coding	0.3864433298314329	3.352690105795798	2.1882358142799703	0.035448919826327675	0.5234343452092538	-3.577829160321704	NA	NA	NA	NA	NA	NA	NA	NA	NA	NA	NA	NA
Visium	Inhib~Sp09D09	carrier	chr19	16633797	16635269	1473	-	HAVANA	gene	ENSG00000269044	2	AC024075.2	lncRNA	-0.4016650870246852	3.652007570088914	-2.190780457004547	0.03524887502352815	0.5234343452092538	-3.5778486306781643	NA	NA	NA	NA	NA	NA	NA	NA	NA	NA	NA	NA
Visium	Inhib~Sp09D09	carrier	chr14	77265483	77271312	5830	-	HAVANA	gene	ENSG00000165553	4	NGB	protein_coding	0.8904701719863946	3.3330901438958036	2.189067067394141	0.03538346074052475	0.5234343452092538	-3.58272244413311	NA	NA	NA	NA	NA	NA	NA	NA	NA	NA	NA	NA
Visium	Inhib~Sp09D09	carrier	chr22	18527802	18530573	2772	+	HAVANA	gene	ENSG00000278558	5	TMEM191B	protein_coding	-0.43101731991652215	4.341016483923145	-2.210250913358791	0.03375120676193377	0.5234343452092538	-3.5860843740446913	NA	NA	NA	NA	NA	NA	NA	NA	NA	NA	NA	NA
Visium	Inhib~Sp09D09	carrier	chr1	84479259	84498352	19094	+	HAVANA	gene	ENSG00000117133	11	RPF1	protein_coding	-0.3173669104983987	4.204323136445414	-2.196573825876984	0.03479717940985402	0.5234343452092538	-3.5946006684262883	NA	NA	NA	NA	NA	NA	NA	NA	NA	NA	NA	NA
Visium	Inhib~Sp09D09	carrier	chr2	48440598	48515391	74794	+	HAVANA	gene	ENSG00000162869	16	PPP1R21	protein_coding	0.26893830569673494	4.638709517442596	2.2072518285107745	0.033978134628965616	0.5234343452092538	-3.594767986879985	NA	NA	NA	NA	NA	NA	NA	NA	NA	NA	NA	NA
Visium	Inhib~Sp09D09	carrier	chr5	132369752	132395614	25863	+	HAVANA	gene	ENSG00000197375	12	SLC22A5	protein_coding	-0.5042071639265775	2.572696353937406	-2.190027112756386	0.035307993513706774	0.5234343452092538	-3.596080431279281	NA	NA	NA	NA	NA	NA	NA	NA	NA	NA	NA	NA
Visium	Inhib~Sp09D09	carrier	chr1	210676823	211134165	457343	-	HAVANA	gene	ENSG00000143473	13	KCNH1	protein_coding	0.43468310921835185	4.144428939237395	2.188017193456403	0.035466153558432384	0.5234343452092538	-3.597745053791415	NA	NA	NA	NA	NA	NA	NA	NA	NA	NA	NA	NA
Visium	Inhib~Sp09D09	carrier	chr19	14031762	14053218	21457	+	HAVANA	gene	ENSG00000104998	4	IL27RA	protein_coding	-0.4849005323924165	2.3649794531582837	-2.19703391353648	0.034761529418496556	0.5234343452092538	-3.597866565243037	NA	NA	NA	NA	NA	NA	NA	NA	NA	NA	NA	NA
Visium	Inhib~Sp09D09	carrier	chr11	7665100	7677222	12123	-	HAVANA	gene	ENSG00000166394	15	CYB5R2	protein_coding	-0.7773215297467464	2.00998233305704	-2.219601648060233	0.033052332483599955	0.5234343452092538	-3.6022508542696006	NA	NA	NA	NA	NA	NA	NA	NA	NA	NA	NA	NA
Visium	Inhib~Sp09D09	carrier	chr17	15789016	15789705	690	+	HAVANA	gene	ENSG00000276855	1	AC015922.3	lncRNA	0.7040921867194534	2.538622430902956	2.189022397116734	0.035386975674407045	0.5234343452092538	-3.6187867663222413	NA	NA	NA	NA	NA	NA	NA	NA	NA	NA	NA	NA
Visium	Inhib~Sp09D09	carrier	chr1	119619377	119648266	28890	-	HAVANA	gene	ENSG00000143067	5	ZNF697	protein_coding	0.5209004321789568	2.2761019407192067	2.206695344504819	0.03402039074537403	0.5234343452092538	-3.6228989812690124	NA	NA	NA	NA	NA	NA	NA	NA	NA	NA	NA	NA
Visium	Inhib~Sp09D09	carrier	chr5	177950335	177963960	13626	+	HAVANA	gene	ENSG00000249684	6	AC106795.2	lncRNA	0.6073774855830054	2.1707243556794187	2.2055599809105617	0.03410674894370966	0.5234343452092538	-3.6319213314575536	NA	NA	NA	NA	NA	NA	NA	NA	NA	NA	NA	NA
Visium	Inhib~Sp09D09	carrier	chr18	74073353	74147843	74491	-	HAVANA	gene	ENSG00000141665	13	FBXO15	protein_coding	-0.58375871863272355	1.9837375600993794	-2.2008473279941345	0.03446729662608497	0.5234343452092538	-3.637214619689681	NA	NA	NA	NA	NA	NA	NA	NA	NA	NA	NA	NA
Visium	Inhib~Sp09D09	carrier	chr17	7235029	7239722	4694	-	HAVANA	gene	ENSG00000040633	13	PHF23	protein_coding	-0.2497167479889133	4.574839629387614	-2.189323386688998	0.03536329795982622	0.5234343452092538	-3.6378433576966342	NA	NA	NA	NA	NA	NA	NA	NA	NA	NA	NA	NA
Visium	Inhib~Sp09D09	carrier	chr1	156619331	156625725	6395	+	HAVANA	gene	ENSG00000132702	13	HAPLN2	protein_coding	-0.7058431454800498	4.810139834742562	-2.207863350031532	0.03393175327705649	0.5234343452092538	-3.6429754507040824	NA	NA	NA	NA	NA	NA	NA	NA	NA	NA	NA	NA
Visium	Inhib~Sp09D09	carrier	chr14	67241342	67336061	94720	+	HAVANA	gene	ENSG00000072415	9	MPP5	protein_coding	-0.2618859066670498	4.806647131260902	-2.195837303037923	0.03485431685105047	0.5234343452092538	-3.643064820632887	NA	NA	NA	NA	NA	NA	NA	NA	NA	NA	NA	NA
Visium	Inhib~Sp09D09	carrier	chr16	2025356	2039026	13671	+	HAVANA	gene	ENSG00000065054	14	SLC9A3R2	protein_coding	-0.2654968052192783	5.12816241654537	-2.212567737942794	0.033576829312153875	0.5234343452092538	-3.6487988347432867	NA	NA	NA	NA	NA	NA	NA	NA	NA	NA	NA	NA
Visium	Inhib~Sp09D09	carrier	chr4	163110073	163166890	56818	-	HAVANA	gene	ENSG00000145414	9	NAF1	protein_coding	0.5843118691357445	2.218052130047954	2.1881015458918376	0.03545950322939629	0.5234343452092538	-3.6510645890974227	NA	NA	NA	NA	NA	NA	NA	NA	NA	NA	NA	NA
Visium	Inhib~Sp09D09	carrier	chr7	45157791	45186302	28512	+	HAVANA	gene	ENSG00000122679	8	RAMP3	protein_coding	-0.8534611439847442	1.7741894355705738	-2.2099265742242324	0.03377568273948121	0.5234343452092538	-3.659732672640779	NA	NA	NA	NA	NA	NA	NA	NA	NA	NA	NA	NA
Visium	Inhib~Sp09D09	carrier	chr11	107312132	107316271	4140	-	HAVANA	gene	ENSG00000261098	1	AP000766.1	lncRNA	0.6670777007247718	2.3213528309230704	2.193763807379238	0.03501562211505702	0.5234343452092538	-3.6609196744575696	NA	NA	NA	NA	NA	NA	NA	NA	NA	NA	NA	NA
Visium	Inhib~Sp09D09	carrier	chr7	6445953	6484190	38238	-	HAVANA	gene	ENSG00000136240	10	KDELR2	protein_coding	-0.22736505251015338	5.4612416211196395	-2.2058000845269747	0.03408846986445294	0.5234343452092538	-3.6900916415578693	NA	NA	NA	NA	NA	NA	NA	NA	NA	NA	NA	NA
Visium	Inhib~Sp09D09	carrier	chr6	36740775	36839444	98670	-	HAVANA	gene	ENSG00000124772	12	CPNE5	protein_coding	0.337701444959956	5.9772740943606895	2.2105967699895235	0.03372512441907286	0.5234343452092538	-3.6965469454359696	NA	NA	NA	NA	NA	NA	NA	NA	NA	NA	NA	NA
Visium	Inhib~Sp09D09	carrier	chr22	41301525	41360147	58623	+	HAVANA	gene	ENSG00000100403	12	ZC3H7B	protein_coding	0.2837122167752777	5.40434364619427	2.193590014817952	0.035029172265078116	0.5234343452092538	-3.6998950216853044	NA	NA	NA	NA	NA	NA	NA	NA	NA	NA	NA	NA
Visium	Inhib~Sp09D09	carrier	chr17	508668	721717	213050	-	HAVANA	gene	ENSG00000141252	20	VPS53	protein_coding	0.2169338754444925	5.790970535719452	2.2082325742486466	0.0339037765112986	0.5234343452092538	-3.709174268992362	NA	NA	NA	NA	NA	NA	NA	NA	NA	NA	NA	NA
Visium	Inhib~Sp09D09	carrier	chr10	22534854	22714578	179725	-	HAVANA	gene	ENSG00000150867	14	PIP4K2A	protein_coding	-0.3530649602858409	5.672276789586857	-2.2044125902629235	0.034194220485443044	0.5234343452092538	-3.715126792442769	NA	NA	NA	NA	NA	NA	NA	NA	NA	NA	NA	NA
Visium	Inhib~Sp09D09	carrier	chr16	4803203	4847288	44086	-	HAVANA	gene	ENSG00000140632	17	GLYR1	protein_coding	0.2049698272040743	6.1371992829185515	2.214561181276453	0.03342743530371197	0.5234343452092538	-3.7151497812487912	NA	NA	NA	NA	NA	NA	NA	NA	NA	NA	NA	NA
Visium	Inhib~Sp09D09	carrier	chr5	39371675	39462300	90626	-	HAVANA	gene	ENSG00000153071	15	DAB2	protein_coding	0.7214496992245156	1.8446242668503	2.1972587704124553	0.0347441181758596	0.5234343452092538	-3.718250369575136	NA	NA	NA	NA	NA	NA	NA	NA	NA	NA	NA	NA
Visium	Inhib~Sp09D09	carrier	chr14	20457719	20461612	3894	-	HAVANA	gene	ENSG00000165782	10	PIP4P1	protein_coding	-0.21645846729861518	5.6955654448635515	-2.1969809386675574	0.034765632529292635	0.5234343452092538	-3.7226990054169766	NA	NA	NA	NA	NA	NA	NA	NA	NA	NA	NA	NA
Visium	Inhib~Sp09D09	carrier	chr9	120600811	120714470	113660	-	HAVANA	gene	ENSG00000106780	9	MEGF9	protein_coding	-0.2337663595695072	5.663601255528494	-2.195943332284505	0.03484608624348625	0.5234343452092538	-3.7274382480307557	NA	NA	NA	NA	NA	NA	NA	NA	NA	NA	NA	NA
Visium	Inhib~Sp09D09	carrier	chr2	26190635	26244672	54038	-	HAVANA	gene	ENSG00000084754	12	HADHA	protein_coding	-0.2211170377189382	5.763989402676329	-2.2002667787360104	0.03451194652409387	0.5234343452092538	-3.731834937172607	NA	NA	NA	NA	NA	NA	NA	NA	NA	NA	NA	NA
Visium	Inhib~Sp09D09	carrier	chr17	3860315	3894891	34577	-	HAVANA	gene	ENSG00000004660	15	CAMKK1	protein_coding	0.28486176193691515	6.353917432220445	2.2166205860178563	0.033273721273788616	0.5234343452092538	-3.7359245250637825	NA	NA	NA	NA	NA	NA	NA	NA	NA	NA	NA	NA
Visium	Inhib~Sp09D09	carrier	chr10	120597949	120600124	2176	+	HAVANA	gene	ENSG00000177234	7	LINC01561	lncRNA	0.743004536343369	1.6349505272924547	2.1959695059856155	0.03484405475486856	0.5234343452092538	-3.743537472656495	NA	NA	NA	NA	NA	NA	NA	NA	NA	NA	NA	NA
Visium	Inhib~Sp09D09	carrier	chr17	6451263	6556555	105293	-	HAVANA	gene	ENSG00000091622	16	PITPNM3	protein_coding	0.271659942681167	5.864618309081496	2.1882617475342774	0.03544687602002392	0.5234343452092538	-3.7456782328561613	NA	NA	NA	NA	NA	NA	NA	NA	NA	NA	NA	NA
Visium	Inhib~Sp09D09	carrier	chr12	106063340	106140033	76694	-	HAVANA	gene	ENSG00000074590	13	NUAK1	protein_coding	0.28666880884220314	6.445123230618795	2.18997534254624	0.035312059407025684	0.5234343452092538	-3.7951998311530777	NA	NA	NA	NA	NA	NA	NA	NA	NA	NA	NA	NA
Visium	Inhib~Sp09D09	carrier	chr18	59139866	59158832	18967	+	HAVANA	gene	ENSG00000166562	9	SEC11C	protein_coding	-0.21532285512104465	7.154216835631703	-2.2104301734442817	0.03373768584240775	0.5234343452092538	-3.805180145954975	NA	NA	NA	NA	NA	NA	NA	NA	NA	NA	NA	NA
Visium	Inhib~Sp09D09	carrier	chr9	100473149	100577636	104488	+	HAVANA	gene	ENSG00000241697	5	TMEFF1	protein_coding	-0.2140514159708573	6.683096163210144	-2.1969877142812533	0.03476510770744658	0.5234343452092538	-3.8188114071589108	NA	NA	NA	NA	NA	NA	NA	NA	NA	NA	NA	NA
Visium	Inhib~Sp09D09	carrier	chr9	129007036	129028303	21268	-	HAVANA	gene	ENSG00000148341	17	SH3GLB2	protein_coding	0.1800625315952824	7.0917696512130455	2.203134744384199	0.03429187268066071	0.5234343452092538	-3.8190788020445496	NA	NA	NA	NA	NA	NA	NA	NA	NA	NA	NA	NA
Visium	Inhib~Sp09D09	carrier	chr21	43772511	43776445	3935	-	HAVANA	gene	ENSG00000160213	7	CSTB	protein_coding	-0.2325423952613206	6.8078150816617695	-2.190506487439014	0.035270364507101866	0.5234343452092538	-3.8259128017239883	NA	NA	NA	NA	NA	NA	NA	NA	NA	NA	NA	NA
Visium	Inhib~Sp09D09	carrier	chr9	127885321	127905408	20088	-	HAVANA	gene	ENSG00000160408	14	ST6GALNAC6	protein_coding	0.20641139503173234	6.994543371479434	2.197260529875318	0.03474398196679577	0.5234343452092538	-3.8268436008216833	NA	NA	NA	NA	NA	NA	NA	NA	NA	NA	NA	NA
Visium	Inhib~Sp09D09	carrier	chr16	85027751	85094230	66480	+	HAVANA	gene	ENSG00000135709	12	KIAA0513	protein_coding	0.21740649715173488	7.166920662287006	2.1943793149088338	0.034967670145167856	0.5234343452092538	-3.8281770780291304	NA	NA	NA	NA	NA	NA	NA	NA	NA	NA	NA	NA
Visium	Inhib~Sp09D09	carrier	chr12	53064316	53079404	15089	-	HAVANA	gene	ENSG00000167778	9	SPRYD3	protein_coding	0.18836927722960395	7.614129195107595	2.209003147975868	0.033845455058297856	0.5234343452092538	-3.8346360380856015	NA	NA	NA	NA	NA	NA	NA	NA	NA	NA	NA	NA
Visium	Inhib~Sp09D09	carrier	chr1	5990927	6101193	110267	+	HAVANA	gene	ENSG00000069424	15	KCNAB2	protein_coding	0.2098851018051846	7.525273491468881	2.191866625093625	0.035163793413944294	0.5234343452092538	-3.8625192381147	NA	NA	NA	NA	NA	NA	NA	NA	NA	NA	NA	NA
Visium	Inhib~Sp09D09	carrier	chr7	128862856	128865847	2992	+	HAVANA	gene	ENSG00000128524	5	ATP6V1F	protein_coding	-0.20399428817776322	7.883144539409276	-2.1889005235980195	0.0353965670180527	0.5234343452092538	-3.8846104029595296	NA	NA	NA	NA	NA	NA	NA	NA	NA	NA	NA	NA
Visium	Inhib~Sp09D09	carrier	chr8	22219703	22232101	12399	-	HAVANA	gene	ENSG00000168490	14	PHYHIP	protein_coding	0.2206049842749671	8.419843307312156	2.2071628629036018	0.033984887007835765	0.5234343452092538	-3.887397456010183	NA	NA	NA	NA	NA	NA	NA	NA	NA	NA	NA	NA
Visium	Inhib~Sp09D09	carrier	chr9	127447674	127451406	3733	-	HAVANA	gene	ENSG00000197958	13	RPL12	protein_coding	-0.23376911123188115	8.523193214507678	-2.198135785448162	0.034676282891306934	0.5234343452092538	-3.910420944192947	NA	NA	NA	NA	NA	NA	NA	NA	NA	NA	NA	NA
Visium	Inhib~Sp09D09	carrier	chr15	43777087	43802589	25503	+	HAVANA	gene	ENSG00000140264	19	SERF2	protein_coding	-0.21785482815066626	8.768343484198555	-2.1968976972587937	0.03477208077370036	0.5234343452092538	-3.927473764471641	NA	NA	NA	NA	NA	NA	NA	NA	NA	NA	NA	NA
Visium	Inhib~Sp09D09	carrier	chrM	10059	10404	346	+	ENSEMBL	gene	ENSG00000198840	2	MT-ND3	protein_coding	-0.1785046554070826	14.14628038094008	-2.215708976863087	0.0333416858036157	0.5234343452092538	-4.081240649921785	NA	NA	NA	NA	NA	NA	NA	NA	NA	NA	NA	NA
Visium	Inhib~Sp09D09	carrier	chr17	51260546	51297936	37391	+	HAVANA	gene	ENSG00000011260	14	UTP18	protein_coding	-0.2621534489010684	4.545752574873724	-2.186948204109959	0.03555052869915256	0.5240716409161285	-3.6368188091964164	NA	NA	NA	NA	NA	NA	NA	NA	NA	NA	NA	NA
Visium	Inhib~Sp09D09	carrier	chr2	88691673	88750929	59257	+	HAVANA	gene	ENSG00000153574	9	RPIA	protein_coding	-0.42566067426025045	3.0108843267472567	-2.1851463567558422	0.035693152610447754	0.5254928442503097	-3.5840168166837305	NA	NA	NA	NA	NA	NA	NA	NA	NA	NA	NA	NA
Visium	Inhib~Sp09D09	carrier	chr11	2928273	2929420	1148	-	HAVANA	gene	ENSG00000181649	8	PHLDA2	protein_coding	-0.5480412207782462	2.5124542789756354	-2.184167407685484	0.035770853884669725	0.5254928442503097	-3.6045792594941624	NA	NA	NA	NA	NA	NA	NA	NA	NA	NA	NA	NA
Visium	Inhib~Sp09D09	carrier	chr3	68975217	69013684	38468	-	HAVANA	gene	ENSG00000163378	14	EOGT	protein_coding	0.5666145880597868	2.4796739596458828	2.1845451957121913	0.03574085022748069	0.5254928442503097	-3.65391320716717	NA	NA	NA	NA	NA	NA	NA	NA	NA	NA	NA	NA
Visium	Inhib~Sp09D09	carrier	chr7	151341699	151378449	36751	+	HAVANA	gene	ENSG00000013374	16	NUB1	protein_coding	-0.272269965526978	4.984992783056189	-2.182541474906209	0.03590024024973448	0.5267853015653081	-3.688070220259638	NA	NA	NA	NA	NA	NA	NA	NA	NA	NA	NA	NA
Visium	Inhib~Sp09D09	carrier	chr7	120787320	120858402	71083	-	HAVANA	gene	ENSG00000106025	9	TSPAN12	protein_coding	0.48103570969984677	2.760091264856726	2.1804749437436644	0.03606528875289098	0.5281060374063923	-3.603087374893195	NA	NA	NA	NA	NA	NA	NA	NA	NA	NA	NA	NA
Visium	Inhib~Sp09D09	carrier	chr8	101166805	101169629	2825	-	HAVANA	gene	ENSG00000261087	1	AP003469.4	lncRNA	0.35592218627274397	4.439481091827499	2.180375220453669	0.036073270437521995	0.5281060374063923	-3.6289153113938983	NA	NA	NA	NA	NA	NA	NA	NA	NA	NA	NA	NA
Visium	Inhib~Sp09D09	carrier	chrX	57591652	57597545	5894	+	HAVANA	gene	ENSG00000198455	4	ZXDB	protein_coding	-0.392507560403903	3.388180782388807	-2.179439595476968	0.036148232842234576	0.528595193355067	-3.5919924380936425	NA	NA	NA	NA	NA	NA	NA	NA	NA	NA	NA	NA
Visium	Inhib~Sp09D09	carrier	chr5	271621	314974	43354	+	HAVANA	gene	ENSG00000249915	8	PDCD6	protein_coding	-0.18258173200522299	6.8181002238848745	-2.1787205044579365	0.036205940638530984	0.5288312018408624	-3.848896560663815	NA	NA	NA	NA	NA	NA	NA	NA	NA	NA	NA	NA
Visium	Inhib~Sp09D09	carrier	chr12	55818041	55821879	3839	+	HAVANA	gene	ENSG00000123353	10	ORMDL2	protein_coding	-0.41747460944622294	3.1437531068757987	-2.175762115998451	0.036444217099449575	0.5289054335049087	-3.5965234506088954	NA	NA	NA	NA	NA	NA	NA	NA	NA	NA	NA	NA
Visium	Inhib~Sp09D09	carrier	chr20	1978757	1994285	15529	-	HAVANA	gene	ENSG00000101327	9	PDYN	protein_coding	-0.6162020133954191	3.4107683009303105	-2.1759895078058613	0.036425853021987885	0.5289054335049087	-3.5977287809560194	NA	NA	NA	NA	NA	NA	NA	NA	NA	NA	NA	NA
Visium	Inhib~Sp09D09	carrier	chrX	56818298	56995827	177530	-	HAVANA	gene	ENSG00000204271	13	SPIN3	protein_coding	0.3855620326275222	4.065037081904718	2.1755609838595618	0.03646046731518668	0.5289054335049087	-3.612745664458113	NA	NA	NA	NA	NA	NA	NA	NA	NA	NA	NA	NA
Visium	Inhib~Sp09D09	carrier	chr3	170418865	170454733	35869	+	HAVANA	gene	ENSG00000013297	11	CLDN11	protein_coding	-0.7185852020442118	4.6284780300539445	-2.175738743881922	0.03644610508923873	0.5289054335049087	-3.681356171350618	NA	NA	NA	NA	NA	NA	NA	NA	NA	NA	NA	NA
Visium	Inhib~Sp09D09	carrier	chr8	103153394	103298772	145379	-	HAVANA	gene	ENSG00000247081	8	BAALC-AS1	lncRNA	-0.5875924585963412	1.8569349564601887	-2.1758312083248206	0.03643863635866968	0.5289054335049087	-3.6839679481538243	NA	NA	NA	NA	NA	NA	NA	NA	NA	NA	NA	NA
Visium	Inhib~Sp09D09	carrier	chr6	109366514	109382467	15954	-	HAVANA	gene	ENSG00000135535	17	CD164	protein_coding	-0.26887237761165705	5.409610363479788	-2.177342817979692	0.03631673027735379	0.5289054335049087	-3.7376716780689065	NA	NA	NA	NA	NA	NA	NA	NA	NA	NA	NA	NA
Visium	Inhib~Sp09D09	carrier	chr8	100916523	100953388	36866	-	HAVANA	gene	ENSG00000164924	18	YWHAZ	protein_coding	0.19216137445083437	9.545923632404557	2.174465895859957	0.03654905661930208	0.5295866723357188	-3.991648252689866	NA	NA	NA	NA	NA	NA	NA	NA	NA	NA	NA	NA
Visium	Inhib~Sp09D09	carrier	chr18	214520	268050	53531	-	HAVANA	gene	ENSG00000079134	12	THOC1	protein_coding	0.4281488190744285	3.083548753450838	2.1731541532768053	0.03665542444121953	0.5305236743358304	-3.603614153547638	NA	NA	NA	NA	NA	NA	NA	NA	NA	NA	NA	NA
Visium	Inhib~Sp09D09	carrier	chr4	1811479	1856156	44678	-	HAVANA	gene	ENSG00000168924	15	LETM1	protein_coding	0.2769072228253058	5.414002871864271	2.1718283093422346	0.03676321521687724	0.5314791181694457	-3.737851049541773	NA	NA	NA	NA	NA	NA	NA	NA	NA	NA	NA	NA
Visium	Inhib~Sp09D09	carrier	chr16	71281389	71289715	8327	-	HAVANA	gene	ENSG00000180917	17	CMTR2	protein_coding	-0.47576562683064294	2.505870893457881	-2.1703939752241594	0.03688014332570495	0.5325643398293058	-3.6262316023356354	NA	NA	NA	NA	NA	NA	NA	NA	NA	NA	NA	NA
Visium	Inhib~Sp09D09	carrier	chr15	74630558	74696292	65735	-	HAVANA	gene	ENSG00000179151	13	EDC3	protein_coding	0.35589501036701976	3.7355298456496624	2.1683735315921733	0.0370454121086586	0.5341408446678373	-3.6171590938766274	NA	NA	NA	NA	NA	NA	NA	NA	NA	NA	NA	NA
Visium	Inhib~Sp09D09	carrier	chr3	158645822	158672648	26827	-	HAVANA	gene	ENSG00000079257	8	LXN	protein_coding	-0.7358947075456471	2.092817795187847	-2.1675768753775024	0.03711075784148494	0.5341408446678373	-3.674498055429757	NA	NA	NA	NA	NA	NA	NA	NA	NA	NA	NA	NA
Visium	Inhib~Sp09D09	carrier	chr13	46771256	46797161	25906	-	HAVANA	gene	ENSG00000139684	14	ESD	protein_coding	-0.22404036996126875	6.092631598748658	-2.1675218718636318	0.03711527328143124	0.5341408446678373	-3.8001993021387004	NA	NA	NA	NA	NA	NA	NA	NA	NA	NA	NA	NA
Visium	Inhib~Sp09D09	carrier	chr16	69187129	69309052	121924	+	HAVANA	gene	ENSG00000168807	16	SNTB2	protein_coding	0.43712794696025625	3.4062535075898115	2.1566052497566104	0.03802117531212135	0.5344374282279623	-3.625387568351429	NA	NA	NA	NA	NA	NA	NA	NA	NA	NA	NA	NA
Visium	Inhib~Sp09D09	carrier	chr20	38033725	38127780	94056	+	HAVANA	gene	ENSG00000101413	12	RPRD1B	protein_coding	0.33437076067957205	3.9066245530475254	2.1617085314164344	0.03759527164865559	0.5344374282279623	-3.626197930423806	NA	NA	NA	NA	NA	NA	NA	NA	NA	NA	NA	NA
Visium	Inhib~Sp09D09	carrier	chr4	5897373	6200555	303183	-	HAVANA	gene	ENSG00000181215	15	C4orf50	protein_coding	0.3991539146658414	4.07976164775812	2.1604097387642747	0.03770326110243819	0.5344374282279623	-3.6332388972822702	NA	NA	NA	NA	NA	NA	NA	NA	NA	NA	NA	NA
Visium	Inhib~Sp09D09	carrier	chr19	2096429	2099593	3165	+	HAVANA	gene	ENSG00000099840	13	IZUMO4	protein_coding	0.4459707204496225	3.3330989941154017	2.1490207408888256	0.038662063473245835	0.5344374282279623	-3.6379821493614477	NA	NA	NA	NA	NA	NA	NA	NA	NA	NA	NA	NA
Visium	Inhib~Sp09D09	carrier	chr6	43477523	43506556	29034	+	HAVANA	gene	ENSG00000137221	14	TJAP1	protein_coding	-0.4164710028359361	3.2051185817118615	-2.1482799944754887	0.03872516676485032	0.5344374282279623	-3.638592154849295	NA	NA	NA	NA	NA	NA	NA	NA	NA	NA	NA	NA
Visium	Inhib~Sp09D09	carrier	chr1	6247353	6261098	13746	-	HAVANA	gene	ENSG00000158292	7	GPR153	protein_coding	0.3456250189924601	4.038035338080559	2.157449413754638	0.03795042989386141	0.5344374282279623	-3.6428276291629134	NA	NA	NA	NA	NA	NA	NA	NA	NA	NA	NA	NA
Visium	Inhib~Sp09D09	carrier	chr18	5289019	5297053	8035	-	HAVANA	gene	ENSG00000198081	11	ZBTB14	protein_coding	0.36168471345213726	2.9923491660804573	2.144198264171529	0.039074524669383506	0.5344374282279623	-3.6446379365075874	NA	NA	NA	NA	NA	NA	NA	NA	NA	NA	NA	NA
Visium	Inhib~Sp09D09	carrier	chr7	2558972	2614733	55762	+	HAVANA	gene	ENSG00000106012	18	IQCE	protein_coding	0.302800590503445	4.299540658345331	2.1649565698186066	0.037326411189623564	0.5344374282279623	-3.6449210843463518	NA	NA	NA	NA	NA	NA	NA	NA	NA	NA	NA	NA
Visium	Inhib~Sp09D09	carrier	chr15	84655129	84658563	3435	-	HAVANA	gene	ENSG00000197696	10	NMB	protein_coding	-0.4475110024425679	3.7481490185871005	-2.1527347525655722	0.03834704372860407	0.5344374282279623	-3.645232211739918	NA	NA	NA	NA	NA	NA	NA	NA	NA	NA	NA	NA
Visium	Inhib~Sp09D09	carrier	chr17	5360963	5419676	58714	-	HAVANA	gene	ENSG00000108559	12	NUP88	protein_coding	-0.3528596187259485	3.5853598529651247	-2.1472464538499927	0.038813365400837456	0.5344374282279623	-3.645728605186208	NA	NA	NA	NA	NA	NA	NA	NA	NA	NA	NA	NA
Visium	Inhib~Sp09D09	carrier	chr15	40382721	40394246	11526	+	HAVANA	gene	ENSG00000128944	13	KNSTRN	protein_coding	0.563540160123212	2.7838433344916593	2.1566838177882555	0.03801458595974034	0.5344374282279623	-3.646198486304136	NA	NA	NA	NA	NA	NA	NA	NA	NA	NA	NA	NA
Visium	Inhib~Sp09D09	carrier	chr19	3750772	3761692	10921	-	HAVANA	gene	ENSG00000011132	12	APBA3	protein_coding	-0.5434961089819541	2.2043656455465643	-2.163535835607536	0.03744380347150261	0.5344374282279623	-3.6527349092603068	NA	NA	NA	NA	NA	NA	NA	NA	NA	NA	NA	NA
Visium	Inhib~Sp09D09	carrier	chr2	72887382	72892158	4777	+	HAVANA	gene	ENSG00000116096	6	SPR	protein_coding	-0.4524997140610283	2.721127757059971	-2.1406232660389346	0.0393828021573339	0.5344374282279623	-3.6573130770487134	NA	NA	NA	NA	NA	NA	NA	NA	NA	NA	NA	NA
Visium	Inhib~Sp09D09	carrier	chr6	3231403	3303373	71971	+	HAVANA	gene	ENSG00000180822	11	PSMG4	protein_coding	-0.4108080018067872	4.429721531804352	-2.1657455136765793	0.0372613636491308	0.5344374282279623	-3.659581607052412	NA	NA	NA	NA	NA	NA	NA	NA	NA	NA	NA	NA
Visium	Inhib~Sp09D09	carrier	chrX	101615118	101618001	2884	-	HAVANA	gene	ENSG00000198960	11	ARMCX6	protein_coding	-0.32435849308242504	4.168296353907948	-2.1595352703537123	0.03777612468466871	0.5344374282279623	-3.6638069898636294	NA	NA	NA	NA	NA	NA	NA	NA	NA	NA	NA	NA
Visium	Inhib~Sp09D09	carrier	chr6	35832966	35921342	88377	-	HAVANA	gene	ENSG00000096063	16	SRPK1	protein_coding	0.29878169159443413	3.8997837390039303	2.1407840681343115	0.0393688898146023	0.5344374282279623	-3.666024222072999	NA	NA	NA	NA	NA	NA	NA	NA	NA	NA	NA	NA
Visium	Inhib~Sp09D09	carrier	chrX	72127110	72131901	4792	-	HAVANA	gene	ENSG00000242732	4	RTL5	protein_coding	0.34030632775906433	4.234908534871558	2.1489063008861047	0.038671806521187395	0.5344374282279623	-3.6698978987288684	NA	NA	NA	NA	NA	NA	NA	NA	NA	NA	NA	NA
Visium	Inhib~Sp09D09	carrier	chr11	62771629	62792006	20378	-	HAVANA	gene	ENSG00000168569	8	TMEM223	protein_coding	-0.34348173656199776	4.072611270085744	-2.1468609358366866	0.038846309685088634	0.5344374282279623	-3.670711363583479	NA	NA	NA	NA	NA	NA	NA	NA	NA	NA	NA	NA
Visium	Inhib~Sp09D09	carrier	chr7	42908726	42912305	3580	-	HAVANA	gene	ENSG00000136197	12	C7orf25	protein_coding	-0.3376285356032207	3.6985072133322516	-2.13410444375294	0.03995047903197548	0.5344374282279623	-3.6714874696598243	NA	NA	NA	NA	NA	NA	NA	NA	NA	NA	NA	NA
Visium	Inhib~Sp09D09	carrier	chr3	49171598	49176486	4889	+	HAVANA	gene	ENSG00000185909	15	KLHDC8B	protein_coding	0.29774442047560834	4.518040438994384	2.1578140678681135	0.03791990608737003	0.5344374282279623	-3.6826374870233822	NA	NA	NA	NA	NA	NA	NA	NA	NA	NA	NA	NA
Visium	Inhib~Sp09D09	carrier	chr8	71197433	71592025	394593	-	HAVANA	gene	ENSG00000104313	20	EYA1	protein_coding	0.6145948314167928	2.325282827274057	2.1581894734434495	0.037888505076452035	0.5344374282279623	-3.684993466299425	NA	NA	NA	NA	NA	NA	NA	NA	NA	NA	NA	NA
Visium	Inhib~Sp09D09	carrier	chr18	23453287	23486603	33317	+	HAVANA	gene	ENSG00000101782	15	RIOK3	protein_coding	0.3702292736228636	4.442639753183398	2.1425973003405163	0.039212312877488345	0.5344374282279623	-3.6856736590795016	NA	NA	NA	NA	NA	NA	NA	NA	NA	NA	NA	NA
Visium	Inhib~Sp09D09	carrier	chr17	81665036	81666635	1600	-	HAVANA	gene	ENSG00000204237	5	OXLD1	protein_coding	0.29884952576147406	4.729907639745506	2.1618035109712803	0.03758738525976164	0.5344374282279623	-3.686695080678244	NA	NA	NA	NA	NA	NA	NA	NA	NA	NA	NA	NA
Visium	Inhib~Sp09D09	carrier	chr6	43182184	43224587	42404	+	HAVANA	gene	ENSG00000112659	14	CUL9	protein_coding	0.3493633046717082	4.371336491006019	2.1423866033616554	0.03923047869407474	0.5344374282279623	-3.691048998982075	NA	NA	NA	NA	NA	NA	NA	NA	NA	NA	NA	NA
Visium	Inhib~Sp09D09	carrier	chr1	2425980	2505532	79553	+	HAVANA	gene	ENSG00000149527	18	PLCH2	protein_coding	0.3558876778120341	4.819952912827828	2.1633098137937763	0.03746250937194878	0.5344374282279623	-3.6955209981945822	NA	NA	NA	NA	NA	NA	NA	NA	NA	NA	NA	NA
Visium	Inhib~Sp09D09	carrier	chr7	66205317	66420543	215227	+	HAVANA	gene	ENSG00000169902	15	TPST1	protein_coding	-0.26049832592479305	4.435034951236041	-2.1432154747623136	0.039159058276655785	0.5344374282279623	-3.703059128066312	NA	NA	NA	NA	NA	NA	NA	NA	NA	NA	NA	NA
Visium	Inhib~Sp09D09	carrier	chr3	136818647	136855888	37242	+	HAVANA	gene	ENSG00000168917	9	SLC35G2	protein_coding	-0.2571941224598493	4.449344417703734	-2.1446364412652885	0.03903688746687778	0.5344374282279623	-3.703213990593115	NA	NA	NA	NA	NA	NA	NA	NA	NA	NA	NA	NA
Visium	Inhib~Sp09D09	carrier	chrX	152166234	152451315	285082	-	HAVANA	gene	ENSG00000011677	13	GABRA3	protein_coding	0.3465802741059343	4.866997858816733	2.1537901837246043	0.03825793916770449	0.5344374282279623	-3.707044478135203	NA	NA	NA	NA	NA	NA	NA	NA	NA	NA	NA	NA
Visium	Inhib~Sp09D09	carrier	chrX	23664262	23686397	22136	+	HAVANA	gene	ENSG00000123131	13	PRDX4	protein_coding	-0.3200658347740344	4.524196387177432	-2.138786931967022	0.03954198794315117	0.5344374282279623	-3.7150352574028362	NA	NA	NA	NA	NA	NA	NA	NA	NA	NA	NA	NA
Visium	Inhib~Sp09D09	carrier	chr11	65711996	65719604	7609	+	HAVANA	gene	ENSG00000172977	13	KAT5	protein_coding	-0.297629957164792	4.681016175995541	-2.146130754056719	0.03890877500040555	0.5344374282279623	-3.7167886402498524	NA	NA	NA	NA	NA	NA	NA	NA	NA	NA	NA	NA
Visium	Inhib~Sp09D09	carrier	chr4	986997	1004564	17568	+	HAVANA	gene	ENSG00000127415	13	IDUA	protein_coding	0.5895832762176272	2.037944665279261	2.1358831465516563	0.03979487057817248	0.5344374282279623	-3.717203912652825	NA	NA	NA	NA	NA	NA	NA	NA	NA	NA	NA	NA
Visium	Inhib~Sp09D09	carrier	chr3	93980139	94055678	75540	+	HAVANA	gene	ENSG00000169379	16	ARL13B	protein_coding	-0.5940148827991446	2.1103251564408123	-2.1357518399944744	0.03980633946242232	0.5344374282279623	-3.720208269297725	NA	NA	NA	NA	NA	NA	NA	NA	NA	NA	NA	NA
Visium	Inhib~Sp09D09	carrier	chr9	132161676	132244526	82851	+	HAVANA	gene	ENSG00000196358	11	NTNG2	protein_coding	0.3501753091281228	4.827180785062555	2.137702127185627	0.03963629360648375	0.5344374282279623	-3.7214745413271206	NA	NA	NA	NA	NA	NA	NA	NA	NA	NA	NA	NA
Visium	Inhib~Sp09D09	carrier	chr1	156147366	156177752	30387	+	HAVANA	gene	ENSG00000196189	13	SEMA4A	protein_coding	0.34378785448179494	4.7177882198149	2.1366574694312974	0.03972729732945809	0.5344374282279623	-3.7269144642968373	NA	NA	NA	NA	NA	NA	NA	NA	NA	NA	NA	NA
Visium	Inhib~Sp09D09	carrier	chr7	47275154	47582558	307405	-	HAVANA	gene	ENSG00000136205	17	TNS3	protein_coding	0.32184985820914314	5.336125558969993	2.1664538141185377	0.037203050848812244	0.5344374282279623	-3.7346849316514845	NA	NA	NA	NA	NA	NA	NA	NA	NA	NA	NA	NA
Visium	Inhib~Sp09D09	carrier	chr14	73237497	73274640	37144	+	HAVANA	gene	ENSG00000100767	16	PAPLN	protein_coding	0.6840989770852439	2.027292236033971	2.1468962939470138	0.03884328714026818	0.5344374282279623	-3.747084651693255	NA	NA	NA	NA	NA	NA	NA	NA	NA	NA	NA	NA
Visium	Inhib~Sp09D09	carrier	chr7	44565417	44575051	9635	-	HAVANA	gene	ENSG00000136271	10	DDX56	protein_coding	-0.2271631856214742	4.926126593230625	-2.1462184896763827	0.03890126472419955	0.5344374282279623	-3.747859510570389	NA	NA	NA	NA	NA	NA	NA	NA	NA	NA	NA	NA
Visium	Inhib~Sp09D09	carrier	chr3	196291219	196318299	27081	-	HAVANA	gene	ENSG00000213123	11	TCTEX1D2	protein_coding	-0.2946636478144975	5.3778368087402315	-2.1628633361642415	0.0374994849066567	0.5344374282279623	-3.748455579918942	NA	NA	NA	NA	NA	NA	NA	NA	NA	NA	NA	NA
Visium	Inhib~Sp09D09	carrier	chr1	112466541	112530165	63625	+	HAVANA	gene	ENSG00000134245	18	WNT2B	protein_coding	0.6488781950608629	2.088764693521457	2.1397402922342073	0.0394592732835436	0.5344374282279623	-3.7510585355162887	NA	NA	NA	NA	NA	NA	NA	NA	NA	NA	NA	NA
Visium	Inhib~Sp09D09	carrier	chr5	119037772	119249138	211367	+	HAVANA	gene	ENSG00000172869	14	DMXL1	protein_coding	-0.24976116078902422	4.850001633211871	-2.1354136184974886	0.03983589467144328	0.5344374282279623	-3.7537185497324685	NA	NA	NA	NA	NA	NA	NA	NA	NA	NA	NA	NA
Visium	Inhib~Sp09D09	carrier	chr7	43608456	43729717	121262	-	HAVANA	gene	ENSG00000106603	18	COA1	protein_coding	-0.28245344350567647	5.1433165739817435	-2.1490469840527062	0.038659829522763284	0.5344374282279623	-3.753946618019448	NA	NA	NA	NA	NA	NA	NA	NA	NA	NA	NA	NA
Visium	Inhib~Sp09D09	carrier	chr2	99181152	99199561	18410	+	HAVANA	gene	ENSG00000185414	20	MRPL30	protein_coding	-0.2537269496121892	4.835803167981508	-2.134715214043412	0.039896985650171975	0.5344374282279623	-3.754041770903087	NA	NA	NA	NA	NA	NA	NA	NA	NA	NA	NA	NA
Visium	Inhib~Sp09D09	carrier	chr19	8413270	8439017	25748	+	HAVANA	gene	ENSG00000099785	10	MARCH2	protein_coding	0.2615918167027895	5.205876186615896	2.14598421241282	0.03892132200969126	0.5344374282279623	-3.758647029089517	NA	NA	NA	NA	NA	NA	NA	NA	NA	NA	NA	NA
Visium	Inhib~Sp09D09	carrier	chr1	171700160	171742074	41915	-	HAVANA	gene	ENSG00000117533	15	VAMP4	protein_coding	0.2617895722510468	5.312273484683793	2.1490022410090104	0.038663638345100886	0.5344374282279623	-3.76447401687565	NA	NA	NA	NA	NA	NA	NA	NA	NA	NA	NA	NA
Visium	Inhib~Sp09D09	carrier	chr17	17246616	17281273	34658	-	HAVANA	gene	ENSG00000141030	13	COPS3	protein_coding	-0.21275561693399636	5.618303122673804	-2.1652508259981187	0.03730213831415007	0.5344374282279623	-3.7729978382867815	NA	NA	NA	NA	NA	NA	NA	NA	NA	NA	NA	NA
Visium	Inhib~Sp09D09	carrier	chr9	116425225	117415070	989846	-	HAVANA	gene	ENSG00000148219	16	ASTN2	protein_coding	-0.23787682547887234	5.22800978302941	-2.140092757640221	0.03942873179013584	0.5344374282279623	-3.781552898308396	NA	NA	NA	NA	NA	NA	NA	NA	NA	NA	NA	NA
Visium	Inhib~Sp09D09	carrier	chr8	108443601	108489196	45596	+	HAVANA	gene	ENSG00000104412	8	EMC2	protein_coding	-0.2594684466503061	5.425378987730289	-2.1488186846760837	0.03867926735013547	0.5344374282279623	-3.783768502568991	NA	NA	NA	NA	NA	NA	NA	NA	NA	NA	NA	NA
Visium	Inhib~Sp09D09	carrier	chr1	155659443	155689000	29558	-	HAVANA	gene	ENSG00000163374	19	YY1AP1	protein_coding	0.18711727333047712	5.539325310588394	2.149886621975858	0.03858841568165129	0.5344374282279623	-3.79098690881226	NA	NA	NA	NA	NA	NA	NA	NA	NA	NA	NA	NA
Visium	Inhib~Sp09D09	carrier	chr12	57619527	57626151	6625	+	HAVANA	gene	ENSG00000135502	18	SLC26A10	protein_coding	0.7872655750574162	1.3909465659457243	2.154786008592468	0.03817403528356655	0.5344374282279623	-3.799551143465881	NA	NA	NA	NA	NA	NA	NA	NA	NA	NA	NA	NA
Visium	Inhib~Sp09D09	carrier	chrX	154021573	154137103	115531	-	HAVANA	gene	ENSG00000169057	22	MECP2	protein_coding	0.23482072479095528	5.492059357449278	2.1415174449188688	0.03930549440105784	0.5344374282279623	-3.800679908841443	NA	NA	NA	NA	NA	NA	NA	NA	NA	NA	NA	NA
Visium	Inhib~Sp09D09	carrier	chr2	86720291	86778041	57751	+	HAVANA	gene	ENSG00000153561	13	RMND5A	protein_coding	0.209731148704706	5.642280880835257	2.1439458871516903	0.03909621717234215	0.5344374282279623	-3.8019443410504046	NA	NA	NA	NA	NA	NA	NA	NA	NA	NA	NA	NA
Visium	Inhib~Sp09D09	carrier	chr10	26746593	26861087	114495	-	HAVANA	gene	ENSG00000136754	17	ABI1	protein_coding	0.20315712441084166	6.31438756402809	2.161463727252521	0.03761560512015893	0.5344374282279623	-3.8308875859997364	NA	NA	NA	NA	NA	NA	NA	NA	NA	NA	NA	NA
Visium	Inhib~Sp09D09	carrier	chr17	28041737	28196381	154645	+	HAVANA	gene	ENSG00000087095	13	NLK	protein_coding	0.29721209926660563	5.990635108502534	2.134872272493041	0.0398832401780141	0.5344374282279623	-3.837284686199295	NA	NA	NA	NA	NA	NA	NA	NA	NA	NA	NA	NA
Visium	Inhib~Sp09D09	carrier	chr16	87601835	87698156	96322	+	HAVANA	gene	ENSG00000154118	13	JPH3	protein_coding	0.2601913338215489	6.68669493171345	2.160197583859498	0.037720927076590305	0.5344374282279623	-3.8548391348876327	NA	NA	NA	NA	NA	NA	NA	NA	NA	NA	NA	NA
Visium	Inhib~Sp09D09	carrier	chr1	156009048	156020951	11904	-	HAVANA	gene	ENSG00000163479	14	SSR2	protein_coding	-0.2415203625972655	6.042675391629137	-2.1409140562892195	0.03935764662715064	0.5344374282279623	-3.8565179037953876	NA	NA	NA	NA	NA	NA	NA	NA	NA	NA	NA	NA
Visium	Inhib~Sp09D09	carrier	chr9	121207794	121332843	125050	+	HAVANA	gene	ENSG00000148180	19	GSN	protein_coding	-0.26910630913536515	6.537988410345623	-2.158286347529916	0.03788040573523577	0.5344374282279623	-3.8739128145689152	NA	NA	NA	NA	NA	NA	NA	NA	NA	NA	NA	NA
Visium	Inhib~Sp09D09	carrier	chr19	38647649	38731589	83941	+	HAVANA	gene	ENSG00000130402	12	ACTN4	protein_coding	0.26539612713113847	6.3249976656134566	2.1377673987546966	0.03963061370755181	0.5344374282279623	-3.887363308876124	NA	NA	NA	NA	NA	NA	NA	NA	NA	NA	NA	NA
Visium	Inhib~Sp09D09	carrier	chr19	55282072	55312562	30491	+	HAVANA	gene	ENSG00000160469	17	BRSK1	protein_coding	0.24889131357562633	6.928152443129898	2.139471474493741	0.03948258070134259	0.5344374282279623	-3.9233843757709996	NA	NA	NA	NA	NA	NA	NA	NA	NA	NA	NA	NA
Visium	Inhib~Sp09D09	carrier	chr18	49477250	49487252	10003	-	HAVANA	gene	ENSG00000177576	11	C18orf32	protein_coding	-0.16899119339362256	7.599929723204061	-2.157115202563313	0.037978424584478886	0.5344374282279623	-3.9341051457007055	NA	NA	NA	NA	NA	NA	NA	NA	NA	NA	NA	NA
Visium	Inhib~Sp09D09	carrier	chr22	29767369	29770413	3045	+	HAVANA	gene	ENSG00000184076	13	UQCR10	protein_coding	-0.2170445915760224	8.725836159962098	-2.1509893822898167	0.0384948001460746	0.5344374282279623	-4.000682382805433	NA	NA	NA	NA	NA	NA	NA	NA	NA	NA	NA	NA
Visium	Inhib~Sp09D09	carrier	chr1	84078062	84238498	160437	+	HAVANA	gene	ENSG00000142875	19	PRKACB	protein_coding	-0.14619857363594768	8.275710735216881	-2.1371908450702017	0.03968081005929655	0.5344374282279623	-4.008879905323468	NA	NA	NA	NA	NA	NA	NA	NA	NA	NA	NA	NA
Visium	Inhib~Sp09D09	carrier	chr3	48440257	48444208	3952	+	HAVANA	gene	ENSG00000232112	3	TMA7	protein_coding	-0.19561002498532432	8.906826683707035	-2.1466202827895553	0.03886688715470476	0.5344374282279623	-4.021203409554875	NA	NA	NA	NA	NA	NA	NA	NA	NA	NA	NA	NA
Visium	Inhib~Sp09D09	carrier	chr1	46303698	46316776	13079	+	HAVANA	gene	ENSG00000173660	12	UQCRH	protein_coding	-0.20319258558965725	8.897178684351937	-2.1407577701028404	0.0393711647808694	0.5344374282279623	-4.0303264411976585	NA	NA	NA	NA	NA	NA	NA	NA	NA	NA	NA	NA
Visium	Inhib~Sp09D09	carrier	chr11	17074388	17077715	3328	-	HAVANA	gene	ENSG00000110700	7	RPS13	protein_coding	-0.1935651589135361	8.94178938680621	-2.135641529457279	0.0398159767247571	0.5344374282279623	-4.0481825532020235	NA	NA	NA	NA	NA	NA	NA	NA	NA	NA	NA	NA
Visium	Inhib~Sp09D09	carrier	chr11	123057489	123063230	5742	-	HAVANA	gene	ENSG00000109971	14	HSPA8	protein_coding	-0.34147979139480533	9.236283173818295	-2.134370726222354	0.03992714928881624	0.5344374282279623	-4.055392690417666	NA	NA	NA	NA	NA	NA	NA	NA	NA	NA	NA	NA
Visium	Inhib~Sp09D09	carrier	chr14	90396502	90408268	11767	+	HAVANA	gene	ENSG00000198668	12	CALM1	protein_coding	0.16544614684577752	11.002586840519418	2.159648766554757	0.03776666075605244	0.5344374282279623	-4.078213998489037	NA	NA	NA	NA	NA	NA	NA	NA	NA	NA	NA	NA
Visium	Inhib~Sp09D09	carrier	chr2	55231903	55235853	3951	+	HAVANA	gene	ENSG00000143947	13	RPS27A	protein_coding	-0.20238284840394538	9.831744583322434	-2.1360755865049383	0.039778067323131355	0.5344374282279623	-4.083008692931275	NA	NA	NA	NA	NA	NA	NA	NA	NA	NA	NA	NA
Visium	Inhib~Sp09D09	carrier	chr9	79571773	79726882	155110	+	HAVANA	gene	ENSG00000106829	19	TLE4	protein_coding	-0.33752396757300973	4.393041035753852	-2.1330592998506575	0.04004216363080079	0.5351012665032013	-3.715582949835073	NA	NA	NA	NA	NA	NA	NA	NA	NA	NA	NA	NA
Visium	Inhib~Sp09D09	carrier	chr2	121737103	121767853	30751	+	HAVANA	gene	ENSG00000211460	12	TSN	protein_coding	0.1788549605219889	5.907023419430814	2.1307966224361503	0.04024129380077505	0.5371980479889403	-3.8569601705927585	NA	NA	NA	NA	NA	NA	NA	NA	NA	NA	NA	NA
Visium	Inhib~Sp09D09	carrier	chr15	55410525	55508234	97710	-	HAVANA	gene	ENSG00000256061	7	DNAAF4	protein_coding	0.5938471718143452	2.3365973286958837	2.128497639197688	0.04044451599480534	0.5372414717228438	-3.721998323177275	NA	NA	NA	NA	NA	NA	NA	NA	NA	NA	NA	NA
Visium	Inhib~Sp09D09	carrier	chr2	73214222	73227221	13000	+	HAVANA	gene	ENSG00000135632	12	SMYD5	protein_coding	-0.30422507925890585	4.609769699757637	-2.1286689454303773	0.040429341871081104	0.5372414717228438	-3.739872436517974	NA	NA	NA	NA	NA	NA	NA	NA	NA	NA	NA	NA
Visium	Inhib~Sp09D09	carrier	chr3	16802651	17090604	287954	+	HAVANA	gene	ENSG00000154822	18	PLCL2	protein_coding	-0.25616880438461576	4.756601766783822	-2.1295377384246326	0.04035246262209845	0.5372414717228438	-3.7624121197301186	NA	NA	NA	NA	NA	NA	NA	NA	NA	NA	NA	NA
Visium	Inhib~Sp09D09	carrier	chr7	102433106	102456825	23720	+	HAVANA	gene	ENSG00000160991	16	ORAI2	protein_coding	0.2666331540260902	5.590538899995431	2.1278951642605626	0.04049792260510982	0.5372414717228438	-3.8266474489616638	NA	NA	NA	NA	NA	NA	NA	NA	NA	NA	NA	NA
Visium	Inhib~Sp09D09	carrier	chr12	6693792	6700800	7009	-	HAVANA	gene	ENSG00000139200	13	PIANP	protein_coding	0.22135041311102688	6.565634965592643	2.1281565723470663	0.04047474233382265	0.5372414717228438	-3.9065475601909254	NA	NA	NA	NA	NA	NA	NA	NA	NA	NA	NA	NA
Visium	Inhib~Sp09D09	carrier	chr4	85990007	86594625	604619	-	HAVANA	gene	ENSG00000109339	23	MAPK10	protein_coding	0.19339845480254114	7.449834192322459	2.1293224758592757	0.040371499084530596	0.5372414717228438	-3.9713577389829156	NA	NA	NA	NA	NA	NA	NA	NA	NA	NA	NA	NA
Visium	Inhib~Sp09D09	carrier	chr5	43444252	43483893	39642	-	HAVANA	gene	ENSG00000151881	14	TMEM267	protein_coding	-0.3479066535703381	3.2529445487463775	-2.125942958552652	0.04067140535987284	0.5377580818478496	-3.672455145674375	NA	NA	NA	NA	NA	NA	NA	NA	NA	NA	NA	NA
Visium	Inhib~Sp09D09	carrier	chr2	32165841	32224379	58539	+	HAVANA	gene	ENSG00000152683	14	SLC30A6	protein_coding	0.4464186183141585	2.8882812498479824	2.1210282332856996	0.04111106530241542	0.5377580818478496	-3.680271862329194	NA	NA	NA	NA	NA	NA	NA	NA	NA	NA	NA	NA
Visium	Inhib~Sp09D09	carrier	chr9	136981904	136986410	4507	+	HAVANA	gene	ENSG00000214402	7	LCNL1	protein_coding	0.48700853086870377	3.253885320045375	2.1197696005067925	0.041224333167193275	0.5377580818478496	-3.6805782063985877	NA	NA	NA	NA	NA	NA	NA	NA	NA	NA	NA	NA
Visium	Inhib~Sp09D09	carrier	chr5	135579202	135889770	310569	+	HAVANA	gene	ENSG00000145832	14	SLC25A48	protein_coding	0.4339932507532507	3.251443541267257	2.1182330138781893	0.04136298866786414	0.5377580818478496	-3.6827260041377894	NA	NA	NA	NA	NA	NA	NA	NA	NA	NA	NA	NA
Visium	Inhib~Sp09D09	carrier	chr3	42601963	42654388	52426	-	HAVANA	gene	ENSG00000230084	6	AC006059.1	lncRNA	-0.5026663237274792	2.8127622908012655	-2.112839805744888	0.041852916967357684	0.5377580818478496	-3.693316073940026	NA	NA	NA	NA	NA	NA	NA	NA	NA	NA	NA	NA
Visium	Inhib~Sp09D09	carrier	chr3	194136148	194138732	2585	+	HAVANA	gene	ENSG00000114315	4	HES1	protein_coding	0.5530372161723911	3.8946842199060936	2.120068254841564	0.04119743150557599	0.5377580818478496	-3.693980443202123	NA	NA	NA	NA	NA	NA	NA	NA	NA	NA	NA	NA
Visium	Inhib~Sp09D09	carrier	chr11	19117099	19176422	59324	+	HAVANA	gene	ENSG00000177054	14	ZDHHC13	protein_coding	-0.41973372625256133	3.774106332116555	-2.1131524772813384	0.04182437402716321	0.5377580818478496	-3.7112635297863967	NA	NA	NA	NA	NA	NA	NA	NA	NA	NA	NA	NA
Visium	Inhib~Sp09D09	carrier	chr15	32718004	32745106	27103	+	HAVANA	gene	ENSG00000166923	12	GREM1	protein_coding	-0.6740558259059253	2.1919381752370746	-2.11752777109588	0.04142676483432569	0.5377580818478496	-3.725739736884395	NA	NA	NA	NA	NA	NA	NA	NA	NA	NA	NA	NA
Visium	Inhib~Sp09D09	carrier	chr2	9423651	9473101	49451	+	HAVANA	gene	ENSG00000119203	14	CPSF3	protein_coding	-0.2701473660160967	4.177669002903843	-2.113565168379462	0.041786726889204234	0.5377580818478496	-3.732284977866242	NA	NA	NA	NA	NA	NA	NA	NA	NA	NA	NA	NA
Visium	Inhib~Sp09D09	carrier	chr22	46330875	46357340	26466	+	HAVANA	gene	ENSG00000100416	15	TRMU	protein_coding	-0.31834863694820537	4.218089156786989	-2.115062213511476	0.04165041221044638	0.5377580818478496	-3.7353337751091313	NA	NA	NA	NA	NA	NA	NA	NA	NA	NA	NA	NA
Visium	Inhib~Sp09D09	carrier	chr13	39655627	39791665	136039	+	HAVANA	gene	ENSG00000133103	17	COG6	protein_coding	0.31456482706240685	4.630240025197537	2.121397041908214	0.04107792733803936	0.5377580818478496	-3.7467315180194056	NA	NA	NA	NA	NA	NA	NA	NA	NA	NA	NA	NA
Visium	Inhib~Sp09D09	carrier	chr11	2883213	2885773	2561	-	HAVANA	gene	ENSG00000129757	13	CDKN1C	protein_coding	-0.36029377750483427	4.470559893644904	-2.114319186444342	0.0417180199836368	0.5377580818478496	-3.756180366535606	NA	NA	NA	NA	NA	NA	NA	NA	NA	NA	NA	NA
Visium	Inhib~Sp09D09	carrier	chr9	97501180	97601743	100564	+	HAVANA	gene	ENSG00000136842	14	TMOD1	protein_coding	0.28166154902299434	4.844051967175597	2.1161197599022215	0.041554353326647954	0.5377580818478496	-3.76517033570087	NA	NA	NA	NA	NA	NA	NA	NA	NA	NA	NA	NA
Visium	Inhib~Sp09D09	carrier	chr12	52006946	52015889	8944	+	HAVANA	gene	ENSG00000161835	11	GRASP	protein_coding	0.48697551387063287	5.185579105488446	2.1193316501469126	0.041263810164999234	0.5377580818478496	-3.7959450013783234	NA	NA	NA	NA	NA	NA	NA	NA	NA	NA	NA	NA
Visium	Inhib~Sp09D09	carrier	chr20	49903391	49915529	12139	-	HAVANA	gene	ENSG00000158480	11	SPATA2	protein_coding	-0.2396647074013516	5.051024113437802	-2.1202710365611694	0.04117917453357143	0.5377580818478496	-3.799171838037502	NA	NA	NA	NA	NA	NA	NA	NA	NA	NA	NA	NA
Visium	Inhib~Sp09D09	carrier	chr8	22987417	23020199	32783	+	HAVANA	gene	ENSG00000008853	16	RHOBTB2	protein_coding	0.2850243764451954	5.322456172864349	2.12419973390408	0.04082687209729403	0.5377580818478496	-3.81218885067568	NA	NA	NA	NA	NA	NA	NA	NA	NA	NA	NA	NA
Visium	Inhib~Sp09D09	carrier	chr12	57610180	57617245	7066	+	HAVANA	gene	ENSG00000240771	8	ARHGEF25	protein_coding	0.3193975325264855	5.236551462265925	2.1124393003155673	0.04188950315290198	0.5377580818478496	-3.8159261874615744	NA	NA	NA	NA	NA	NA	NA	NA	NA	NA	NA	NA
Visium	Inhib~Sp09D09	carrier	chr1	177170958	177282422	111465	+	HAVANA	gene	ENSG00000198797	7	BRINP2	protein_coding	0.28872476794826163	5.49031205697936	2.1263613331426168	0.04063417127114663	0.5377580818478496	-3.8228594798789732	NA	NA	NA	NA	NA	NA	NA	NA	NA	NA	NA	NA
Visium	Inhib~Sp09D09	carrier	chr9	129094794	129111189	16396	-	HAVANA	gene	ENSG00000095321	17	CRAT	protein_coding	-0.2048308049466816	5.474999114826814	-2.122613197846364	0.04096882127335441	0.5377580818478496	-3.8359411241246555	NA	NA	NA	NA	NA	NA	NA	NA	NA	NA	NA	NA
Visium	Inhib~Sp09D09	carrier	chr19	39342396	39385710	43315	+	HAVANA	gene	ENSG00000179134	15	SAMD4B	protein_coding	0.26296243959043997	5.477790341008754	2.1157586769161867	0.04158712913387094	0.5377580818478496	-3.836191248692527	NA	NA	NA	NA	NA	NA	NA	NA	NA	NA	NA	NA
Visium	Inhib~Sp09D09	carrier	chr11	3854527	4093210	238684	+	HAVANA	gene	ENSG00000167323	11	STIM1	protein_coding	0.2641653570891944	5.607354593017617	2.123963011361965	0.04084802429296775	0.5377580818478496	-3.8367300403470987	NA	NA	NA	NA	NA	NA	NA	NA	NA	NA	NA	NA
Visium	Inhib~Sp09D09	carrier	chr19	13116862	13141147	24286	+	HAVANA	gene	ENSG00000160877	6	NACC1	protein_coding	0.2480644737060116	5.589551363857351	2.123525645728053	0.040887130316100986	0.5377580818478496	-3.847428804247444	NA	NA	NA	NA	NA	NA	NA	NA	NA	NA	NA	NA
Visium	Inhib~Sp09D09	carrier	chr11	1732406	1750595	18190	-	HAVANA	gene	ENSG00000244242	2	IFITM10	protein_coding	-0.35369791146273055	5.549166865788888	-2.1233481798306917	0.040903007450753676	0.5377580818478496	-3.8482444621598657	NA	NA	NA	NA	NA	NA	NA	NA	NA	NA	NA	NA
Visium	Inhib~Sp09D09	carrier	chr1	36455718	36464384	8667	-	HAVANA	gene	ENSG00000116898	12	MRPS15	protein_coding	-0.20890534040338293	5.563570720253238	-2.114622700577341	0.04169039163791397	0.5377580818478496	-3.859180120625134	NA	NA	NA	NA	NA	NA	NA	NA	NA	NA	NA	NA
Visium	Inhib~Sp09D09	carrier	chr20	4721909	4728460	6552	+	HAVANA	gene	ENSG00000171864	5	PRND	protein_coding	-0.9965031197376497	0.9045420001495772	-2.1187839123450174	0.04131323045571359	0.5377580818478496	-3.8755732306245587	NA	NA	NA	NA	NA	NA	NA	NA	NA	NA	NA	NA
Visium	Inhib~Sp09D09	carrier	chr19	53963040	53990215	27176	+	HAVANA	gene	ENSG00000142408	4	CACNG8	protein_coding	0.3169058496373083	6.0310316542203575	2.11805290802427	0.04137926765773241	0.5377580818478496	-3.882792205850321	NA	NA	NA	NA	NA	NA	NA	NA	NA	NA	NA	NA
Visium	Inhib~Sp09D09	carrier	chr16	57245259	57253635	8377	+	HAVANA	gene	ENSG00000102931	8	ARL2BP	protein_coding	-0.1930868836608357	6.089427476618809	-2.123673019122838	0.040873949573575076	0.5377580818478496	-3.890033868758434	NA	NA	NA	NA	NA	NA	NA	NA	NA	NA	NA	NA
Visium	Inhib~Sp09D09	carrier	chr9	136791344	136793317	1974	+	HAVANA	gene	ENSG00000244187	8	TMEM141	protein_coding	-0.2563220025112165	6.057338318730185	-2.116525745394183	0.041517528934109524	0.5377580818478496	-3.896879964000907	NA	NA	NA	NA	NA	NA	NA	NA	NA	NA	NA	NA
Visium	Inhib~Sp09D09	carrier	chr17	50133737	50150677	16941	-	HAVANA	gene	ENSG00000108819	11	PPP1R9B	protein_coding	0.22834363901640664	6.547092024468977	2.115083505563752	0.04164847628114839	0.5377580818478496	-3.9467567626213387	NA	NA	NA	NA	NA	NA	NA	NA	NA	NA	NA	NA
Visium	Inhib~Sp09D09	carrier	chrX	18989307	19122637	133331	-	HAVANA	gene	ENSG00000173698	18	ADGRG2	protein_coding	-1.1362518937591668	0.4761257761585772	-2.114079603539026	0.04173984020349321	0.5377580818478496	-3.961212220071948	NA	NA	NA	NA	NA	NA	NA	NA	NA	NA	NA	NA
Visium	Inhib~Sp09D09	carrier	chrX	119468422	119471396	2975	+	HAVANA	gene	ENSG00000005022	6	SLC25A5	protein_coding	-0.24635103955065718	7.121481346038741	-2.1126149403658996	0.041873454952604174	0.5377580818478496	-3.9802225911860205	NA	NA	NA	NA	NA	NA	NA	NA	NA	NA	NA	NA
Visium	Inhib~Sp09D09	carrier	chr8	143990056	143993415	3360	+	HAVANA	gene	ENSG00000178719	17	GRINA	protein_coding	-0.18941657463743766	8.069400987224459	-2.120210892914289	0.041184588678413	0.5377580818478496	-4.023620840200088	NA	NA	NA	NA	NA	NA	NA	NA	NA	NA	NA	NA
Visium	Inhib~Sp09D09	carrier	chr5	81301587	81313297	11711	+	HAVANA	gene	ENSG00000131732	12	ZCCHC9	protein_coding	0.3844852940324821	3.2077425459903592	2.108829119777692	0.0422205698619887	0.5377799840900535	-3.6957664046903034	NA	NA	NA	NA	NA	NA	NA	NA	NA	NA	NA	NA
Visium	Inhib~Sp09D09	carrier	chr7	151057210	151076526	19317	+	HAVANA	gene	ENSG00000164889	14	SLC4A2	protein_coding	-0.40924350940809384	2.930917405878189	-2.107367212109977	0.04235528772911541	0.5377799840900535	-3.6981541354466057	NA	NA	NA	NA	NA	NA	NA	NA	NA	NA	NA	NA
Visium	Inhib~Sp09D09	carrier	chr17	35005990	35089319	83330	-	HAVANA	gene	ENSG00000092871	16	RFFL	protein_coding	-0.3432645365936118	3.532855536141081	-2.1104322888880924	0.04207326937646185	0.5377799840900535	-3.7039808505688043	NA	NA	NA	NA	NA	NA	NA	NA	NA	NA	NA	NA
Visium	Inhib~Sp09D09	carrier	chr8	143977153	144012772	35620	-	HAVANA	gene	ENSG00000178685	14	PARP10	protein_coding	0.5184385970747981	2.8564221066657898	2.108682956007619	0.04223402212383901	0.5377799840900535	-3.705048197609259	NA	NA	NA	NA	NA	NA	NA	NA	NA	NA	NA	NA
Visium	Inhib~Sp09D09	carrier	chrX	48521799	48528716	6918	+	HAVANA	gene	ENSG00000147155	11	EBP	protein_coding	-0.31394119185727476	4.444272438241332	-2.1069415273527685	0.042394586722963666	0.5377799840900535	-3.757935128406734	NA	NA	NA	NA	NA	NA	NA	NA	NA	NA	NA	NA
Visium	Inhib~Sp09D09	carrier	chr15	74826627	74831802	5176	+	HAVANA	gene	ENSG00000213578	6	CPLX3	protein_coding	-0.35135996978105766	5.011231869321339	-2.106449791883219	0.04244002353480654	0.5377799840900535	-3.824594710648138	NA	NA	NA	NA	NA	NA	NA	NA	NA	NA	NA	NA
Visium	Inhib~Sp09D09	carrier	chrX	19533977	19887600	353624	-	HAVANA	gene	ENSG00000147010	18	SH3KBP1	protein_coding	-0.2596757271976542	5.569872288432035	-2.109867992445779	0.042125065574134334	0.5377799840900535	-3.866997906200091	NA	NA	NA	NA	NA	NA	NA	NA	NA	NA	NA	NA
Visium	Inhib~Sp09D09	carrier	chr15	43403061	43510728	107668	-	HAVANA	gene	ENSG00000067369	13	TP53BP1	protein_coding	-0.23030070311554418	5.941011176636377	-2.1095138846979524	0.04215759750181135	0.5377799840900535	-3.9004828164093266	NA	NA	NA	NA	NA	NA	NA	NA	NA	NA	NA	NA
Visium	Inhib~Sp09D09	carrier	chr9	76611376	76906114	294739	-	HAVANA	gene	ENSG00000106772	18	PRUNE2	protein_coding	-0.19653869477122266	6.182603976575677	-2.1064420334425327	0.04244074076610703	0.5377799840900535	-3.9261331046720223	NA	NA	NA	NA	NA	NA	NA	NA	NA	NA	NA	NA
Visium	Inhib~Sp09D09	carrier	chr17	48908407	48929056	20650	+	HAVANA	gene	ENSG00000159202	18	UBE2Z	protein_coding	0.18800135139559515	6.544252245863401	2.10801762085066	0.042295304420988146	0.5377799840900535	-3.9561567169406606	NA	NA	NA	NA	NA	NA	NA	NA	NA	NA	NA	NA
Visium	Inhib~Sp09D09	carrier	chr5	176346062	176361807	15746	-	HAVANA	gene	ENSG00000122203	15	KIAA1191	protein_coding	0.17402788241378442	6.789179611867164	2.1077024476537245	0.04232436159106831	0.5377799840900535	-3.971268300838259	NA	NA	NA	NA	NA	NA	NA	NA	NA	NA	NA	NA
Visium	Inhib~Sp09D09	carrier	chr10	59176643	59247774	71132	+	HAVANA	gene	ENSG00000165443	12	PHYHIPL	protein_coding	-0.173487371448505	7.325335826216862	-2.1115022948229334	0.04197520898002049	0.5377799840900535	-4.002660774455973	NA	NA	NA	NA	NA	NA	NA	NA	NA	NA	NA	NA
Visium	Inhib~Sp09D09	carrier	chr8	99873200	99893707	20508	-	HAVANA	gene	ENSG00000164919	11	COX6C	protein_coding	-0.24412886788070676	9.711021404216849	-2.110209606603098	0.04209370243789674	0.5377799840900535	-4.119657216301835	NA	NA	NA	NA	NA	NA	NA	NA	NA	NA	NA	NA
Visium	Inhib~Sp09D09	carrier	chr17	50110040	50129882	19843	-	HAVANA	gene	ENSG00000167100	14	SAMD14	protein_coding	0.2982523349940438	4.567552745934383	2.1053293449931645	0.04254371440017232	0.5385483926358132	-3.763763953805766	NA	NA	NA	NA	NA	NA	NA	NA	NA	NA	NA	NA
Visium	Inhib~Sp09D09	carrier	chr10	112950247	113167678	217432	+	HAVANA	gene	ENSG00000148737	17	TCF7L2	protein_coding	0.40972973279467273	3.536241840771462	2.1023430161603858	0.04282117437960059	0.5395683030017958	-3.7111283985706702	NA	NA	NA	NA	NA	NA	NA	NA	NA	NA	NA	NA
Visium	Inhib~Sp09D09	carrier	chr14	49625174	49635230	10057	-	HAVANA	gene	ENSG00000165506	14	DNAAF2	protein_coding	-0.3294072987770562	3.5155206422745393	-2.1014617930353743	0.042903353271658236	0.5395683030017958	-3.715541059477549	NA	NA	NA	NA	NA	NA	NA	NA	NA	NA	NA	NA
Visium	Inhib~Sp09D09	carrier	chr9	32384603	32454769	70167	+	HAVANA	gene	ENSG00000122729	19	ACO1	protein_coding	-0.2396891668069263	4.491251877973291	-2.1023423681235256	0.0428212347615478	0.5395683030017958	-3.7785651255641364	NA	NA	NA	NA	NA	NA	NA	NA	NA	NA	NA	NA
Visium	Inhib~Sp09D09	carrier	chr8	11345748	11347502	1755	-	HAVANA	gene	ENSG00000255020	1	AF131216.3	lncRNA	-0.8789073258728071	1.3332772589930253	-2.1021738811676842	0.04283693637119085	0.5395683030017958	-3.846931461497837	NA	NA	NA	NA	NA	NA	NA	NA	NA	NA	NA	NA
Visium	Inhib~Sp09D09	carrier	chr9	4679559	4708399	28841	+	HAVANA	gene	ENSG00000106993	12	CDC37L1	protein_coding	0.23366146571465585	5.3119972236054585	2.101270938316429	0.04292116983476005	0.5395683030017958	-3.847692431266763	NA	NA	NA	NA	NA	NA	NA	NA	NA	NA	NA	NA
Visium	Inhib~Sp09D09	carrier	chr2	8678845	8684461	5617	+	HAVANA	gene	ENSG00000115738	10	ID2	protein_coding	0.35152132158728033	6.640419387146706	2.102404426127905	0.04281545274116473	0.5395683030017958	-3.956328452220413	NA	NA	NA	NA	NA	NA	NA	NA	NA	NA	NA	NA
Visium	Inhib~Sp09D09	carrier	chr21	31659622	31668931	9310	+	HAVANA	gene	ENSG00000142168	14	SOD1	protein_coding	-0.17621583669169105	9.145874399856712	-2.1019673243041948	0.04285619271416976	0.5395683030017958	-4.1130223782693704	NA	NA	NA	NA	NA	NA	NA	NA	NA	NA	NA	NA
Visium	Inhib~Sp09D09	carrier	chr1	182641816	182684576	42761	-	HAVANA	gene	ENSG00000135824	12	RGS8	protein_coding	0.37327573499652056	3.714886946578262	2.100598513578128	0.04298399365561511	0.5398246468773301	-3.719277525037235	NA	NA	NA	NA	NA	NA	NA	NA	NA	NA	NA	NA
Visium	Inhib~Sp09D09	carrier	chr12	133181409	133214831	33423	+	HAVANA	gene	ENSG00000090612	21	ZNF268	protein_coding	-0.40144470895357465	3.296285854239582	-2.099215162691245	0.043113493495429894	0.5403841027082356	-3.709887804233249	NA	NA	NA	NA	NA	NA	NA	NA	NA	NA	NA	NA
Visium	Inhib~Sp09D09	carrier	chr15	57953424	58497866	544443	-	HAVANA	gene	ENSG00000128918	15	ALDH1A2	protein_coding	0.660029704608154	1.5888122514861078	2.0995013682865675	0.04308667269851073	0.5403841027082356	-3.8472874524098772	NA	NA	NA	NA	NA	NA	NA	NA	NA	NA	NA	NA
Visium	Inhib~Sp09D09	carrier	chr8	55773446	55826445	53000	+	HAVANA	gene	ENSG00000137574	11	TGS1	protein_coding	0.3885888154938344	3.3181324757016473	2.09709162373081	0.04331295402147745	0.5406396597497748	-3.712948795641951	NA	NA	NA	NA	NA	NA	NA	NA	NA	NA	NA	NA
Visium	Inhib~Sp09D09	carrier	chr17	39667981	39670475	2495	+	HAVANA	gene	ENSG00000141744	4	PNMT	protein_coding	0.6579338267580308	2.9221219413672106	2.0969404843892065	0.043327181250397556	0.5406396597497748	-3.7158293545893883	NA	NA	NA	NA	NA	NA	NA	NA	NA	NA	NA	NA
Visium	Inhib~Sp09D09	carrier	chr10	133394094	133422520	28427	+	HAVANA	gene	ENSG00000148824	19	MTG1	protein_coding	-0.31661291135731506	4.330368577792737	-2.096736762118009	0.04334636479679062	0.5406396597497748	-3.771961861425694	NA	NA	NA	NA	NA	NA	NA	NA	NA	NA	NA	NA
Visium	Inhib~Sp09D09	carrier	chr19	867630	893218	25589	-	HAVANA	gene	ENSG00000175221	15	MED16	protein_coding	0.2042926568408001	5.453718636154118	2.0978168242011996	0.04324474585560153	0.5406396597497748	-3.8708845330693507	NA	NA	NA	NA	NA	NA	NA	NA	NA	NA	NA	NA
Visium	Inhib~Sp09D09	carrier	chr8	93857807	93926068	68262	+	HAVANA	gene	ENSG00000164951	16	PDP1	protein_coding	0.29173413848217633	6.333516289668485	2.097345717121073	0.04328904468033819	0.5406396597497748	-3.9327053514731585	NA	NA	NA	NA	NA	NA	NA	NA	NA	NA	NA	NA
Visium	Inhib~Sp09D09	carrier	chr17	30769388	30824692	55305	-	HAVANA	gene	ENSG00000176390	12	CRLF3	protein_coding	-0.36023247994569463	2.9785888576080715	-2.094894462409048	0.04352018555362215	0.5407566266694674	-3.7159045168710523	NA	NA	NA	NA	NA	NA	NA	NA	NA	NA	NA	NA
Visium	Inhib~Sp09D09	carrier	chr5	116085016	116412762	327747	+	HAVANA	gene	ENSG00000145781	9	COMMD10	protein_coding	-0.32009186302546855	4.01461916104399	-2.0958153625049576	0.043433222101675134	0.5407566266694674	-3.7446677536694613	NA	NA	NA	NA	NA	NA	NA	NA	NA	NA	NA	NA
Visium	Inhib~Sp09D09	carrier	chr12	66135846	66170072	34227	-	HAVANA	gene	ENSG00000155957	17	TMBIM4	protein_coding	-0.248593228066873	5.166787414639948	-2.094835431389783	0.043525765265644924	0.5407566266694674	-3.848113858659927	NA	NA	NA	NA	NA	NA	NA	NA	NA	NA	NA	NA
Visium	Inhib~Sp09D09	carrier	chr5	69350984	69370013	19030	-	HAVANA	gene	ENSG00000085231	14	AK6	protein_coding	-0.21429208604286565	5.423231390387871	-2.0953776469131977	0.04347453782659417	0.5407566266694674	-3.88017480139147	NA	NA	NA	NA	NA	NA	NA	NA	NA	NA	NA	NA
Visium	Inhib~Sp09D09	carrier	chr3	69168782	69542583	373802	-	HAVANA	gene	ENSG00000114541	15	FRMD4B	protein_coding	-0.550323537555682	2.669119036709634	-2.0927266324806815	0.043725506475619354	0.5411244099054761	-3.723110364464392	NA	NA	NA	NA	NA	NA	NA	NA	NA	NA	NA	NA
Visium	Inhib~Sp09D09	carrier	chr6	134169246	134318112	148867	-	HAVANA	gene	ENSG00000118515	11	SGK1	protein_coding	-0.33754091002391506	4.767636845744637	-2.0930230389731546	0.04369738275417404	0.5411244099054761	-3.824329176655448	NA	NA	NA	NA	NA	NA	NA	NA	NA	NA	NA	NA
Visium	Inhib~Sp09D09	carrier	chr2	20586248	20586686	439	-	HAVANA	gene	ENSG00000269976	1	AC012065.3	lncRNA	-0.8949242504070059	1.1692525439271912	-2.0938220853047165	0.04362164680250301	0.5411244099054761	-3.864639337271149	NA	NA	NA	NA	NA	NA	NA	NA	NA	NA	NA	NA
Visium	Inhib~Sp09D09	carrier	chr11	119623408	119729200	105793	-	HAVANA	gene	ENSG00000110400	11	NECTIN1	protein_coding	0.22883570408876608	5.556048624993722	2.092784170899059	0.04372004585268373	0.5411244099054761	-3.8939642430952706	NA	NA	NA	NA	NA	NA	NA	NA	NA	NA	NA	NA
Visium	Inhib~Sp09D09	carrier	chr4	78057323	78544269	486947	+	HAVANA	gene	ENSG00000138759	19	FRAS1	protein_coding	-0.4052852334671552	3.075895076337078	-2.0906469740326585	0.04392327804566763	0.5414839265060934	-3.7218152375928764	NA	NA	NA	NA	NA	NA	NA	NA	NA	NA	NA	NA
Visium	Inhib~Sp09D09	carrier	chr5	179793980	179796647	2668	+	HAVANA	gene	ENSG00000213316	10	LTC4S	protein_coding	-0.694165555250005	2.4871149879549863	-2.0907284983875547	0.043915510420171854	0.5414839265060934	-3.7371457409857096	NA	NA	NA	NA	NA	NA	NA	NA	NA	NA	NA	NA
Visium	Inhib~Sp09D09	carrier	chr7	143288215	143307696	19482	+	HAVANA	gene	ENSG00000106144	20	CASP2	protein_coding	-0.5231512994498599	2.1229251494082533	-2.09063091410182	0.04392480837559255	0.5414839265060934	-3.7764108395124625	NA	NA	NA	NA	NA	NA	NA	NA	NA	NA	NA	NA
Visium	Inhib~Sp09D09	carrier	chr1	58780791	58784047	3257	-	HAVANA	gene	ENSG00000177606	7	JUN	protein_coding	0.3730357121193113	6.0953357429517805	2.0907301672929983	0.043915351419808527	0.5414839265060934	-3.9320812309028224	NA	NA	NA	NA	NA	NA	NA	NA	NA	NA	NA	NA
Visium	Inhib~Sp09D09	carrier	chr1	162790702	162812817	22116	+	HAVANA	gene	ENSG00000132196	14	HSD17B7	protein_coding	-0.5122706199478886	2.5151944305412277	-2.0888658104352578	0.044093289305589124	0.5417170109104361	-3.743905695406842	NA	NA	NA	NA	NA	NA	NA	NA	NA	NA	NA	NA
Visium	Inhib~Sp09D09	carrier	chr4	121801317	121817021	15705	+	HAVANA	gene	ENSG00000123737	12	EXOSC9	protein_coding	-0.3159786157164268	3.9760812473379397	-2.0894445276879114	0.044037987553950365	0.5417170109104361	-3.7567187492478378	NA	NA	NA	NA	NA	NA	NA	NA	NA	NA	NA	NA
Visium	Inhib~Sp09D09	carrier	chr8	23270120	23296279	26160	+	HAVANA	gene	ENSG00000104679	11	R3HCC1	protein_coding	-0.2316878396448243	4.95354785921017	-2.087759238236189	0.04419920274524703	0.5417170109104361	-3.8432697202984425	NA	NA	NA	NA	NA	NA	NA	NA	NA	NA	NA	NA
Visium	Inhib~Sp09D09	carrier	chr9	38571358	38620596	49239	-	HAVANA	gene	ENSG00000180071	20	ANKRD18A	protein_coding	0.8114749738065962	1.6246843833346354	2.088072410293772	0.04416920537564253	0.5417170109104361	-3.8812694637956406	NA	NA	NA	NA	NA	NA	NA	NA	NA	NA	NA	NA
Visium	Inhib~Sp09D09	carrier	chrX	47635521	47650604	15084	-	HAVANA	gene	ENSG00000126767	18	ELK1	protein_coding	0.31649923324293683	5.570485870396634	2.0887190885611306	0.0441073196438008	0.5417170109104361	-3.8876404582349746	NA	NA	NA	NA	NA	NA	NA	NA	NA	NA	NA	NA
Visium	Inhib~Sp09D09	carrier	chr22	29480218	29491390	11173	+	HAVANA	gene	ENSG00000100285	10	NEFH	protein_coding	-0.44711415551990674	6.160738528325524	-2.087928842722638	0.044182954853645144	0.5417170109104361	-3.9568735141660407	NA	NA	NA	NA	NA	NA	NA	NA	NA	NA	NA	NA
Visium	Inhib~Sp09D09	carrier	chr4	174283730	174333380	49651	+	HAVANA	gene	ENSG00000164118	13	CEP44	protein_coding	0.4986980959689359	2.4732071337056234	2.087096846242735	0.04426270945646569	0.5419732335949533	-3.760300359152772	NA	NA	NA	NA	NA	NA	NA	NA	NA	NA	NA	NA
Visium	Inhib~Sp09D09	carrier	chr5	177303799	177306949	3151	+	HAVANA	gene	ENSG00000169230	10	PRELID1	protein_coding	-0.2168933467514309	6.4807429073878415	-2.0850837920075356	0.044456204027846974	0.5432966644017956	-3.9917807425266107	NA	NA	NA	NA	NA	NA	NA	NA	NA	NA	NA	NA
Visium	Inhib~Sp09D09	carrier	chr3	49020459	49023495	3037	+	HAVANA	gene	ENSG00000178057	15	NDUFAF3	protein_coding	-0.2208102082290675	6.624806717089637	-2.0853013788155375	0.04443525377353318	0.5432966644017956	-3.9926136503144	NA	NA	NA	NA	NA	NA	NA	NA	NA	NA	NA	NA
Visium	Inhib~Sp09D09	carrier	chr10	133553901	133569835	15935	-	HAVANA	gene	ENSG00000171772	16	SYCE1	protein_coding	-0.7699650145819803	2.7619389233225915	-2.0838999735206896	0.044570339905811274	0.5436470414973451	-3.7344057244524014	NA	NA	NA	NA	NA	NA	NA	NA	NA	NA	NA	NA
Visium	Inhib~Sp09D09	carrier	chr22	17787649	18024561	236913	-	HAVANA	gene	ENSG00000243156	9	MICAL3	protein_coding	-0.23766113172620829	5.5226951654878524	-2.08427611547098	0.04453404688450458	0.5436470414973451	-3.9192369386508514	NA	NA	NA	NA	NA	NA	NA	NA	NA	NA	NA	NA
Visium	Inhib~Sp09D09	carrier	chr11	3087107	3166739	79633	-	HAVANA	gene	ENSG00000021762	20	OSBPL5	protein_coding	-0.4436204062244149	3.345002239883021	-2.081153991114857	0.04483608268800499	0.543699965531482	-3.739299410288831	NA	NA	NA	NA	NA	NA	NA	NA	NA	NA	NA	NA
Visium	Inhib~Sp09D09	carrier	chr1	25861210	25871253	10044	-	HAVANA	gene	ENSG00000182749	5	PAQR7	protein_coding	0.43934889950604505	3.0686809714519776	2.078434976538484	0.045100588331523486	0.543699965531482	-3.740241611573193	NA	NA	NA	NA	NA	NA	NA	NA	NA	NA	NA	NA
Visium	Inhib~Sp09D09	carrier	chr10	17589032	17617374	28343	-	HAVANA	gene	ENSG00000165996	14	HACD1	protein_coding	-0.46922688531309364	2.85144852029836	-2.0777407030617523	0.04516834683167428	0.543699965531482	-3.7408455659020827	NA	NA	NA	NA	NA	NA	NA	NA	NA	NA	NA	NA
Visium	Inhib~Sp09D09	carrier	chr2	23927285	24004909	77625	+	HAVANA	gene	ENSG00000173960	14	UBXN2A	protein_coding	-0.406508936094063	3.539935480839729	-2.078734242196357	0.045071408707368775	0.543699965531482	-3.752396103682795	NA	NA	NA	NA	NA	NA	NA	NA	NA	NA	NA	NA
Visium	Inhib~Sp09D09	carrier	chr1	229256892	229271242	14351	-	HAVANA	gene	ENSG00000177788	6	AL162595.1	lncRNA	-0.5607742439511804	2.048566240339381	-2.082849635224759	0.044671822368253476	0.543699965531482	-3.78471773929616	NA	NA	NA	NA	NA	NA	NA	NA	NA	NA	NA	NA
Visium	Inhib~Sp09D09	carrier	chr3	128064778	128153914	89137	-	HAVANA	gene	ENSG00000175792	12	RUVBL1	protein_coding	-0.28373989154362156	4.283978829222214	-2.08251774728226	0.04470393124747026	0.543699965531482	-3.7950727419097348	NA	NA	NA	NA	NA	NA	NA	NA	NA	NA	NA	NA
Visium	Inhib~Sp09D09	carrier	chr3	191425493	191591097	165605	+	HAVANA	gene	ENSG00000223812	8	AC073365.1	lncRNA	0.9299500230656643	1.9233236310006228	2.0776159103536913	0.04518053562321936	0.543699965531482	-3.8300440382520913	NA	NA	NA	NA	NA	NA	NA	NA	NA	NA	NA	NA
Visium	Inhib~Sp09D09	carrier	chr17	42609683	42615238	5556	+	HAVANA	gene	ENSG00000131462	8	TUBG1	protein_coding	-0.26337581505801344	4.816101349067176	-2.0772557079225664	0.04521573365290897	0.543699965531482	-3.846202538201532	NA	NA	NA	NA	NA	NA	NA	NA	NA	NA	NA	NA
Visium	Inhib~Sp09D09	carrier	chr13	19674752	19783019	108268	-	HAVANA	gene	ENSG00000121390	19	PSPC1	protein_coding	0.24886758239781148	5.502362297755835	2.081164685350348	0.04483504505361033	0.543699965531482	-3.90737279913307	NA	NA	NA	NA	NA	NA	NA	NA	NA	NA	NA	NA
Visium	Inhib~Sp09D09	carrier	chr6	68635282	69389506	754225	+	HAVANA	gene	ENSG00000135298	14	ADGRB3	protein_coding	0.20699636042495229	6.070281465498759	2.0773792371642372	0.045203659985595404	0.543699965531482	-3.9614561587671555	NA	NA	NA	NA	NA	NA	NA	NA	NA	NA	NA	NA
Visium	Inhib~Sp09D09	carrier	chr5	151742316	151772532	30217	-	HAVANA	gene	ENSG00000177556	12	ATOX1	protein_coding	-0.2838435601212925	7.196033679531385	-2.0817339677321853	0.04477983952758724	0.543699965531482	-4.034807600083303	NA	NA	NA	NA	NA	NA	NA	NA	NA	NA	NA	NA
Visium	Inhib~Sp09D09	carrier	chr11	77321707	77474635	152929	-	HAVANA	gene	ENSG00000149269	9	PAK1	protein_coding	0.24903333260145732	7.349363145882377	2.078846096379674	0.04506050673179947	0.543699965531482	-4.043395242015309	NA	NA	NA	NA	NA	NA	NA	NA	NA	NA	NA	NA
Visium	Inhib~Sp09D09	carrier	chr3	98497912	98523066	25155	-	HAVANA	gene	ENSG00000080822	17	CLDND1	protein_coding	-0.30005191334414993	6.963976926945886	-2.0774379054548944	0.04519792677842784	0.543699965531482	-4.052268940384646	NA	NA	NA	NA	NA	NA	NA	NA	NA	NA	NA	NA
Visium	Inhib~Sp09D09	carrier	chr17	1003518	1229738	226221	-	HAVANA	gene	ENSG00000159842	15	ABR	protein_coding	0.20408041781100383	8.030407189438383	2.0817568352656948	0.044777623224091116	0.543699965531482	-4.0925425639099675	NA	NA	NA	NA	NA	NA	NA	NA	NA	NA	NA	NA
Visium	Inhib~Sp09D09	carrier	chr17	8377516	8383213	5698	-	HAVANA	gene	ENSG00000161970	15	RPL26	protein_coding	-0.24195267298379353	9.367862211504496	-2.0799362364074456	0.04495437660054638	0.543699965531482	-4.165423247179813	NA	NA	NA	NA	NA	NA	NA	NA	NA	NA	NA	NA
Visium	Inhib~Sp09D09	carrier	chr17	75751594	75765236	13643	-	HAVANA	gene	ENSG00000108479	12	GALK1	protein_coding	-0.3853705922540167	2.9959013101503156	-2.0732255635719468	0.04561119607191989	0.5440720229082554	-3.7467575708056255	NA	NA	NA	NA	NA	NA	NA	NA	NA	NA	NA	NA
Visium	Inhib~Sp09D09	carrier	chr10	42475480	42495337	19858	+	HAVANA	gene	ENSG00000185904	12	LINC00839	lncRNA	-0.44765802071413363	3.4100998036394055	-2.0727171183332884	0.04566130321447798	0.5440720229082554	-3.756960495613761	NA	NA	NA	NA	NA	NA	NA	NA	NA	NA	NA	NA
Visium	Inhib~Sp09D09	carrier	chr21	41420304	41459214	38911	+	HAVANA	gene	ENSG00000157601	14	MX1	protein_coding	-0.35069973299052415	3.8448258697747364	-2.0753290619303906	0.04540441018203127	0.5440720229082554	-3.778384452770937	NA	NA	NA	NA	NA	NA	NA	NA	NA	NA	NA	NA
Visium	Inhib~Sp09D09	carrier	chr20	38419638	38435409	15772	-	HAVANA	gene	ENSG00000196756	13	SNHG17	lncRNA	-0.5165408698646561	3.9967029112665555	-2.0758733546323693	0.0453510375338524	0.5440720229082554	-3.78253783527905	NA	NA	NA	NA	NA	NA	NA	NA	NA	NA	NA	NA
Visium	Inhib~Sp09D09	carrier	chr1	161166056	161178013	11958	+	HAVANA	gene	ENSG00000143224	18	PPOX	protein_coding	0.31264566257127147	4.268283113169239	2.0763248003400223	0.04530681120805668	0.5440720229082554	-3.782621279348213	NA	NA	NA	NA	NA	NA	NA	NA	NA	NA	NA	NA
Visium	Inhib~Sp09D09	carrier	chr1	77562416	77683419	121004	-	HAVANA	gene	ENSG00000036549	13	AC118549.1	protein_coding	-0.30324336749475034	4.165922273020528	-2.0726108522381876	0.0456717818211787	0.5440720229082554	-3.7966897592865303	NA	NA	NA	NA	NA	NA	NA	NA	NA	NA	NA	NA
Visium	Inhib~Sp09D09	carrier	chr3	58492096	58502360	10265	+	HAVANA	gene	ENSG00000168301	13	KCTD6	protein_coding	0.238617961187217	4.810908497035281	2.0740449081237924	0.04553055159281398	0.5440720229082554	-3.8402494091468027	NA	NA	NA	NA	NA	NA	NA	NA	NA	NA	NA	NA
Visium	Inhib~Sp09D09	carrier	chr22	49960768	49964072	3305	+	HAVANA	gene	ENSG00000198355	5	PIM3	protein_coding	-0.26823676281752307	4.770061084178684	-2.0725849386932476	0.045674337404969095	0.5440720229082554	-3.850804894229258	NA	NA	NA	NA	NA	NA	NA	NA	NA	NA	NA	NA
Visium	Inhib~Sp09D09	carrier	chr18	11689264	11885685	196422	+	HAVANA	gene	ENSG00000141404	16	GNAL	protein_coding	0.2510266706627813	6.088224664177286	2.073258260695263	0.04560797543397176	0.5440720229082554	-3.96955589950023	NA	NA	NA	NA	NA	NA	NA	NA	NA	NA	NA	NA
Visium	Inhib~Sp09D09	carrier	chr15	64155812	64163205	7394	-	HAVANA	gene	ENSG00000166794	4	PPIB	protein_coding	-0.2144225250668219	6.576607985791268	-2.0733063883585867	0.04560323526507458	0.5440720229082554	-4.013527056960967	NA	NA	NA	NA	NA	NA	NA	NA	NA	NA	NA	NA
Visium	Inhib~Sp09D09	carrier	chr6	32254640	32407763	153124	+	HAVANA	gene	ENSG00000225914	3	TSBP1-AS1	lncRNA	-0.6307947714769284	3.010877202427492	-2.070529723781091	0.04587742263685622	0.5454696923234438	-3.7516615630771346	NA	NA	NA	NA	NA	NA	NA	NA	NA	NA	NA	NA
Visium	Inhib~Sp09D09	carrier	chr13	52455429	52476628	21200	+	HAVANA	gene	ENSG00000136108	15	CKAP2	protein_coding	0.35364542655935294	3.7425508620893893	2.0706375325694646	0.0458667498651153	0.5454696923234438	-3.7631818748790242	NA	NA	NA	NA	NA	NA	NA	NA	NA	NA	NA	NA
Visium	Inhib~Sp09D09	carrier	chr10	46005088	46030714	25627	-	HAVANA	gene	ENSG00000266412	5	NCOA4	protein_coding	-0.1833297720897935	5.982881646899686	-2.0698938310490957	0.04594041867037982	0.5457086893786854	-3.977196083724394	NA	NA	NA	NA	NA	NA	NA	NA	NA	NA	NA	NA
Visium	Inhib~Sp09D09	carrier	chr4	183505058	183512429	7372	+	HAVANA	gene	ENSG00000168556	7	ING2	protein_coding	-0.4207882080161274	3.377596827343058	-2.0662251159848886	0.046305353963020664	0.5461215469444946	-3.763520696416781	NA	NA	NA	NA	NA	NA	NA	NA	NA	NA	NA	NA
Visium	Inhib~Sp09D09	carrier	chr19	38915266	38930896	15631	-	HAVANA	gene	ENSG00000104835	14	SARS2	protein_coding	0.33703581154608186	3.9077137767803807	2.0660924941811927	0.04631859370799478	0.5461215469444946	-3.783274317509016	NA	NA	NA	NA	NA	NA	NA	NA	NA	NA	NA	NA
Visium	Inhib~Sp09D09	carrier	chr16	47077703	47143945	66243	-	HAVANA	gene	ENSG00000171208	10	NETO2	protein_coding	0.255120605215474	5.612027346178246	2.0674306646591756	0.046185155407966284	0.5461215469444946	-3.9315770107068064	NA	NA	NA	NA	NA	NA	NA	NA	NA	NA	NA	NA
Visium	Inhib~Sp09D09	carrier	chr6	2765393	2786952	21560	+	HAVANA	gene	ENSG00000124535	16	WRNIP1	protein_coding	0.18826864635453022	5.665562765086703	2.0685500038464437	0.04607379781103339	0.5461215469444946	-3.939138631030079	NA	NA	NA	NA	NA	NA	NA	NA	NA	NA	NA	NA
Visium	Inhib~Sp09D09	carrier	chr16	19167971	19268332	100362	+	HAVANA	gene	ENSG00000103528	17	SYT17	protein_coding	0.3330208488177391	5.945454852376518	2.067712888747122	0.04615705603972897	0.5461215469444946	-3.9557436081892714	NA	NA	NA	NA	NA	NA	NA	NA	NA	NA	NA	NA
Visium	Inhib~Sp09D09	carrier	chr4	183797692	184023526	225835	+	HAVANA	gene	ENSG00000173320	12	STOX2	protein_coding	0.2561968287602334	5.931125647834859	2.0666686533685255	0.046261099403267725	0.5461215469444946	-3.969359802719616	NA	NA	NA	NA	NA	NA	NA	NA	NA	NA	NA	NA
Visium	Inhib~Sp09D09	carrier	chr1	54026681	54053504	26824	-	HAVANA	gene	ENSG00000116209	12	TMEM59	protein_coding	-0.15264386174039846	7.252430359662408	-2.066787172592347	0.04624928027480929	0.5461215469444946	-4.078474110119507	NA	NA	NA	NA	NA	NA	NA	NA	NA	NA	NA	NA
Visium	Inhib~Sp09D09	carrier	chr2	119366921	119372560	5640	+	HAVANA	gene	ENSG00000155368	16	DBI	protein_coding	-0.22631001096055403	7.936806369245949	-2.066897594163286	0.04623827105804447	0.5461215469444946	-4.125604510590494	NA	NA	NA	NA	NA	NA	NA	NA	NA	NA	NA	NA
Visium	Inhib~Sp09D09	carrier	chr16	30949068	30956461	7394	+	HAVANA	gene	ENSG00000175938	7	ORAI3	protein_coding	-0.4173497194056168	3.074771523571495	-2.065008107093252	0.04642697377392005	0.5468925558813064	-3.75827723394896	NA	NA	NA	NA	NA	NA	NA	NA	NA	NA	NA	NA
Visium	Inhib~Sp09D09	carrier	chr16	56932142	56944864	12723	+	HAVANA	gene	ENSG00000051108	15	HERPUD1	protein_coding	-0.2512715608094296	5.758446658316185	-2.063359547551673	0.04659216725676325	0.5479775023715714	-3.970811910158681	NA	NA	NA	NA	NA	NA	NA	NA	NA	NA	NA	NA
Visium	Inhib~Sp09D09	carrier	chr4	101023409	101348278	324870	-	HAVANA	gene	ENSG00000138814	17	PPP3CA	protein_coding	0.2427511583252766	8.206071687980112	2.0632294675753187	0.046605223830061326	0.5479775023715714	-4.137184008499305	NA	NA	NA	NA	NA	NA	NA	NA	NA	NA	NA	NA
Visium	Inhib~Sp09D09	carrier	chr2	110211529	110245420	33892	-	HAVANA	gene	ENSG00000175701	10	MTLN	protein_coding	-0.30208043390245587	6.582741578890945	-2.0627750572766184	0.04665085976795187	0.5480076066185445	-4.028912406940842	NA	NA	NA	NA	NA	NA	NA	NA	NA	NA	NA	NA
Visium	Inhib~Sp09D09	carrier	chr3	187217285	187292022	74738	-	HAVANA	gene	ENSG00000127241	16	MASP1	protein_coding	-0.47241891738283914	2.6342792257650522	-2.060555292921411	0.04687435272615807	0.5493883260596542	-3.772033813753061	NA	NA	NA	NA	NA	NA	NA	NA	NA	NA	NA	NA
Visium	Inhib~Sp09D09	carrier	chr1	3857267	3885429	28163	+	HAVANA	gene	ENSG00000169598	15	DFFB	protein_coding	-0.5600058660008376	2.16247182262168	-2.0598291725661597	0.04694766457558748	0.5493883260596542	-3.805204133782529	NA	NA	NA	NA	NA	NA	NA	NA	NA	NA	NA	NA
Visium	Inhib~Sp09D09	carrier	chr15	41774434	41827855	53422	+	HAVANA	gene	ENSG00000137802	14	MAPKBP1	protein_coding	0.28495389257750414	4.427624004260698	2.0598483913990977	0.046945722873849	0.5493883260596542	-3.8332833744648815	NA	NA	NA	NA	NA	NA	NA	NA	NA	NA	NA	NA
Visium	Inhib~Sp09D09	carrier	chr17	6057807	6124427	66621	+	HAVANA	gene	ENSG00000179314	14	WSCD1	protein_coding	0.25729153710587793	4.601204424352034	2.0594665062583597	0.04698431840535322	0.5493883260596542	-3.850107647902016	NA	NA	NA	NA	NA	NA	NA	NA	NA	NA	NA	NA
Visium	Inhib~Sp09D09	carrier	chr5	659862	693352	33491	-	HAVANA	gene	ENSG00000171368	12	TPPP	protein_coding	0.18548152521536698	7.714498942967983	2.059921642719073	0.04693832285145436	0.5493883260596542	-4.117533764027844	NA	NA	NA	NA	NA	NA	NA	NA	NA	NA	NA	NA
Visium	Inhib~Sp09D09	carrier	chr20	64083380	64084359	980	-	HAVANA	gene	ENSG00000171695	10	LKAAEAR1	protein_coding	-0.42524511816787136	3.6556633578334186	-2.0565106039522876	0.04728400224456328	0.5503632905355298	-3.7887037949656825	NA	NA	NA	NA	NA	NA	NA	NA	NA	NA	NA	NA
Visium	Inhib~Sp09D09	carrier	chr2	74152528	74178898	26371	-	HAVANA	gene	ENSG00000114978	18	MOB1A	protein_coding	-0.33923360851767725	3.970928583680865	-2.0571850312285886	0.04721547821652851	0.5503632905355298	-3.8103633609782754	NA	NA	NA	NA	NA	NA	NA	NA	NA	NA	NA	NA
Visium	Inhib~Sp09D09	carrier	chr8	80484561	80486699	2139	-	HAVANA	gene	ENSG00000251867	4	AC009812.1	lncRNA	0.613843224504547	1.953383668598739	2.0574080620990043	0.047192836727194605	0.5503632905355298	-3.859787566082555	NA	NA	NA	NA	NA	NA	NA	NA	NA	NA	NA	NA
Visium	Inhib~Sp09D09	carrier	chr9	41890314	42129510	239197	-	HAVANA	gene	ENSG00000154529	14	CNTNAP3B	protein_coding	-0.40907250278632	4.517008911188099	-2.0566069159529614	0.047274211291166934	0.5503632905355298	-3.8618717606300392	NA	NA	NA	NA	NA	NA	NA	NA	NA	NA	NA	NA
Visium	Inhib~Sp09D09	carrier	chr8	18527303	19084730	557428	-	HAVANA	gene	ENSG00000156011	17	PSD3	protein_coding	0.24756774779908763	7.361941142179964	2.057964333799124	0.04713640704192548	0.5503632905355298	-4.0837961546435295	NA	NA	NA	NA	NA	NA	NA	NA	NA	NA	NA	NA
Visium	Inhib~Sp09D09	carrier	chr1	169486076	169500182	14107	+	HAVANA	gene	ENSG00000213062	5	Z99572.1	lncRNA	-0.44573941752197144	2.2981591174411826	-2.055628424973991	0.047373766231730265	0.5506478993484726	-3.793715071709723	NA	NA	NA	NA	NA	NA	NA	NA	NA	NA	NA	NA
Visium	Inhib~Sp09D09	carrier	chr5	168486451	168519301	32851	+	HAVANA	gene	ENSG00000113643	9	RARS	protein_coding	-0.20930997183385447	5.079706209737276	-2.0554197586384673	0.047395020420262335	0.5506478993484726	-3.917902064739166	NA	NA	NA	NA	NA	NA	NA	NA	NA	NA	NA	NA
Visium	Inhib~Sp09D09	carrier	chr14	92322581	92501483	178903	+	HAVANA	gene	ENSG00000140090	17	SLC24A4	protein_coding	0.663237792547446	2.8701858747146183	2.054649173215513	0.047473582671921526	0.5510574076206073	-3.783543090566884	NA	NA	NA	NA	NA	NA	NA	NA	NA	NA	NA	NA
Visium	Inhib~Sp09D09	carrier	chr21	25734570	25772460	37891	+	HAVANA	gene	ENSG00000154727	10	GABPA	protein_coding	-0.4309182036677347	2.884863164879093	-2.0531861826158204	0.04762305094947629	0.5515702271790256	-3.775158977537799	NA	NA	NA	NA	NA	NA	NA	NA	NA	NA	NA	NA
Visium	Inhib~Sp09D09	carrier	chr6	158972871	159000187	27317	-	HAVANA	gene	ENSG00000130363	11	RSPH3	protein_coding	0.36632636963647025	3.635462780442236	2.0472890595573383	0.04822973048899002	0.5515702271790256	-3.795459145927886	NA	NA	NA	NA	NA	NA	NA	NA	NA	NA	NA	NA
Visium	Inhib~Sp09D09	carrier	chr5	114055545	114496500	440956	+	HAVANA	gene	ENSG00000080709	15	KCNN2	protein_coding	0.34281405061465153	3.790289282980744	2.05267699533457	0.04767516944893049	0.5515702271790256	-3.79631132328068	NA	NA	NA	NA	NA	NA	NA	NA	NA	NA	NA	NA
Visium	Inhib~Sp09D09	carrier	chr6	133987581	134052624	65044	-	HAVANA	gene	ENSG00000146411	6	SLC2A12	protein_coding	0.5754558450510574	2.408216316560974	2.053635437451059	0.04757710841135212	0.5515702271790256	-3.8033487533956745	NA	NA	NA	NA	NA	NA	NA	NA	NA	NA	NA	NA
Visium	Inhib~Sp09D09	carrier	chr2	208121607	208124524	2918	-	HAVANA	gene	ENSG00000118231	5	CRYGD	protein_coding	-0.7765810265152637	2.0677204080678178	-2.047977796655747	0.04815852747963492	0.5515702271790256	-3.826527573523775	NA	NA	NA	NA	NA	NA	NA	NA	NA	NA	NA	NA
Visium	Inhib~Sp09D09	carrier	chr6	32934629	32941028	6400	-	HAVANA	gene	ENSG00000242574	9	HLA-DMB	protein_coding	-0.6428725178980983	1.826894979994411	-2.0470467038127858	0.048254807644258414	0.5515702271790256	-3.8295746507979387	NA	NA	NA	NA	NA	NA	NA	NA	NA	NA	NA	NA
Visium	Inhib~Sp09D09	carrier	chr21	44940012	44976989	36978	+	HAVANA	gene	ENSG00000160256	13	FAM207A	protein_coding	-0.28962055630376327	4.264654683676929	-2.051218045595072	0.047824779160260573	0.5515702271790256	-3.837587210431863	NA	NA	NA	NA	NA	NA	NA	NA	NA	NA	NA	NA
Visium	Inhib~Sp09D09	carrier	chr4	88378739	88443111	64373	+	HAVANA	gene	ENSG00000138642	14	HERC6	protein_coding	-0.33845897842288375	4.140687725430289	-2.048380943668738	0.048116892104911484	0.5515702271790256	-3.8393399460782507	NA	NA	NA	NA	NA	NA	NA	NA	NA	NA	NA	NA
Visium	Inhib~Sp09D09	carrier	chrX	150692971	150765108	72138	+	HAVANA	gene	ENSG00000063601	17	MTMR1	protein_coding	0.2668478982303828	4.684132957795994	2.049627634440775	0.04798833856867186	0.5515702271790256	-3.873057224681145	NA	NA	NA	NA	NA	NA	NA	NA	NA	NA	NA	NA
Visium	Inhib~Sp09D09	carrier	chr12	6462237	6470987	8751	-	HAVANA	gene	ENSG00000139190	16	VAMP1	protein_coding	-0.36815685568251766	5.166839963965408	-2.0476377800956076	0.04819366754365532	0.5515702271790256	-3.93365574092988	NA	NA	NA	NA	NA	NA	NA	NA	NA	NA	NA	NA
Visium	Inhib~Sp09D09	carrier	chr19	1941172	1981338	40167	+	HAVANA	gene	ENSG00000133275	16	CSNK1G2	protein_coding	0.23665164947412354	5.390834877359141	2.0523987361222686	0.04770367214973767	0.5515702271790256	-3.934544955537694	NA	NA	NA	NA	NA	NA	NA	NA	NA	NA	NA	NA
Visium	Inhib~Sp09D09	carrier	chr12	132196372	132329589	133218	-	HAVANA	gene	ENSG00000182870	13	GALNT9	protein_coding	0.2288275946507543	5.739397920073221	2.05032475099375	0.0479165861625717	0.5515702271790256	-3.985543198661858	NA	NA	NA	NA	NA	NA	NA	NA	NA	NA	NA	NA
Visium	Inhib~Sp09D09	carrier	chr12	124324415	124567589	243175	-	HAVANA	gene	ENSG00000196498	13	NCOR2	protein_coding	0.18990078680720623	5.919120023363265	2.047278400544007	0.04823083316359848	0.5515702271790256	-4.007033229559296	NA	NA	NA	NA	NA	NA	NA	NA	NA	NA	NA	NA
Visium	Inhib~Sp09D09	carrier	chr14	90256527	90275429	18903	+	HAVANA	gene	ENSG00000100764	14	PSMC1	protein_coding	-0.22603423541068324	6.481082476472624	-2.048958718349033	0.048057276912781444	0.5515702271790256	-4.041988923362456	NA	NA	NA	NA	NA	NA	NA	NA	NA	NA	NA	NA
Visium	Inhib~Sp09D09	carrier	chr3	122384176	122412334	28159	+	HAVANA	gene	ENSG00000114023	15	FAM162A	protein_coding	-0.17040009137213064	6.754933348401925	-2.049179593293591	0.04803450399567451	0.5515702271790256	-4.067353686527641	NA	NA	NA	NA	NA	NA	NA	NA	NA	NA	NA	NA
Visium	Inhib~Sp09D09	carrier	chr20	2864184	3039076	174893	+	HAVANA	gene	ENSG00000132670	20	PTPRA	protein_coding	0.15402073035134922	7.6069150468017614	2.0488893252315346	0.0480644335199094	0.5515702271790256	-4.134485043416042	NA	NA	NA	NA	NA	NA	NA	NA	NA	NA	NA	NA
Visium	Inhib~Sp09D09	carrier	chr17	28719985	28724359	4375	+	HAVANA	gene	ENSG00000198242	14	RPL23A	protein_coding	-0.2153831811617284	9.040300983196657	-2.051651775097183	0.047780258916703316	0.5515702271790256	-4.2050425532912925	NA	NA	NA	NA	NA	NA	NA	NA	NA	NA	NA	NA
Visium	Inhib~Sp09D09	carrier	chr14	73567620	73575658	8039	+	HAVANA	gene	ENSG00000119673	14	ACOT2	protein_coding	0.41864774972362384	3.7788898742987143	2.044543748142961	0.048514463872941616	0.5537843147060086	-3.8059161143434332	NA	NA	NA	NA	NA	NA	NA	NA	NA	NA	NA	NA
Visium	Inhib~Sp09D09	carrier	chr8	27311482	27459391	147910	+	HAVANA	gene	ENSG00000120899	18	PTK2B	protein_coding	0.29265860243420905	6.695327815977612	2.044340819939923	0.04853556916343339	0.5537843147060086	-4.071814316715703	NA	NA	NA	NA	NA	NA	NA	NA	NA	NA	NA	NA
Visium	Inhib~Sp09D09	carrier	chr3	122909082	123028605	119524	-	HAVANA	gene	ENSG00000082684	16	SEMA5B	protein_coding	0.523861751379413	3.312400617365234	2.04154272151411	0.048827403016578945	0.5544768229434508	-3.79198952169935	NA	NA	NA	NA	NA	NA	NA	NA	NA	NA	NA	NA
Visium	Inhib~Sp09D09	carrier	chr2	71453722	71686768	233047	+	HAVANA	gene	ENSG00000135636	14	DYSF	protein_coding	-0.6655388065072936	2.6648568424451797	-2.041252429024432	0.04885776753023175	0.5544768229434508	-3.793189723780328	NA	NA	NA	NA	NA	NA	NA	NA	NA	NA	NA	NA
Visium	Inhib~Sp09D09	carrier	chr3	39107704	39138903	31200	+	HAVANA	gene	ENSG00000168026	18	TTC21A	protein_coding	0.4972574311593805	2.230805973973263	2.0420345069144847	0.04877600011746519	0.5544768229434508	-3.8255884626688266	NA	NA	NA	NA	NA	NA	NA	NA	NA	NA	NA	NA
Visium	Inhib~Sp09D09	carrier	chr16	29973868	29992261	18394	+	HAVANA	gene	ENSG00000149930	18	TAOK2	protein_coding	0.237422665163864	5.402407189903585	2.0428209144674274	0.04869390091437586	0.5544768229434508	-3.961168083490465	NA	NA	NA	NA	NA	NA	NA	NA	NA	NA	NA	NA
Visium	Inhib~Sp09D09	carrier	chr22	44243665	44312951	69287	-	HAVANA	gene	ENSG00000138944	8	SHISAL1	protein_coding	0.2521312325240652	5.703558153256703	2.0412769983348666	0.04885519694672937	0.5544768229434508	-3.993294571777828	NA	NA	NA	NA	NA	NA	NA	NA	NA	NA	NA	NA
Visium	Inhib~Sp09D09	carrier	chrX	149476988	149521096	44109	-	HAVANA	gene	ENSG00000010404	18	IDS	protein_coding	0.19427249898742716	10.138732269953504	2.0429352954759827	0.04868196987995801	0.5544768229434508	-4.2622227717130245	NA	NA	NA	NA	NA	NA	NA	NA	NA	NA	NA	NA
Visium	Inhib~Sp09D09	carrier	chr13	47745736	48037968	292233	-	HAVANA	gene	ENSG00000136143	16	SUCLA2	protein_coding	-0.21446443298026407	6.3864213345322565	-2.0401681738551445	0.0489713266059392	0.5552702469525476	-4.0542579171644135	NA	NA	NA	NA	NA	NA	NA	NA	NA	NA	NA	NA
Visium	Inhib~Sp09D09	carrier	chr3	172630249	172711218	80970	-	HAVANA	gene	ENSG00000144959	10	NCEH1	protein_coding	0.23581272949549614	5.925931965860568	2.0387943519392238	0.049115545269826276	0.5564095876426802	-4.009593530393876	NA	NA	NA	NA	NA	NA	NA	NA	NA	NA	NA	NA
Visium	Inhib~Sp09D09	carrier	chr19	33208664	33225850	17187	-	HAVANA	gene	ENSG00000130876	11	SLC7A10	protein_coding	-0.40295724264096666	3.5607570202705787	-2.0378881930034445	0.04921087383822812	0.5568682282482648	-3.8166569962627306	NA	NA	NA	NA	NA	NA	NA	NA	NA	NA	NA	NA
Visium	Inhib~Sp09D09	carrier	chr2	27582969	27623217	40249	+	HAVANA	gene	ENSG00000243943	10	ZNF512	protein_coding	0.29960058910755594	4.7386943200892535	2.037162379577165	0.049287346722806644	0.5568682282482648	-3.8827440950958696	NA	NA	NA	NA	NA	NA	NA	NA	NA	NA	NA	NA
Visium	Inhib~Sp09D09	carrier	chr19	1383527	1395589	12063	+	HAVANA	gene	ENSG00000115286	20	NDUFS7	protein_coding	-0.20223414185896305	7.251175324184421	-2.0371826434699836	0.04928521027522675	0.5568682282482648	-4.1257365576816785	NA	NA	NA	NA	NA	NA	NA	NA	NA	NA	NA	NA
Visium	Inhib~Sp09D09	carrier	chr9	27109141	27230174	121034	+	HAVANA	gene	ENSG00000120156	21	TEK	protein_coding	0.4579520744694465	2.841068367777556	2.0365630169927154	0.04935057494178465	0.5568686177080512	-3.80260215893787	NA	NA	NA	NA	NA	NA	NA	NA	NA	NA	NA	NA
Visium	Inhib~Sp09D09	carrier	chr6	12290361	12297194	6834	+	HAVANA	gene	ENSG00000078401	7	EDN1	protein_coding	0.5686967616949989	2.2192610082378916	2.036332369802843	0.04937492538709965	0.5568686177080512	-3.8330924854189528	NA	NA	NA	NA	NA	NA	NA	NA	NA	NA	NA	NA
Visium	Inhib~Sp09D09	carrier	chr6	42929192	42939294	10103	+	HAVANA	gene	ENSG00000137161	17	CNPY3	protein_coding	0.2545525043757073	4.945258229668595	2.0346460420317865	0.049553278215095024	0.557073519467042	-3.9256296960344477	NA	NA	NA	NA	NA	NA	NA	NA	NA	NA	NA	NA
Visium	Inhib~Sp09D09	carrier	chr11	73787872	73865133	77262	+	HAVANA	gene	ENSG00000175581	14	MRPL48	protein_coding	-0.24401945382429568	4.863420939985761	-2.0348077001987863	0.049536156195473136	0.557073519467042	-3.9323395842382283	NA	NA	NA	NA	NA	NA	NA	NA	NA	NA	NA	NA
Visium	Inhib~Sp09D09	carrier	chr12	48813794	48828941	15148	+	HAVANA	gene	ENSG00000167535	8	CACNB3	protein_coding	0.29323678625116045	5.884521533680463	2.0353261175754533	0.049481282954701576	0.557073519467042	-4.005475392381861	NA	NA	NA	NA	NA	NA	NA	NA	NA	NA	NA	NA
Visium	Inhib~Sp09D09	carrier	chr5	69217760	69230158	12399	+	HAVANA	gene	ENSG00000134056	12	MRPS36	protein_coding	-0.25046914190634517	5.780248224978931	-2.0345047643566874	0.04956824587617446	0.557073519467042	-4.0086152958440495	NA	NA	NA	NA	NA	NA	NA	NA	NA	NA	NA	NA
Visium	Inhib~Sp09D09	carrier	chr14	24271213	24298846	27634	+	HAVANA	gene	ENSG00000288044	1	AL096870.8	lncRNA	-0.4541539691179872	3.2545794840561895	-2.032877009584231	0.04974098392042956	0.5571871694994707	-3.8067249655386477	NA	NA	NA	NA	NA	NA	NA	NA	NA	NA	NA	NA
Visium	Inhib~Sp09D09	carrier	chr5	178237618	178590393	352776	-	HAVANA	gene	ENSG00000050767	17	COL23A1	protein_coding	0.5539404553655636	2.291590221080002	2.0327588177936655	0.04975354696992601	0.5571871694994707	-3.821761794132451	NA	NA	NA	NA	NA	NA	NA	NA	NA	NA	NA	NA
Visium	Inhib~Sp09D09	carrier	chr2	85595725	85597708	1984	+	HAVANA	gene	ENSG00000168894	10	RNF181	protein_coding	-0.2934114996697006	5.784291096546677	-2.032797296968768	0.049749456569078615	0.5571871694994707	-4.0126001075142455	NA	NA	NA	NA	NA	NA	NA	NA	NA	NA	NA	NA
Visium	Inhib~Sp09D09	carrier	chr19	5891276	5904006	12731	-	HAVANA	gene	ENSG00000174886	13	NDUFA11	protein_coding	-0.21510618850768548	8.041090512973582	-2.0334025084208665	0.049685160272323475	0.5571871694994707	-4.174602921049552	NA	NA	NA	NA	NA	NA	NA	NA	NA	NA	NA	NA
Visium	Inhib~Sp09D09	carrier	chr9	129332300	129359541	27242	+	HAVANA	gene	ENSG00000233901	6	LINC01503	lncRNA	-0.39971142458457143	3.017820586969756	-2.0299828497057506	0.05004941438659912	0.5582989057545947	-3.807362200247202	NA	NA	NA	NA	NA	NA	NA	NA	NA	NA	NA	NA
Visium	Inhib~Sp09D09	carrier	chr12	132822187	132956304	134118	-	HAVANA	gene	ENSG00000072609	17	CHFR	protein_coding	0.4202699267876049	3.2816436082373586	2.030101120402527	0.050036777577512855	0.5582989057545947	-3.809641285263094	NA	NA	NA	NA	NA	NA	NA	NA	NA	NA	NA	NA
Visium	Inhib~Sp09D09	carrier	chr11	63911230	63917164	5935	-	HAVANA	gene	ENSG00000167771	6	RCOR2	protein_coding	-0.4340324397323599	2.9582809920537168	-2.027297072436543	0.05033713260568599	0.5582989057545947	-3.810693902028938	NA	NA	NA	NA	NA	NA	NA	NA	NA	NA	NA	NA
Visium	Inhib~Sp09D09	carrier	chr14	22946228	22957161	10934	-	HAVANA	gene	ENSG00000092036	18	HAUS4	protein_coding	-0.5128072074154875	2.636261123084075	-2.0258228626136563	0.050495673647123575	0.5582989057545947	-3.8173096827398023	NA	NA	NA	NA	NA	NA	NA	NA	NA	NA	NA	NA
Visium	Inhib~Sp09D09	carrier	chr3	13316235	13420322	104088	-	HAVANA	gene	ENSG00000132182	12	NUP210	protein_coding	-0.3441599899430584	3.232611915347956	-2.0216800620859976	0.05094354219356665	0.5582989057545947	-3.822412267772254	NA	NA	NA	NA	NA	NA	NA	NA	NA	NA	NA	NA
Visium	Inhib~Sp09D09	carrier	chr4	87821411	87846817	25407	+	HAVANA	gene	ENSG00000152595	16	MEPE	protein_coding	0.7099243991925643	3.34092102568751	2.0132834395455532	0.05186193807836907	0.5582989057545947	-3.836802478613299	NA	NA	NA	NA	NA	NA	NA	NA	NA	NA	NA	NA
Visium	Inhib~Sp09D09	carrier	chr11	69048932	69136316	87385	+	HAVANA	gene	ENSG00000162341	18	TPCN2	protein_coding	0.4716423010887969	2.3854335230283747	2.0214562744994007	0.050967833857641975	0.5582989057545947	-3.837059326311067	NA	NA	NA	NA	NA	NA	NA	NA	NA	NA	NA	NA
Visium	Inhib~Sp09D09	carrier	chr17	37406886	37479725	72840	+	HAVANA	gene	ENSG00000276234	5	TADA2A	protein_coding	0.3974250755165871	3.484119959804798	2.012678610423425	0.05192864695139077	0.5582989057545947	-3.8394964948325283	NA	NA	NA	NA	NA	NA	NA	NA	NA	NA	NA	NA
Visium	Inhib~Sp09D09	carrier	chr21	36034541	36079389	44849	-	HAVANA	gene	ENSG00000185917	13	SETD4	protein_coding	-0.36481049512021024	3.5797376705258133	-2.0190828392983557	0.05122608864113985	0.5582989057545947	-3.8426313210832053	NA	NA	NA	NA	NA	NA	NA	NA	NA	NA	NA	NA
Visium	Inhib~Sp09D09	carrier	chr13	30713478	30764426	50949	+	HAVANA	gene	ENSG00000132965	9	ALOX5AP	protein_coding	-0.7722171822569583	2.0005673540489854	-2.015613073124426	0.051605692483479335	0.5582989057545947	-3.850642827918519	NA	NA	NA	NA	NA	NA	NA	NA	NA	NA	NA	NA
Visium	Inhib~Sp09D09	carrier	chr7	140518420	140673993	155574	-	HAVANA	gene	ENSG00000146966	13	DENND2A	protein_coding	0.4228691385716339	3.845292665283557	2.0143659236850806	0.05174273356089567	0.5582989057545947	-3.8512343626590724	NA	NA	NA	NA	NA	NA	NA	NA	NA	NA	NA	NA
Visium	Inhib~Sp09D09	carrier	chr1	3812086	3857214	45129	-	HAVANA	gene	ENSG00000116198	13	CEP104	protein_coding	-0.39875327847667674	3.6361137214071326	-2.0162646733876173	0.05153421851690269	0.5582989057545947	-3.8566429620301013	NA	NA	NA	NA	NA	NA	NA	NA	NA	NA	NA	NA
Visium	Inhib~Sp09D09	carrier	chr19	5558167	5578349	20183	-	HAVANA	gene	ENSG00000223573	7	TINCR	protein_coding	0.789657337289638	2.2486967371118114	2.0188792430660287	0.0512482951974447	0.5582989057545947	-3.8603030279368316	NA	NA	NA	NA	NA	NA	NA	NA	NA	NA	NA	NA
Visium	Inhib~Sp09D09	carrier	chr10	73497538	73625953	128416	-	HAVANA	gene	ENSG00000166348	18	USP54	protein_coding	-0.34457277586539914	3.927653455502409	-2.013025238527057	0.05189040688198548	0.5582989057545947	-3.8703945464943277	NA	NA	NA	NA	NA	NA	NA	NA	NA	NA	NA	NA
Visium	Inhib~Sp09D09	carrier	chr11	10573091	10693988	120898	-	HAVANA	gene	ENSG00000072952	18	MRVI1	protein_coding	0.35846672812578806	4.322211044226293	2.0268710392185603	0.050382904750373235	0.5582989057545947	-3.8748043973345747	NA	NA	NA	NA	NA	NA	NA	NA	NA	NA	NA	NA
Visium	Inhib~Sp09D09	carrier	chr9	128411751	128437351	25601	+	HAVANA	gene	ENSG00000167123	19	CERCAM	protein_coding	-0.495211645446483	3.943499546432441	-2.0147117605605795	0.05170470001579475	0.5582989057545947	-3.8770557484279404	NA	NA	NA	NA	NA	NA	NA	NA	NA	NA	NA	NA
Visium	Inhib~Sp09D09	carrier	chr2	190189735	190344193	154459	-	HAVANA	gene	ENSG00000198130	16	HIBCH	protein_coding	-0.31230897072189046	4.1880153606856485	-2.0226085849157247	0.05084286105403808	0.5582989057545947	-3.878866094625441	NA	NA	NA	NA	NA	NA	NA	NA	NA	NA	NA	NA
Visium	Inhib~Sp09D09	carrier	chr6	107028199	107051586	23388	+	HAVANA	gene	ENSG00000130349	10	MTRES1	protein_coding	-0.26953878797965913	4.287557820698105	-2.021396828196869	0.05097428832768753	0.5582989057545947	-3.882952936139929	NA	NA	NA	NA	NA	NA	NA	NA	NA	NA	NA	NA
Visium	Inhib~Sp09D09	carrier	chr9	41100793	41119909	19117	-	HAVANA	gene	ENSG00000276462	2	BX255923.2	lncRNA	0.8673342540464688	1.7509367647897414	2.0207948163884066	0.051039692895087266	0.5582989057545947	-3.8881990230973535	NA	NA	NA	NA	NA	NA	NA	NA	NA	NA	NA	NA
Visium	Inhib~Sp09D09	carrier	chr8	142611049	142614479	3431	-	HAVANA	gene	ENSG00000198576	4	ARC	protein_coding	0.4311176217027619	4.246194380252897	2.011587772667403	0.0520491488880648	0.5582989057545947	-3.8904721088392553	NA	NA	NA	NA	NA	NA	NA	NA	NA	NA	NA	NA
Visium	Inhib~Sp09D09	carrier	chr16	67192155	67198918	6764	+	HAVANA	gene	ENSG00000205250	9	E2F4	protein_coding	0.316605770330447	4.445113229795743	2.022627211172956	0.05084084316090812	0.5582989057545947	-3.8913251065502275	NA	NA	NA	NA	NA	NA	NA	NA	NA	NA	NA	NA
Visium	Inhib~Sp09D09	carrier	chr21	32728097	32747065	18969	+	HAVANA	gene	ENSG00000238197	6	PAXBP1-AS1	lncRNA	0.5960745486669263	2.055642728779857	2.012871632030671	0.05190734974232937	0.5582989057545947	-3.893986883391877	NA	NA	NA	NA	NA	NA	NA	NA	NA	NA	NA	NA
Visium	Inhib~Sp09D09	carrier	chr20	435480	462543	27064	-	HAVANA	gene	ENSG00000125875	14	TBC1D20	protein_coding	0.2695744314814572	4.6566518151003535	2.023422237228989	0.05075477848319458	0.5582989057545947	-3.9132866266619093	NA	NA	NA	NA	NA	NA	NA	NA	NA	NA	NA	NA
Visium	Inhib~Sp09D09	carrier	chr10	5890203	5937594	47392	+	HAVANA	gene	ENSG00000134452	19	FBH1	protein_coding	-0.23290205615349135	4.777856423618909	-2.024508152808028	0.05063742961946178	0.5582989057545947	-3.9392552634166567	NA	NA	NA	NA	NA	NA	NA	NA	NA	NA	NA	NA
Visium	Inhib~Sp09D09	carrier	chr6	5102593	5260939	158347	-	HAVANA	gene	ENSG00000214113	10	LYRM4	protein_coding	-0.25664961547985543	4.953448826074289	-2.026382188842035	0.05043547067226967	0.5582989057545947	-3.942964814514071	NA	NA	NA	NA	NA	NA	NA	NA	NA	NA	NA	NA
Visium	Inhib~Sp09D09	carrier	chr22	18077920	18131138	53219	+	HAVANA	gene	ENSG00000215193	12	PEX26	protein_coding	0.2484519552852258	4.928153374876803	2.0163096643405964	0.05152928665546093	0.5582989057545947	-3.9487268855203417	NA	NA	NA	NA	NA	NA	NA	NA	NA	NA	NA	NA
Visium	Inhib~Sp09D09	carrier	chr7	28979967	29013367	33401	+	HAVANA	gene	ENSG00000272568	6	AC005162.3	lncRNA	0.8629342791064476	1.412938971768361	2.014544864531067	0.05172305142354726	0.5582989057545947	-3.957632015054814	NA	NA	NA	NA	NA	NA	NA	NA	NA	NA	NA	NA
Visium	Inhib~Sp09D09	carrier	chr5	143277931	143435512	157582	-	HAVANA	gene	ENSG00000113580	15	NR3C1	protein_coding	0.3294482794896747	4.934994909414589	2.0136780243082373	0.0518184581722343	0.5582989057545947	-3.9637084722427085	NA	NA	NA	NA	NA	NA	NA	NA	NA	NA	NA	NA
Visium	Inhib~Sp09D09	carrier	chr9	35812960	35815354	2395	-	HAVANA	gene	ENSG00000137133	11	HINT2	protein_coding	-0.2941324430262826	5.262554915068893	-2.024624256958651	0.0506248969327259	0.5582989057545947	-3.9794909178313116	NA	NA	NA	NA	NA	NA	NA	NA	NA	NA	NA	NA
Visium	Inhib~Sp09D09	carrier	chr2	178480457	178516463	36007	+	HAVANA	gene	ENSG00000116095	11	PLEKHA3	protein_coding	0.24384086479449785	5.325964515892459	2.016464003795742	0.05151237125669289	0.5582989057545947	-3.9897429878075172	NA	NA	NA	NA	NA	NA	NA	NA	NA	NA	NA	NA
Visium	Inhib~Sp09D09	carrier	chr5	6371874	6378571	6698	-	HAVANA	gene	ENSG00000133398	4	MED10	protein_coding	-0.26089506500334414	5.598570834930114	-2.0280184110892456	0.05025971633608108	0.5582989057545947	-4.003314130442471	NA	NA	NA	NA	NA	NA	NA	NA	NA	NA	NA	NA
Visium	Inhib~Sp09D09	carrier	chr14	74476192	74494177	17986	-	HAVANA	gene	ENSG00000119655	10	NPC2	protein_coding	-0.247960436536244	5.4968680742565565	-2.0266785956752673	0.05040359242266419	0.5582989057545947	-4.008515551291056	NA	NA	NA	NA	NA	NA	NA	NA	NA	NA	NA	NA
Visium	Inhib~Sp09D09	carrier	chr2	36531805	36646087	114283	-	HAVANA	gene	ENSG00000171055	15	FEZ2	protein_coding	0.24946856532610617	5.747355363846443	2.0222190969461318	0.05088507263596322	0.5582989057545947	-4.018948241728831	NA	NA	NA	NA	NA	NA	NA	NA	NA	NA	NA	NA
Visium	Inhib~Sp09D09	carrier	chr13	76880175	76886405	6231	-	HAVANA	gene	ENSG00000178695	6	KCTD12	protein_coding	0.28888607166671365	5.650661452690749	2.012130783232402	0.05198913349080925	0.5582989057545947	-4.0276774172966	NA	NA	NA	NA	NA	NA	NA	NA	NA	NA	NA	NA
Visium	Inhib~Sp09D09	carrier	chr19	47113274	47210636	97363	+	HAVANA	gene	ENSG00000142230	13	SAE1	protein_coding	-0.2046379839175274	5.859758021069422	-2.015401162651397	0.05162895556488131	0.5582989057545947	-4.054199548459663	NA	NA	NA	NA	NA	NA	NA	NA	NA	NA	NA	NA
Visium	Inhib~Sp09D09	carrier	chr7	107044705	107161811	117107	+	HAVANA	gene	ENSG00000005249	13	PRKAR2B	protein_coding	0.23303913237792484	6.071092819493449	2.0209958463335345	0.051017844183442934	0.5582989057545947	-4.056563809203717	NA	NA	NA	NA	NA	NA	NA	NA	NA	NA	NA	NA
Visium	Inhib~Sp09D09	carrier	chr13	97434169	97469128	34960	+	HAVANA	gene	ENSG00000125249	7	RAP2A	protein_coding	0.21801415521708378	6.160058790885182	2.011210073103663	0.052090929188076084	0.5582989057545947	-4.0675684730635755	NA	NA	NA	NA	NA	NA	NA	NA	NA	NA	NA	NA
Visium	Inhib~Sp09D09	carrier	chr11	120111286	120185529	74244	-	HAVANA	gene	ENSG00000137699	17	TRIM29	protein_coding	-0.9541287243745933	0.11031100044756448	-2.0288183476634227	0.0501739864604066	0.5582989057545947	-4.076396557563372	NA	NA	NA	NA	NA	NA	NA	NA	NA	NA	NA	NA
Visium	Inhib~Sp09D09	carrier	chr16	56429133	56452199	23067	-	HAVANA	gene	ENSG00000167005	14	NUDT21	protein_coding	0.1778514131686353	6.637475570201854	2.026050522040517	0.0504711619899553	0.5582989057545947	-4.094749593694994	NA	NA	NA	NA	NA	NA	NA	NA	NA	NA	NA	NA
Visium	Inhib~Sp09D09	carrier	chr12	46358188	46372773	14586	-	HAVANA	gene	ENSG00000134294	14	SLC38A2	protein_coding	-0.21197490174516798	6.320745089056285	-2.014277251220438	0.05175248928269323	0.5582989057545947	-4.105126339215871	NA	NA	NA	NA	NA	NA	NA	NA	NA	NA	NA	NA
Visium	Inhib~Sp09D09	carrier	chr19	32581190	32587453	6264	+	HAVANA	gene	ENSG00000105185	12	PDCD5	protein_coding	-0.24018518277270928	6.996505008939324	-2.0293165030301648	0.05012066336908678	0.5582989057545947	-4.117965364888748	NA	NA	NA	NA	NA	NA	NA	NA	NA	NA	NA	NA
Visium	Inhib~Sp09D09	carrier	chr9	121178133	121223014	44882	-	HAVANA	gene	ENSG00000119396	11	RAB14	protein_coding	-0.1485724956949066	6.747449358067053	-2.0180801115606357	0.05133553899885004	0.5582989057545947	-4.118771322151616	NA	NA	NA	NA	NA	NA	NA	NA	NA	NA	NA	NA
Visium	Inhib~Sp09D09	carrier	chr1	244835616	244845057	9442	+	HAVANA	gene	ENSG00000203667	10	COX20	protein_coding	-0.18566165330879825	6.791283701668198	-2.0210421633884383	0.05101281142520843	0.5582989057545947	-4.126097391807237	NA	NA	NA	NA	NA	NA	NA	NA	NA	NA	NA	NA
Visium	Inhib~Sp09D09	carrier	chr5	139647299	139683882	36584	+	HAVANA	gene	ENSG00000171604	12	CXXC5	protein_coding	0.27431823444408243	6.903175458402089	2.024738703515553	0.05061254582590049	0.5582989057545947	-4.126867047683835	NA	NA	NA	NA	NA	NA	NA	NA	NA	NA	NA	NA
Visium	Inhib~Sp09D09	carrier	chr1	40071461	40097727	26267	-	HAVANA	gene	ENSG00000131238	17	PPT1	protein_coding	-0.15940122373568633	6.780471712031948	-2.011658469752264	0.052041331781057014	0.5582989057545947	-4.140422614689322	NA	NA	NA	NA	NA	NA	NA	NA	NA	NA	NA	NA
Visium	Inhib~Sp09D09	carrier	chr19	36113709	36115213	1505	-	HAVANA	gene	ENSG00000105258	9	POLR2I	protein_coding	-0.21836078007573878	7.368057601529688	-2.0291426021094505	0.05013927227908391	0.5582989057545947	-4.142964342955407	NA	NA	NA	NA	NA	NA	NA	NA	NA	NA	NA	NA
Visium	Inhib~Sp09D09	carrier	chr16	5239802	7713340	2473539	+	HAVANA	gene	ENSG00000078328	21	RBFOX1	protein_coding	0.19987569344647316	7.293783076763295	2.0216190699937426	0.05095016175177775	0.5582989057545947	-4.145623816017404	NA	NA	NA	NA	NA	NA	NA	NA	NA	NA	NA	NA
Visium	Inhib~Sp09D09	carrier	chr16	23835983	24220611	384629	+	HAVANA	gene	ENSG00000166501	14	PRKCB	protein_coding	0.35107738736427585	8.094204087630587	2.0142349337120797	0.0517571456100659	0.5582989057545947	-4.220764068575221	NA	NA	NA	NA	NA	NA	NA	NA	NA	NA	NA	NA
Visium	Inhib~Sp09D09	carrier	chr2	9583967	9630997	47031	-	HAVANA	gene	ENSG00000134308	14	YWHAQ	protein_coding	-0.12872370808751743	8.201436342637587	-2.0152627961465015	0.051644150086063656	0.5582989057545947	-4.225963075964511	NA	NA	NA	NA	NA	NA	NA	NA	NA	NA	NA	NA
Visium	Inhib~Sp09D09	carrier	chr15	72199029	72231822	32794	-	HAVANA	gene	ENSG00000067225	18	PKM	protein_coding	-0.14764894228426506	9.29471344092799	-2.0134324086209774	0.051845519204888967	0.5582989057545947	-4.283784394141046	NA	NA	NA	NA	NA	NA	NA	NA	NA	NA	NA	NA
Visium	Inhib~Sp09D09	carrier	chr15	69452814	69456205	3392	+	HAVANA	gene	ENSG00000137818	12	RPLP1	protein_coding	-0.17386667606629835	10.295413001345512	-2.027887629175188	0.050273744519497524	0.5582989057545947	-4.29749936609077	NA	NA	NA	NA	NA	NA	NA	NA	NA	NA	NA	NA
Visium	Inhib~Sp09D09	carrier	chr3	119703022	119767102	64081	+	HAVANA	gene	ENSG00000183833	16	MAATS1	protein_coding	0.7165975329652579	1.9845318137661625	2.0100956193350066	0.052214378243688894	0.5591509427745877	-3.8881248516441405	NA	NA	NA	NA	NA	NA	NA	NA	NA	NA	NA	NA
Visium	Inhib~Sp09D09	carrier	chr3	53812335	53846419	34085	-	HAVANA	gene	ENSG00000016391	11	CHDH	protein_coding	0.3366753291008491	3.7126893347754004	2.006826565895497	0.052577967909882735	0.5600436838921601	-3.858485790373348	NA	NA	NA	NA	NA	NA	NA	NA	NA	NA	NA	NA
Visium	Inhib~Sp09D09	carrier	chr1	32205661	32208687	3027	+	HAVANA	gene	ENSG00000160051	11	IQCC	protein_coding	0.6279215511950555	1.4892741208896592	2.007056223285506	0.052552353098182424	0.5600436838921601	-3.9273011551226222	NA	NA	NA	NA	NA	NA	NA	NA	NA	NA	NA	NA
Visium	Inhib~Sp09D09	carrier	chr12	122983480	123150015	166536	-	HAVANA	gene	ENSG00000090975	12	PITPNM2	protein_coding	0.3006749901360344	5.025627335323536	2.006945762912703	0.052564671924875524	0.5600436838921601	-3.9816800262254537	NA	NA	NA	NA	NA	NA	NA	NA	NA	NA	NA	NA
Visium	Inhib~Sp09D09	carrier	chr12	110434823	110450422	15600	-	HAVANA	gene	ENSG00000111229	16	ARPC3	protein_coding	-0.2041344857802958	7.021465212141295	-2.0084754716283766	0.05239429872671265	0.5600436838921601	-4.149114190797416	NA	NA	NA	NA	NA	NA	NA	NA	NA	NA	NA	NA
Visium	Inhib~Sp09D09	carrier	chr1	31727117	31764893	37777	-	HAVANA	gene	ENSG00000121753	12	ADGRB2	protein_coding	0.22654798696152856	7.376329761943803	2.0084314998326027	0.052399189407405636	0.5600436838921601	-4.172354655484613	NA	NA	NA	NA	NA	NA	NA	NA	NA	NA	NA	NA
Visium	Inhib~Sp09D09	carrier	chr14	49618530	49620626	2097	-	HAVANA	gene	ENSG00000165502	7	RPL36AL	protein_coding	-0.28595625323046736	7.386278222871788	-2.007473190134163	0.05250587456508796	0.5600436838921601	-4.1853799294680964	NA	NA	NA	NA	NA	NA	NA	NA	NA	NA	NA	NA
Visium	Inhib~Sp09D09	carrier	chr2	47160083	47176921	16839	-	HAVANA	gene	ENSG00000143933	18	CALM2	protein_coding	-0.14210194238524387	10.545416801662835	-2.0065762839644163	0.05260589547642913	0.5600436838921601	-4.342058416871135	NA	NA	NA	NA	NA	NA	NA	NA	NA	NA	NA	NA
Visium	Inhib~Sp09D09	carrier	chr18	50560087	50731826	171740	+	HAVANA	gene	ENSG00000141639	12	MAPK4	protein_coding	0.2847560352533405	4.750160799581122	2.006019222168071	0.052668101345326436	0.5602371114675945	-3.95364106258216	NA	NA	NA	NA	NA	NA	NA	NA	NA	NA	NA	NA
Visium	Inhib~Sp09D09	carrier	chr19	44207547	44237268	29722	+	HAVANA	gene	ENSG00000131115	16	ZNF227	protein_coding	0.6142517887062414	2.674118401662687	2.0034093001335265	0.052960400641218326	0.5628757033897908	-3.850791186645389	NA	NA	NA	NA	NA	NA	NA	NA	NA	NA	NA	NA
Visium	Inhib~Sp09D09	carrier	chr19	56219670	56368383	148714	-	HAVANA	gene	ENSG00000131848	9	ZSCAN5A	protein_coding	-0.407008730823315	2.947407288395573	-2.0010354710684752	0.05322748570169543	0.5647704264287908	-3.8464092688981673	NA	NA	NA	NA	NA	NA	NA	NA	NA	NA	NA	NA
Visium	Inhib~Sp09D09	carrier	chr1	38043829	38046793	2965	-	HAVANA	gene	ENSG00000185668	8	POU3F1	protein_coding	-0.7075692794715889	2.7553668978259744	-2.000252644132521	0.053315820416870295	0.5647704264287908	-3.8481681076587577	NA	NA	NA	NA	NA	NA	NA	NA	NA	NA	NA	NA
Visium	Inhib~Sp09D09	carrier	chr1	230978981	231000733	21753	+	HAVANA	gene	ENSG00000173409	14	ARV1	protein_coding	-0.18917740469572442	5.185003065223663	-2.0009234401630898	0.05324011951812795	0.5647704264287908	-4.017849349600477	NA	NA	NA	NA	NA	NA	NA	NA	NA	NA	NA	NA
Visium	Inhib~Sp09D09	carrier	chr7	100889994	100896974	6981	-	HAVANA	gene	ENSG00000087085	15	ACHE	protein_coding	-0.22277184669154204	5.356365674208505	-2.0002417907696115	0.05331704601494379	0.5647704264287908	-4.02936801371087	NA	NA	NA	NA	NA	NA	NA	NA	NA	NA	NA	NA
Visium	Inhib~Sp09D09	carrier	chr19	39971165	39981764	10600	+	HAVANA	gene	ENSG00000013275	8	PSMC4	protein_coding	-0.195756922233282	5.589422842950695	-1.9998558893625644	0.05336063925227217	0.5647704264287908	-4.050320523649183	NA	NA	NA	NA	NA	NA	NA	NA	NA	NA	NA	NA
Visium	Inhib~Sp09D09	carrier	chr11	113974881	113990313	15433	+	HAVANA	gene	ENSG00000166736	11	HTR3A	protein_coding	0.5173860522031202	2.815618025017398	1.997942736105907	0.05357721700330164	0.5654225113004588	-3.8560479521660156	NA	NA	NA	NA	NA	NA	NA	NA	NA	NA	NA	NA
Visium	Inhib~Sp09D09	carrier	chr6	109978256	109980718	2463	+	HAVANA	gene	ENSG00000146360	8	GPR6	protein_coding	-0.6479749268950058	2.2044965503660388	-1.9977416313844654	0.05360002740358068	0.5654225113004588	-3.863607180231157	NA	NA	NA	NA	NA	NA	NA	NA	NA	NA	NA	NA
Visium	Inhib~Sp09D09	carrier	chr3	73382431	73624941	242511	-	HAVANA	gene	ENSG00000121440	15	PDZRN3	protein_coding	0.3200631349987195	4.5922208158024675	1.9980224908229172	0.05356817312820504	0.5654225113004588	-3.9424647245153865	NA	NA	NA	NA	NA	NA	NA	NA	NA	NA	NA	NA
Visium	Inhib~Sp09D09	carrier	chr9	127935099	127938484	3386	-	HAVANA	gene	ENSG00000136908	17	DPM2	protein_coding	-0.22317988871176997	5.380339903380172	-1.9977524333948422	0.05359880196535233	0.5654225113004588	-4.036720393408842	NA	NA	NA	NA	NA	NA	NA	NA	NA	NA	NA	NA
Visium	Inhib~Sp09D09	carrier	chr1	26111165	26125555	14391	+	HAVANA	gene	ENSG00000175087	10	PDIK1L	protein_coding	-0.3367402060066951	3.8074222372766355	-1.9965532071101977	0.053734997797777365	0.5663766710715191	-3.889047684880268	NA	NA	NA	NA	NA	NA	NA	NA	NA	NA	NA	NA
Visium	Inhib~Sp09D09	carrier	chr12	31959370	31993107	33738	+	HAVANA	gene	ENSG00000174718	12	RESF1	protein_coding	0.3947708141352013	2.8502128095095047	1.9945219902541695	0.053966370337776806	0.5670322896518379	-3.855519144194916	NA	NA	NA	NA	NA	NA	NA	NA	NA	NA	NA	NA
Visium	Inhib~Sp09D09	carrier	chr20	64102394	64242253	139860	+	HAVANA	gene	ENSG00000196132	14	MYT1	protein_coding	0.4195750633930352	2.604824804700467	1.9932719022893737	0.054109196638683486	0.5670322896518379	-3.8642313879093453	NA	NA	NA	NA	NA	NA	NA	NA	NA	NA	NA	NA
Visium	Inhib~Sp09D09	carrier	chr12	110627841	110704950	77110	-	HAVANA	gene	ENSG00000122986	13	HVCN1	protein_coding	-0.47517745034992376	2.1742296218462687	-1.9942160505028796	0.05400129449783449	0.5670322896518379	-3.8729711729508036	NA	NA	NA	NA	NA	NA	NA	NA	NA	NA	NA	NA
Visium	Inhib~Sp09D09	carrier	chr3	65353525	66038834	685310	-	HAVANA	gene	ENSG00000151276	23	MAGI1	protein_coding	0.2072154306927767	5.858087393215503	1.993902773667673	0.054037076605885456	0.5670322896518379	-4.0873808868568355	NA	NA	NA	NA	NA	NA	NA	NA	NA	NA	NA	NA
Visium	Inhib~Sp09D09	carrier	chr17	55392622	55421924	29303	-	HAVANA	gene	ENSG00000108960	9	MMD	protein_coding	0.2958367573028786	6.733083408581124	1.9950722574992446	0.053903604786425544	0.5670322896518379	-4.1376399114793845	NA	NA	NA	NA	NA	NA	NA	NA	NA	NA	NA	NA
Visium	Inhib~Sp09D09	carrier	chr6	111660332	111873452	213121	-	HAVANA	gene	ENSG00000010810	17	FYN	protein_coding	0.2104724624407015	6.565084952004322	1.9935332625194169	0.054079308265520876	0.5670322896518379	-4.1552093214378	NA	NA	NA	NA	NA	NA	NA	NA	NA	NA	NA	NA
Visium	Inhib~Sp09D09	carrier	chr11	46332905	46380554	47650	+	HAVANA	gene	ENSG00000149091	15	DGKZ	protein_coding	0.19196005575222586	7.8065469725666805	1.994207087504367	0.054002317954104026	0.5670322896518379	-4.235527127833735	NA	NA	NA	NA	NA	NA	NA	NA	NA	NA	NA	NA
Visium	Inhib~Sp09D09	carrier	chr1	111473792	111478512	4721	+	HAVANA	gene	ENSG00000143110	11	C1orf162	protein_coding	-0.6209152187816612	1.94364407229378	-1.992095445369903	0.054243910868810204	0.5670427560172583	-3.8954244737262163	NA	NA	NA	NA	NA	NA	NA	NA	NA	NA	NA	NA
Visium	Inhib~Sp09D09	carrier	chr21	37059170	37073170	14001	-	HAVANA	gene	ENSG00000185808	13	PIGP	protein_coding	-0.31788515970617026	4.292400599264914	-1.9925264410585726	0.05419452437842165	0.5670427560172583	-3.936198313573711	NA	NA	NA	NA	NA	NA	NA	NA	NA	NA	NA	NA
Visium	Inhib~Sp09D09	carrier	chr11	124739942	124747210	7269	+	HAVANA	gene	ENSG00000154146	13	NRGN	protein_coding	0.288949082312298	9.945546641641654	1.9924230011379096	0.05420637367415467	0.5670427560172583	-4.337546763975022	NA	NA	NA	NA	NA	NA	NA	NA	NA	NA	NA	NA
Visium	Inhib~Sp09D09	carrier	chr11	126423358	127003460	580103	-	HAVANA	gene	ENSG00000149571	12	KIRREL3	protein_coding	0.3105347355717951	5.033239966533259	1.991450586162487	0.05431787649483368	0.5673497740289607	-3.9998121630883157	NA	NA	NA	NA	NA	NA	NA	NA	NA	NA	NA	NA
Visium	Inhib~Sp09D09	carrier	chr10	87094161	87191468	97308	+	HAVANA	gene	ENSG00000122376	11	SHLD2	protein_coding	-0.3262999881858826	3.3835689368472557	-1.9906724434940004	0.05440724666610792	0.5678170566745077	-3.8694576259066027	NA	NA	NA	NA	NA	NA	NA	NA	NA	NA	NA	NA
Visium	Inhib~Sp09D09	carrier	chr7	99438922	99457373	18452	+	HAVANA	gene	ENSG00000160917	15	CPSF4	protein_coding	0.24366982440366236	4.770397773786497	1.989158412379325	0.054581500904709965	0.5685916485920156	-3.97969020356772	NA	NA	NA	NA	NA	NA	NA	NA	NA	NA	NA	NA
Visium	Inhib~Sp09D09	carrier	chr16	56466836	56520087	53252	-	HAVANA	gene	ENSG00000125124	12	BBS2	protein_coding	-0.2419654646824112	5.577550310091963	-1.9891960874838017	0.0545771588819772	0.5685916485920156	-4.083611260140948	NA	NA	NA	NA	NA	NA	NA	NA	NA	NA	NA	NA
Visium	Inhib~Sp09D09	carrier	chr11	45647689	45665622	17934	-	HAVANA	gene	ENSG00000175264	8	CHST1	protein_coding	0.23708421742895824	6.7630408273162335	1.9882910583462239	0.05468154585211833	0.5685916485920156	-4.165254982630574	NA	NA	NA	NA	NA	NA	NA	NA	NA	NA	NA	NA
Visium	Inhib~Sp09D09	carrier	chr2	70607618	70768225	160608	-	HAVANA	gene	ENSG00000075340	23	ADD2	protein_coding	0.18893531648266926	6.861471270047505	1.9888440946589594	0.0546177374633613	0.5685916485920156	-4.176852288591943	NA	NA	NA	NA	NA	NA	NA	NA	NA	NA	NA	NA
Visium	Inhib~Sp09D09	carrier	chr5	132866630	132868847	2218	+	HAVANA	gene	ENSG00000164405	11	UQCRQ	protein_coding	-0.25291620336070597	8.849359104867258	-1.988088485470422	0.054704934591780156	0.5685916485920156	-4.298460913800659	NA	NA	NA	NA	NA	NA	NA	NA	NA	NA	NA	NA
Visium	Inhib~Sp09D09	carrier	chr19	40440844	40444335	3492	-	HAVANA	gene	ENSG00000167565	13	SERTAD3	protein_coding	-0.5245440619370403	1.9895848807880057	-1.9872099315509337	0.05480647178610897	0.5691819869901047	-3.891599084369857	NA	NA	NA	NA	NA	NA	NA	NA	NA	NA	NA	NA
Visium	Inhib~Sp09D09	carrier	chr2	215942584	216034096	91513	-	HAVANA	gene	ENSG00000118242	16	MREG	protein_coding	-0.5378965194503533	2.0638350812391355	-1.9867920567568134	0.054854824383289875	0.5692194745548237	-3.8763927715495656	NA	NA	NA	NA	NA	NA	NA	NA	NA	NA	NA	NA
Visium	Inhib~Sp09D09	carrier	chr6	35573585	35728583	154999	-	HAVANA	gene	ENSG00000096060	14	FKBP5	protein_coding	0.8523019700682055	3.0020176658295887	1.9833539567596299	0.05525406008969452	0.5693267557166282	-3.873774806918588	NA	NA	NA	NA	NA	NA	NA	NA	NA	NA	NA	NA
Visium	Inhib~Sp09D09	carrier	chr12	14942031	14961728	19698	-	HAVANA	gene	ENSG00000111348	9	ARHGDIB	protein_coding	-0.45607591183210716	3.1455507857016727	-1.9827361190718007	0.05532607125164921	0.5693267557166282	-3.878997345344983	NA	NA	NA	NA	NA	NA	NA	NA	NA	NA	NA	NA
Visium	Inhib~Sp09D09	carrier	chr12	25004342	25108334	103993	+	HAVANA	gene	ENSG00000118308	15	LRMP	protein_coding	0.6201993028136119	2.361988956290144	1.9824673060327787	0.0553574278275011	0.5693267557166282	-3.882420172044216	NA	NA	NA	NA	NA	NA	NA	NA	NA	NA	NA	NA
Visium	Inhib~Sp09D09	carrier	chr19	48170680	48197620	26941	+	HAVANA	gene	ENSG00000185453	13	ZSWIM9	protein_coding	0.33270739627542545	3.600830583271539	1.9850184737797842	0.05506046020553294	0.5693267557166282	-3.882854749374237	NA	NA	NA	NA	NA	NA	NA	NA	NA	NA	NA	NA
Visium	Inhib~Sp09D09	carrier	chr2	113437691	113496204	58514	+	HAVANA	gene	ENSG00000136682	15	CBWD2	protein_coding	-0.3846453832195462	3.4893589222574093	-1.9839581472345778	0.05518371839672567	0.5693267557166282	-3.8931535809852633	NA	NA	NA	NA	NA	NA	NA	NA	NA	NA	NA	NA
Visium	Inhib~Sp09D09	carrier	chr7	149262171	149297302	35132	+	HAVANA	gene	ENSG00000204946	10	ZNF783	protein_coding	-0.32418522845167996	3.9640746188065035	-1.9850423228408187	0.05505769061515134	0.5693267557166282	-3.9204664195450136	NA	NA	NA	NA	NA	NA	NA	NA	NA	NA	NA	NA
Visium	Inhib~Sp09D09	carrier	chrX	154541199	154565046	23848	+	HAVANA	gene	ENSG00000269335	5	IKBKG	protein_coding	-0.26388334743775	4.159191609062955	-1.98429859253677	0.05514411703289832	0.5693267557166282	-3.926385893537331	NA	NA	NA	NA	NA	NA	NA	NA	NA	NA	NA	NA
Visium	Inhib~Sp09D09	carrier	chr1	161749758	161757238	7481	+	HAVANA	gene	ENSG00000081721	12	DUSP12	protein_coding	-0.2878748089292493	4.0534421771043085	-1.9851620211560579	0.055043791885376656	0.5693267557166282	-3.929154851541992	NA	NA	NA	NA	NA	NA	NA	NA	NA	NA	NA	NA
Visium	Inhib~Sp09D09	carrier	chr9	136759634	136766255	6622	-	HAVANA	gene	ENSG00000177984	7	LCN15	protein_coding	0.8031223056671608	1.342450934326849	1.9843508746113692	0.05513803765405638	0.5693267557166282	-3.9458607006642126	NA	NA	NA	NA	NA	NA	NA	NA	NA	NA	NA	NA
Visium	Inhib~Sp09D09	carrier	chr15	55340032	55408510	68479	-	HAVANA	gene	ENSG00000260916	7	CCPG1	protein_coding	0.1935436290069945	5.714582878664279	1.9835760741523478	0.05522819144909347	0.5693267557166282	-4.08350484512621	NA	NA	NA	NA	NA	NA	NA	NA	NA	NA	NA	NA
Visium	Inhib~Sp09D09	carrier	chr19	38211006	38229714	18709	-	HAVANA	gene	ENSG00000011332	19	DPF1	protein_coding	0.24732567378434167	5.912655366075199	1.9829692453259664	0.05529888998332683	0.5693267557166282	-4.1106400376743535	NA	NA	NA	NA	NA	NA	NA	NA	NA	NA	NA	NA
Visium	Inhib~Sp09D09	carrier	chr5	441498	443160	1663	-	HAVANA	gene	ENSG00000221990	4	EXOC3-AS1	lncRNA	0.45745841196292014	2.7951827181921995	1.9819891281852562	0.05541324463845763	0.5694404671166865	-3.873168734643679	NA	NA	NA	NA	NA	NA	NA	NA	NA	NA	NA	NA
Visium	Inhib~Sp09D09	carrier	chr17	41619442	41624842	5401	-	HAVANA	gene	ENSG00000128422	17	KRT17	protein_coding	-0.7829451054945198	4.068804433665315	-1.981567264617854	0.0554625286091161	0.5694869160332325	-3.9282905975683033	NA	NA	NA	NA	NA	NA	NA	NA	NA	NA	NA	NA
Visium	Inhib~Sp09D09	carrier	chr20	63861212	63864293	3082	-	HAVANA	gene	ENSG00000268858	2	AL118506.1	lncRNA	0.645669131664689	2.0153625358366347	1.980654408245257	0.05556930299586413	0.5701231231559544	-3.9316252668029765	NA	NA	NA	NA	NA	NA	NA	NA	NA	NA	NA	NA
Visium	Inhib~Sp09D09	carrier	chr19	33386950	33521791	134842	-	HAVANA	gene	ENSG00000124299	15	PEPD	protein_coding	0.2282877665467944	5.438620728854529	1.9788585265209886	0.05577988416813098	0.5718224709000502	-4.066666748671102	NA	NA	NA	NA	NA	NA	NA	NA	NA	NA	NA	NA
Visium	Inhib~Sp09D09	carrier	chr17	64002594	64020634	18041	-	HAVANA	gene	ENSG00000108622	11	ICAM2	protein_coding	-0.4689197712411125	2.7153113613326894	-1.9758545966899772	0.05613366878472793	0.5719827008643245	-3.879952405097902	NA	NA	NA	NA	NA	NA	NA	NA	NA	NA	NA	NA
Visium	Inhib~Sp09D09	carrier	chr5	139475533	139482935	7403	-	HAVANA	gene	ENSG00000184584	13	TMEM173	protein_coding	-0.46804470755211003	2.3184378273856474	-1.9778835746930297	0.05589449508900157	0.5719827008643245	-3.884371291094007	NA	NA	NA	NA	NA	NA	NA	NA	NA	NA	NA	NA
Visium	Inhib~Sp09D09	carrier	chr7	64045434	64085339	39906	+	HAVANA	gene	ENSG00000214652	6	ZNF727	protein_coding	0.49182871538507755	2.4825507614149664	1.9762477989277656	0.05608724919979779	0.5719827008643245	-3.886722434522328	NA	NA	NA	NA	NA	NA	NA	NA	NA	NA	NA	NA
Visium	Inhib~Sp09D09	carrier	chrX	65366638	65507887	141250	+	HAVANA	gene	ENSG00000102053	12	ZC3H12B	protein_coding	0.38957235740089935	3.435715341347258	1.973706447234843	0.056387858769745544	0.5719827008643245	-3.8970858588395814	NA	NA	NA	NA	NA	NA	NA	NA	NA	NA	NA	NA
Visium	Inhib~Sp09D09	carrier	chr10	100188300	100229596	41297	-	HAVANA	gene	ENSG00000213341	11	CHUK	protein_coding	-0.41605139803775226	3.3915713183597185	-1.9739134944893004	0.05636331546031717	0.5719827008643245	-3.9004738759543427	NA	NA	NA	NA	NA	NA	NA	NA	NA	NA	NA	NA
Visium	Inhib~Sp09D09	carrier	chr2	137964020	138016364	52345	+	HAVANA	gene	ENSG00000150540	14	HNMT	protein_coding	0.3366167951793644	3.876807195774616	1.977349680744094	0.05595734391590106	0.5719827008643245	-3.910123838971179	NA	NA	NA	NA	NA	NA	NA	NA	NA	NA	NA	NA
Visium	Inhib~Sp09D09	carrier	chr7	156949712	156973176	23465	+	HAVANA	gene	ENSG00000146909	8	NOM1	protein_coding	0.5759969630391466	2.4350663347696413	1.97190464335828	0.056601836111343166	0.5719827008643245	-3.910372980621832	NA	NA	NA	NA	NA	NA	NA	NA	NA	NA	NA	NA
Visium	Inhib~Sp09D09	carrier	chr6	21593751	21598619	4869	+	HAVANA	gene	ENSG00000124766	7	SOX4	protein_coding	0.38066714659652057	3.9033149446284305	1.9741493572990527	0.056335367670673195	0.5719827008643245	-3.9138355578537203	NA	NA	NA	NA	NA	NA	NA	NA	NA	NA	NA	NA
Visium	Inhib~Sp09D09	carrier	chr11	15966449	16739591	773143	-	HAVANA	gene	ENSG00000110693	18	SOX6	protein_coding	0.3628495693426941	3.9593981822095947	1.9739878312751318	0.056354505867519694	0.5719827008643245	-3.9184469477641164	NA	NA	NA	NA	NA	NA	NA	NA	NA	NA	NA	NA
Visium	Inhib~Sp09D09	carrier	chr4	88725955	89111398	385444	-	HAVANA	gene	ENSG00000138640	15	FAM13A	protein_coding	0.38508521856771516	4.303357493516239	1.9743612477117658	0.05631027067602196	0.5719827008643245	-3.9390399846748476	NA	NA	NA	NA	NA	NA	NA	NA	NA	NA	NA	NA
Visium	Inhib~Sp09D09	carrier	chr6	43243481	43288258	44778	+	HAVANA	gene	ENSG00000146216	13	TTBK1	protein_coding	0.25936896535143683	4.397759724130109	1.9737640465889288	0.056381030030605496	0.5719827008643245	-3.9676052813562688	NA	NA	NA	NA	NA	NA	NA	NA	NA	NA	NA	NA
Visium	Inhib~Sp09D09	carrier	chr3	97759523	97761532	2010	+	HAVANA	gene	ENSG00000261292	2	AC110491.1	lncRNA	0.3591656284273119	4.427295658257475	1.9728154706764542	0.0564935807640456	0.5719827008643245	-3.9717798234570187	NA	NA	NA	NA	NA	NA	NA	NA	NA	NA	NA	NA
Visium	Inhib~Sp09D09	carrier	chr3	57556274	57566848	10575	+	HAVANA	gene	ENSG00000174840	9	PDE12	protein_coding	-0.24960751613785526	4.420340187342539	-1.9718797572636908	0.05660479644617077	0.5719827008643245	-3.980160431559312	NA	NA	NA	NA	NA	NA	NA	NA	NA	NA	NA	NA
Visium	Inhib~Sp09D09	carrier	chr19	27681072	27794005	112934	-	HAVANA	gene	ENSG00000261824	7	LINC00662	lncRNA	-0.3159698179244814	4.847827955219594	-1.9733227849741226	0.0564333624971086	0.5719827008643245	-4.0087726972067195	NA	NA	NA	NA	NA	NA	NA	NA	NA	NA	NA	NA
Visium	Inhib~Sp09D09	carrier	chr5	88507546	88691057	183512	-	HAVANA	gene	ENSG00000245526	11	LINC00461	lncRNA	0.2196123865142856	5.366270252136185	1.973604306526717	0.05639996991236363	0.5719827008643245	-4.061558036977705	NA	NA	NA	NA	NA	NA	NA	NA	NA	NA	NA	NA
Visium	Inhib~Sp09D09	carrier	chr16	30761745	30776307	14563	+	HAVANA	gene	ENSG00000103549	21	RNF40	protein_coding	0.24792392332936775	5.254655673696087	1.9724448725000299	0.056537606075256465	0.5719827008643245	-4.065943601220496	NA	NA	NA	NA	NA	NA	NA	NA	NA	NA	NA	NA
Visium	Inhib~Sp09D09	carrier	chr10	93591687	93601744	10058	-	HAVANA	gene	ENSG00000138207	14	RBP4	protein_coding	-0.2332418668273144	5.963504930715536	-1.976496623660904	0.056057891368991586	0.5719827008643245	-4.120488259728497	NA	NA	NA	NA	NA	NA	NA	NA	NA	NA	NA	NA
Visium	Inhib~Sp09D09	carrier	chr1	163068775	163076802	8028	+	HAVANA	gene	ENSG00000117152	13	RGS4	protein_coding	0.2382408070852815	7.982831466283528	1.975200399903812	0.05621097410489021	0.5719827008643245	-4.262165507829691	NA	NA	NA	NA	NA	NA	NA	NA	NA	NA	NA	NA
Visium	Inhib~Sp09D09	carrier	chr9	137306896	137423211	116316	-	HAVANA	gene	ENSG00000187609	16	EXD3	protein_coding	0.4238476747452189	3.607633085217014	1.9690294679914175	0.05694474435629947	0.5721498117389769	-3.9059934174879003	NA	NA	NA	NA	NA	NA	NA	NA	NA	NA	NA	NA
Visium	Inhib~Sp09D09	carrier	chr9	62856999	62898095	41097	-	HAVANA	gene	ENSG00000234665	9	LERFS	lncRNA	-0.9511183050240899	1.9985560669067552	-1.9706654688280871	0.05674940599871911	0.5721498117389769	-3.9180378394086017	NA	NA	NA	NA	NA	NA	NA	NA	NA	NA	NA	NA
Visium	Inhib~Sp09D09	carrier	chr12	47661249	47706030	44782	-	HAVANA	gene	ENSG00000005175	10	RPAP3	protein_coding	-0.3454915793237685	3.9436965665782413	-1.9683495879641744	0.05702609348255171	0.5721498117389769	-3.932596738399485	NA	NA	NA	NA	NA	NA	NA	NA	NA	NA	NA	NA
Visium	Inhib~Sp09D09	carrier	chr8	79764010	79767857	3848	-	HAVANA	gene	ENSG00000164683	17	HEY1	protein_coding	0.26133811626556414	4.93858496391932	1.9686833228280989	0.05698614878383067	0.5721498117389769	-4.030414615188299	NA	NA	NA	NA	NA	NA	NA	NA	NA	NA	NA	NA
Visium	Inhib~Sp09D09	carrier	chr3	63833870	63863868	29999	-	HAVANA	gene	ENSG00000163634	12	THOC7	protein_coding	-0.22719769160936254	6.169017108518035	-1.9691453472528337	0.05693088920197096	0.5721498117389769	-4.145799142631985	NA	NA	NA	NA	NA	NA	NA	NA	NA	NA	NA	NA
Visium	Inhib~Sp09D09	carrier	chr6	144094884	144095573	690	-	HAVANA	gene	ENSG00000169976	7	SF3B5	protein_coding	-0.1954840734494394	6.42594061851543	-1.9699295413249538	0.0568372035794348	0.5721498117389769	-4.178121067001967	NA	NA	NA	NA	NA	NA	NA	NA	NA	NA	NA	NA
Visium	Inhib~Sp09D09	carrier	chr19	17601328	17688365	87038	-	HAVANA	gene	ENSG00000130477	15	UNC13A	protein_coding	0.1996340406626267	6.823911401826222	1.9711764257089883	0.05668851712691375	0.5721498117389769	-4.198984210136082	NA	NA	NA	NA	NA	NA	NA	NA	NA	NA	NA	NA
Visium	Inhib~Sp09D09	carrier	chr6	30727709	30742732	15024	-	HAVANA	gene	ENSG00000137312	15	FLOT1	protein_coding	-0.16180145497396037	7.269525002943165	-1.9705509667498695	0.05676305857967965	0.5721498117389769	-4.245864046946735	NA	NA	NA	NA	NA	NA	NA	NA	NA	NA	NA	NA
Visium	Inhib~Sp09D09	carrier	chr5	139341587	139369720	28134	+	HAVANA	gene	ENSG00000120727	13	PAIP2	protein_coding	-0.1734490266639832	7.367821818052046	-1.9690008110722925	0.05694817118467036	0.5721498117389769	-4.253086335516744	NA	NA	NA	NA	NA	NA	NA	NA	NA	NA	NA	NA
Visium	Inhib~Sp09D09	carrier	chr11	34150987	34358010	207024	-	HAVANA	gene	ENSG00000166016	6	ABTB2	protein_coding	-0.5194639296633388	2.0461669304874475	-1.9666924609026102	0.05722479498626762	0.5723429837426606	-3.912617167117742	NA	NA	NA	NA	NA	NA	NA	NA	NA	NA	NA	NA
Visium	Inhib~Sp09D09	carrier	chr7	99374249	99394816	20568	+	HAVANA	gene	ENSG00000130429	15	ARPC1B	protein_coding	-0.32845505535180597	3.874008862420128	-1.964326979375821	0.057509474056432704	0.5723429837426606	-3.9454869686487624	NA	NA	NA	NA	NA	NA	NA	NA	NA	NA	NA	NA
Visium	Inhib~Sp09D09	carrier	chr17	31860904	31901708	40805	-	HAVANA	gene	ENSG00000108651	10	UTP6	protein_coding	0.3341981106023919	4.05853648129564	1.9645293812896252	0.05748506758156273	0.5723429837426606	-3.9489990705647147	NA	NA	NA	NA	NA	NA	NA	NA	NA	NA	NA	NA
Visium	Inhib~Sp09D09	carrier	chr9	68780065	68785566	5502	+	HAVANA	gene	ENSG00000187866	10	FAM122A	protein_coding	0.2679215739201797	4.276749201588528	1.9660093969305403	0.057306873987818786	0.5723429837426606	-3.97497615124164	NA	NA	NA	NA	NA	NA	NA	NA	NA	NA	NA	NA
Visium	Inhib~Sp09D09	carrier	chr17	28648346	28662189	13844	-	HAVANA	gene	ENSG00000132581	10	SDF2	protein_coding	-0.22838908310452277	4.835617589761319	-1.9655335006991161	0.057364119454114286	0.5723429837426606	-4.027241034825286	NA	NA	NA	NA	NA	NA	NA	NA	NA	NA	NA	NA
Visium	Inhib~Sp09D09	carrier	chr5	55424854	55534969	110116	-	HAVANA	gene	ENSG00000067113	17	PLPP1	protein_coding	-0.25174577351409644	4.960405350225559	-1.9647570057934496	0.05745763039580472	0.5723429837426606	-4.05709248321041	NA	NA	NA	NA	NA	NA	NA	NA	NA	NA	NA	NA
Visium	Inhib~Sp09D09	carrier	chr11	32090904	32105755	14852	+	HAVANA	gene	ENSG00000049449	9	RCN1	protein_coding	0.2399986512107013	5.355405928048021	1.9675054965183605	0.05712723119435689	0.5723429837426606	-4.074187639137914	NA	NA	NA	NA	NA	NA	NA	NA	NA	NA	NA	NA
Visium	Inhib~Sp09D09	carrier	chr19	2321520	2328611	7092	-	HAVANA	gene	ENSG00000130332	15	LSM7	protein_coding	-0.18595752004902266	6.526909159911139	-1.9666622410823553	0.05722842413203622	0.5723429837426606	-4.190145675646832	NA	NA	NA	NA	NA	NA	NA	NA	NA	NA	NA	NA
Visium	Inhib~Sp09D09	carrier	chr11	34051731	34102610	50880	+	HAVANA	gene	ENSG00000135387	21	CAPRIN1	protein_coding	-0.14616123794384794	6.603540960238821	-1.9669774985758788	0.05719057418756947	0.5723429837426606	-4.204703665708557	NA	NA	NA	NA	NA	NA	NA	NA	NA	NA	NA	NA
Visium	Inhib~Sp09D09	carrier	chr12	6765516	6770952	5437	+	HAVANA	gene	ENSG00000159335	16	PTMS	protein_coding	0.19524416741371997	8.195621428551084	1.9645082456176992	0.0574876157896408	0.5723429837426606	-4.311479836439788	NA	NA	NA	NA	NA	NA	NA	NA	NA	NA	NA	NA
Visium	Inhib~Sp09D09	carrier	chr3	51993522	51995895	2374	-	HAVANA	gene	ENSG00000162244	12	RPL29	protein_coding	-0.17344243418410432	8.93566568273226	-1.9640721122502975	0.057540219793024906	0.5723429837426606	-4.35331698290963	NA	NA	NA	NA	NA	NA	NA	NA	NA	NA	NA	NA
Visium	Inhib~Sp09D09	carrier	chr6	3722614	3752026	29413	-	HAVANA	gene	ENSG00000168994	13	PXDC1	protein_coding	0.33984535822419937	3.358923029850506	1.9633603144771081	0.05762616260098853	0.5727500317263876	-3.907230198749752	NA	NA	NA	NA	NA	NA	NA	NA	NA	NA	NA	NA
Visium	Inhib~Sp09D09	carrier	chr19	58555712	58558954	3243	-	HAVANA	gene	ENSG00000130725	8	UBE2M	protein_coding	0.17670879178653998	7.349992383657744	1.9622521858354902	0.05776018017622486	0.573633889306739	-4.261004084408053	NA	NA	NA	NA	NA	NA	NA	NA	NA	NA	NA	NA
Visium	Inhib~Sp09D09	carrier	chr6	87590067	87667453	77387	+	HAVANA	gene	ENSG00000135336	14	ORC3	protein_coding	-0.2895020152209291	4.468771745512164	-1.961475664935612	0.057854253957392486	0.5741199834991788	-3.9973166066184236	NA	NA	NA	NA	NA	NA	NA	NA	NA	NA	NA	NA
Visium	Inhib~Sp09D09	carrier	chr12	112405190	112418838	13649	-	HAVANA	gene	ENSG00000089009	15	RPL6	protein_coding	-0.20160241361718967	8.908743065689894	-1.9610756550260253	0.05790276609742554	0.5741535388086109	-4.350153931697638	NA	NA	NA	NA	NA	NA	NA	NA	NA	NA	NA	NA
Visium	Inhib~Sp09D09	carrier	chr1	10032832	10181239	148408	+	HAVANA	gene	ENSG00000130939	20	UBE4B	protein_coding	-0.22784583534781966	5.139819928467449	-1.960489687564819	0.057973894354471096	0.5744111245931318	-4.074996841997956	NA	NA	NA	NA	NA	NA	NA	NA	NA	NA	NA	NA
Visium	Inhib~Sp09D09	carrier	chr16	29811382	29815892	4511	+	HAVANA	gene	ENSG00000167371	21	PRRT2	protein_coding	0.24643726102393204	7.065526594045709	1.9593483558856646	0.05811265356668158	0.5753378822376055	-4.255419396062211	NA	NA	NA	NA	NA	NA	NA	NA	NA	NA	NA	NA
Visium	Inhib~Sp09D09	carrier	chr2	166403573	166611482	207910	-	HAVANA	gene	ENSG00000136546	16	SCN7A	protein_coding	0.42332127390490903	3.2779317428001566	1.958113299971193	0.058263131712948446	0.5754236938749497	-3.9084296631876176	NA	NA	NA	NA	NA	NA	NA	NA	NA	NA	NA	NA
Visium	Inhib~Sp09D09	carrier	chr16	1984193	1987749	3557	+	HAVANA	gene	ENSG00000127554	13	GFER	protein_coding	0.28050736668417153	3.7618459623102547	1.9577927412959408	0.058302243468386285	0.5754236938749497	-3.9366659004033377	NA	NA	NA	NA	NA	NA	NA	NA	NA	NA	NA	NA
Visium	Inhib~Sp09D09	carrier	chr7	127588386	127591700	3315	+	HAVANA	gene	ENSG00000004059	11	ARF5	protein_coding	-0.42734311426283655	6.190066022075604	-1.9582500772507614	0.058246450273327886	0.5754236938749497	-4.164128166204405	NA	NA	NA	NA	NA	NA	NA	NA	NA	NA	NA	NA
Visium	Inhib~Sp09D09	carrier	chr1	87328880	87348923	20044	+	HAVANA	gene	ENSG00000143013	13	LMO4	protein_coding	0.24086432632857857	8.671648835853272	1.958138249746758	0.05826008851450146	0.5754236938749497	-4.343293743953689	NA	NA	NA	NA	NA	NA	NA	NA	NA	NA	NA	NA
Visium	Inhib~Sp09D09	carrier	chr17	7839904	7854796	14893	+	HAVANA	gene	ENSG00000132510	10	KDM6B	protein_coding	0.5062423753360357	2.810290501747837	1.957331565511924	0.058358552007654024	0.5755329446832361	-3.9052302469907447	NA	NA	NA	NA	NA	NA	NA	NA	NA	NA	NA	NA
Visium	Inhib~Sp09D09	carrier	chr12	16548372	16610594	62223	-	HAVANA	gene	ENSG00000048540	15	LMO3	protein_coding	0.2989185103815801	7.263235278346099	1.9568618774375983	0.05841594831825525	0.5756527455498399	-4.247063178846583	NA	NA	NA	NA	NA	NA	NA	NA	NA	NA	NA	NA
Visium	Inhib~Sp09D09	carrier	chr1	36391238	36397908	6671	-	HAVANA	gene	ENSG00000181817	6	LSM10	protein_coding	-0.2668517317472765	5.263767387550184	-1.9561005585184346	0.05850908609821421	0.5761242982519205	-4.097525409812942	NA	NA	NA	NA	NA	NA	NA	NA	NA	NA	NA	NA
Visium	Inhib~Sp09D09	carrier	chr20	3162617	3173592	10976	-	HAVANA	gene	ENSG00000088899	15	LZTS3	protein_coding	0.24740114233593635	6.845726234179056	1.955452789940777	0.05858843371925705	0.576459438342141	-4.235748135809632	NA	NA	NA	NA	NA	NA	NA	NA	NA	NA	NA	NA
Visium	Inhib~Sp09D09	carrier	chr8	93754844	93819234	64391	+	HAVANA	gene	ENSG00000164953	15	TMEM67	protein_coding	-0.36630406470900456	2.809458090328091	-1.9508300665400353	0.05915740004315804	0.57799886911343	-3.9131416802246664	NA	NA	NA	NA	NA	NA	NA	NA	NA	NA	NA	NA
Visium	Inhib~Sp09D09	carrier	chr4	123396795	123403760	6966	+	HAVANA	gene	ENSG00000164056	11	SPRY1	protein_coding	0.45032967274893076	2.620168169017056	1.9503549140614425	0.059216152264517166	0.57799886911343	-3.913655528701963	NA	NA	NA	NA	NA	NA	NA	NA	NA	NA	NA	NA
Visium	Inhib~Sp09D09	carrier	chr3	13816258	13880071	63814	-	HAVANA	gene	ENSG00000154764	6	WNT7A	protein_coding	0.48665955482110057	2.710082404278497	1.9494415993801624	0.059329224792449446	0.57799886911343	-3.9173740909697905	NA	NA	NA	NA	NA	NA	NA	NA	NA	NA	NA	NA
Visium	Inhib~Sp09D09	carrier	chr22	21009808	21028830	19023	+	HAVANA	gene	ENSG00000099957	16	P2RX6	protein_coding	-0.392962137442756	3.3795372754970225	-1.9452635707923227	0.05984887032649015	0.57799886911343	-3.9348735039707616	NA	NA	NA	NA	NA	NA	NA	NA	NA	NA	NA	NA
Visium	Inhib~Sp09D09	carrier	chr11	77821109	77918432	97324	+	HAVANA	gene	ENSG00000087884	14	AAMDC	protein_coding	-0.34831395526626285	3.4939398540840343	-1.948219105134672	0.05948086769376656	0.57799886911343	-3.935188143636458	NA	NA	NA	NA	NA	NA	NA	NA	NA	NA	NA	NA
Visium	Inhib~Sp09D09	carrier	chr7	105532169	105567677	35509	+	HAVANA	gene	ENSG00000135249	8	RINT1	protein_coding	0.319977322355562	3.5267696182230845	1.9481139344593807	0.05949392913024306	0.57799886911343	-3.9386777962366057	NA	NA	NA	NA	NA	NA	NA	NA	NA	NA	NA	NA
Visium	Inhib~Sp09D09	carrier	chr19	44417519	44448578	31060	-	HAVANA	gene	ENSG00000278318	5	ZNF229	protein_coding	0.5951939085386843	2.162845432478685	1.9450085235671004	0.05988071918656664	0.57799886911343	-3.957261539779652	NA	NA	NA	NA	NA	NA	NA	NA	NA	NA	NA	NA
Visium	Inhib~Sp09D09	carrier	chr9	89318500	89359663	41164	+	HAVANA	gene	ENSG00000187742	15	SECISBP2	protein_coding	0.3860581001382992	4.539196579379669	1.9477480848726891	0.05953938434225598	0.57799886911343	-4.012038550593079	NA	NA	NA	NA	NA	NA	NA	NA	NA	NA	NA	NA
Visium	Inhib~Sp09D09	carrier	chr8	144078648	144080648	2001	+	HAVANA	gene	ENSG00000178896	9	EXOSC4	protein_coding	-0.2711612363503413	4.462162368287315	-1.9460273712656238	0.05975357889116849	0.57799886911343	-4.023120324750414	NA	NA	NA	NA	NA	NA	NA	NA	NA	NA	NA	NA
Visium	Inhib~Sp09D09	carrier	chr19	29002319	29015160	12842	+	HAVANA	gene	ENSG00000267014	6	LINC01532	lncRNA	0.8440703626789847	1.312525736208715	1.9460651783910443	0.059748865501954955	0.57799886911343	-4.039768118025762	NA	NA	NA	NA	NA	NA	NA	NA	NA	NA	NA	NA
Visium	Inhib~Sp09D09	carrier	chr17	7251416	7259940	8525	+	HAVANA	gene	ENSG00000170291	15	ELP5	protein_coding	-0.22753801850383182	4.78541131476537	-1.9489253249254068	0.05939322459064556	0.57799886911343	-4.063883941097508	NA	NA	NA	NA	NA	NA	NA	NA	NA	NA	NA	NA
Visium	Inhib~Sp09D09	carrier	chr6	136342281	136550819	208539	-	HAVANA	gene	ENSG00000135525	18	MAP7	protein_coding	0.25840081948935456	5.288079006292043	1.951331051325266	0.05909550835289812	0.57799886911343	-4.093271305627091	NA	NA	NA	NA	NA	NA	NA	NA	NA	NA	NA	NA
Visium	Inhib~Sp09D09	carrier	chr1	160343316	160358952	15637	+	HAVANA	gene	ENSG00000162736	17	NCSTN	protein_coding	-0.2241050930912909	5.142879492374883	-1.9530696450167397	0.05888115716342412	0.57799886911343	-4.094376575673206	NA	NA	NA	NA	NA	NA	NA	NA	NA	NA	NA	NA
Visium	Inhib~Sp09D09	carrier	chr9	134030305	134068535	38231	-	HAVANA	gene	ENSG00000169925	17	BRD3	protein_coding	0.26134928230303656	5.140673024176706	1.9469146786784541	0.05964304367001798	0.57799886911343	-4.096401619269044	NA	NA	NA	NA	NA	NA	NA	NA	NA	NA	NA	NA
Visium	Inhib~Sp09D09	carrier	chrX	11822423	12724523	902101	+	HAVANA	gene	ENSG00000169933	15	FRMPD4	protein_coding	0.22291826463540731	5.454405890899435	1.9527228944391644	0.05892385419392384	0.57799886911343	-4.108368086766646	NA	NA	NA	NA	NA	NA	NA	NA	NA	NA	NA	NA
Visium	Inhib~Sp09D09	carrier	chr6	101181257	102070083	888827	+	HAVANA	gene	ENSG00000164418	20	GRIK2	protein_coding	-0.22270262663979556	5.311887840220527	-1.9485714367218803	0.059437128747139176	0.57799886911343	-4.116550910733921	NA	NA	NA	NA	NA	NA	NA	NA	NA	NA	NA	NA
Visium	Inhib~Sp09D09	carrier	chr15	58879050	58933679	54630	-	HAVANA	gene	ENSG00000137776	17	SLTM	protein_coding	0.2245471077303529	5.747816405176682	1.9536160149504787	0.05881393444408165	0.57799886911343	-4.144673656358114	NA	NA	NA	NA	NA	NA	NA	NA	NA	NA	NA	NA
Visium	Inhib~Sp09D09	carrier	chr12	14784582	14803486	18905	-	HAVANA	gene	ENSG00000084463	8	WBP11	protein_coding	-0.18815344791686694	5.708317992830452	-1.9485959531506685	0.05943408627901943	0.57799886911343	-4.1511972553919145	NA	NA	NA	NA	NA	NA	NA	NA	NA	NA	NA	NA
Visium	Inhib~Sp09D09	carrier	chrX	153861514	153886173	24660	-	HAVANA	gene	ENSG00000198910	14	L1CAM	protein_coding	-0.19974319970184728	6.242054238591039	-1.9501375612987466	0.059243044596313944	0.57799886911343	-4.188886250920031	NA	NA	NA	NA	NA	NA	NA	NA	NA	NA	NA	NA
Visium	Inhib~Sp09D09	carrier	chr17	42659284	42667006	7723	+	HAVANA	gene	ENSG00000037042	9	TUBG2	protein_coding	-0.1888084401350847	6.34358629454378	-1.949035708405263	0.05937953591663282	0.57799886911343	-4.20821112927799	NA	NA	NA	NA	NA	NA	NA	NA	NA	NA	NA	NA
Visium	Inhib~Sp09D09	carrier	chr6	5997999	6007605	9607	-	HAVANA	gene	ENSG00000124785	9	NRN1	protein_coding	0.2155569265112729	6.9207598424812975	1.9453365500326552	0.059839759787842665	0.57799886911343	-4.242723699709361	NA	NA	NA	NA	NA	NA	NA	NA	NA	NA	NA	NA
Visium	Inhib~Sp09D09	carrier	chr15	78264086	78282196	18111	+	HAVANA	gene	ENSG00000140403	12	DNAJA4	protein_coding	0.19573757281756832	6.831973107264627	1.9474223637030506	0.05957987906692744	0.57799886911343	-4.24346398735997	NA	NA	NA	NA	NA	NA	NA	NA	NA	NA	NA	NA
Visium	Inhib~Sp09D09	carrier	chr1	30931506	31065991	134486	-	HAVANA	gene	ENSG00000134644	15	PUM1	protein_coding	0.1710239905606148	6.8085926661357465	1.9505523671465792	0.05919173121686661	0.57799886911343	-4.243797976508608	NA	NA	NA	NA	NA	NA	NA	NA	NA	NA	NA	NA
Visium	Inhib~Sp09D09	carrier	chr20	33407955	33443892	35938	-	HAVANA	gene	ENSG00000101400	5	SNTA1	protein_coding	0.17614440529695496	6.727313936029021	1.949977760633029	0.05926282294398233	0.57799886911343	-4.248210910492281	NA	NA	NA	NA	NA	NA	NA	NA	NA	NA	NA	NA
Visium	Inhib~Sp09D09	carrier	chr7	76302673	76304295	1623	+	HAVANA	gene	ENSG00000106211	9	HSPB1	protein_coding	0.3488212626022311	6.833490172269123	1.945799406388855	0.0597820059409265	0.57799886911343	-4.2510382311043635	NA	NA	NA	NA	NA	NA	NA	NA	NA	NA	NA	NA
Visium	Inhib~Sp09D09	carrier	chr16	81445170	81711762	266593	+	HAVANA	gene	ENSG00000153815	16	CMIP	protein_coding	0.20325411162617968	6.8649071829412645	1.944242258267547	0.05997649431041372	0.578484428064506	-4.259082492501557	NA	NA	NA	NA	NA	NA	NA	NA	NA	NA	NA	NA
Visium	Inhib~Sp09D09	carrier	chr18	46104378	46128333	23956	+	HAVANA	gene	ENSG00000152240	13	HAUS1	protein_coding	-0.3988862298100675	2.580327230706755	-1.943589202428217	0.06005822402101524	0.5785049205695403	-3.9235949415920306	NA	NA	NA	NA	NA	NA	NA	NA	NA	NA	NA	NA
Visium	Inhib~Sp09D09	carrier	chr17	7240008	7242449	2442	-	HAVANA	gene	ENSG00000170296	10	GABARAP	protein_coding	-0.15359722592312508	8.380055660624404	-1.943498647517271	0.060069564539566314	0.5785049205695403	-4.357563084997798	NA	NA	NA	NA	NA	NA	NA	NA	NA	NA	NA	NA
Visium	Inhib~Sp09D09	carrier	chr9	87497228	87708634	211407	+	HAVANA	gene	ENSG00000196730	13	DAPK1	protein_coding	0.26442897894196715	5.345237359766884	1.942522113161114	0.06019197721439475	0.5792453359466945	-4.10644700321167	NA	NA	NA	NA	NA	NA	NA	NA	NA	NA	NA	NA
Visium	Inhib~Sp09D09	carrier	chr8	42391624	42405937	14314	+	HAVANA	gene	ENSG00000078668	14	VDAC3	protein_coding	-0.17594500895790288	7.303333161139189	-1.942118739930098	0.06024260467978047	0.5792943437159238	-4.29109836300528	NA	NA	NA	NA	NA	NA	NA	NA	NA	NA	NA	NA
Visium	Inhib~Sp09D09	carrier	chr17	17977409	18039209	61801	-	HAVANA	gene	ENSG00000171953	16	ATPAF2	protein_coding	-0.3134919752152674	3.0937143878304716	-1.9399939648807225	0.06050989407778119	0.5806200009034789	-3.935810623610421	NA	NA	NA	NA	NA	NA	NA	NA	NA	NA	NA	NA
Visium	Inhib~Sp09D09	carrier	chr19	49859882	49878351	18470	-	HAVANA	gene	ENSG00000039650	12	PNKP	protein_coding	-0.3181250503229862	4.100233366301277	-1.9384881780751098	0.0606999372112582	0.5806200009034789	-3.9994805108293656	NA	NA	NA	NA	NA	NA	NA	NA	NA	NA	NA	NA
Visium	Inhib~Sp09D09	carrier	chr19	8509678	8514167	4490	-	HAVANA	gene	ENSG00000133250	14	ZNF414	protein_coding	-0.30916712488958376	4.270363938633379	-1.9386269854813762	0.06068239696758007	0.5806200009034789	-4.017778174304731	NA	NA	NA	NA	NA	NA	NA	NA	NA	NA	NA	NA
Visium	Inhib~Sp09D09	carrier	chr11	67350772	67356972	6201	-	HAVANA	gene	ENSG00000175482	9	POLD4	protein_coding	-0.27603130670888754	4.610112699668637	-1.9386202504434757	0.0606832479320009	0.5806200009034789	-4.061273600503583	NA	NA	NA	NA	NA	NA	NA	NA	NA	NA	NA	NA
Visium	Inhib~Sp09D09	carrier	chr11	405716	417455	11740	-	HAVANA	gene	ENSG00000185187	13	SIGIRR	protein_coding	-0.27796474943997307	5.129912384015043	-1.9392979230720842	0.06059767645113643	0.5806200009034789	-4.120723620458509	NA	NA	NA	NA	NA	NA	NA	NA	NA	NA	NA	NA
Visium	Inhib~Sp09D09	carrier	chr1	161037631	161038977	1347	-	HAVANA	gene	ENSG00000215845	11	TSTD1	protein_coding	-0.34211787337935107	5.649950214061781	-1.939372512936276	0.06058826417220897	0.5806200009034789	-4.150075837149231	NA	NA	NA	NA	NA	NA	NA	NA	NA	NA	NA	NA
Visium	Inhib~Sp09D09	carrier	chr19	12668073	12669415	1343	-	HAVANA	gene	ENSG00000105583	11	WDR83OS	protein_coding	-0.1779354655057852	6.8420895063307565	-1.9400760656968692	0.06049954706159564	0.5806200009034789	-4.270255141656938	NA	NA	NA	NA	NA	NA	NA	NA	NA	NA	NA	NA
Visium	Inhib~Sp09D09	carrier	chr3	160432445	160485773	53329	-	HAVANA	gene	ENSG00000213186	8	TRIM59	protein_coding	-0.7283371892228627	1.0494763903556166	-1.9376088447549753	0.0608111550542237	0.5812468178811675	-4.038629412938888	NA	NA	NA	NA	NA	NA	NA	NA	NA	NA	NA	NA
Visium	Inhib~Sp09D09	carrier	chr6	31546870	31558829	11960	+	HAVANA	gene	ENSG00000204498	11	NFKBIL1	protein_coding	-0.38261091072988784	3.450442212512009	-1.9364967371464532	0.060952066361261846	0.5820607294910259	-3.9530974191935044	NA	NA	NA	NA	NA	NA	NA	NA	NA	NA	NA	NA
Visium	Inhib~Sp09D09	carrier	chr1	153929501	153946718	17218	-	HAVANA	gene	ENSG00000198837	10	DENND4B	protein_coding	0.23257959798946093	5.233912456152462	1.9362149718791017	0.06098781264042899	0.5820607294910259	-4.117694954961304	NA	NA	NA	NA	NA	NA	NA	NA	NA	NA	NA	NA
Visium	Inhib~Sp09D09	carrier	chr15	60488284	61229302	741019	-	HAVANA	gene	ENSG00000069667	16	RORA	protein_coding	-0.29283653085912054	4.6669396053203425	-1.9356474709637195	0.061059863901072174	0.5820754985652417	-4.064723369054437	NA	NA	NA	NA	NA	NA	NA	NA	NA	NA	NA	NA
Visium	Inhib~Sp09D09	carrier	chr3	64010549	64024010	13462	-	HAVANA	gene	ENSG00000163636	10	PSMD6	protein_coding	-0.18228372988055375	5.58203647803531	-1.9354821517763283	0.06108086704799541	0.5820754985652417	-4.1582376342558796	NA	NA	NA	NA	NA	NA	NA	NA	NA	NA	NA	NA
Visium	Inhib~Sp09D09	carrier	chr9	93184916	93320572	135657	+	HAVANA	gene	ENSG00000165238	16	WNK2	protein_coding	0.20351669935274197	6.206358861116404	1.9347671970826914	0.06117177110514966	0.5825054431135585	-4.224229059134924	NA	NA	NA	NA	NA	NA	NA	NA	NA	NA	NA	NA
Visium	Inhib~Sp09D09	carrier	chr8	98958277	99013743	55467	-	HAVANA	gene	ENSG00000253948	2	VPS13B-DT	lncRNA	-0.25287317418001054	4.977930061748904	-1.9327349858826648	0.061430798500743476	0.5845344940362442	-4.094771904843934	NA	NA	NA	NA	NA	NA	NA	NA	NA	NA	NA	NA
Visium	Inhib~Sp09D09	carrier	chr6	13357830	13487662	129833	-	HAVANA	gene	ENSG00000145990	11	GFOD1	protein_coding	0.1953431823502263	6.413080236311079	1.932232303996326	0.061495016755390215	0.5847082235889942	-4.236424532008364	NA	NA	NA	NA	NA	NA	NA	NA	NA	NA	NA	NA
Visium	Inhib~Sp09D09	carrier	chr2	36354749	36355114	366	-	HAVANA	gene	ENSG00000260025	1	CRIM1-DT	lncRNA	-0.2821558420370076	5.155203774190419	-1.9316122473062889	0.06157430966469109	0.5850249197566841	-4.131249100965146	NA	NA	NA	NA	NA	NA	NA	NA	NA	NA	NA	NA
Visium	Inhib~Sp09D09	carrier	chr4	121874481	121952060	77580	-	HAVANA	gene	ENSG00000138741	11	TRPC3	protein_coding	-0.45107701126510236	2.390510687096132	-1.9305408213653263	0.061711531858603876	0.5854081440563709	-3.938820643325541	NA	NA	NA	NA	NA	NA	NA	NA	NA	NA	NA	NA
Visium	Inhib~Sp09D09	carrier	chr8	61057158	61501645	444488	+	HAVANA	gene	ENSG00000177182	11	CLVS1	protein_coding	-0.2935465651060043	4.342968358015813	-1.9306954622332688	0.06169171003412885	0.5854081440563709	-4.0353157689758135	NA	NA	NA	NA	NA	NA	NA	NA	NA	NA	NA	NA
Visium	Inhib~Sp09D09	carrier	chr14	21016763	21070872	54110	-	HAVANA	gene	ENSG00000165795	23	NDRG2	protein_coding	0.1602908747654297	9.420296776914528	1.9302198568277598	0.061752690561519386	0.5854081440563709	-4.4355331829719535	NA	NA	NA	NA	NA	NA	NA	NA	NA	NA	NA	NA
Visium	Inhib~Sp09D09	carrier	chr1	227728539	227781231	52693	+	HAVANA	gene	ENSG00000143740	14	SNAP47	protein_coding	0.20971530907090052	5.831921256151627	1.929190285109247	0.06188487711906728	0.5859258231697467	-4.1767995790127985	NA	NA	NA	NA	NA	NA	NA	NA	NA	NA	NA	NA
Visium	Inhib~Sp09D09	carrier	chr11	837356	842529	5174	-	HAVANA	gene	ENSG00000177700	6	POLR2L	protein_coding	-0.1846133975156059	7.893600378565921	-1.9290772000895464	0.061899410968412165	0.5859258231697467	-4.350703862609481	NA	NA	NA	NA	NA	NA	NA	NA	NA	NA	NA	NA
Visium	Inhib~Sp09D09	carrier	chr1	48532854	50023954	1491101	-	HAVANA	gene	ENSG00000186094	17	AGBL4	protein_coding	-0.40554220435920896	2.8330240617107054	-1.925345652810497	0.062380650625385094	0.5868153634213165	-3.9461639691884702	NA	NA	NA	NA	NA	NA	NA	NA	NA	NA	NA	NA
Visium	Inhib~Sp09D09	carrier	chr19	11420604	11435782	15179	-	HAVANA	gene	ENSG00000198003	12	CCDC151	protein_coding	0.4558842218117427	2.6246888417981245	1.9244864884725752	0.06249190911597206	0.5868153634213165	-3.947395918878684	NA	NA	NA	NA	NA	NA	NA	NA	NA	NA	NA	NA
Visium	Inhib~Sp09D09	carrier	chr7	105439661	105522271	82611	-	HAVANA	gene	ENSG00000091127	14	PUS7	protein_coding	-0.45878887887216924	2.5422880554216136	-1.9173169943116313	0.063427024925738415	0.5868153634213165	-3.956979339049209	NA	NA	NA	NA	NA	NA	NA	NA	NA	NA	NA	NA
Visium	Inhib~Sp09D09	carrier	chr17	28724348	28727935	3588	-	HAVANA	gene	ENSG00000160606	11	TLCD1	protein_coding	0.580186131092945	2.504397149088832	1.9187105716086508	0.06324432202704892	0.5868153634213165	-3.9610565907721984	NA	NA	NA	NA	NA	NA	NA	NA	NA	NA	NA	NA
Visium	Inhib~Sp09D09	carrier	chr16	18983934	19063942	80009	+	HAVANA	gene	ENSG00000170537	13	TMC7	protein_coding	-0.6393857360677119	2.112845283076639	-1.9219610800770084	0.0628199316997575	0.5868153634213165	-3.9641160285860493	NA	NA	NA	NA	NA	NA	NA	NA	NA	NA	NA	NA
Visium	Inhib~Sp09D09	carrier	chr15	84639281	84654343	15063	-	HAVANA	gene	ENSG00000177082	12	WDR73	protein_coding	0.3316562242734862	3.5376962003765637	1.9254374146772868	0.06236877792486608	0.5868153634213165	-3.964318459242935	NA	NA	NA	NA	NA	NA	NA	NA	NA	NA	NA	NA
Visium	Inhib~Sp09D09	carrier	chr16	57882340	57971128	88789	-	HAVANA	gene	ENSG00000070729	14	CNGB1	protein_coding	0.7878097384357776	2.059088950848566	1.9233642426205508	0.06263749352657105	0.5868153634213165	-3.9906723044570445	NA	NA	NA	NA	NA	NA	NA	NA	NA	NA	NA	NA
Visium	Inhib~Sp09D09	carrier	chr1	155749662	155859400	109739	-	HAVANA	gene	ENSG00000116580	18	GON4L	protein_coding	-0.29896475805107126	3.8831022494327527	-1.9230998032774131	0.06267184074058814	0.5868153634213165	-3.9977557997694877	NA	NA	NA	NA	NA	NA	NA	NA	NA	NA	NA	NA
Visium	Inhib~Sp09D09	carrier	chr12	27243968	27325959	81992	+	HAVANA	gene	ENSG00000211455	8	STK38L	protein_coding	0.28198170841694603	4.026824987807337	1.9248036424898987	0.06245081896360999	0.5868153634213165	-3.998283410919097	NA	NA	NA	NA	NA	NA	NA	NA	NA	NA	NA	NA
Visium	Inhib~Sp09D09	carrier	chr5	62403972	62628582	224611	+	HAVANA	gene	ENSG00000086200	16	IPO11	protein_coding	-0.2975392598837745	3.8771425553391086	-1.9209924387205422	0.0629461410115458	0.5868153634213165	-4.012346583576827	NA	NA	NA	NA	NA	NA	NA	NA	NA	NA	NA	NA
Visium	Inhib~Sp09D09	carrier	chr2	219171897	219178106	6210	-	HAVANA	gene	ENSG00000115649	16	CNPPD1	protein_coding	-0.2859513180799822	4.109221052806712	-1.9224998985116364	0.06274982077680501	0.5868153634213165	-4.023474524560854	NA	NA	NA	NA	NA	NA	NA	NA	NA	NA	NA	NA
Visium	Inhib~Sp09D09	carrier	chr10	117473215	117545068	71854	-	HAVANA	gene	ENSG00000229847	9	EMX2OS	lncRNA	0.30465969428810213	4.232257366773733	1.9261902483792903	0.06227144539711726	0.5868153634213165	-4.02880595538493	NA	NA	NA	NA	NA	NA	NA	NA	NA	NA	NA	NA
Visium	Inhib~Sp09D09	carrier	chr12	111034165	111350554	316390	+	HAVANA	gene	ENSG00000111249	14	CUX2	protein_coding	0.46631773026185197	4.207546881536169	1.9197511722457385	0.06310819170319071	0.5868153634213165	-4.030389457651978	NA	NA	NA	NA	NA	NA	NA	NA	NA	NA	NA	NA
Visium	Inhib~Sp09D09	carrier	chr3	136862208	136951606	89399	+	HAVANA	gene	ENSG00000158092	7	NCK1	protein_coding	-0.2689272104664424	4.168837491590352	-1.9197517517281997	0.06310811596632926	0.5868153634213165	-4.0308152534284	NA	NA	NA	NA	NA	NA	NA	NA	NA	NA	NA	NA
Visium	Inhib~Sp09D09	carrier	chr15	42359500	42412318	52819	+	HAVANA	gene	ENSG00000092529	24	CAPN3	protein_coding	-0.5633916945292221	3.9860430298582643	-1.9190156950470714	0.06320437987537629	0.5868153634213165	-4.031058490886705	NA	NA	NA	NA	NA	NA	NA	NA	NA	NA	NA	NA
Visium	Inhib~Sp09D09	carrier	chr3	14810853	14934571	123719	+	HAVANA	gene	ENSG00000154783	12	FGD5	protein_coding	0.7865963043890918	1.5716850433170153	1.9218856353899372	0.06282975393513902	0.5868153634213165	-4.0406502403420825	NA	NA	NA	NA	NA	NA	NA	NA	NA	NA	NA	NA
Visium	Inhib~Sp09D09	carrier	chr15	40528683	40565057	36375	-	HAVANA	gene	ENSG00000128891	15	CCDC32	protein_coding	-0.2703636588909568	4.363470444894901	-1.925170963454691	0.062403258372770144	0.5868153634213165	-4.04522373122972	NA	NA	NA	NA	NA	NA	NA	NA	NA	NA	NA	NA
Visium	Inhib~Sp09D09	carrier	chr4	158124474	158173318	48845	-	HAVANA	gene	ENSG00000164125	15	GASK1B	protein_coding	-0.3227062953483757	4.354671681959151	-1.9204897260078904	0.06301172822190097	0.5868153634213165	-4.055194114117439	NA	NA	NA	NA	NA	NA	NA	NA	NA	NA	NA	NA
Visium	Inhib~Sp09D09	carrier	chr10	124984317	125161170	176854	-	HAVANA	gene	ENSG00000175029	17	CTBP2	protein_coding	0.2761297168763721	4.592916798741099	1.9261922740287332	0.062271183681462144	0.5868153634213165	-4.060359524454376	NA	NA	NA	NA	NA	NA	NA	NA	NA	NA	NA	NA
Visium	Inhib~Sp09D09	carrier	chr1	4654609	4792534	137926	+	HAVANA	gene	ENSG00000196581	11	AJAP1	protein_coding	0.2451694235956836	5.058074485524516	1.9215260481398782	0.06287658724175324	0.5868153634213165	-4.11522626984333	NA	NA	NA	NA	NA	NA	NA	NA	NA	NA	NA	NA
Visium	Inhib~Sp09D09	carrier	chr17	19648136	19685760	37625	+	HAVANA	gene	ENSG00000072210	19	ALDH3A2	protein_coding	-0.21430538460125348	4.950190316912545	-1.9206700577781184	0.06298819417591202	0.5868153634213165	-4.121946649758922	NA	NA	NA	NA	NA	NA	NA	NA	NA	NA	NA	NA
Visium	Inhib~Sp09D09	carrier	chr19	36009120	36014239	5120	-	HAVANA	gene	ENSG00000239382	10	ALKBH6	protein_coding	0.22279252701723218	5.08876576533217	1.917274523732982	0.06343260010567087	0.5868153634213165	-4.126818775520865	NA	NA	NA	NA	NA	NA	NA	NA	NA	NA	NA	NA
Visium	Inhib~Sp09D09	carrier	chr8	96493813	96611790	117978	+	HAVANA	gene	ENSG00000169439	12	SDC2	protein_coding	0.28575363152993516	5.28932913440678	1.9176878092288592	0.06337836540850511	0.5868153634213165	-4.141934465782318	NA	NA	NA	NA	NA	NA	NA	NA	NA	NA	NA	NA
Visium	Inhib~Sp09D09	carrier	chr6	158232236	158511828	279593	+	HAVANA	gene	ENSG00000130338	13	TULP4	protein_coding	0.20139148261368023	5.433871064910082	1.9242962608475447	0.0625165660049507	0.5868153634213165	-4.150694220708398	NA	NA	NA	NA	NA	NA	NA	NA	NA	NA	NA	NA
Visium	Inhib~Sp09D09	carrier	chr13	36674020	36697839	23820	+	HAVANA	gene	ENSG00000180440	4	SERTM1	protein_coding	0.25791294329004266	5.382360558733973	1.9169941307644554	0.06346941833577516	0.5868153634213165	-4.152286774963178	NA	NA	NA	NA	NA	NA	NA	NA	NA	NA	NA	NA
Visium	Inhib~Sp09D09	carrier	chr22	19431902	19436075	4174	+	HAVANA	gene	ENSG00000185608	8	MRPL40	protein_coding	-0.23819364491352468	5.385187851685706	-1.9182498874852052	0.06330466906932951	0.5868153634213165	-4.16447293456945	NA	NA	NA	NA	NA	NA	NA	NA	NA	NA	NA	NA
Visium	Inhib~Sp09D09	carrier	chr10	72367327	72626191	258865	-	HAVANA	gene	ENSG00000107745	19	MICU1	protein_coding	-0.193197974200781	5.8466176889184975	-1.9233401265087267	0.06264062522110243	0.5868153634213165	-4.216329457768724	NA	NA	NA	NA	NA	NA	NA	NA	NA	NA	NA	NA
Visium	Inhib~Sp09D09	carrier	chr17	39626740	39636626	9887	+	HAVANA	gene	ENSG00000131771	14	PPP1R1B	protein_coding	0.27700343919896575	6.344722473551178	1.9221914393024746	0.06278994914870595	0.5868153634213165	-4.2477603020750925	NA	NA	NA	NA	NA	NA	NA	NA	NA	NA	NA	NA
Visium	Inhib~Sp09D09	carrier	chr21	42879644	42913304	33661	+	HAVANA	gene	ENSG00000160194	18	NDUFV3	protein_coding	-0.21866527839314154	7.072115378723452	-1.92335939263622	0.06263812332990819	0.5868153634213165	-4.3015315074815295	NA	NA	NA	NA	NA	NA	NA	NA	NA	NA	NA	NA
Visium	Inhib~Sp09D09	carrier	chr19	12699194	12724011	24818	-	HAVANA	gene	ENSG00000105576	15	TNPO2	protein_coding	0.188283729358794	6.772346323656729	1.9174104256197853	0.06341476153715356	0.5868153634213165	-4.304272433393972	NA	NA	NA	NA	NA	NA	NA	NA	NA	NA	NA	NA
Visium	Inhib~Sp09D09	carrier	chr12	56663341	56688408	25068	-	HAVANA	gene	ENSG00000110958	16	PTGES3	protein_coding	0.16367146779950303	7.913935481167814	1.9243523275198482	0.06250929789309378	0.5868153634213165	-4.36341036703705	NA	NA	NA	NA	NA	NA	NA	NA	NA	NA	NA	NA
Visium	Inhib~Sp09D09	carrier	chr14	92116122	92121917	5796	-	HAVANA	gene	ENSG00000183648	10	NDUFB1	protein_coding	-0.24615217823404922	8.68508834142708	-1.924106067512775	0.06254122684123326	0.5868153634213165	-4.398287111435981	NA	NA	NA	NA	NA	NA	NA	NA	NA	NA	NA	NA
Visium	Inhib~Sp09D09	carrier	chr12	133079838	133107544	27707	+	HAVANA	gene	ENSG00000196387	9	ZNF140	protein_coding	0.3203068201912873	3.041324117853566	1.9157354649553118	0.06363492001174857	0.5870655927407291	-3.959948666820703	NA	NA	NA	NA	NA	NA	NA	NA	NA	NA	NA	NA
Visium	Inhib~Sp09D09	carrier	chr2	135839626	135876443	36818	-	HAVANA	gene	ENSG00000076003	5	MCM6	protein_coding	-0.27533352385068866	4.007343009657928	-1.9157449960890278	0.06363366536887416	0.5870655927407291	-4.0259306948653535	NA	NA	NA	NA	NA	NA	NA	NA	NA	NA	NA	NA
Visium	Inhib~Sp09D09	carrier	chr3	12004388	12192032	187645	+	HAVANA	gene	ENSG00000157152	17	SYN2	protein_coding	0.21686054341340277	8.655849069200986	1.9161845358104168	0.06357582915814111	0.5870655927407291	-4.40302625271937	NA	NA	NA	NA	NA	NA	NA	NA	NA	NA	NA	NA
Visium	Inhib~Sp09D09	carrier	chr4	127781821	127840733	58913	+	HAVANA	gene	ENSG00000164070	12	HSPA4L	protein_coding	-0.20870693186786937	6.116067090253099	-1.914466524659999	0.06380214906032121	0.5881818408300047	-4.254565850298666	NA	NA	NA	NA	NA	NA	NA	NA	NA	NA	NA	NA
Visium	Inhib~Sp09D09	carrier	chr10	87751512	87841343	89832	-	HAVANA	gene	ENSG00000138138	13	ATAD1	protein_coding	-0.1880100393982258	6.020423933471739	-1.91392644485556	0.06387343903415649	0.5884126657440542	-4.235338324770238	NA	NA	NA	NA	NA	NA	NA	NA	NA	NA	NA	NA
Visium	Inhib~Sp09D09	carrier	chrX	54445454	54496234	50781	-	HAVANA	gene	ENSG00000102302	8	FGD1	protein_coding	0.4000938986605971	3.640832159825435	1.913432268309983	0.06393872994925244	0.5885879322824816	-3.9841654008188665	NA	NA	NA	NA	NA	NA	NA	NA	NA	NA	NA	NA
Visium	Inhib~Sp09D09	carrier	chr1	19312326	19329300	16975	+	HAVANA	gene	ENSG00000040487	13	SLC66A1	protein_coding	0.33152996385159494	3.4610481958956294	1.911953708393541	0.06413442172163959	0.5898521199328858	-3.979544682660318	NA	NA	NA	NA	NA	NA	NA	NA	NA	NA	NA	NA
Visium	Inhib~Sp09D09	carrier	chr4	3293028	3439913	146886	+	HAVANA	gene	ENSG00000159788	19	RGS12	protein_coding	0.21257741484467507	6.09292758327829	1.9113448652473861	0.06421515375782477	0.5898521199328858	-4.25741956368156	NA	NA	NA	NA	NA	NA	NA	NA	NA	NA	NA	NA
Visium	Inhib~Sp09D09	carrier	chr2	165984641	166149214	164574	-	HAVANA	gene	ENSG00000144285	21	SCN1A	protein_coding	-0.17385856049806891	6.20844707083459	-1.9116625649603254	0.06417301615608795	0.5898521199328858	-4.267714315356491	NA	NA	NA	NA	NA	NA	NA	NA	NA	NA	NA	NA
Visium	Inhib~Sp09D09	carrier	chr9	132670035	132694953	24919	+	HAVANA	gene	ENSG00000125484	12	GTF3C4	protein_coding	0.26927739972370013	4.321826279905277	1.9107084614880754	0.06429963385929564	0.5901344413402317	-4.055095250879644	NA	NA	NA	NA	NA	NA	NA	NA	NA	NA	NA	NA
Visium	Inhib~Sp09D09	carrier	chr1	25818640	25832942	14303	+	HAVANA	gene	ENSG00000117640	18	MTFR1L	protein_coding	-0.19523209570744493	5.942734313597293	-1.9104146914714606	0.06433866295699586	0.5901344413402317	-4.245427310813625	NA	NA	NA	NA	NA	NA	NA	NA	NA	NA	NA	NA
Visium	Inhib~Sp09D09	carrier	chr17	43044295	43170245	125951	-	HAVANA	gene	ENSG00000012048	22	BRCA1	protein_coding	-0.6766121156611411	1.0539821546612858	-1.9096141522359151	0.06444512293652489	0.5902597940953704	-4.070861424076511	NA	NA	NA	NA	NA	NA	NA	NA	NA	NA	NA	NA
Visium	Inhib~Sp09D09	carrier	chr7	76048051	76067508	19458	+	HAVANA	gene	ENSG00000146701	12	MDH2	protein_coding	-0.17030705605470997	7.401962887924313	-1.909757699737248	0.0644260220691348	0.5902597940953704	-4.346509435515906	NA	NA	NA	NA	NA	NA	NA	NA	NA	NA	NA	NA
Visium	Inhib~Sp09D09	carrier	chr19	14380501	14408725	28225	+	HAVANA	gene	ENSG00000123146	20	ADGRE5	protein_coding	-0.4046280149096737	2.6950836408966223	-1.904831691880462	0.06508428511226265	0.5917802714660343	-3.9713165498273932	NA	NA	NA	NA	NA	NA	NA	NA	NA	NA	NA	NA
Visium	Inhib~Sp09D09	carrier	chr20	3082556	3084724	2169	-	HAVANA	gene	ENSG00000101200	5	AVP	protein_coding	-1.3974595342343492	2.4866776144926703	-1.9066586854570176	0.064839471480265	0.5917802714660343	-3.9726279468168175	NA	NA	NA	NA	NA	NA	NA	NA	NA	NA	NA	NA
Visium	Inhib~Sp09D09	carrier	chr19	56397966	56436035	38070	+	HAVANA	gene	ENSG00000198440	9	ZNF583	protein_coding	0.40823489946234603	2.8676574449147183	1.9009480829581868	0.06560732494372352	0.5917802714660343	-3.976449239083851	NA	NA	NA	NA	NA	NA	NA	NA	NA	NA	NA	NA
Visium	Inhib~Sp09D09	carrier	chrX	71215194	71225516	10323	+	HAVANA	gene	ENSG00000169562	12	GJB1	protein_coding	-0.7221229332186169	2.1795671350565122	-1.9049233607559903	0.06507198273026943	0.5917802714660343	-3.978045878173778	NA	NA	NA	NA	NA	NA	NA	NA	NA	NA	NA	NA
Visium	Inhib~Sp09D09	carrier	chr19	51991332	52008230	16899	-	HAVANA	gene	ENSG00000197619	14	ZNF615	protein_coding	0.3663874012640873	3.1666513449804534	1.9003923947903787	0.06568245925560415	0.5917802714660343	-3.985199923054309	NA	NA	NA	NA	NA	NA	NA	NA	NA	NA	NA	NA
Visium	Inhib~Sp09D09	carrier	chr7	44039171	44042306	3136	+	HAVANA	gene	ENSG00000235314	1	LINC00957	lncRNA	-0.42534047028281774	2.5132666040233476	-1.8933759416711509	0.06663753409114692	0.5917802714660343	-3.985535309128416	NA	NA	NA	NA	NA	NA	NA	NA	NA	NA	NA	NA
Visium	Inhib~Sp09D09	carrier	chr1	960584	965719	5136	+	HAVANA	gene	ENSG00000187961	14	KLHL17	protein_coding	0.5153378164044116	2.6052274780952853	1.8931082529883203	0.06667420680405736	0.5917802714660343	-3.9859837535439753	NA	NA	NA	NA	NA	NA	NA	NA	NA	NA	NA	NA
Visium	Inhib~Sp09D09	carrier	chr2	39736060	39779267	43208	-	HAVANA	gene	ENSG00000138050	15	THUMPD2	protein_coding	-0.34317616095151804	2.910044306334508	-1.894768661845752	0.06644701427205547	0.5917802714660343	-3.9862954333160365	NA	NA	NA	NA	NA	NA	NA	NA	NA	NA	NA	NA
Visium	Inhib~Sp09D09	carrier	chr18	23992773	24135610	142838	+	HAVANA	gene	ENSG00000168234	13	TTC39C	protein_coding	-0.41613502090242416	3.0379592903784114	-1.8998250334139812	0.06575924823534829	0.5917802714660343	-3.9864612120388703	NA	NA	NA	NA	NA	NA	NA	NA	NA	NA	NA	NA
Visium	Inhib~Sp09D09	carrier	chr15	57375967	57550727	174761	+	HAVANA	gene	ENSG00000128849	10	CGNL1	protein_coding	0.386204378170383	3.3082468528386832	1.8987599313593413	0.06590361196946741	0.5917802714660343	-3.9897630384336047	NA	NA	NA	NA	NA	NA	NA	NA	NA	NA	NA	NA
Visium	Inhib~Sp09D09	carrier	chr2	121649320	121728563	79244	+	HAVANA	gene	ENSG00000236859	7	NIFK-AS1	lncRNA	-0.34306588446802233	3.3156657198119053	-1.905469993369953	0.06499866367592254	0.5917802714660343	-3.992096581083686	NA	NA	NA	NA	NA	NA	NA	NA	NA	NA	NA	NA
Visium	Inhib~Sp09D09	carrier	chr16	74305127	74335346	30220	-	HAVANA	gene	ENSG00000259972	3	AC009120.2	lncRNA	-0.42315150888621966	2.6074442794786528	-1.88666335356504	0.06756239109601431	0.5917802714660343	-3.9938415959996334	NA	NA	NA	NA	NA	NA	NA	NA	NA	NA	NA	NA
Visium	Inhib~Sp09D09	carrier	chr16	31074422	31084196	9775	+	HAVANA	gene	ENSG00000167395	10	ZNF646	protein_coding	0.3913809747428587	2.523010059127969	1.8861883587305117	0.06762825110313991	0.5917802714660343	-3.9953818302251127	NA	NA	NA	NA	NA	NA	NA	NA	NA	NA	NA	NA
Visium	Inhib~Sp09D09	carrier	chr8	93729356	93741017	11662	-	HAVANA	gene	ENSG00000183808	11	RBM12B	protein_coding	0.5391488738391029	2.464953377167102	1.8876371653255952	0.06742754017560318	0.5917802714660343	-3.996558072844314	NA	NA	NA	NA	NA	NA	NA	NA	NA	NA	NA	NA
Visium	Inhib~Sp09D09	carrier	chr7	56114681	56116417	1737	-	HAVANA	gene	ENSG00000185290	4	NUPR2	protein_coding	0.4359191897960315	3.1153515762444797	1.8891550827252734	0.06721780374861212	0.5917802714660343	-3.9968314880508298	NA	NA	NA	NA	NA	NA	NA	NA	NA	NA	NA	NA
Visium	Inhib~Sp09D09	carrier	chr19	52702813	52735073	32261	-	HAVANA	gene	ENSG00000213020	10	ZNF611	protein_coding	0.5145459429555584	2.1141747130976825	1.8963754825045154	0.06622778792694121	0.5917802714660343	-3.998309754776617	NA	NA	NA	NA	NA	NA	NA	NA	NA	NA	NA	NA
Visium	Inhib~Sp09D09	carrier	chr8	74234700	74321540	86841	-	HAVANA	gene	ENSG00000104369	5	JPH1	protein_coding	0.3229803521535668	3.62981296245528	1.9016305249719538	0.0655151534604413	0.5917802714660343	-4.002921424586132	NA	NA	NA	NA	NA	NA	NA	NA	NA	NA	NA	NA
Visium	Inhib~Sp09D09	carrier	chr7	16970320	17299368	329049	-	HAVANA	gene	ENSG00000237773	7	AC073332.1	lncRNA	0.6909084629549858	1.8750704236036748	1.8966746640981789	0.06618703785830281	0.5917802714660343	-4.013241689514499	NA	NA	NA	NA	NA	NA	NA	NA	NA	NA	NA	NA
Visium	Inhib~Sp09D09	carrier	chr16	56669814	56671129	1316	+	HAVANA	gene	ENSG00000205358	3	MT1H	protein_coding	0.7528464115173992	3.7595055559050534	1.8966015907625138	0.06619698883191287	0.5917802714660343	-4.015001643481687	NA	NA	NA	NA	NA	NA	NA	NA	NA	NA	NA	NA
Visium	Inhib~Sp09D09	carrier	chr18	12785478	12929643	144166	-	HAVANA	gene	ENSG00000175354	20	PTPN2	protein_coding	-0.3512024288183452	3.426403334207245	-1.8860136684839972	0.06765248648776097	0.5917802714660343	-4.01900856369825	NA	NA	NA	NA	NA	NA	NA	NA	NA	NA	NA	NA
Visium	Inhib~Sp09D09	carrier	chr19	58059239	58086310	27072	+	HAVANA	gene	ENSG00000176293	19	ZNF135	protein_coding	-0.4057237482157581	3.5265091915278375	-1.890232201032279	0.06706931423386815	0.5917802714660343	-4.01916772487288	NA	NA	NA	NA	NA	NA	NA	NA	NA	NA	NA	NA
Visium	Inhib~Sp09D09	carrier	chr3	62369681	62374324	4644	-	HAVANA	gene	ENSG00000153266	13	FEZF2	protein_coding	-0.522385741756966	3.474071527505632	-1.8886954706787535	0.06728125088446155	0.5917802714660343	-4.02237339291478	NA	NA	NA	NA	NA	NA	NA	NA	NA	NA	NA	NA
Visium	Inhib~Sp09D09	carrier	chr1	37713880	37765133	51254	-	HAVANA	gene	ENSG00000183317	17	EPHA10	protein_coding	0.2803624054345284	3.8499202864635915	1.8956793024049252	0.06632269471457221	0.5917802714660343	-4.024956622217903	NA	NA	NA	NA	NA	NA	NA	NA	NA	NA	NA	NA
Visium	Inhib~Sp09D09	carrier	chr3	165206929	165846519	639591	+	HAVANA	gene	ENSG00000244128	7	LINC01322	lncRNA	-0.4204278473820027	3.5969743262108205	-1.8917344335119348	0.06686268977389136	0.5917802714660343	-4.027112698890484	NA	NA	NA	NA	NA	NA	NA	NA	NA	NA	NA	NA
Visium	Inhib~Sp09D09	carrier	chr2	171922448	171983686	61239	+	HAVANA	gene	ENSG00000128708	13	HAT1	protein_coding	-0.40024266657259333	3.588695183237757	-1.89045538365233	0.06703858195378332	0.5917802714660343	-4.033399674499411	NA	NA	NA	NA	NA	NA	NA	NA	NA	NA	NA	NA
Visium	Inhib~Sp09D09	carrier	chr8	98189826	98294393	104568	-	HAVANA	gene	ENSG00000104361	10	NIPAL2	protein_coding	0.36221983792169454	3.719393035011741	1.8914852172983616	0.06689693032167307	0.5917802714660343	-4.035880446077394	NA	NA	NA	NA	NA	NA	NA	NA	NA	NA	NA	NA
Visium	Inhib~Sp09D09	carrier	chr13	37009312	37059713	50402	-	HAVANA	gene	ENSG00000102710	20	SUPT20H	protein_coding	0.334512316479493	3.767339264237198	1.8877005235565576	0.06741877450418794	0.5917802714660343	-4.040739110847388	NA	NA	NA	NA	NA	NA	NA	NA	NA	NA	NA	NA
Visium	Inhib~Sp09D09	carrier	chr9	34638133	34651035	12903	+	HAVANA	gene	ENSG00000213930	11	GALT	protein_coding	-0.3043229855455527	4.029684926659116	-1.902780825249037	0.06536004455471452	0.5917802714660343	-4.045666374035509	NA	NA	NA	NA	NA	NA	NA	NA	NA	NA	NA	NA
Visium	Inhib~Sp09D09	carrier	chr10	80131682	80145359	13678	+	HAVANA	gene	ENSG00000189129	14	PLAC9	protein_coding	0.49876919613319215	4.095327254786564	1.8881951967784814	0.06735036962613229	0.5917802714660343	-4.056797408390233	NA	NA	NA	NA	NA	NA	NA	NA	NA	NA	NA	NA
Visium	Inhib~Sp09D09	carrier	chr21	37223420	37267919	44500	-	HAVANA	gene	ENSG00000157538	14	VPS26C	protein_coding	-0.3517827680804315	3.8275984261526204	-1.8867044454474462	0.06755669612413093	0.5917802714660343	-4.058774413538323	NA	NA	NA	NA	NA	NA	NA	NA	NA	NA	NA	NA
Visium	Inhib~Sp09D09	carrier	chr8	47960185	47978160	17976	+	HAVANA	gene	ENSG00000104738	18	MCM4	protein_coding	-0.24528898428115387	4.348438091755452	-1.891818213583767	0.06685118236537788	0.5917802714660343	-4.0958988421756155	NA	NA	NA	NA	NA	NA	NA	NA	NA	NA	NA	NA
Visium	Inhib~Sp09D09	carrier	chr2	26692690	26733420	40731	+	HAVANA	gene	ENSG00000171303	7	KCNK3	protein_coding	0.28781921524891496	4.53903149931252	1.8941924054264372	0.06652578752517598	0.5917802714660343	-4.097758499598685	NA	NA	NA	NA	NA	NA	NA	NA	NA	NA	NA	NA
Visium	Inhib~Sp09D09	carrier	chr19	2997639	3047635	49997	-	HAVANA	gene	ENSG00000065717	15	TLE2	protein_coding	0.26178038422910666	4.570936938219623	1.885138534494538	0.06777400910805605	0.5917802714660343	-4.119727389259431	NA	NA	NA	NA	NA	NA	NA	NA	NA	NA	NA	NA
Visium	Inhib~Sp09D09	carrier	chr15	84669538	84716460	46923	-	HAVANA	gene	ENSG00000140612	14	SEC11A	protein_coding	-0.2525845385213632	4.677661735038367	-1.898618613430674	0.06592278663756466	0.5917802714660343	-4.124813940913384	NA	NA	NA	NA	NA	NA	NA	NA	NA	NA	NA	NA
Visium	Inhib~Sp09D09	carrier	chr9	104747683	104760120	12438	+	HAVANA	gene	ENSG00000136783	10	NIPSNAP3A	protein_coding	-0.24098293679422866	4.532359970067406	-1.8852594139504495	0.06775721243427901	0.5917802714660343	-4.127618251744343	NA	NA	NA	NA	NA	NA	NA	NA	NA	NA	NA	NA
Visium	Inhib~Sp09D09	carrier	chr14	67581955	67600286	18332	-	HAVANA	gene	ENSG00000100564	9	PIGH	protein_coding	-0.22313796005636144	4.817966332836436	-1.9034211171277906	0.0652738432040255	0.5917802714660343	-4.130939268281847	NA	NA	NA	NA	NA	NA	NA	NA	NA	NA	NA	NA
Visium	Inhib~Sp09D09	carrier	chr14	94146128	94279734	133607	+	HAVANA	gene	ENSG00000119698	12	PPP4R4	protein_coding	0.26621146760730907	5.325937529232282	1.9010812515848503	0.06558933026647305	0.5917802714660343	-4.1533796891979105	NA	NA	NA	NA	NA	NA	NA	NA	NA	NA	NA	NA
Visium	Inhib~Sp09D09	carrier	chr22	37367960	37427479	59520	-	HAVANA	gene	ENSG00000166897	15	ELFN2	protein_coding	0.27934669075554375	5.064361532327838	1.8936240724133695	0.06660355624895353	0.5917802714660343	-4.156308610547361	NA	NA	NA	NA	NA	NA	NA	NA	NA	NA	NA	NA
Visium	Inhib~Sp09D09	carrier	chr14	34981957	35029567	47611	+	HAVANA	gene	ENSG00000100883	12	SRP54	protein_coding	-0.19799558517654559	5.1603384282735485	-1.8971004252367252	0.06612908416798094	0.5917802714660343	-4.172736961615889	NA	NA	NA	NA	NA	NA	NA	NA	NA	NA	NA	NA
Visium	Inhib~Sp09D09	carrier	chr5	176810519	176880898	70380	+	HAVANA	gene	ENSG00000113763	12	UNC5A	protein_coding	0.2491289447115843	5.224763981180277	1.8914095400666808	0.06690733081972537	0.5917802714660343	-4.180248420896115	NA	NA	NA	NA	NA	NA	NA	NA	NA	NA	NA	NA
Visium	Inhib~Sp09D09	carrier	chr22	36487190	36507101	19912	-	HAVANA	gene	ENSG00000100350	14	FOXRED2	protein_coding	0.2057207595809909	5.532341910834988	1.9065096143964775	0.06485941697406444	0.5917802714660343	-4.190375866798759	NA	NA	NA	NA	NA	NA	NA	NA	NA	NA	NA	NA
Visium	Inhib~Sp09D09	carrier	chr17	58489529	58517905	28377	-	HAVANA	gene	ENSG00000108389	9	MTMR4	protein_coding	-0.22186754318622137	5.333510326805448	-1.895437321443459	0.06635571014701754	0.5917802714660343	-4.20024393695309	NA	NA	NA	NA	NA	NA	NA	NA	NA	NA	NA	NA
Visium	Inhib~Sp09D09	carrier	chr1	13700198	13825079	124882	+	HAVANA	gene	ENSG00000116731	22	PRDM2	protein_coding	0.21776279145701016	5.603140116248828	1.8951841728901764	0.06639026438208445	0.5917802714660343	-4.215508234064257	NA	NA	NA	NA	NA	NA	NA	NA	NA	NA	NA	NA
Visium	Inhib~Sp09D09	carrier	chr2	200853009	200864744	11736	-	HAVANA	gene	ENSG00000013441	16	CLK1	protein_coding	0.2521832900566259	5.471466135395574	1.8873148485095435	0.06747214816441083	0.5917802714660343	-4.2195078532606924	NA	NA	NA	NA	NA	NA	NA	NA	NA	NA	NA	NA
Visium	Inhib~Sp09D09	carrier	chr1	202961873	202967275	5403	-	HAVANA	gene	ENSG00000159348	13	CYB5R1	protein_coding	-0.24697564224762036	5.5272435889345966	-1.8883831962589976	0.06732438813269945	0.5917802714660343	-4.232180891613755	NA	NA	NA	NA	NA	NA	NA	NA	NA	NA	NA	NA
Visium	Inhib~Sp09D09	carrier	chr13	107163510	107867496	703987	-	HAVANA	gene	ENSG00000204442	4	FAM155A	protein_coding	0.18869335774766816	5.822028954848393	1.8976739523372652	0.06605108585675028	0.5917802714660343	-4.240110600080078	NA	NA	NA	NA	NA	NA	NA	NA	NA	NA	NA	NA
Visium	Inhib~Sp09D09	carrier	chr19	18683678	18782333	98656	+	HAVANA	gene	ENSG00000105662	16	CRTC1	protein_coding	0.2244498695869046	5.8847671209904675	1.8964727194958328	0.06621454138473237	0.5917802714660343	-4.240638630815278	NA	NA	NA	NA	NA	NA	NA	NA	NA	NA	NA	NA
Visium	Inhib~Sp09D09	carrier	chr17	59707192	59842255	135064	+	HAVANA	gene	ENSG00000062716	13	VMP1	protein_coding	-0.18021381077071164	5.740643814853635	-1.896177442831783	0.06625477380752987	0.5917802714660343	-4.24611819419089	NA	NA	NA	NA	NA	NA	NA	NA	NA	NA	NA	NA
Visium	Inhib~Sp09D09	carrier	chr1	35713877	35718894	5018	-	HAVANA	gene	ENSG00000142686	8	C1orf216	protein_coding	0.22265873008185277	6.113465239328687	1.9045024763336005	0.0651284838467565	0.5917802714660343	-4.2482918624114205	NA	NA	NA	NA	NA	NA	NA	NA	NA	NA	NA	NA
Visium	Inhib~Sp09D09	carrier	chr5	77210449	77429807	219359	+	HAVANA	gene	ENSG00000113231	13	PDE8B	protein_coding	0.23980877302217296	5.770784218276575	1.8903084634881653	0.0670588115217208	0.5917802714660343	-4.250264336877206	NA	NA	NA	NA	NA	NA	NA	NA	NA	NA	NA	NA
Visium	Inhib~Sp09D09	carrier	chr16	2204248	2209453	5206	+	HAVANA	gene	ENSG00000167965	18	MLST8	protein_coding	0.18376836624239257	5.989048752853775	1.90205371732181	0.06545805253647038	0.5917802714660343	-4.253535722574567	NA	NA	NA	NA	NA	NA	NA	NA	NA	NA	NA	NA
Visium	Inhib~Sp09D09	carrier	chr7	142855061	142871094	16034	+	HAVANA	gene	ENSG00000106123	12	EPHB6	protein_coding	0.2914804750655411	6.225305077052645	1.894511110412095	0.06648221119401439	0.5917802714660343	-4.274711574370605	NA	NA	NA	NA	NA	NA	NA	NA	NA	NA	NA	NA
Visium	Inhib~Sp09D09	carrier	chr6	158168350	158199344	30995	+	HAVANA	gene	ENSG00000272047	2	GTF2H5	protein_coding	-0.21015582110667008	6.1219541158820485	-1.8899682439664662	0.06710567677787696	0.5917802714660343	-4.280676126567435	NA	NA	NA	NA	NA	NA	NA	NA	NA	NA	NA	NA
Visium	Inhib~Sp09D09	carrier	chr16	81081938	81096425	14488	-	HAVANA	gene	ENSG00000140905	10	GCSH	protein_coding	-0.2033456194392027	6.454113748614963	-1.8976371700361958	0.06605608578690929	0.5917802714660343	-4.308543439699085	NA	NA	NA	NA	NA	NA	NA	NA	NA	NA	NA	NA
Visium	Inhib~Sp09D09	carrier	chr2	227325151	227357836	32686	+	HAVANA	gene	ENSG00000168958	19	MFF	protein_coding	-0.16578241677904826	6.425579698840551	-1.88513688759669	0.0677742379756337	0.5917802714660343	-4.321919283325189	NA	NA	NA	NA	NA	NA	NA	NA	NA	NA	NA	NA
Visium	Inhib~Sp09D09	carrier	chr17	50719565	50756219	36655	+	HAVANA	gene	ENSG00000108848	16	LUC7L3	protein_coding	0.18436563761667468	6.587603434010071	1.8955137825585966	0.0663452764084698	0.5917802714660343	-4.322572478777587	NA	NA	NA	NA	NA	NA	NA	NA	NA	NA	NA	NA
Visium	Inhib~Sp09D09	carrier	chr4	169612633	169723673	111041	+	HAVANA	gene	ENSG00000109572	14	CLCN3	protein_coding	-0.1874252080066361	6.579307194746634	-1.8904209843028983	0.0670433179607861	0.5917802714660343	-4.331307254741937	NA	NA	NA	NA	NA	NA	NA	NA	NA	NA	NA	NA
Visium	Inhib~Sp09D09	carrier	chr1	11054584	11060020	5437	-	HAVANA	gene	ENSG00000116649	10	SRM	protein_coding	-0.1467544331466608	6.746994741997038	-1.8974349076863182	0.06608358573846736	0.5917802714660343	-4.332805891816421	NA	NA	NA	NA	NA	NA	NA	NA	NA	NA	NA	NA
Visium	Inhib~Sp09D09	carrier	chr19	12953119	12957223	4105	-	HAVANA	gene	ENSG00000179271	3	GADD45GIP1	protein_coding	-0.19244925108020405	7.331457943770499	-1.9070733351624412	0.06478401971126688	0.5917802714660343	-4.3472932193351514	NA	NA	NA	NA	NA	NA	NA	NA	NA	NA	NA	NA
Visium	Inhib~Sp09D09	carrier	chr4	1793293	1808872	15580	+	HAVANA	gene	ENSG00000068078	18	FGFR3	protein_coding	0.233435790719712	7.081088122932921	1.9057562525644254	0.06496029651141308	0.5917802714660343	-4.350280948028351	NA	NA	NA	NA	NA	NA	NA	NA	NA	NA	NA	NA
Visium	Inhib~Sp09D09	carrier	chr4	98261384	98443861	182478	+	HAVANA	gene	ENSG00000138698	14	RAP1GDS1	protein_coding	-0.23205023705333128	6.927805195873392	-1.8892384046838093	0.0672063070734507	0.5917802714660343	-4.3563079951183665	NA	NA	NA	NA	NA	NA	NA	NA	NA	NA	NA	NA
Visium	Inhib~Sp09D09	carrier	chr6	34246381	34249108	2728	-	HAVANA	gene	ENSG00000186577	14	SMIM29	protein_coding	-0.1528236343752316	6.987087959055913	-1.8897660093787407	0.0671335479296396	0.5917802714660343	-4.363789544787599	NA	NA	NA	NA	NA	NA	NA	NA	NA	NA	NA	NA
Visium	Inhib~Sp09D09	carrier	chr1	212432920	212446379	13460	+	HAVANA	gene	ENSG00000117691	10	NENF	protein_coding	-0.16400955738036593	7.538864624234608	-1.9031980012482277	0.06530386978537246	0.5917802714660343	-4.380766538267501	NA	NA	NA	NA	NA	NA	NA	NA	NA	NA	NA	NA
Visium	Inhib~Sp09D09	carrier	chr1	226061851	226072007	10157	+	HAVANA	gene	ENSG00000163041	11	H3F3A	protein_coding	-0.17129142715617185	7.685172595255863	-1.895879576663201	0.06629538034637408	0.5917802714660343	-4.401171300169676	NA	NA	NA	NA	NA	NA	NA	NA	NA	NA	NA	NA
Visium	Inhib~Sp09D09	carrier	chr7	149872968	149891204	18237	+	HAVANA	gene	ENSG00000171130	18	ATP6V0E2	protein_coding	-0.17870409326958825	8.30083600238696	-1.8954159417400953	0.06635862783301279	0.5917802714660343	-4.4311105344763995	NA	NA	NA	NA	NA	NA	NA	NA	NA	NA	NA	NA
Visium	Inhib~Sp09D09	carrier	chr9	19375715	19380236	4522	-	HAVANA	gene	ENSG00000137154	13	RPS6	protein_coding	-0.15739877045583928	8.955344738379148	-1.9008152936323925	0.06562527259522394	0.5917802714660343	-4.462540038390099	NA	NA	NA	NA	NA	NA	NA	NA	NA	NA	NA	NA
Visium	Inhib~Sp09D09	carrier	chr3	186783205	186789897	6693	+	HAVANA	gene	ENSG00000156976	17	EIF4A2	protein_coding	-0.13175408896322072	9.335407574970104	-1.9042193045976843	0.06516652164423187	0.5917802714660343	-4.471848682162145	NA	NA	NA	NA	NA	NA	NA	NA	NA	NA	NA	NA
Visium	Inhib~Sp09D09	carrier	chr5	86617928	86620962	3035	+	HAVANA	gene	ENSG00000127184	13	COX7C	protein_coding	-0.1947010140785741	9.755458645744028	-1.8976815592583898	0.06605005186540798	0.5917802714660343	-4.500112275170849	NA	NA	NA	NA	NA	NA	NA	NA	NA	NA	NA	NA
Visium	Inhib~Sp09D09	carrier	chr8	139600838	139704109	103272	-	HAVANA	gene	ENSG00000169427	8	KCNK9	protein_coding	-0.42267245598138925	3.0061463916905686	-1.8843052662941029	0.06788989223405714	0.591977525018283	-4.00482054032402	NA	NA	NA	NA	NA	NA	NA	NA	NA	NA	NA	NA
Visium	Inhib~Sp09D09	carrier	chr7	10931943	10940153	8211	-	HAVANA	gene	ENSG00000189043	10	NDUFA4	protein_coding	-0.2485056179175169	10.457696866247021	-1.8846243597914842	0.06784549562972773	0.591977525018283	-4.546550994544981	NA	NA	NA	NA	NA	NA	NA	NA	NA	NA	NA	NA
Visium	Inhib~Sp09D09	carrier	chr5	178602664	178630615	27952	-	HAVANA	gene	ENSG00000113240	13	CLK4	protein_coding	0.31603481890691	3.9782009742896545	1.8832491278581371	0.06803701435196564	0.592421099237013	-4.053154068172974	NA	NA	NA	NA	NA	NA	NA	NA	NA	NA	NA	NA
Visium	Inhib~Sp09D09	carrier	chr12	120503279	120534434	31156	-	HAVANA	gene	ENSG00000110871	15	COQ5	protein_coding	-0.23057276075370625	3.903360861008067	-1.8829272557590226	0.06808190610769588	0.592421099237013	-4.063000011218881	NA	NA	NA	NA	NA	NA	NA	NA	NA	NA	NA	NA
Visium	Inhib~Sp09D09	carrier	chr5	140558268	140564781	6514	-	HAVANA	gene	ENSG00000113108	19	APBB3	protein_coding	-0.20276031941382078	5.0117032351926065	-1.8826039069087646	0.0681270294123369	0.592421099237013	-4.184997875347556	NA	NA	NA	NA	NA	NA	NA	NA	NA	NA	NA	NA
Visium	Inhib~Sp09D09	carrier	chr1	46261196	46303608	42413	-	HAVANA	gene	ENSG00000132128	16	LRRC41	protein_coding	0.20338661539228609	5.585422832247404	1.882640533848882	0.06812191683773362	0.592421099237013	-4.244260406472968	NA	NA	NA	NA	NA	NA	NA	NA	NA	NA	NA	NA
Visium	Inhib~Sp09D09	carrier	chr19	57630395	57644041	13647	+	HAVANA	gene	ENSG00000121417	14	ZNF211	protein_coding	0.49619945167005275	2.682877682925367	1.8815099149921135	0.06827988618861025	0.5924959261747469	-4.000159287362267	NA	NA	NA	NA	NA	NA	NA	NA	NA	NA	NA	NA
Visium	Inhib~Sp09D09	carrier	chr20	18486540	18497225	10686	-	HAVANA	gene	ENSG00000089050	16	RBBP9	protein_coding	0.40363950963249495	3.330749125579765	1.8820281555813538	0.06820743897787734	0.5924959261747469	-4.021486269143924	NA	NA	NA	NA	NA	NA	NA	NA	NA	NA	NA	NA
Visium	Inhib~Sp09D09	carrier	chr9	35814451	35865518	51068	+	HAVANA	gene	ENSG00000137103	20	TMEM8B	protein_coding	0.20061884869019586	5.837301343328436	1.881470278560497	0.06828542986201905	0.5924959261747469	-4.268961518665959	NA	NA	NA	NA	NA	NA	NA	NA	NA	NA	NA	NA
Visium	Inhib~Sp09D09	carrier	chr17	15229777	15265326	35550	-	HAVANA	gene	ENSG00000109099	15	PMP22	protein_coding	-0.2788302198964563	5.647240765725451	-1.8808766908535623	0.06836849706213868	0.5924959261747469	-4.274728090280702	NA	NA	NA	NA	NA	NA	NA	NA	NA	NA	NA	NA
Visium	Inhib~Sp09D09	carrier	chr16	23641466	23677472	36007	+	HAVANA	gene	ENSG00000166847	10	DCTN5	protein_coding	0.17379273145676954	6.132948274472061	1.881170828949851	0.06832732428449356	0.5924959261747469	-4.297369172088517	NA	NA	NA	NA	NA	NA	NA	NA	NA	NA	NA	NA
Visium	Inhib~Sp09D09	carrier	chr17	30477362	30527592	50231	+	HAVANA	gene	ENSG00000108587	15	GOSR1	protein_coding	0.29857358514028	3.9733880663752723	1.8798079498303863	0.06851827615569125	0.5925829430677798	-4.053276778699539	NA	NA	NA	NA	NA	NA	NA	NA	NA	NA	NA	NA
Visium	Inhib~Sp09D09	carrier	chr5	33440696	33469539	28844	+	HAVANA	gene	ENSG00000113407	13	TARS	protein_coding	-0.24536765362651725	4.57311197569321	-1.8801390046503537	0.06847185030507266	0.5925829430677798	-4.136994853529373	NA	NA	NA	NA	NA	NA	NA	NA	NA	NA	NA	NA
Visium	Inhib~Sp09D09	carrier	chr8	70573218	70608416	35199	-	HAVANA	gene	ENSG00000067167	8	TRAM1	protein_coding	-0.26237980545797956	4.555123403344492	-1.8801694462117253	0.0684675826526541	0.5925829430677798	-4.146527227943027	NA	NA	NA	NA	NA	NA	NA	NA	NA	NA	NA	NA
Visium	Inhib~Sp09D09	carrier	chr12	4487735	4538508	50774	-	HAVANA	gene	ENSG00000047621	12	C12orf4	protein_coding	0.33752892343896645	3.916505560881942	1.8794212943112087	0.06857253340711918	0.5926493002753874	-4.060025049567672	NA	NA	NA	NA	NA	NA	NA	NA	NA	NA	NA	NA
Visium	Inhib~Sp09D09	carrier	chr10	97572499	97583884	11386	+	HAVANA	gene	ENSG00000165887	11	ANKRD2	protein_coding	-0.6281542508024963	1.989655479741395	-1.8773711630749412	0.06886083304053488	0.5933149031953047	-4.013347023737863	NA	NA	NA	NA	NA	NA	NA	NA	NA	NA	NA	NA
Visium	Inhib~Sp09D09	carrier	chr7	1570073	1589626	19554	+	HAVANA	gene	ENSG00000230487	8	PSMG3-AS1	lncRNA	0.3451586925237997	3.4959600271088824	1.8776220631101455	0.06882549451993555	0.5933149031953047	-4.0271909855664	NA	NA	NA	NA	NA	NA	NA	NA	NA	NA	NA	NA
Visium	Inhib~Sp09D09	carrier	chr2	231921809	231926396	4588	-	HAVANA	gene	ENSG00000163273	4	NPPC	protein_coding	0.34851384885707803	4.73880311700596	1.8769905797751687	0.06891446675341188	0.5933149031953047	-4.148124571851059	NA	NA	NA	NA	NA	NA	NA	NA	NA	NA	NA	NA
Visium	Inhib~Sp09D09	carrier	chr9	93121496	93134251	12756	-	HAVANA	gene	ENSG00000131669	10	NINJ1	protein_coding	-0.26171220174171106	5.01140558707763	-1.8768848819972102	0.06892936856804437	0.5933149031953047	-4.1986368323643894	NA	NA	NA	NA	NA	NA	NA	NA	NA	NA	NA	NA
Visium	Inhib~Sp09D09	carrier	chr5	170353487	170736632	383146	+	HAVANA	gene	ENSG00000182132	13	KCNIP1	protein_coding	0.24677636671824965	5.208144239692274	1.878326397179296	0.06872637424257712	0.5933149031953047	-4.208605084304821	NA	NA	NA	NA	NA	NA	NA	NA	NA	NA	NA	NA
Visium	Inhib~Sp09D09	carrier	chr1	225919877	225924340	4464	-	HAVANA	gene	ENSG00000143811	19	PYCR2	protein_coding	-0.188382664846527	5.452892594672697	-1.8773347352959113	0.0688659650773261	0.5933149031953047	-4.246377209183	NA	NA	NA	NA	NA	NA	NA	NA	NA	NA	NA	NA
Visium	Inhib~Sp09D09	carrier	chr5	176365487	176401865	36379	+	HAVANA	gene	ENSG00000175414	7	ARL10	protein_coding	0.29032744618719386	4.4367829454059295	1.8763327268880174	0.06900725913723563	0.5934913091778191	-4.1134096620534475	NA	NA	NA	NA	NA	NA	NA	NA	NA	NA	NA	NA
Visium	Inhib~Sp09D09	carrier	chr16	89490719	89557768	67050	+	HAVANA	gene	ENSG00000197912	15	SPG7	protein_coding	0.18249749821074435	6.157347880946482	1.8760783794306166	0.0690431644067892	0.5934913091778191	-4.309791938353287	NA	NA	NA	NA	NA	NA	NA	NA	NA	NA	NA	NA
Visium	Inhib~Sp09D09	carrier	chr1	173714941	173786692	71752	+	HAVANA	gene	ENSG00000076321	11	KLHL20	protein_coding	-0.44932578766783016	2.7052399579842366	-1.8750200428156032	0.06919273776781597	0.5939456020365887	-4.011077168915126	NA	NA	NA	NA	NA	NA	NA	NA	NA	NA	NA	NA
Visium	Inhib~Sp09D09	carrier	chr16	68843531	69085182	241652	+	HAVANA	gene	ENSG00000103047	8	TANGO6	protein_coding	0.3605963978685671	2.940066887462845	1.8738880612116646	0.0693530265410624	0.5939456020365887	-4.012116677395309	NA	NA	NA	NA	NA	NA	NA	NA	NA	NA	NA	NA
Visium	Inhib~Sp09D09	carrier	chr2	102736905	103019900	282996	+	HAVANA	gene	ENSG00000170417	16	TMEM182	protein_coding	-0.49303618387153836	2.0685716698293133	-1.8737250647728725	0.06937613304719155	0.5939456020365887	-4.014871240177468	NA	NA	NA	NA	NA	NA	NA	NA	NA	NA	NA	NA
Visium	Inhib~Sp09D09	carrier	chr10	70478767	70568450	89684	+	HAVANA	gene	ENSG00000107719	9	PALD1	protein_coding	-0.4521952044931501	2.998963491168863	-1.87402232708833	0.06933399785590441	0.5939456020365887	-4.019585726591542	NA	NA	NA	NA	NA	NA	NA	NA	NA	NA	NA	NA
Visium	Inhib~Sp09D09	carrier	chr20	36541497	36551447	9951	+	HAVANA	gene	ENSG00000101335	10	MYL9	protein_coding	0.37465992768010836	3.888888365991573	1.8743003460826024	0.06929461013868098	0.5939456020365887	-4.071134563276681	NA	NA	NA	NA	NA	NA	NA	NA	NA	NA	NA	NA
Visium	Inhib~Sp09D09	carrier	chrX	70133447	70166324	32878	+	HAVANA	gene	ENSG00000089289	16	IGBP1	protein_coding	-0.20996761175919554	5.235844399712631	-1.8751393306531865	0.06917586509608845	0.5939456020365887	-4.219234233867765	NA	NA	NA	NA	NA	NA	NA	NA	NA	NA	NA	NA
Visium	Inhib~Sp09D09	carrier	chr1	201982372	202006147	23776	+	HAVANA	gene	ENSG00000176393	11	RNPEP	protein_coding	0.2617346240762599	3.870540211373055	1.8726701501064533	0.06952583814474603	0.5940280140211276	-4.078630650797917	NA	NA	NA	NA	NA	NA	NA	NA	NA	NA	NA	NA
Visium	Inhib~Sp09D09	carrier	chr5	68215756	68301821	86066	+	HAVANA	gene	ENSG00000145675	15	PIK3R1	protein_coding	0.2451511299407323	6.900233233735811	1.8729619752829338	0.06948439697224577	0.5940280140211276	-4.381445574438891	NA	NA	NA	NA	NA	NA	NA	NA	NA	NA	NA	NA
Visium	Inhib~Sp09D09	carrier	chr1	155859567	155885199	25633	+	HAVANA	gene	ENSG00000132718	9	SYT11	protein_coding	-0.17514144151744748	8.513735814980176	-1.8730152494508612	0.06947683396044763	0.5940280140211276	-4.4816828306628125	NA	NA	NA	NA	NA	NA	NA	NA	NA	NA	NA	NA
Visium	Inhib~Sp09D09	carrier	chr6	44809317	45377953	568637	-	HAVANA	gene	ENSG00000196284	16	SUPT3H	protein_coding	-0.39543524934422447	2.5699813273765293	-1.8710483672678278	0.06975652840749039	0.5951995670020742	-4.013077379076421	NA	NA	NA	NA	NA	NA	NA	NA	NA	NA	NA	NA
Visium	Inhib~Sp09D09	carrier	chr3	197950190	197956610	6421	+	HAVANA	gene	ENSG00000182899	17	RPL35A	protein_coding	-0.1784386301718861	9.349912522265564	-1.8711597316130326	0.06974066646490029	0.5951995670020742	-4.531022739996985	NA	NA	NA	NA	NA	NA	NA	NA	NA	NA	NA	NA
Visium	Inhib~Sp09D09	carrier	chr9	92711363	92764833	53471	-	HAVANA	gene	ENSG00000185963	14	BICD2	protein_coding	0.24805368781707315	4.5655290169333025	1.870469699463061	0.06983899947077692	0.5955038547367453	-4.134196836144248	NA	NA	NA	NA	NA	NA	NA	NA	NA	NA	NA	NA
Visium	Inhib~Sp09D09	carrier	chr17	50478860	50485974	7115	+	HAVANA	gene	ENSG00000136444	10	RSAD1	protein_coding	-0.31371991221785933	3.9326866925208317	-1.8697387477759768	0.06994329320124777	0.5959936879479398	-4.081892682374836	NA	NA	NA	NA	NA	NA	NA	NA	NA	NA	NA	NA
Visium	Inhib~Sp09D09	carrier	chr19	43575801	43583964	8164	+	HAVANA	gene	ENSG00000234465	11	PINLYP	protein_coding	0.46440022564321026	2.179117005251216	1.8672154018286475	0.07030435502290548	0.5960569586764518	-4.02406475108499	NA	NA	NA	NA	NA	NA	NA	NA	NA	NA	NA	NA
[truncated: 104,227 more rows]
