# Supplementary material for: APOE E4 Alzheimer’s Risk Converges on an Oligodendrocyte Subtype in the Human Entorhinal Cortex
Source: bioRxiv. 2025 Nov 20:2025.11.20.689483. Preprint. [Version 1] doi: 10.1101/2025.11.20.689483 (PMC12667772; doi:10.1101/2025.11.20.689483)
Supplement: Supplement 7 — Table S11 snRNA-seq broad cell type differential expression results. Differential expression statistics for broad cell types for overall APOE carrier (E2+ vs. E4+), ancestry, and sex specific APOE carrier DGE analysis. The statistics were computed with voomLmFit() from edgeR; see its documentation for the definition of the variable names. Related to Figure 4. [file media-7.zip › SuppTable_11.csv]

data_type	cluster	contrast	seqnames	start	end	width	strand	source	type	gene_id	gene_version	gene_name	gene_type	carrier_logFC	carrier_AveExpr	carrier_t	carrier_P.Value	carrier_adj.P.Val	carrier_B	ancestry_logFC	ancestry_AveExpr	ancestry_t	ancestry_P.Value	ancestry_adj.P.Val	ancestry_B	sex_logFC	sex_AveExpr	sex_t	sex_P.Value	sex_adj.P.Val	sex_B
sn_broad	Astro	carrier	chr2	74715269	74805979	90711	+	HAVANA	gene	ENSG00000286739	2	ENSG00000286739	lncRNA	-1.4512256604847469	1.5759246343992097	-6.313537337828468	8.825359637434389e-7	0.012093681057675314	5.606560152363898	NA	NA	NA	NA	NA	NA	NA	NA	NA	NA	NA	NA
sn_broad	Astro	carrier	chr22	38818452	38844028	25577	-	HAVANA	gene	ENSG00000221890	6	NPTXR	protein_coding	0.89317619797357	4.439149058165491	6.1107766967740895	1.5056219120135747e-6	0.012093681057675314	5.277749651062456	NA	NA	NA	NA	NA	NA	NA	NA	NA	NA	NA	NA
sn_broad	Astro	carrier	chr16	83720402	83772974	52573	-	HAVANA	gene	ENSG00000260788	8	CEDORA	lncRNA	-1.5526325392774847	0.2200156929865007	-6.007262746836448	1.980406286737224e-6	0.012093681057675314	4.388635471552239	NA	NA	NA	NA	NA	NA	NA	NA	NA	NA	NA	NA
sn_broad	Astro	carrier	chr1	99264292	99309590	45299	+	HAVANA	gene	ENSG00000117600	14	PLPPR4	protein_coding	1.3745563589760006	2.675615544860912	5.754489931683181	3.881319477950574e-6	0.012903247930061222	4.315351002187615	NA	NA	NA	NA	NA	NA	NA	NA	NA	NA	NA	NA
sn_broad	Astro	carrier	chr19	53962937	53990215	27279	+	HAVANA	gene	ENSG00000142408	7	CACNG8	protein_coding	1.3937126193506637	1.5221520605086554	5.763606480525994	3.7879555729893385e-6	0.012903247930061222	4.035705808944294	NA	NA	NA	NA	NA	NA	NA	NA	NA	NA	NA	NA
sn_broad	Astro	carrier	chr7	8433609	8752961	319353	+	HAVANA	gene	ENSG00000122584	13	NXPH1	protein_coding	1.2820893457268394	3.0965167742792095	5.571249488167663	6.338931843370687e-6	0.012903247930061222	3.907851138185734	NA	NA	NA	NA	NA	NA	NA	NA	NA	NA	NA	NA
sn_broad	Astro	carrier	chr6	40344346	40387194	42849	-	HAVANA	gene	ENSG00000226070	2	LINC00951	lncRNA	1.160493736259495	1.6673161471984814	5.610760638003145	5.70170657149462e-6	0.012903247930061222	3.809760002190316	NA	NA	NA	NA	NA	NA	NA	NA	NA	NA	NA	NA
sn_broad	Astro	carrier	chr2	225399710	225729887	330178	+	HAVANA	gene	ENSG00000144460	13	NYAP2	protein_coding	1.7233582082033811	1.4709342618429098	5.62440574593688	5.496979849400228e-6	0.012903247930061222	3.6790635508157417	NA	NA	NA	NA	NA	NA	NA	NA	NA	NA	NA	NA
sn_broad	Astro	carrier	chr18	57352557	57371731	19175	+	HAVANA	gene	ENSG00000177511	6	ST8SIA3	protein_coding	1.83967084427373	1.2325946570805029	5.571610804228386	6.332790919803146e-6	0.012903247930061222	3.4582689797149566	NA	NA	NA	NA	NA	NA	NA	NA	NA	NA	NA	NA
sn_broad	Astro	carrier	chr9	98288109	98708935	420827	-	HAVANA	gene	ENSG00000136928	7	GABBR2	protein_coding	1.2097040754065853	3.1006322994223234	5.475334939382312	8.20096109679416e-6	0.013658327935751727	3.679165235137601	NA	NA	NA	NA	NA	NA	NA	NA	NA	NA	NA	NA
sn_broad	Astro	carrier	chr11	132414977	133532501	1117525	-	HAVANA	gene	ENSG00000183715	15	OPCML	protein_coding	1.0804926579559022	5.537127292925628	5.495875935838691	7.760571700845976e-6	0.013658327935751727	3.6291934467126383	NA	NA	NA	NA	NA	NA	NA	NA	NA	NA	NA	NA
sn_broad	Astro	carrier	chr18	72742314	72868146	125833	-	HAVANA	gene	ENSG00000166342	19	NETO1	protein_coding	2.0521511011838642	1.7117364511037425	5.426773335470624	9.344823508911747e-6	0.014266430556938601	3.30161671918472	NA	NA	NA	NA	NA	NA	NA	NA	NA	NA	NA	NA
sn_broad	Astro	carrier	chr4	158315311	158653372	338062	+	HAVANA	gene	ENSG00000171509	16	RXFP1	protein_coding	1.4423051205919564	0.8414467880348023	5.320031219540323	1.2455951723159435e-5	0.017553310428329298	2.8482285716894467	NA	NA	NA	NA	NA	NA	NA	NA	NA	NA	NA	NA
sn_broad	Astro	carrier	chr19	56810077	56840728	30652	-	HAVANA	gene	ENSG00000198300	14	PEG3	protein_coding	0.6928624052970376	3.751651547682267	5.176091749378095	1.836391929218316e-5	0.024030500102342534	2.911379542993001	NA	NA	NA	NA	NA	NA	NA	NA	NA	NA	NA	NA
sn_broad	Astro	carrier	chr3	191425493	191591097	165605	+	HAVANA	gene	ENSG00000223812	8	PYDC2-AS1	lncRNA	2.165491379208646	0.22185150516054514	5.147383487491571	1.9843654028236208e-5	0.024235716119819152	2.090978188700708	NA	NA	NA	NA	NA	NA	NA	NA	NA	NA	NA	NA
sn_broad	Astro	carrier	chr18	54717860	54895516	177657	+	HAVANA	gene	ENSG00000041353	10	RAB27B	protein_coding	1.5884305024055185	1.7440809998733338	5.05378802213919	2.5550746000334885e-5	0.026552618554232	2.4984822644205664	NA	NA	NA	NA	NA	NA	NA	NA	NA	NA	NA	NA
sn_broad	Astro	carrier	chr4	20728606	21948772	1220167	-	HAVANA	gene	ENSG00000185774	17	KCNIP4	protein_coding	1.4163614818488988	6.173937020821693	5.046074322255037	2.6088817356778165e-5	0.026552618554232	2.4225333379014726	NA	NA	NA	NA	NA	NA	NA	NA	NA	NA	NA	NA
sn_broad	Astro	carrier	chr8	35862123	36191194	329072	+	HAVANA	gene	ENSG00000253452	6	ENSG00000253452	lncRNA	1.5134004215648282	0.3428957152145493	5.073463656716958	2.4228091934383208e-5	0.026552618554232	2.082476226350032	NA	NA	NA	NA	NA	NA	NA	NA	NA	NA	NA	NA
sn_broad	Astro	carrier	chr5	161288429	161549044	260616	-	HAVANA	gene	ENSG00000145864	14	GABRB2	protein_coding	1.3042583413532556	3.1724724480178117	4.9967504234825535	2.9808255178789388e-5	0.02730436174377108	2.4777141324450085	NA	NA	NA	NA	NA	NA	NA	NA	NA	NA	NA	NA
sn_broad	Astro	carrier	chr20	1266280	1309328	43049	+	HAVANA	gene	ENSG00000101298	15	SNPH	protein_coding	0.5492223850208009	4.411188815660979	5.008564885328391	2.8871607497048802e-5	0.02730436174377108	2.433048120727759	NA	NA	NA	NA	NA	NA	NA	NA	NA	NA	NA	NA
sn_broad	Astro	carrier	chr6	116249964	116254075	4112	-	HAVANA	gene	ENSG00000187189	11	TSPYL4	protein_coding	0.7336325107834794	3.3047752612928902	4.971331015649635	3.1927956188682216e-5	0.027853340827459914	2.409094606610908	NA	NA	NA	NA	NA	NA	NA	NA	NA	NA	NA	NA
sn_broad	Astro	carrier	chr4	21843341	21853188	9848	-	HAVANA	gene	ENSG00000280650	1	KCNIP4-IT1	lncRNA	2.1099807662345396	0.02849827075760355	4.938493046505642	3.4891208583608456e-5	0.029054860965986678	1.499772001960511	NA	NA	NA	NA	NA	NA	NA	NA	NA	NA	NA	NA
sn_broad	Astro	carrier	chr20	46021690	46060150	38461	+	HAVANA	gene	ENSG00000124140	15	SLC12A5	protein_coding	0.9852513644900736	2.3537511711558445	4.857970451218091	4.337496782253984e-5	0.030946490712302495	2.1094222662314595	NA	NA	NA	NA	NA	NA	NA	NA	NA	NA	NA	NA
sn_broad	Astro	carrier	chr5	115602057	115623897	21841	+	HAVANA	gene	ENSG00000249249	2	TICAM2-AS1	lncRNA	-0.5531779066297511	3.490568793601153	-4.8294296370099214	4.685343696692139e-5	0.030946490712302495	2.0121393098124525	NA	NA	NA	NA	NA	NA	NA	NA	NA	NA	NA	NA
sn_broad	Astro	carrier	chr5	58582221	58859394	277174	+	HAVANA	gene	ENSG00000152932	8	RAB3C	protein_coding	1.121419513703277	2.750416915656433	4.80427764469917	5.014920749824945e-5	0.030946490712302495	1.9972927446184325	NA	NA	NA	NA	NA	NA	NA	NA	NA	NA	NA	NA
sn_broad	Astro	carrier	chr20	17226107	17484578	258472	+	HAVANA	gene	ENSG00000125851	10	PCSK2	protein_coding	1.431323568189412	2.1032018767916463	4.816589611142615	4.850795061301259e-5	0.030946490712302495	1.9894006894704912	NA	NA	NA	NA	NA	NA	NA	NA	NA	NA	NA	NA
sn_broad	Astro	carrier	chr22	19714503	19724224	9722	+	HAVANA	gene	ENSG00000184702	20	SEPTIN5	protein_coding	0.8916128449746221	3.20945468582332	4.791689341049938	5.188466086063808e-5	0.030946490712302495	1.9613369739517452	NA	NA	NA	NA	NA	NA	NA	NA	NA	NA	NA	NA
sn_broad	Astro	carrier	chr7	43112629	43566001	453373	+	HAVANA	gene	ENSG00000002746	15	HECW1	protein_coding	0.9313546164158102	2.995712052974138	4.788273851464377	5.23657866856647e-5	0.030946490712302495	1.9561210488397887	NA	NA	NA	NA	NA	NA	NA	NA	NA	NA	NA	NA
sn_broad	Astro	carrier	chr2	161424332	161985282	560951	+	HAVANA	gene	ENSG00000144290	17	SLC4A10	protein_coding	1.1952384356874928	3.6667742569606956	4.791676559716561	5.18864530597559e-5	0.030946490712302495	1.9362688541403479	NA	NA	NA	NA	NA	NA	NA	NA	NA	NA	NA	NA
sn_broad	Astro	carrier	chr7	76326799	76358991	32193	-	HAVANA	gene	ENSG00000170027	7	YWHAG	protein_coding	0.7564248389966037	4.990225111947098	4.823578714684245	4.760025267452292e-5	0.030946490712302495	1.9017649477716247	NA	NA	NA	NA	NA	NA	NA	NA	NA	NA	NA	NA
sn_broad	Astro	carrier	chr3	42692663	42702824	10162	-	HAVANA	gene	ENSG00000010282	15	HHATL	protein_coding	0.628379729323183	6.231914380848053	4.852903268470348	4.39731246737174e-5	0.030946490712302495	1.9005265274061518	NA	NA	NA	NA	NA	NA	NA	NA	NA	NA	NA	NA
sn_broad	Astro	carrier	chr2	165194993	165392310	197318	+	HAVANA	gene	ENSG00000136531	19	SCN2A	protein_coding	1.1524129997063461	3.5176944700040433	4.771854184354803	5.4741677643149185e-5	0.03133961045070291	1.898148737485144	NA	NA	NA	NA	NA	NA	NA	NA	NA	NA	NA	NA
sn_broad	Astro	carrier	chr9	23690104	23826337	136234	-	HAVANA	gene	ENSG00000107105	15	ELAVL2	protein_coding	0.9787086375864708	2.1924886248251667	4.727718672951616	6.167496390232159e-5	0.03400706255417686	1.7909161805448237	NA	NA	NA	NA	NA	NA	NA	NA	NA	NA	NA	NA
sn_broad	Astro	carrier	chr12	111034165	111350554	316390	+	HAVANA	gene	ENSG00000111249	14	CUX2	protein_coding	1.1099177645761882	1.451325517126983	4.71918385533285	6.31135440415946e-5	0.03400706255417686	1.648655860082708	NA	NA	NA	NA	NA	NA	NA	NA	NA	NA	NA	NA
sn_broad	Astro	carrier	chr15	82339993	82349475	9483	-	HAVANA	gene	ENSG00000278662	6	GOLGA6L10	protein_coding	-1.3453242324732555	2.107996322492248	-4.703428114492212	6.585774332505795e-5	0.03424654474292798	1.7431302524367869	NA	NA	NA	NA	NA	NA	NA	NA	NA	NA	NA	NA
sn_broad	Astro	carrier	chr7	12726152	13751920	1025769	+	HAVANA	gene	ENSG00000229618	3	ENSG00000229618	lncRNA	1.5950365870068852	3.4889319806679575	4.68528185396439	6.916605652228904e-5	0.03424654474292798	1.678432192089014	NA	NA	NA	NA	NA	NA	NA	NA	NA	NA	NA	NA
sn_broad	Astro	carrier	chr10	103493705	103592546	98842	+	HAVANA	gene	ENSG00000107954	11	NEURL1	protein_coding	1.0926325875440912	0.8120858650114428	4.6887838588434	6.851493917520657e-5	0.03424654474292798	1.4377346005455616	NA	NA	NA	NA	NA	NA	NA	NA	NA	NA	NA	NA
sn_broad	Astro	carrier	chr9	62376161	62435199	59039	+	HAVANA	gene	ENSG00000291011	1	ENSG00000291011	lncRNA	-1.2040515352309524	0.7387962663290681	-4.653711081608054	7.532152476915254e-5	0.03631290352028617	1.4594810892641545	NA	NA	NA	NA	NA	NA	NA	NA	NA	NA	NA	NA
sn_broad	Astro	carrier	chr22	50600793	50613981	13189	+	HAVANA	gene	ENSG00000008735	14	MAPK8IP2	protein_coding	0.6512740444368328	3.089634339591066	4.626934303333799	8.096818319865238e-5	0.03746513899133514	1.548670186971548	NA	NA	NA	NA	NA	NA	NA	NA	NA	NA	NA	NA
sn_broad	Astro	carrier	chr8	142449430	142545009	95580	+	HAVANA	gene	ENSG00000181790	13	ADGRB1	protein_coding	0.6503026546253481	5.700726614759504	4.623140505753805	8.1801613518199e-5	0.03746513899133514	1.3305111415287598	NA	NA	NA	NA	NA	NA	NA	NA	NA	NA	NA	NA
sn_broad	Astro	carrier	chr17	51630313	52160017	529705	-	HAVANA	gene	ENSG00000154975	14	CA10	protein_coding	1.222571258170905	2.7750824411743413	4.585631487168265	9.051566560896037e-5	0.04022713916990191	1.4551503198002296	NA	NA	NA	NA	NA	NA	NA	NA	NA	NA	NA	NA
sn_broad	Astro	carrier	chr7	8113184	8262687	149504	-	HAVANA	gene	ENSG00000003147	19	ICA1	protein_coding	1.10043837368337	1.8181928207312523	4.569979941427422	9.441959521319772e-5	0.04022713916990191	1.3703066242567186	NA	NA	NA	NA	NA	NA	NA	NA	NA	NA	NA	NA
sn_broad	Astro	carrier	chr3	192139390	192767764	628375	-	HAVANA	gene	ENSG00000114279	15	FGF12	protein_coding	0.8320496587455599	4.877131742162797	4.572029497392921	9.389899510653924e-5	0.04022713916990191	1.257657271480011	NA	NA	NA	NA	NA	NA	NA	NA	NA	NA	NA	NA
sn_broad	Astro	carrier	chr11	49145092	49208638	63547	-	HAVANA	gene	ENSG00000086205	18	FOLH1	protein_coding	-0.9902402823699082	1.8253172235258408	-4.535849693218723	1.0352335570525723e-4	0.04110051256558601	1.3326829068909625	NA	NA	NA	NA	NA	NA	NA	NA	NA	NA	NA	NA
sn_broad	Astro	carrier	chr18	52340197	53535899	1195703	+	HAVANA	gene	ENSG00000187323	13	DCC	protein_coding	1.2522777995226224	4.062565616116468	4.5532323735805	9.878263467541665e-5	0.04110051256558601	1.307947693183432	NA	NA	NA	NA	NA	NA	NA	NA	NA	NA	NA	NA
sn_broad	Astro	carrier	chr8	55102028	55542054	440027	+	HAVANA	gene	ENSG00000206579	10	XKR4	protein_coding	1.3588384725865605	3.562401018550175	4.529033613347226	1.0544345472612131e-4	0.04110051256558601	1.2895963773518213	NA	NA	NA	NA	NA	NA	NA	NA	NA	NA	NA	NA
sn_broad	Astro	carrier	chr1	166165852	166340900	175049	+	HAVANA	gene	ENSG00000229588	3	ENSG00000229588	lncRNA	1.714794903113711	0.08680637632321021	4.52934314036376	1.0535549774809973e-4	0.04110051256558601	0.816245225545372	NA	NA	NA	NA	NA	NA	NA	NA	NA	NA	NA	NA
sn_broad	Astro	carrier	chr12	75040077	75209839	169763	-	HAVANA	gene	ENSG00000166006	14	KCNC2	protein_coding	1.3891244646499936	2.5616188867747627	4.512097821573276	1.103689975915806e-4	0.04212416741411993	1.2740771692793302	NA	NA	NA	NA	NA	NA	NA	NA	NA	NA	NA	NA
sn_broad	Astro	carrier	chr3	2098813	3057959	959147	+	HAVANA	gene	ENSG00000144619	15	CNTN4	protein_coding	1.0662508883440678	3.2495203904219383	4.483967972573416	1.1906068626990184e-4	0.042709995275323424	1.1876116609782503	NA	NA	NA	NA	NA	NA	NA	NA	NA	NA	NA	NA
sn_broad	Astro	carrier	chr2	1789113	2331664	542552	-	HAVANA	gene	ENSG00000186487	21	MYT1L	protein_coding	1.1715427257970923	3.2295203526215035	4.477267954380303	1.2122924423126736e-4	0.042709995275323424	1.1666589883105027	NA	NA	NA	NA	NA	NA	NA	NA	NA	NA	NA	NA
sn_broad	Astro	carrier	chr3	169939353	169966734	27382	-	HAVANA	gene	ENSG00000239219	2	FHL1P1	lncRNA	-0.9236565784680086	0.992672052915889	-4.483671205455839	1.191559181621803e-4	0.042709995275323424	1.1075726582291718	NA	NA	NA	NA	NA	NA	NA	NA	NA	NA	NA	NA
sn_broad	Astro	carrier	chr7	54542325	54571080	28756	+	HAVANA	gene	ENSG00000170419	11	VSTM2A	protein_coding	1.305561108266413	0.9746361566465832	4.492893526398093	1.1623157725719943e-4	0.042709995275323424	1.0474806942639123	NA	NA	NA	NA	NA	NA	NA	NA	NA	NA	NA	NA
sn_broad	Astro	carrier	chr15	77613027	77820900	207874	-	HAVANA	gene	ENSG00000169783	13	LINGO1	protein_coding	1.083499716901549	2.19704173533762	4.447899078521936	1.3120736435313647e-4	0.04379684292708514	1.105532350857593	NA	NA	NA	NA	NA	NA	NA	NA	NA	NA	NA	NA
sn_broad	Astro	carrier	chr12	129071725	129904025	832301	-	HAVANA	gene	ENSG00000151952	16	TMEM132D	protein_coding	1.137386766007241	2.777192752701046	4.429022349108049	1.3804712662320823e-4	0.04379684292708514	1.0687594946073444	NA	NA	NA	NA	NA	NA	NA	NA	NA	NA	NA	NA
sn_broad	Astro	carrier	chr19	4444999	4457794	12796	-	HAVANA	gene	ENSG00000167671	12	UBXN6	protein_coding	0.4396375174747882	3.7700564613134095	4.447230424176372	1.3144379262870198e-4	0.04379684292708514	1.0449078938157337	NA	NA	NA	NA	NA	NA	NA	NA	NA	NA	NA	NA
sn_broad	Astro	carrier	chr14	100894770	101038859	144090	+	HAVANA	gene	ENSG00000225746	13	MEG8	lncRNA	1.3726303946556346	2.6325247045823152	4.41431844532218	1.4361918636739585e-4	0.04379684292708514	1.0335084206398815	NA	NA	NA	NA	NA	NA	NA	NA	NA	NA	NA	NA
sn_broad	Astro	carrier	chr14	93718298	93788485	70188	-	HAVANA	gene	ENSG00000175785	13	PRIMA1	protein_coding	-1.0169745098786296	0.7942359030547586	-4.415584549741952	1.4313073669748862e-4	0.04379684292708514	0.9561533976255125	NA	NA	NA	NA	NA	NA	NA	NA	NA	NA	NA	NA
sn_broad	Astro	carrier	chr9	128191655	128255248	63594	+	HAVANA	gene	ENSG00000106976	22	DNM1	protein_coding	0.6085001853680394	4.572212677194727	4.43649141564484	1.3529946373558592e-4	0.04379684292708514	0.9276184120443487	NA	NA	NA	NA	NA	NA	NA	NA	NA	NA	NA	NA
sn_broad	Astro	carrier	chr10	115093365	115948999	855635	+	HAVANA	gene	ENSG00000107518	18	ATRNL1	protein_coding	1.1052550078841241	4.742453871697608	4.424348369785789	1.3979466240364016e-4	0.04379684292708514	0.9052913690526854	NA	NA	NA	NA	NA	NA	NA	NA	NA	NA	NA	NA
sn_broad	Astro	carrier	chr4	37244743	37449463	204721	+	HAVANA	gene	ENSG00000174145	8	NWD2	protein_coding	1.835530548013357	0.3276106461216052	4.428468582763181	1.382530342150121e-4	0.04379684292708514	0.6838674283854287	NA	NA	NA	NA	NA	NA	NA	NA	NA	NA	NA	NA
sn_broad	Astro	carrier	chr17	38671703	38674957	3255	-	HAVANA	gene	ENSG00000273604	2	EPOP	protein_coding	1.3391317500001867	0.4175747817611937	4.408640510919875	1.4583009926594944e-4	0.04379684292708514	0.5998067508038885	NA	NA	NA	NA	NA	NA	NA	NA	NA	NA	NA	NA
sn_broad	Astro	carrier	chr5	19471296	20575873	1104578	-	HAVANA	gene	ENSG00000145526	12	CDH18	protein_coding	1.30492351229533	3.4346847936695006	4.400900803029787	1.4889833805130986e-4	0.04399705730806446	0.96504868001227	NA	NA	NA	NA	NA	NA	NA	NA	NA	NA	NA	NA
sn_broad	Astro	carrier	chr2	165087526	165204050	116525	-	HAVANA	gene	ENSG00000153253	20	SCN3A	protein_coding	1.227395353422875	2.1671696644787333	4.382328342450441	1.5652475710394728e-4	0.04484621685737839	0.9490893435030223	NA	NA	NA	NA	NA	NA	NA	NA	NA	NA	NA	NA
sn_broad	Astro	carrier	chr2	174395730	174429575	33846	+	HAVANA	gene	ENSG00000144306	15	SCRN3	protein_coding	-0.4191393641436876	4.652202456823108	-4.3819881470370365	1.5666800648865813e-4	0.04484621685737839	0.7486649108918844	NA	NA	NA	NA	NA	NA	NA	NA	NA	NA	NA	NA
sn_broad	Astro	carrier	chr7	67333047	67334383	1337	+	HAVANA	gene	ENSG00000273448	1	ENSG00000273448	lncRNA	-0.6010569368243044	3.433836357765285	-4.370742571382614	1.614771982236121e-4	0.04505207926690091	0.8519678309824501	NA	NA	NA	NA	NA	NA	NA	NA	NA	NA	NA	NA
sn_broad	Astro	carrier	chr20	55997357	56005519	8163	-	HAVANA	gene	ENSG00000054803	4	CBLN4	protein_coding	1.703864135709308	0.10878341647048509	4.368839242813162	1.62305525743202e-4	0.04505207926690091	0.45136427845435545	NA	NA	NA	NA	NA	NA	NA	NA	NA	NA	NA	NA
sn_broad	Astro	carrier	chr14	62699464	63102037	402574	-	HAVANA	gene	ENSG00000140015	20	KCNH5	protein_coding	0.8575776569929883	1.546095786562228	4.350039935348341	1.7071671837816415e-4	0.04655655253794267	0.8375303798724474	NA	NA	NA	NA	NA	NA	NA	NA	NA	NA	NA	NA
sn_broad	Astro	carrier	chr19	37251867	37265547	13681	+	HAVANA	gene	ENSG00000226686	10	LINC01535	lncRNA	-0.4536119185874834	3.736548826101442	-4.345508095027601	1.7280816444214527e-4	0.04655655253794267	0.740861471182531	NA	NA	NA	NA	NA	NA	NA	NA	NA	NA	NA	NA
sn_broad	Astro	carrier	chr17	1934677	2025334	90658	-	HAVANA	gene	ENSG00000185924	7	RTN4RL1	protein_coding	1.242282956321627	2.4392058194004185	4.339321431952365	1.7570437322095465e-4	0.04665078431025927	0.8507910251859823	NA	NA	NA	NA	NA	NA	NA	NA	NA	NA	NA	NA
sn_broad	Astro	carrier	chr11	74330316	74398433	68118	-	HAVANA	gene	ENSG00000165434	8	PGM2L1	protein_coding	0.9466206192130004	2.896667814319009	4.323856301914833	1.8315633182514738e-4	0.047519931808562885	0.7960667864032445	NA	NA	NA	NA	NA	NA	NA	NA	NA	NA	NA	NA
sn_broad	Astro	carrier	chr4	53459301	53701405	242105	-	HAVANA	gene	ENSG00000072201	14	LNX1	protein_coding	1.1331670016431288	1.6862541555588693	4.316884343604665	1.866174275115892e-4	0.047519931808562885	0.7798260280724616	NA	NA	NA	NA	NA	NA	NA	NA	NA	NA	NA	NA
sn_broad	Astro	carrier	chr3	160753428	160755142	1715	-	HAVANA	gene	ENSG00000260572	1	PPM1L-DT	lncRNA	-0.740814871608146	0.9478936243560759	-4.3121045536683456	1.890276270720374e-4	0.047519931808562885	0.740441204695391	NA	NA	NA	NA	NA	NA	NA	NA	NA	NA	NA	NA
sn_broad	Astro	carrier	chr17	42577825	42578366	542	+	HAVANA	gene	ENSG00000287710	1	ENSG00000287710	lncRNA	-0.9504975921197084	0.9197686986504281	-4.311463054768758	1.8935344006687177e-4	0.047519931808562885	0.7062171821172871	NA	NA	NA	NA	NA	NA	NA	NA	NA	NA	NA	NA
sn_broad	Astro	carrier	chr6	88139864	88166347	26484	-	HAVANA	gene	ENSG00000118432	13	CNR1	protein_coding	1.2563412060530292	1.4556431512676649	4.301201333856565	1.946415686637471e-4	0.04818693970161955	0.713169229901367	NA	NA	NA	NA	NA	NA	NA	NA	NA	NA	NA	NA
sn_broad	Astro	carrier	chr5	162000057	162162977	162921	+	HAVANA	gene	ENSG00000113327	17	GABRG2	protein_coding	1.151747971795264	2.0641890767649125	4.2900219537647555	2.0056916768189948e-4	0.04899236202576532	0.7279541809277177	NA	NA	NA	NA	NA	NA	NA	NA	NA	NA	NA	NA
sn_broad	Astro	carrier	chr2	88765807	88806612	40806	+	HAVANA	gene	ENSG00000291127	1	ANKRD36BP2	lncRNA	1.487717645205765	0.3113618310529964	4.275807294779449	2.083649211906753e-4	0.050226912581752256	0.3541105936066149	NA	NA	NA	NA	NA	NA	NA	NA	NA	NA	NA	NA
sn_broad	Astro	carrier	chr8	103500610	104254430	753821	+	HAVANA	gene	ENSG00000176406	25	RIMS2	protein_coding	1.1679768877885097	3.9601555610083734	4.263769467461316	2.1520088535968972e-4	0.05120104181544826	0.5576337377988008	NA	NA	NA	NA	NA	NA	NA	NA	NA	NA	NA	NA
sn_broad	Astro	carrier	chr10	26216665	26304558	87894	+	HAVANA	gene	ENSG00000136750	13	GAD2	protein_coding	1.2269246597924734	1.6458488108978269	4.229197228545349	2.360920553183299e-4	0.05545136478758722	0.5585987821955225	NA	NA	NA	NA	NA	NA	NA	NA	NA	NA	NA	NA
sn_broad	Astro	carrier	chr10	24981979	25062279	80301	-	HAVANA	gene	ENSG00000151023	17	ENKUR	protein_coding	-0.4862062469352342	4.746912768325668	-4.223771529865543	2.3954798135e-4	0.05555087364977215	0.3287327881549009	NA	NA	NA	NA	NA	NA	NA	NA	NA	NA	NA	NA
sn_broad	Astro	carrier	chr2	219289623	219309648	20026	-	HAVANA	gene	ENSG00000054356	14	PTPRN	protein_coding	1.1119442973596754	1.6965911518652008	4.217096298762716	2.4386850785187495e-4	0.05584588829807936	0.5280990034585811	NA	NA	NA	NA	NA	NA	NA	NA	NA	NA	NA	NA
sn_broad	Astro	carrier	chr1	923923	944575	20653	+	HAVANA	gene	ENSG00000187634	13	SAMD11	protein_coding	-1.071012154089653	1.994002805940225	-4.178798689886169	2.7018728250446754e-4	0.05692178473338642	0.4490031319267178	NA	NA	NA	NA	NA	NA	NA	NA	NA	NA	NA	NA
sn_broad	Astro	carrier	chr2	124025287	124921219	895933	+	HAVANA	gene	ENSG00000155052	15	CNTNAP5	protein_coding	1.0229748311289364	3.61479169166954	4.1924969635245235	2.604659377768991e-4	0.05692178473338642	0.4249933354443973	NA	NA	NA	NA	NA	NA	NA	NA	NA	NA	NA	NA
sn_broad	Astro	carrier	chr11	61513714	61581148	67435	-	HAVANA	gene	ENSG00000011347	10	SYT7	protein_coding	1.2136876790888296	0.9123282004548634	4.1992296401994285	2.558154394557688e-4	0.05692178473338642	0.3727323344537936	NA	NA	NA	NA	NA	NA	NA	NA	NA	NA	NA	NA
sn_broad	Astro	carrier	chr1	6264269	6393767	129499	-	HAVANA	gene	ENSG00000097021	21	ACOT7	protein_coding	0.49526768129694787	3.927573157364244	4.178620136726889	2.703163357971953e-4	0.05692178473338642	0.3377748400448555	NA	NA	NA	NA	NA	NA	NA	NA	NA	NA	NA	NA
sn_broad	Astro	carrier	chr2	26308173	26346817	38645	-	HAVANA	gene	ENSG00000173567	16	ADGRF3	protein_coding	-0.5274619914120842	3.6723844720907817	-4.184953580842766	2.657757242143961e-4	0.05692178473338642	0.3353508689029745	NA	NA	NA	NA	NA	NA	NA	NA	NA	NA	NA	NA
sn_broad	Astro	carrier	chrX	102651092	102659083	7992	+	HAVANA	gene	ENSG00000198932	13	GPRASP1	protein_coding	0.42879124152809744	4.190230575101035	4.185078755440862	2.6568674703642697e-4	0.05692178473338642	0.32629196554638096	NA	NA	NA	NA	NA	NA	NA	NA	NA	NA	NA	NA
sn_broad	Astro	carrier	chr19	55171196	55180289	9094	-	HAVANA	gene	ENSG00000129990	15	SYT5	protein_coding	1.356116861105363	0.5326243675425306	4.198892071627314	2.560466432096898e-4	0.05692178473338642	0.2609352689727116	NA	NA	NA	NA	NA	NA	NA	NA	NA	NA	NA	NA
sn_broad	Astro	carrier	chr19	3879864	3928082	48219	+	HAVANA	gene	ENSG00000167654	18	ATCAY	protein_coding	0.9765778627224426	1.8592718234359216	4.167824819865303	2.782330964570204e-4	0.05699100943827493	0.42859432711536005	NA	NA	NA	NA	NA	NA	NA	NA	NA	NA	NA	NA
sn_broad	Astro	carrier	chr15	53978201	54628707	650507	+	HAVANA	gene	ENSG00000137766	18	UNC13C	protein_coding	1.019097861126017	1.8052669967598838	4.166873345791922	2.789417473644629e-4	0.05699100943827493	0.41377250851751324	NA	NA	NA	NA	NA	NA	NA	NA	NA	NA	NA	NA
sn_broad	Astro	carrier	chr9	16409503	16870843	461341	-	HAVANA	gene	ENSG00000173068	19	BNC2	protein_coding	-0.9867102781099848	5.170141404290332	-4.165486751100193	2.7997766645440744e-4	0.05699100943827493	0.15406947387541514	NA	NA	NA	NA	NA	NA	NA	NA	NA	NA	NA	NA
sn_broad	Astro	carrier	chr14	51826195	51979342	153148	+	HAVANA	gene	ENSG00000186469	9	GNG2	protein_coding	0.9873620179857763	1.9314087578690862	4.15303020983233	2.89455944884747e-4	0.057030782298696674	0.3953815742299378	NA	NA	NA	NA	NA	NA	NA	NA	NA	NA	NA	NA
sn_broad	Astro	carrier	chr21	37607373	38121345	513973	-	HAVANA	gene	ENSG00000157542	11	KCNJ6	protein_coding	1.080370421171664	1.67653770866216	4.153012831977539	2.894693867082555e-4	0.057030782298696674	0.3893459290180328	NA	NA	NA	NA	NA	NA	NA	NA	NA	NA	NA	NA
sn_broad	Astro	carrier	chr19	16892951	17026815	133865	-	HAVANA	gene	ENSG00000160111	15	CPAMD8	protein_coding	-2.0948875391481643	2.1659901480862462	-4.14305722890471	2.9727228436235664e-4	0.057030782298696674	0.34949138920470446	NA	NA	NA	NA	NA	NA	NA	NA	NA	NA	NA	NA
sn_broad	Astro	carrier	chr1	98890245	99227929	337685	-	HAVANA	gene	ENSG00000117598	14	PLPPR5	protein_coding	1.043432412938848	1.597002141059638	4.144520970004138	2.9611215909193945e-4	0.057030782298696674	0.34945843323446546	NA	NA	NA	NA	NA	NA	NA	NA	NA	NA	NA	NA
sn_broad	Astro	carrier	chr13	39053019	39223238	170220	+	HAVANA	gene	ENSG00000273507	7	ENSG00000273507	lncRNA	-0.5985376030793086	3.1833235086844502	-4.152578894203687	2.89805238850437e-4	0.057030782298696674	0.31495184429244727	NA	NA	NA	NA	NA	NA	NA	NA	NA	NA	NA	NA
sn_broad	Astro	carrier	chr8	119557086	119673453	116368	-	HAVANA	gene	ENSG00000136960	13	ENPP2	protein_coding	-0.8788189569978846	3.5711645862272925	-4.141074055267644	2.98851260953869e-4	0.057030782298696674	0.22886450436204786	NA	NA	NA	NA	NA	NA	NA	NA	NA	NA	NA	NA
sn_broad	Astro	carrier	chr1	101802560	101996926	194367	-	HAVANA	gene	ENSG00000118733	17	OLFM3	protein_coding	1.562847767726159	1.9932449015150377	4.125067186011094	3.119025247924114e-4	0.05746251097442888	0.33292018739289553	NA	NA	NA	NA	NA	NA	NA	NA	NA	NA	NA	NA
sn_broad	Astro	carrier	chr19	35319261	35347361	28101	+	HAVANA	gene	ENSG00000012124	17	CD22	protein_coding	-1.0569488437943015	1.541490409382597	-4.118750854503844	3.1720597357594456e-4	0.05746251097442888	0.31897998274373673	NA	NA	NA	NA	NA	NA	NA	NA	NA	NA	NA	NA
sn_broad	Astro	carrier	chr16	13246232	13563388	317157	+	HAVANA	gene	ENSG00000262801	6	ENSG00000262801	lncRNA	1.3432601802720856	1.4827015929345795	4.115543233472048	3.199331942899425e-4	0.05746251097442888	0.24900900781711766	NA	NA	NA	NA	NA	NA	NA	NA	NA	NA	NA	NA
sn_broad	Astro	carrier	chr17	45221444	45247319	25876	+	HAVANA	gene	ENSG00000184922	15	FMNL1	protein_coding	0.9743084187863702	0.371332193484918	4.121960193082273	3.1450025495967674e-4	0.05746251097442888	0.118422933773763	NA	NA	NA	NA	NA	NA	NA	NA	NA	NA	NA	NA
sn_broad	Astro	carrier	chr12	61708273	62279150	570878	-	HAVANA	gene	ENSG00000198673	11	TAFA2	protein_coding	0.44743429278993974	5.904436828526681	4.121836227086751	3.1460434364016397e-4	0.05746251097442888	0.004528895334048322	NA	NA	NA	NA	NA	NA	NA	NA	NA	NA	NA	NA
sn_broad	Astro	carrier	chr2	165469647	165689407	219761	+	HAVANA	gene	ENSG00000178662	16	CSRNP3	protein_coding	-0.4880760158530002	6.432553177249479	-4.121565970108637	3.1483138415697187e-4	0.05746251097442888	-0.022638120306387677	NA	NA	NA	NA	NA	NA	NA	NA	NA	NA	NA	NA
sn_broad	Astro	carrier	chr3	179562886	179588407	25522	+	HAVANA	gene	ENSG00000136518	17	ACTL6A	protein_coding	-0.505168875779322	2.658686534237641	-4.104889219347682	3.2915867399733355e-4	0.05833857866018967	0.2508138747690811	NA	NA	NA	NA	NA	NA	NA	NA	NA	NA	NA	NA
sn_broad	Astro	carrier	chr11	109422190	109429167	6978	+	HAVANA	gene	ENSG00000185742	7	C11orf87	protein_coding	1.277085523861786	0.966799413060812	4.102594606179625	3.3117970418448283e-4	0.05833857866018967	0.1886183684652556	NA	NA	NA	NA	NA	NA	NA	NA	NA	NA	NA	NA
sn_broad	Astro	carrier	chr3	131533555	132285410	751856	-	HAVANA	gene	ENSG00000196353	13	CPNE4	protein_coding	1.1902976296840948	2.0816151724253196	4.096192283594527	3.36883638403376e-4	0.058696875214761565	0.2656723879678049	NA	NA	NA	NA	NA	NA	NA	NA	NA	NA	NA	NA
sn_broad	Astro	carrier	chr8	2935353	4994972	2059620	-	HAVANA	gene	ENSG00000183117	20	CSMD1	protein_coding	0.9880158201041391	6.414307337147851	4.093156908430244	3.396216579020047e-4	0.058696875214761565	-0.0838765110321491	NA	NA	NA	NA	NA	NA	NA	NA	NA	NA	NA	NA
sn_broad	Astro	carrier	chr4	54229280	54298245	68966	+	HAVANA	gene	ENSG00000134853	12	PDGFRA	protein_coding	1.0159758432088501	1.9134189639822228	4.0746867094379455	3.567618373526824e-4	0.059537441761645646	0.20844930825274677	NA	NA	NA	NA	NA	NA	NA	NA	NA	NA	NA	NA
sn_broad	Astro	carrier	chr2	157318631	157327713	9083	-	HAVANA	gene	ENSG00000136541	15	ERMN	protein_coding	-1.1645688499363283	1.6221587178118448	-4.071305172430487	3.5999097342010133e-4	0.059537441761645646	0.20467686297874188	NA	NA	NA	NA	NA	NA	NA	NA	NA	NA	NA	NA
sn_broad	Astro	carrier	chr12	112570380	112898881	328502	+	HAVANA	gene	ENSG00000089169	15	RPH3A	protein_coding	0.9846547515090744	1.8818660233988138	4.062906677860814	3.6813612574932163e-4	0.059537441761645646	0.17885137537988616	NA	NA	NA	NA	NA	NA	NA	NA	NA	NA	NA	NA
sn_broad	Astro	carrier	chr8	85177154	85217158	40005	+	HAVANA	gene	ENSG00000133740	11	E2F5	protein_coding	-0.46157637991754497	2.8405951356160632	-4.073602323712695	3.577942287041468e-4	0.059537441761645646	0.1641505469857769	NA	NA	NA	NA	NA	NA	NA	NA	NA	NA	NA	NA
sn_broad	Astro	carrier	chr5	174045706	174243501	197796	+	HAVANA	gene	ENSG00000170091	11	NSG2	protein_coding	1.1498275165396965	3.0370648181107747	4.067732118437521	3.6343430270367727e-4	0.059537441761645646	0.1614263001965517	NA	NA	NA	NA	NA	NA	NA	NA	NA	NA	NA	NA
sn_broad	Astro	carrier	chr10	96343221	96359365	16145	-	HAVANA	gene	ENSG00000197430	11	OPALIN	protein_coding	-0.9056162557786138	2.297446493570829	-4.060519686397924	3.704840808312011e-4	0.059537441761645646	0.152876798326246	NA	NA	NA	NA	NA	NA	NA	NA	NA	NA	NA	NA
sn_broad	Astro	carrier	chr20	49903391	49915529	12139	-	HAVANA	gene	ENSG00000158480	11	SPATA2	protein_coding	0.4902950439145497	3.1072657705821904	4.066074902403907	3.6504235240077083e-4	0.059537441761645646	0.15008073440093472	NA	NA	NA	NA	NA	NA	NA	NA	NA	NA	NA	NA
sn_broad	Astro	carrier	chr6	112087591	112102790	15200	+	HAVANA	gene	ENSG00000203778	8	FAM229B	protein_coding	-0.47172682245088504	4.100471454478076	-4.062335253109912	3.686968668058532e-4	0.059537441761645646	-0.006646321346782003	NA	NA	NA	NA	NA	NA	NA	NA	NA	NA	NA	NA
sn_broad	Astro	carrier	chr2	162371407	162838767	467361	-	HAVANA	gene	ENSG00000184611	14	KCNH7	protein_coding	1.576817729568116	2.6100245373122846	4.054463541763677	3.7650761185284204e-4	0.05997929955777449	0.15589083414352078	NA	NA	NA	NA	NA	NA	NA	NA	NA	NA	NA	NA
sn_broad	Astro	carrier	chr12	6765516	6770952	5437	+	HAVANA	gene	ENSG00000159335	19	PTMS	protein_coding	0.7588664312131872	3.2590788973129663	4.044305944425869	3.8682789549667184e-4	0.060592047364466536	0.08872343565836438	NA	NA	NA	NA	NA	NA	NA	NA	NA	NA	NA	NA
sn_broad	Astro	carrier	chr5	142325209	142672001	346793	+	HAVANA	gene	ENSG00000231185	9	SPRY4-AS1	lncRNA	0.5876936269408937	6.654298301248767	4.044169057078223	3.869688614433725e-4	0.060592047364466536	-0.20665810022010422	NA	NA	NA	NA	NA	NA	NA	NA	NA	NA	NA	NA
sn_broad	Astro	carrier	chr5	168529305	168530634	1330	+	HAVANA	gene	ENSG00000188573	8	FBLL1	protein_coding	1.5200737884423579	0.0071701429934464475	4.038708631352144	3.9263344468196034e-4	0.06095800598791113	-0.28539473923102054	NA	NA	NA	NA	NA	NA	NA	NA	NA	NA	NA	NA
sn_broad	Astro	carrier	chr5	26880597	27121150	240554	-	HAVANA	gene	ENSG00000113100	10	CDH9	protein_coding	1.4765596697414596	2.1418581362635467	4.02285306207497	4.095488233071919e-4	0.06115080238934079	0.0910727338340287	NA	NA	NA	NA	NA	NA	NA	NA	NA	NA	NA	NA
sn_broad	Astro	carrier	chr16	74712955	74774831	61877	-	HAVANA	gene	ENSG00000103089	9	FA2H	protein_coding	-0.826855358397921	2.323352944715358	-4.019690905936282	4.13007186549469e-4	0.06115080238934079	0.060155659656930816	NA	NA	NA	NA	NA	NA	NA	NA	NA	NA	NA	NA
sn_broad	Astro	carrier	chr9	107484852	107490482	5631	-	HAVANA	gene	ENSG00000136826	15	KLF4	protein_coding	1.6021518985103245	1.4444195945334102	4.031580008697318	4.0015167129631586e-4	0.06115080238934079	0.053194800469024806	NA	NA	NA	NA	NA	NA	NA	NA	NA	NA	NA	NA
sn_broad	Astro	carrier	chr5	64506015	64612319	106305	+	HAVANA	gene	ENSG00000186479	5	RGS7BP	protein_coding	1.1592053731024832	1.4243473039088486	4.013765962026814	4.195647231000621e-4	0.06115080238934079	0.046318211821565924	NA	NA	NA	NA	NA	NA	NA	NA	NA	NA	NA	NA
sn_broad	Astro	carrier	chr1	40620680	40665682	45003	-	HAVANA	gene	ENSG00000117016	10	RIMS3	protein_coding	1.106770913323556	1.0772047571695293	4.018747699331222	4.140443021548958e-4	0.06115080238934079	0.004188258330307448	NA	NA	NA	NA	NA	NA	NA	NA	NA	NA	NA	NA
sn_broad	Astro	carrier	chr6	61679961	62286225	606265	-	HAVANA	gene	ENSG00000112232	10	KHDRBS2	protein_coding	1.4864302292917424	3.6696022062206275	4.012857982322447	4.205786627214487e-4	0.06115080238934079	-0.02186418488420916	NA	NA	NA	NA	NA	NA	NA	NA	NA	NA	NA	NA
sn_broad	Astro	carrier	chr6	72621792	73198853	577062	+	HAVANA	gene	ENSG00000185760	18	KCNQ5	protein_coding	1.198338826646022	3.7053671593239588	4.022588526329456	4.0983704243908206e-4	0.06115080238934079	-0.02327488503278552	NA	NA	NA	NA	NA	NA	NA	NA	NA	NA	NA	NA
sn_broad	Astro	carrier	chr5	81233320	81266398	33079	+	HAVANA	gene	ENSG00000131730	16	CKMT2	protein_coding	-0.5406582197598806	4.7677848997409535	-4.026492199901832	4.05604081500034e-4	0.06115080238934079	-0.18369123216343475	NA	NA	NA	NA	NA	NA	NA	NA	NA	NA	NA	NA
sn_broad	Astro	carrier	chr12	7129698	7158945	29248	+	HAVANA	gene	ENSG00000139182	15	CLSTN3	protein_coding	0.6368615439404892	2.9229452734881605	4.005081325446061	4.293622302571708e-4	0.06193634691583755	0.016007457403420133	NA	NA	NA	NA	NA	NA	NA	NA	NA	NA	NA	NA
sn_broad	Astro	carrier	chr7	101162509	101165569	3061	-	HAVANA	gene	ENSG00000128564	8	VGF	protein_coding	1.2958226164783737	0.8069010308942838	3.982548891549642	4.558442772336768e-4	0.06524271217906999	-0.10976981634820415	NA	NA	NA	NA	NA	NA	NA	NA	NA	NA	NA	NA
sn_broad	Astro	carrier	chr6	6346465	6622771	276307	-	HAVANA	gene	ENSG00000216863	11	LY86-AS1	lncRNA	1.1358789115634722	1.353961730088129	3.973213064175632	4.672815902775734e-4	0.06592908186912902	-0.04648738358660154	NA	NA	NA	NA	NA	NA	NA	NA	NA	NA	NA	NA
sn_broad	Astro	carrier	chr9	66856426	66932141	75716	+	HAVANA	gene	ENSG00000274349	5	ZNF658	protein_coding	-0.5469578543740592	2.685315742994693	-3.972765148085014	4.6783737134207273e-4	0.06592908186912902	-0.08308520338889736	NA	NA	NA	NA	NA	NA	NA	NA	NA	NA	NA	NA
sn_broad	Astro	carrier	chr1	18107798	18378483	270686	+	HAVANA	gene	ENSG00000117154	12	IGSF21	protein_coding	1.2114799833314231	2.20765227323078	3.9495627127090103	4.975338410221417e-4	0.06635178449656555	-0.08181985731370389	NA	NA	NA	NA	NA	NA	NA	NA	NA	NA	NA	NA
sn_broad	Astro	carrier	chr19	47428017	47471893	43877	-	HAVANA	gene	ENSG00000118160	14	SLC8A2	protein_coding	1.0249331182153645	1.096344084692756	3.9642520528041794	4.785250056561219e-4	0.06635178449656555	-0.09692967845835909	NA	NA	NA	NA	NA	NA	NA	NA	NA	NA	NA	NA
sn_broad	Astro	carrier	chr10	93893973	93956062	62090	+	HAVANA	gene	ENSG00000176273	15	SLC35G1	protein_coding	-0.5860739671366032	2.5693717595541328	-3.9587807350886624	4.855202519045363e-4	0.06635178449656555	-0.10095968109055953	NA	NA	NA	NA	NA	NA	NA	NA	NA	NA	NA	NA
sn_broad	Astro	carrier	chr6	165327287	165988117	660831	-	HAVANA	gene	ENSG00000112541	19	PDE10A	protein_coding	1.180252069868531	3.5104563813537557	3.9462201048261667	5.019619706698147e-4	0.06635178449656555	-0.16741887294325775	NA	NA	NA	NA	NA	NA	NA	NA	NA	NA	NA	NA
sn_broad	Astro	carrier	chr1	110653560	110674940	21381	-	HAVANA	gene	ENSG00000177272	10	KCNA3	protein_coding	1.6005688544200727	0.7275904841964399	3.959830555652175	4.841702740022426e-4	0.06635178449656555	-0.19831028253541927	NA	NA	NA	NA	NA	NA	NA	NA	NA	NA	NA	NA
sn_broad	Astro	carrier	chr10	47538377	47551954	13578	-	HAVANA	gene	ENSG00000290453	1	ENSG00000290453	lncRNA	-0.7499090373623682	3.6638727967046223	-3.945115873526381	5.034332994007976e-4	0.06635178449656555	-0.25084935974176137	NA	NA	NA	NA	NA	NA	NA	NA	NA	NA	NA	NA
sn_broad	Astro	carrier	chr14	31446036	31457506	11471	-	HAVANA	gene	ENSG00000129480	14	DTD2	protein_coding	-0.44706117737779794	3.849333530771011	-3.9523641452067277	4.938522307590579e-4	0.06635178449656555	-0.25621676559431705	NA	NA	NA	NA	NA	NA	NA	NA	NA	NA	NA	NA
sn_broad	Astro	carrier	chr12	12660890	12696207	35318	-	HAVANA	gene	ENSG00000183150	8	GPR19	protein_coding	0.5783658052747991	4.518493764362626	3.948738357524311	4.986223275296122e-4	0.06635178449656555	-0.31745809118088886	NA	NA	NA	NA	NA	NA	NA	NA	NA	NA	NA	NA
sn_broad	Astro	carrier	chr11	45647689	45665622	17934	-	HAVANA	gene	ENSG00000175264	8	CHST1	protein_coding	0.37804552421225956	6.198377232263034	3.964461930129977	4.782586541845643e-4	0.06635178449656555	-0.40799529424323744	NA	NA	NA	NA	NA	NA	NA	NA	NA	NA	NA	NA
sn_broad	Astro	carrier	chr1	239386565	239915452	528888	+	HAVANA	gene	ENSG00000133019	12	CHRM3	protein_coding	1.434116648903477	3.082417560403517	3.9406912643716647	5.093714931988768e-4	0.0664999212478866	-0.15384227812347806	NA	NA	NA	NA	NA	NA	NA	NA	NA	NA	NA	NA
sn_broad	Astro	carrier	chr9	65668805	65734041	65237	+	HAVANA	gene	ENSG00000147996	17	ZNG1E	protein_coding	-0.6445364387360986	3.7988237902874085	-3.938883754106763	5.11817079473363e-4	0.0664999212478866	-0.2811641747668432	NA	NA	NA	NA	NA	NA	NA	NA	NA	NA	NA	NA
sn_broad	Astro	carrier	chr2	184598529	184939492	340964	+	HAVANA	gene	ENSG00000170396	9	ZNF804A	protein_coding	1.030538619731412	2.556386363278392	3.923150903387059	5.335969338963629e-4	0.06788538770125951	-0.1579121702549493	NA	NA	NA	NA	NA	NA	NA	NA	NA	NA	NA	NA
sn_broad	Astro	carrier	chr6	116569604	116571219	1616	-	HAVANA	gene	ENSG00000289304	2	ENSG00000289304	lncRNA	-1.0554953098535274	0.7630981531890138	-3.9277647640333733	5.271170408092785e-4	0.06788538770125951	-0.17363054031545655	NA	NA	NA	NA	NA	NA	NA	NA	NA	NA	NA	NA
sn_broad	Astro	carrier	chr11	45240302	45286341	46040	-	HAVANA	gene	ENSG00000019505	8	SYT13	protein_coding	1.3057854177203516	0.5735729290080634	3.9247234209865085	5.313796835916297e-4	0.06788538770125951	-0.28162943098638316	NA	NA	NA	NA	NA	NA	NA	NA	NA	NA	NA	NA
sn_broad	Astro	carrier	chr17	59422088	59526946	104859	-	HAVANA	gene	ENSG00000265313	8	LINC01476	lncRNA	0.9983344569697115	0.6612112142464374	3.9178251826231767	5.411739266549801e-4	0.06837452645737403	-0.2666285761375038	NA	NA	NA	NA	NA	NA	NA	NA	NA	NA	NA	NA
sn_broad	Astro	carrier	chr19	12833951	12874952	41002	+	HAVANA	gene	ENSG00000105613	10	MAST1	protein_coding	0.46589728366333216	2.8257035600117564	3.914143021110395	5.464742924551172e-4	0.06851235446314206	-0.20697750501594836	NA	NA	NA	NA	NA	NA	NA	NA	NA	NA	NA	NA
sn_broad	Astro	carrier	chrX	110944285	111227361	283077	+	HAVANA	gene	ENSG00000077264	17	PAK3	protein_coding	0.9386635052320882	3.303862663684619	3.9118887844232355	5.497443289346006e-4	0.06851235446314206	-0.2470158984769748	NA	NA	NA	NA	NA	NA	NA	NA	NA	NA	NA	NA
sn_broad	Astro	carrier	chr19	47403124	47419527	16404	-	HAVANA	gene	ENSG00000105419	18	MEIS3	protein_coding	1.3522612911444527	0.8118065820036964	3.9018912780365365	5.644799978596144e-4	0.06894182373858758	-0.3017633437523566	NA	NA	NA	NA	NA	NA	NA	NA	NA	NA	NA	NA
sn_broad	Astro	carrier	chr1	237042184	237833988	791805	+	HAVANA	gene	ENSG00000198626	18	RYR2	protein_coding	1.2271329424186854	4.03068241201802	3.9037735742123734	5.616762916320175e-4	0.06894182373858758	-0.3609900509736228	NA	NA	NA	NA	NA	NA	NA	NA	NA	NA	NA	NA
sn_broad	Astro	carrier	chr11	88504576	89065982	561407	-	HAVANA	gene	ENSG00000168959	15	GRM5	protein_coding	0.8998633968197693	4.41079749745499	3.902437008193907	5.63665713770221e-4	0.06894182373858758	-0.40707522791415585	NA	NA	NA	NA	NA	NA	NA	NA	NA	NA	NA	NA
sn_broad	Astro	carrier	chr8	142771197	142777810	6614	-	HAVANA	gene	ENSG00000180155	20	LYNX1	protein_coding	0.6825533934271066	3.193484468374193	3.8969602581816756	5.718901332315028e-4	0.06927566222276979	-0.2769460797977299	NA	NA	NA	NA	NA	NA	NA	NA	NA	NA	NA	NA
sn_broad	Astro	carrier	chr16	58295080	58406147	111068	+	HAVANA	gene	ENSG00000181938	14	GINS3	protein_coding	-0.6385860229850047	5.606151595555882	-3.895056676364789	5.747762367828061e-4	0.06927566222276979	-0.5806357343121196	NA	NA	NA	NA	NA	NA	NA	NA	NA	NA	NA	NA
sn_broad	Astro	carrier	chr2	17539126	17657018	117893	+	HAVANA	gene	ENSG00000163032	12	VSNL1	protein_coding	1.2017659627775865	3.154762281337242	3.891794723249201	5.797551052488774e-4	0.06941904266770872	-0.27651554821514956	NA	NA	NA	NA	NA	NA	NA	NA	NA	NA	NA	NA
sn_broad	Astro	carrier	chr8	52110838	52460959	350122	-	HAVANA	gene	ENSG00000147488	13	ST18	protein_coding	-0.9911865426626061	4.918204564958208	-3.8791965362841307	5.993848746963553e-4	0.07130344743141058	-0.5634630734962824	NA	NA	NA	NA	NA	NA	NA	NA	NA	NA	NA	NA
sn_broad	Astro	carrier	chr1	146938324	146996202	57879	+	HAVANA	gene	ENSG00000268043	9	NBPF12	protein_coding	-0.461113479476269	5.108769394903017	-3.8729231071535626	6.094015764117094e-4	0.07202733470879041	-0.5926271011458146	NA	NA	NA	NA	NA	NA	NA	NA	NA	NA	NA	NA
sn_broad	Astro	carrier	chr5	21750673	22853344	1102672	-	HAVANA	gene	ENSG00000154162	15	CDH12	protein_coding	0.8306903477429266	3.864659136023572	3.849001814982659	6.491256976969126e-4	0.07574511325991999	-0.4867015018787235	NA	NA	NA	NA	NA	NA	NA	NA	NA	NA	NA	NA
sn_broad	Astro	carrier	chr22	45920366	45977162	56797	-	HAVANA	gene	ENSG00000188064	10	WNT7B	protein_coding	0.6462196920049554	4.438847495613963	3.849062085123689	6.490224893969819e-4	0.07574511325991999	-0.5508335628050975	NA	NA	NA	NA	NA	NA	NA	NA	NA	NA	NA	NA
sn_broad	Astro	carrier	chr5	100806933	100903282	96350	-	HAVANA	gene	ENSG00000113532	13	ST8SIA4	protein_coding	1.2931155316826328	0.718505788423682	3.842214484925003	6.608520501602089e-4	0.0766065424876106	-0.4312359802647441	NA	NA	NA	NA	NA	NA	NA	NA	NA	NA	NA	NA
sn_broad	Astro	carrier	chr1	82212413	82848205	635793	-	HAVANA	gene	ENSG00000233290	4	ENSG00000233290	lncRNA	1.2771697940710358	0.15664438653867707	3.8399153093733047	6.648711929874502e-4	0.0766065424876106	-0.5874660594432495	NA	NA	NA	NA	NA	NA	NA	NA	NA	NA	NA	NA
sn_broad	Astro	carrier	chrX	23664262	23686397	22136	+	HAVANA	gene	ENSG00000123131	13	PRDX4	protein_coding	-0.604791462472918	2.298249363547988	-3.8340051853493606	6.753128492533988e-4	0.07684305216349234	-0.38150517022628705	NA	NA	NA	NA	NA	NA	NA	NA	NA	NA	NA	NA
sn_broad	Astro	carrier	chr7	77083681	77122340	38660	-	HAVANA	gene	ENSG00000291121	1	ENSG00000291121	lncRNA	-0.5116481239945605	3.786108465557543	-3.8360171410044526	6.717403251163032e-4	0.07684305216349234	-0.5509665849247529	NA	NA	NA	NA	NA	NA	NA	NA	NA	NA	NA	NA
sn_broad	Astro	carrier	chr10	132783179	132786147	2969	-	HAVANA	gene	ENSG00000148826	9	NKX6-2	protein_coding	-1.1474205278391962	0.7405681369108403	-3.8280213729385903	6.860484044361403e-4	0.07758275783500056	-0.37369681937834276	NA	NA	NA	NA	NA	NA	NA	NA	NA	NA	NA	NA
sn_broad	Astro	carrier	chr5	138868921	138875368	6448	-	HAVANA	gene	ENSG00000146006	8	LRRTM2	protein_coding	0.7234230365064911	2.10910086650944	3.818887446193084	7.027588345575423e-4	0.07898491931959616	-0.3945739192623341	NA	NA	NA	NA	NA	NA	NA	NA	NA	NA	NA	NA
sn_broad	Astro	carrier	chr9	33676785	33688011	11227	+	HAVANA	gene	ENSG00000281128	2	PTENP1-AS	lncRNA	-0.7632746437179851	1.835256904044397	-3.8108923602103424	7.1771260604062e-4	0.08017374965039122	-0.4189095572021406	NA	NA	NA	NA	NA	NA	NA	NA	NA	NA	NA	NA
sn_broad	Astro	carrier	chr16	47077703	47143945	66243	-	HAVANA	gene	ENSG00000171208	10	NETO2	protein_coding	0.9164829369857521	1.471589308043573	3.797876433218544	7.427265067684687e-4	0.08147754253891226	-0.4418332830210572	NA	NA	NA	NA	NA	NA	NA	NA	NA	NA	NA	NA
sn_broad	Astro	carrier	chr12	13437942	13982002	544061	-	HAVANA	gene	ENSG00000273079	7	GRIN2B	protein_coding	1.2235797702856837	3.456661841826553	3.7992881803001586	7.399726716372056e-4	0.08147754253891226	-0.5462472861012904	NA	NA	NA	NA	NA	NA	NA	NA	NA	NA	NA	NA
sn_broad	Astro	carrier	chr8	110899996	111040372	140377	-	HAVANA	gene	ENSG00000253877	6	LINC01608	lncRNA	-1.0242234612108465	3.041150498065234	-3.8004024403371957	7.37806194562953e-4	0.08147754253891226	-0.5704499392938667	NA	NA	NA	NA	NA	NA	NA	NA	NA	NA	NA	NA
sn_broad	Astro	carrier	chr11	123629187	123655244	26058	-	HAVANA	gene	ENSG00000166257	10	SCN3B	protein_coding	1.090050565921524	2.1781228715309986	3.7761990122433393	7.862932982752888e-4	0.0834460054623969	-0.4960326411764786	NA	NA	NA	NA	NA	NA	NA	NA	NA	NA	NA	NA
sn_broad	Astro	carrier	chr16	29871159	29899550	28392	-	HAVANA	gene	ENSG00000174938	15	SEZ6L2	protein_coding	1.0136541855814265	2.3796999262215306	3.7757687538612283	7.87182857800204e-4	0.0834460054623969	-0.49744861019296405	NA	NA	NA	NA	NA	NA	NA	NA	NA	NA	NA	NA
sn_broad	Astro	carrier	chr20	50731580	50756795	25216	+	HAVANA	gene	ENSG00000124171	9	PARD6B	protein_coding	-0.48817775900281024	2.522246094589666	-3.7797340172092952	7.790218244036715e-4	0.0834460054623969	-0.5271485599535017	NA	NA	NA	NA	NA	NA	NA	NA	NA	NA	NA	NA
sn_broad	Astro	carrier	chr8	9899871	9919233	19363	-	HAVANA	gene	ENSG00000253230	11	MIR124-1HG	lncRNA	1.3881262165207824	1.1766342345708132	3.776555579651271	7.855568404481454e-4	0.0834460054623969	-0.531110426848481	NA	NA	NA	NA	NA	NA	NA	NA	NA	NA	NA	NA
sn_broad	Astro	carrier	chr5	74627406	74641424	14019	-	HAVANA	gene	ENSG00000171617	16	ENC1	protein_coding	1.493755619786059	3.28464933094498	3.7753739688978407	7.879999424123725e-4	0.0834460054623969	-0.5711901668497648	NA	NA	NA	NA	NA	NA	NA	NA	NA	NA	NA	NA
sn_broad	Astro	carrier	chr1	47023669	47050751	27083	+	HAVANA	gene	ENSG00000186377	8	CYP4X1	protein_coding	1.0909798178010501	0.33800522407525047	3.7814275664268973	7.755615677333066e-4	0.0834460054623969	-0.6180509621668486	NA	NA	NA	NA	NA	NA	NA	NA	NA	NA	NA	NA
sn_broad	Astro	carrier	chr15	100919327	101078257	158931	+	HAVANA	gene	ENSG00000154237	13	LRRK1	protein_coding	1.0245096563404468	1.2631858512145795	3.772599000320668	7.937667494676068e-4	0.08357360258762389	-0.5094577255072394	NA	NA	NA	NA	NA	NA	NA	NA	NA	NA	NA	NA
sn_broad	Astro	carrier	chr5	159310745	159805536	494792	+	HAVANA	gene	ENSG00000249738	10	ENSG00000249738	lncRNA	1.217236050571866	1.8404293579624267	3.765771281035356	8.081321718272241e-4	0.08423204449043292	-0.510405124498309	NA	NA	NA	NA	NA	NA	NA	NA	NA	NA	NA	NA
sn_broad	Astro	carrier	chr2	108507515	108534196	26682	-	HAVANA	gene	ENSG00000214184	3	GCC2-AS1	lncRNA	-0.5990434196884398	2.4927255056093216	-3.7652609086702826	8.092161479430237e-4	0.08423204449043292	-0.560239570604514	NA	NA	NA	NA	NA	NA	NA	NA	NA	NA	NA	NA
sn_broad	Astro	carrier	chr18	22699481	22933764	234284	-	HAVANA	gene	ENSG00000265943	1	ENSG00000265943	lncRNA	-0.5977502037351445	2.0266694062637876	-3.754863875516607	8.316105370686601e-4	0.08607403976891444	-0.5610459070981522	NA	NA	NA	NA	NA	NA	NA	NA	NA	NA	NA	NA
sn_broad	Astro	carrier	chr10	106573663	107164706	591044	-	HAVANA	gene	ENSG00000108018	17	SORCS1	protein_coding	0.8460790592939151	3.454312238411894	3.7506351211388247	8.408913610602668e-4	0.08654567266642747	-0.652238556542529	NA	NA	NA	NA	NA	NA	NA	NA	NA	NA	NA	NA
sn_broad	Astro	carrier	chr6	164228331	164231610	3280	+	HAVANA	gene	ENSG00000288648	1	ENSG00000288648	lncRNA	-0.881881608353309	1.3905605956709644	-3.7427941978539345	8.583685669047148e-4	0.08785090584186801	-0.5630470881052316	NA	NA	NA	NA	NA	NA	NA	NA	NA	NA	NA	NA
sn_broad	Astro	carrier	chr1	151700058	151716803	16746	-	HAVANA	gene	ENSG00000159409	15	CELF3	protein_coding	1.3029719514695817	0.1092276586858259	3.739012116235576	8.669252170129256e-4	0.0882337220870933	-0.7805461843263526	NA	NA	NA	NA	NA	NA	NA	NA	NA	NA	NA	NA
sn_broad	Astro	carrier	chr14	64465499	64474503	9005	+	HAVANA	gene	ENSG00000179841	8	AKAP5	protein_coding	0.8393497367451741	1.0371113967970722	3.731462347674375	8.842560584009845e-4	0.08893494770540851	-0.6118899093658747	NA	NA	NA	NA	NA	NA	NA	NA	NA	NA	NA	NA
sn_broad	Astro	carrier	chr9	62801461	62813486	12026	+	HAVANA	gene	ENSG00000238113	7	LINC01410	lncRNA	-1.0410386368063438	0.6510161147064462	-3.7326148692417362	8.815886559969041e-4	0.08893494770540851	-0.6172767251953806	NA	NA	NA	NA	NA	NA	NA	NA	NA	NA	NA	NA
sn_broad	Astro	carrier	chr22	31944522	31957603	13082	+	HAVANA	gene	ENSG00000128245	15	YWHAH	protein_coding	0.7288108639050002	3.9017131543121684	3.72760839019935	8.93233099224627e-4	0.08893494770540851	-0.7758908017878285	NA	NA	NA	NA	NA	NA	NA	NA	NA	NA	NA	NA
sn_broad	Astro	carrier	chr7	146116002	148420998	2304997	+	HAVANA	gene	ENSG00000174469	23	CNTNAP2	protein_coding	1.0163523896945965	5.738541895231645	3.728809440078293	8.904259762894176e-4	0.08893494770540851	-0.9780640061268189	NA	NA	NA	NA	NA	NA	NA	NA	NA	NA	NA	NA
sn_broad	Astro	carrier	chr8	22219703	22232101	12399	-	HAVANA	gene	ENSG00000168490	14	PHYHIP	protein_coding	1.054130274614618	2.329969560101099	3.7153697316458443	9.223351923187366e-4	0.08913642220047233	-0.6355336123497404	NA	NA	NA	NA	NA	NA	NA	NA	NA	NA	NA	NA
sn_broad	Astro	carrier	chr11	1554051	1572271	18221	-	HAVANA	gene	ENSG00000184545	11	DUSP8	protein_coding	0.9453098078212048	1.1073469216687093	3.7172350036155644	9.178406980463471e-4	0.08913642220047233	-0.6618591745972546	NA	NA	NA	NA	NA	NA	NA	NA	NA	NA	NA	NA
sn_broad	Astro	carrier	chr9	33706679	33710715	4037	+	HAVANA	gene	ENSG00000287063	1	ENSG00000287063	lncRNA	-0.9566239711150945	0.15679235934821442	-3.7181695292019468	9.155969512965644e-4	0.08913642220047233	-0.6970550080903397	NA	NA	NA	NA	NA	NA	NA	NA	NA	NA	NA	NA
sn_broad	Astro	carrier	chr7	137381037	137847092	466056	-	HAVANA	gene	ENSG00000157680	17	DGKI	protein_coding	0.7661994340715688	3.730177658986452	3.7144952153055155	9.244497935638506e-4	0.08913642220047233	-0.7986304620416389	NA	NA	NA	NA	NA	NA	NA	NA	NA	NA	NA	NA
sn_broad	Astro	carrier	chr8	737628	1708476	970849	+	HAVANA	gene	ENSG00000198010	13	DLGAP2	protein_coding	1.053699020827545	4.22532984870294	3.7196583169858712	9.120335157911293e-4	0.08913642220047233	-0.8423503212425789	NA	NA	NA	NA	NA	NA	NA	NA	NA	NA	NA	NA
sn_broad	Astro	carrier	chr20	44496221	44522085	25865	-	HAVANA	gene	ENSG00000132824	14	SERINC3	protein_coding	0.35922933454279615	5.080209618859237	3.722380110897563	9.05553863737451e-4	0.08913642220047233	-0.9492792302343487	NA	NA	NA	NA	NA	NA	NA	NA	NA	NA	NA	NA
sn_broad	Astro	carrier	chr1	6101787	6180321	78535	-	HAVANA	gene	ENSG00000116254	18	CHD5	protein_coding	1.1651714561380395	1.6155178114058737	3.707782762970653	9.40839120094328e-4	0.08914704365124193	-0.6441598384763942	NA	NA	NA	NA	NA	NA	NA	NA	NA	NA	NA	NA
sn_broad	Astro	carrier	chr20	50586108	50691542	105435	-	HAVANA	gene	ENSG00000042062	13	RIPOR3	protein_coding	-0.6301660191262268	1.6517534973443186	-3.6967660802163946	9.683548955566126e-4	0.08914704365124193	-0.6745970297929835	NA	NA	NA	NA	NA	NA	NA	NA	NA	NA	NA	NA
sn_broad	Astro	carrier	chr6	43171269	43181506	10238	+	HAVANA	gene	ENSG00000112658	8	SRF	protein_coding	0.8132416765210249	2.8442104122702765	3.707359593494702	9.418818008908875e-4	0.08914704365124193	-0.6860294055417517	NA	NA	NA	NA	NA	NA	NA	NA	NA	NA	NA	NA
sn_broad	Astro	carrier	chr17	80466834	80477843	11010	-	HAVANA	gene	ENSG00000171246	7	NPTX1	protein_coding	1.4394830155921787	2.6654763552819563	3.697520529829267	9.664457418752244e-4	0.08914704365124193	-0.7006311423219227	NA	NA	NA	NA	NA	NA	NA	NA	NA	NA	NA	NA
sn_broad	Astro	carrier	chr11	119415476	119424985	9510	-	HAVANA	gene	ENSG00000154096	14	THY1	protein_coding	1.1361047875336756	2.6562855957648073	3.6969824853628483	9.678069005384207e-4	0.08914704365124193	-0.7054194946981287	NA	NA	NA	NA	NA	NA	NA	NA	NA	NA	NA	NA
sn_broad	Astro	carrier	chr21	37267784	37268497	714	+	HAVANA	gene	ENSG00000272948	2	ENSG00000272948	lncRNA	-1.211668358940106	0.017616891260240373	-3.70093606379102	9.578485360981684e-4	0.08914704365124193	-0.7894838873676422	NA	NA	NA	NA	NA	NA	NA	NA	NA	NA	NA	NA
sn_broad	Astro	carrier	chr2	72129238	72147862	18625	-	HAVANA	gene	ENSG00000003137	9	CYP26B1	protein_coding	1.53738279338867	-0.05266020883324541	3.705451108427052	9.465983097414153e-4	0.08914704365124193	-0.9276511239181291	NA	NA	NA	NA	NA	NA	NA	NA	NA	NA	NA	NA
sn_broad	Astro	carrier	chr6	70856679	70957060	100382	-	HAVANA	gene	ENSG00000112309	11	B3GAT2	protein_coding	-0.9252186576624999	4.9683510871212855	-3.698597171944687	9.637276359377231e-4	0.08914704365124193	-1.0275737176321824	NA	NA	NA	NA	NA	NA	NA	NA	NA	NA	NA	NA
sn_broad	Astro	carrier	chr3	68004247	68545621	541375	+	HAVANA	gene	ENSG00000183662	12	TAFA1	protein_coding	0.8035445001744073	7.924342588780943	3.704297769445187	9.494597732019809e-4	0.08914704365124193	-1.0684572250091229	NA	NA	NA	NA	NA	NA	NA	NA	NA	NA	NA	NA
sn_broad	Astro	carrier	chr2	208165343	208190030	24688	-	HAVANA	gene	ENSG00000188674	11	C2orf80	protein_coding	1.2038998634801243	0.39106729194799933	3.690153280722187	9.852471129368275e-4	0.09024863554501339	-0.8367441156525945	NA	NA	NA	NA	NA	NA	NA	NA	NA	NA	NA	NA
sn_broad	Astro	carrier	chr5	161847063	161899981	52919	+	HAVANA	gene	ENSG00000022355	18	GABRA1	protein_coding	1.2261958939863487	2.1294501097040874	3.6757601216256397	0.0010230145945039505	0.09324192722045956	-0.7273982941497144	NA	NA	NA	NA	NA	NA	NA	NA	NA	NA	NA	NA
sn_broad	Astro	carrier	chr11	26188842	26663289	474448	+	HAVANA	gene	ENSG00000134343	14	ANO3	protein_coding	1.379819371599499	1.8005874952446086	3.6629967813312967	0.001057684722235542	0.09457915386440956	-0.7452758320404511	NA	NA	NA	NA	NA	NA	NA	NA	NA	NA	NA	NA
sn_broad	Astro	carrier	chr19	38244035	38292615	48581	+	HAVANA	gene	ENSG00000167642	13	SPINT2	protein_coding	0.8297364815988282	1.761877968561205	3.6612752557212245	0.0010624479113042293	0.09457915386440956	-0.7495806648275991	NA	NA	NA	NA	NA	NA	NA	NA	NA	NA	NA	NA
sn_broad	Astro	carrier	chr8	100572889	100663415	90527	-	HAVANA	gene	ENSG00000174226	9	SNX31	protein_coding	-2.0253930715022253	1.8433105378013392	-3.6649397864576634	0.0010523337575117696	0.09457915386440956	-0.7633035916669311	NA	NA	NA	NA	NA	NA	NA	NA	NA	NA	NA	NA
sn_broad	Astro	carrier	chr3	45224466	45226287	1822	-	HAVANA	gene	ENSG00000249992	2	TMEM158	protein_coding	0.6446568466749829	2.0062419434501315	3.653311090881936	0.0010847571825116332	0.09457915386440956	-0.7725862936100141	NA	NA	NA	NA	NA	NA	NA	NA	NA	NA	NA	NA
sn_broad	Astro	carrier	chr19	49429401	49442360	12960	-	HAVANA	gene	ENSG00000104888	10	SLC17A7	protein_coding	1.4928612939936923	2.4663386750964733	3.6551922606442275	0.0010794467775246674	0.09457915386440956	-0.7854060014977611	NA	NA	NA	NA	NA	NA	NA	NA	NA	NA	NA	NA
sn_broad	Astro	carrier	chr7	9082557	9189857	107301	-	HAVANA	gene	ENSG00000278254	4	ENSG00000278254	lncRNA	1.5782284559603208	1.1834226822095273	3.6528299362820786	0.00108611953349643	0.09457915386440956	-0.7879627574688213	NA	NA	NA	NA	NA	NA	NA	NA	NA	NA	NA	NA
sn_broad	Astro	carrier	chr7	107660828	107717809	56982	+	HAVANA	gene	ENSG00000091137	14	SLC26A4	protein_coding	0.8513658894217264	0.7028389886148773	3.6567765602063296	0.0010749940917537516	0.09457915386440956	-0.8171630632471709	NA	NA	NA	NA	NA	NA	NA	NA	NA	NA	NA	NA
sn_broad	Astro	carrier	chr20	958452	1002311	43860	-	HAVANA	gene	ENSG00000101282	9	RSPO4	protein_coding	-0.48008020151797814	3.8384098742652344	-3.651704615846599	0.0010893123070627956	0.09457915386440956	-1.004917657618254	NA	NA	NA	NA	NA	NA	NA	NA	NA	NA	NA	NA
sn_broad	Astro	carrier	chr13	46771256	46797420	26165	-	HAVANA	gene	ENSG00000139684	15	ESD	protein_coding	-0.41418765980345507	5.3288467555789065	-3.665645790462745	0.001050395997610374	0.09457915386440956	-1.132170161507025	NA	NA	NA	NA	NA	NA	NA	NA	NA	NA	NA	NA
sn_broad	Astro	carrier	chr12	54948015	54984762	36748	-	HAVANA	gene	ENSG00000135426	16	TESPA1	protein_coding	1.7966689277617225	-0.8115340269095874	3.660759904868505	0.0010638778707667918	0.09457915386440956	-1.296520781016791	NA	NA	NA	NA	NA	NA	NA	NA	NA	NA	NA	NA
sn_broad	Astro	carrier	chr12	118981541	119163051	181511	+	HAVANA	gene	ENSG00000139767	10	SRRM4	protein_coding	1.0238942730455585	1.8439418863343464	3.6453258062834735	0.0011075840695004384	0.09481747735162631	-0.7907440874800864	NA	NA	NA	NA	NA	NA	NA	NA	NA	NA	NA	NA
sn_broad	Astro	carrier	chr6	94546175	94735938	189764	-	HAVANA	gene	ENSG00000289178	2	ENSG00000289178	lncRNA	2.1775342148941963	-0.14606237237203396	3.648689674395686	0.0010979115155874228	0.09481747735162631	-1.0671232351647424	NA	NA	NA	NA	NA	NA	NA	NA	NA	NA	NA	NA
sn_broad	Astro	carrier	chr15	42412823	42491141	78319	-	HAVANA	gene	ENSG00000103994	18	ZNF106	protein_coding	0.26692950472753907	6.17690924574262	3.6462090568791043	0.0011050363333408603	0.09481747735162631	-1.2190352781123517	NA	NA	NA	NA	NA	NA	NA	NA	NA	NA	NA	NA
sn_broad	Astro	carrier	chr2	189879609	190203484	323876	+	HAVANA	gene	ENSG00000187699	10	C2orf88	protein_coding	-0.4665445670304589	4.550543017170022	-3.640242263563353	0.0011223592671062426	0.09561550086760248	-1.127280349171647	NA	NA	NA	NA	NA	NA	NA	NA	NA	NA	NA	NA
sn_broad	Astro	carrier	chr3	81489703	81761645	271943	-	HAVANA	gene	ENSG00000114480	13	GBE1	protein_coding	-0.36636287569976655	5.42911208874898	-3.6385418158759086	0.0011273443333734792	0.09561550086760248	-1.206013022273459	NA	NA	NA	NA	NA	NA	NA	NA	NA	NA	NA	NA
sn_broad	Astro	carrier	chr18	43267892	43277535	9644	-	HAVANA	gene	ENSG00000132872	12	SYT4	protein_coding	1.211329808878773	1.7047406263859894	3.6333348005765247	0.0011427439371112815	0.09629130471314312	-0.8124924216460316	NA	NA	NA	NA	NA	NA	NA	NA	NA	NA	NA	NA
sn_broad	Astro	carrier	chr1	43944355	43946624	2270	-	HAVANA	gene	ENSG00000288573	3	ENSG00000288573	lncRNA	-0.7860660502325725	1.3869643251523165	-3.6323014019772963	0.0011458244774817249	0.09629130471314312	-0.8183726806764984	NA	NA	NA	NA	NA	NA	NA	NA	NA	NA	NA	NA
sn_broad	Astro	carrier	chr3	195655565	195657927	2363	-	HAVANA	gene	ENSG00000229178	1	ENSG00000229178	lncRNA	-0.8941413318782144	1.7165760481192573	-3.628398345657283	0.0011575325907979299	0.09639089574280943	-0.8322970686061923	NA	NA	NA	NA	NA	NA	NA	NA	NA	NA	NA	NA
sn_broad	Astro	carrier	chr12	52006946	52015889	8944	+	HAVANA	gene	ENSG00000161835	11	TAMALIN	protein_coding	1.2250535804368128	-0.19340984274193784	3.628917651557393	0.0011559681152859282	0.09639089574280943	-1.1148137606493114	NA	NA	NA	NA	NA	NA	NA	NA	NA	NA	NA	NA
sn_broad	Astro	carrier	chr1	68474152	68497221	23070	-	HAVANA	gene	ENSG00000024526	17	DEPDC1	protein_coding	1.3225313708074984	-0.12439863668920112	3.624313405476562	0.0011699111581753158	0.09698087066865062	-1.0464026618347466	NA	NA	NA	NA	NA	NA	NA	NA	NA	NA	NA	NA
sn_broad	Astro	carrier	chr5	113738106	113776837	38732	-	HAVANA	gene	ENSG00000286839	1	ENSG00000286839	lncRNA	-0.9815720623236123	1.1831644232863325	-3.611568515564557	0.0012093666019529188	0.0973862384917659	-0.8624504745093837	NA	NA	NA	NA	NA	NA	NA	NA	NA	NA	NA	NA
sn_broad	Astro	carrier	chr1	233904676	234324511	419836	+	HAVANA	gene	ENSG00000183780	13	SLC35F3	protein_coding	1.336755862521522	2.2145734740222354	3.6078375313847943	0.0012211601691528896	0.0973862384917659	-0.8781694056327325	NA	NA	NA	NA	NA	NA	NA	NA	NA	NA	NA	NA
sn_broad	Astro	carrier	chr19	18196784	18204042	7259	-	HAVANA	gene	ENSG00000105649	10	RAB3A	protein_coding	0.9650247580595985	2.0921393541802527	3.605278837316653	0.0012293128216799034	0.0973862384917659	-0.8818571139397786	NA	NA	NA	NA	NA	NA	NA	NA	NA	NA	NA	NA
sn_broad	Astro	carrier	chrX	146854517	146954956	100440	+	HAVANA	gene	ENSG00000289591	2	ENSG00000289591	lncRNA	-0.940838430232455	1.6065951829471785	-3.609648924022171	0.0012154204695066103	0.0973862384917659	-0.88509048132335	NA	NA	NA	NA	NA	NA	NA	NA	NA	NA	NA	NA
sn_broad	Astro	carrier	chr16	87601835	87698156	96322	+	HAVANA	gene	ENSG00000154118	13	JPH3	protein_coding	1.0362769275607073	0.8848731124935968	3.606173000286486	0.0012264577829755958	0.0973862384917659	-0.9091910147796831	NA	NA	NA	NA	NA	NA	NA	NA	NA	NA	NA	NA
sn_broad	Astro	carrier	chr1	110150494	110202202	51709	+	HAVANA	gene	ENSG00000197106	7	SLC6A17	protein_coding	1.320768042388499	0.6149577746114216	3.620081076816353	0.001182872390528821	0.0973862384917659	-0.9128975033274758	NA	NA	NA	NA	NA	NA	NA	NA	NA	NA	NA	NA
sn_broad	Astro	carrier	chr15	91099950	91302565	202616	+	HAVANA	gene	ENSG00000185518	12	SV2B	protein_coding	1.0137430345630403	2.7403652657019704	3.6090043749080936	0.0012174598130358719	0.0973862384917659	-0.9293332176419025	NA	NA	NA	NA	NA	NA	NA	NA	NA	NA	NA	NA
sn_broad	Astro	carrier	chr2	161416297	161425870	9574	+	HAVANA	gene	ENSG00000136535	15	TBR1	protein_coding	1.3304546542387454	0.25295600209197006	3.6040411180839356	0.0012332755092843717	0.0973862384917659	-1.0144339218914924	NA	NA	NA	NA	NA	NA	NA	NA	NA	NA	NA	NA
sn_broad	Astro	carrier	chr11	45885651	45906465	20815	+	HAVANA	gene	ENSG00000121653	11	MAPK8IP1	protein_coding	0.6653903237101222	4.164079067294168	3.610579230661383	0.0012124828593244278	0.0973862384917659	-1.0759683416835255	NA	NA	NA	NA	NA	NA	NA	NA	NA	NA	NA	NA
sn_broad	Astro	carrier	chr22	50263713	50270767	7055	-	HAVANA	gene	ENSG00000185386	15	MAPK11	protein_coding	0.48570552680671586	4.546680952807565	3.6098510940742794	0.0012147814923163492	0.0973862384917659	-1.1570037738568715	NA	NA	NA	NA	NA	NA	NA	NA	NA	NA	NA	NA
sn_broad	Astro	carrier	chr12	4269771	4305353	35583	+	HAVANA	gene	ENSG00000118971	9	CCND2	protein_coding	0.8518103592375961	4.744811466872397	3.6073837322330355	0.0012226022375906801	0.0973862384917659	-1.163702711320333	NA	NA	NA	NA	NA	NA	NA	NA	NA	NA	NA	NA
sn_broad	Astro	carrier	chr22	30008742	30080480	71739	-	HAVANA	gene	ENSG00000227117	6	HORMAD2-AS1	lncRNA	-0.5008876862891685	2.121855533543458	-3.598755567804287	0.0012503381853924214	0.09788972459995368	-0.935030255687888	NA	NA	NA	NA	NA	NA	NA	NA	NA	NA	NA	NA
sn_broad	Astro	carrier	chr22	31064105	31104757	40653	+	HAVANA	gene	ENSG00000183963	19	SMTN	protein_coding	0.5964650044161752	4.199760669972618	3.6000502926165807	0.0012461374536333562	0.09788972459995368	-1.1281524854832767	NA	NA	NA	NA	NA	NA	NA	NA	NA	NA	NA	NA
sn_broad	Astro	carrier	chr13	52842889	52848641	5753	-	HAVANA	gene	ENSG00000136099	13	PCDH8	protein_coding	1.2952823507320534	0.6270659998466678	3.597112565104501	0.0012556887578379498	0.09789028954719677	-0.9696318683378777	NA	NA	NA	NA	NA	NA	NA	NA	NA	NA	NA	NA
sn_broad	Astro	carrier	chr1	1425871	1430255	4385	+	HAVANA	gene	ENSG00000205116	4	TMEM88B	protein_coding	-0.8347996827115949	1.1291221167408605	-3.5906053301745864	0.0012770999307967338	0.09913758784828883	-0.9090618240858994	NA	NA	NA	NA	NA	NA	NA	NA	NA	NA	NA	NA
sn_broad	Astro	carrier	chr15	30103720	30131757	28038	+	HAVANA	gene	ENSG00000290997	1	ULK4P3	lncRNA	-0.8466065510488252	0.9246887176126598	-3.586012159504734	0.0012924266650620143	0.09955938790720717	-0.9202756054526722	NA	NA	NA	NA	NA	NA	NA	NA	NA	NA	NA	NA
sn_broad	Astro	carrier	chr4	163323962	163344832	20871	-	HAVANA	gene	ENSG00000164128	7	NPY1R	protein_coding	1.4449717942384712	-0.5236301265609616	3.5855213525720733	0.0012940749640533728	0.09955938790720717	-1.2990397612318771	NA	NA	NA	NA	NA	NA	NA	NA	NA	NA	NA	NA
sn_broad	Astro	carrier	chr21	25639258	25717562	78305	+	HAVANA	gene	ENSG00000154721	15	JAM2	protein_coding	-0.44201114126117824	5.79174534016688	-3.584106794252892	0.0012988369928942421	0.09955938790720717	-1.3650292315948533	NA	NA	NA	NA	NA	NA	NA	NA	NA	NA	NA	NA
sn_broad	Astro	carrier	chr7	126438598	127253093	814496	-	HAVANA	gene	ENSG00000179603	19	GRM8	protein_coding	0.6839647979214246	3.2845553120812023	3.575608466582018	0.0013278071596402596	0.10135594651920649	-1.0727057254799641	NA	NA	NA	NA	NA	NA	NA	NA	NA	NA	NA	NA
sn_broad	Astro	carrier	chr7	39566385	39610320	43936	+	HAVANA	gene	ENSG00000241127	8	YAE1	protein_coding	-0.38185624788278005	4.837171728673951	-3.5712648146040804	0.0013428561777525008	0.10165754205134635	-1.3232674515627592	NA	NA	NA	NA	NA	NA	NA	NA	NA	NA	NA	NA
sn_broad	Astro	carrier	chr16	5239802	7713340	2473539	+	HAVANA	gene	ENSG00000078328	23	RBFOX1	protein_coding	1.061787856820728	6.6097201680994875	3.572182807126031	0.0013396619352694053	0.10165754205134635	-1.4010794994551752	NA	NA	NA	NA	NA	NA	NA	NA	NA	NA	NA	NA
sn_broad	Astro	carrier	chr7	103152899	103216824	63926	+	HAVANA	gene	ENSG00000289956	1	ENSG00000289956	lncRNA	-0.28241357223153685	6.059235167543169	-3.566353038998169	0.0013600734500610133	0.10253722471241879	-1.4202631923900793	NA	NA	NA	NA	NA	NA	NA	NA	NA	NA	NA	NA
sn_broad	Astro	carrier	chr1	151281618	151292176	10559	+	HAVANA	gene	ENSG00000143373	18	ZNF687	protein_coding	0.4387724146261949	2.4980629000922376	3.5590695994011274	0.001386000018536798	0.10391666199070343	-1.0265525297769527	NA	NA	NA	NA	NA	NA	NA	NA	NA	NA	NA	NA
sn_broad	Astro	carrier	chr2	98087116	98313299	226184	+	HAVANA	gene	ENSG00000168658	20	VWA3B	protein_coding	-0.5686678822631837	4.297405886416723	-3.558036783421069	0.001389715184919342	0.10391666199070343	-1.2994892433006289	NA	NA	NA	NA	NA	NA	NA	NA	NA	NA	NA	NA
sn_broad	Astro	carrier	chr15	26543552	26939539	395988	-	HAVANA	gene	ENSG00000166206	16	GABRB3	protein_coding	0.35683178226746426	5.6074259732890175	3.5556742394497864	0.0013982499951265559	0.10412983703544107	-1.4119451114341057	NA	NA	NA	NA	NA	NA	NA	NA	NA	NA	NA	NA
sn_broad	Astro	carrier	chr1	155320894	155331114	10221	+	HAVANA	gene	ENSG00000160753	17	RUSC1	protein_coding	0.5834073680221536	2.605691023702606	3.553771487674631	0.001405160816363759	0.10422083463880188	-1.044684292133983	NA	NA	NA	NA	NA	NA	NA	NA	NA	NA	NA	NA
sn_broad	Astro	carrier	chr5	58453982	58460139	6158	-	HAVANA	gene	ENSG00000145632	15	PLK2	protein_coding	1.197154535932008	0.9489065623326683	3.5501957217314812	0.0014182380069071466	0.1047666140586247	-1.0277184295102666	NA	NA	NA	NA	NA	NA	NA	NA	NA	NA	NA	NA
sn_broad	Astro	carrier	chr5	176620082	176630556	10475	-	HAVANA	gene	ENSG00000074317	11	SNCB	protein_coding	1.3539194975410758	1.7983061054025622	3.5416741881924456	0.0014498814766204856	0.10536126754274143	-1.0194265423037745	NA	NA	NA	NA	NA	NA	NA	NA	NA	NA	NA	NA
sn_broad	Astro	carrier	chr3	49422333	49429326	6994	-	HAVANA	gene	ENSG00000145029	15	NICN1	protein_coding	0.5455700771358118	2.8239335822075717	3.544068247783407	0.0014409228248940178	0.10536126754274143	-1.0955253335451918	NA	NA	NA	NA	NA	NA	NA	NA	NA	NA	NA	NA
sn_broad	Astro	carrier	chr19	35143250	35154302	11053	+	HAVANA	gene	ENSG00000221946	8	FXYD7	protein_coding	0.520262453216283	3.1038484433843903	3.5440876032181095	0.0014408506159196456	0.10536126754274143	-1.1347903456734345	NA	NA	NA	NA	NA	NA	NA	NA	NA	NA	NA	NA
sn_broad	Astro	carrier	chr16	66552563	66566251	13689	+	HAVANA	gene	ENSG00000217555	13	CKLF	protein_coding	-0.43098513967583285	2.9964713104891794	-3.5403011841919865	0.0014550437056939727	0.10536126754274143	-1.162033820507757	NA	NA	NA	NA	NA	NA	NA	NA	NA	NA	NA	NA
sn_broad	Astro	carrier	chr9	39709535	39810128	100594	-	HAVANA	gene	ENSG00000278175	6	GLIDR	lncRNA	-0.5824533170505504	3.501442634835907	-3.5432697655987058	0.0014439047757185185	0.10536126754274143	-1.2179839659997604	NA	NA	NA	NA	NA	NA	NA	NA	NA	NA	NA	NA
sn_broad	Astro	carrier	chr11	72576141	72674591	98451	-	HAVANA	gene	ENSG00000186642	16	PDE2A	protein_coding	0.9370309647713095	1.372957444149475	3.527862305287961	0.001502632677479673	0.10787949840031254	-1.0499591535463724	NA	NA	NA	NA	NA	NA	NA	NA	NA	NA	NA	NA
sn_broad	Astro	carrier	chr17	79089345	79611051	521707	-	HAVANA	gene	ENSG00000167281	20	RBFOX3	protein_coding	0.9099447241071417	3.123081790841262	3.5289591284266346	0.0014983763521309683	0.10787949840031254	-1.1742099648470559	NA	NA	NA	NA	NA	NA	NA	NA	NA	NA	NA	NA
sn_broad	Astro	carrier	chr2	161136908	161236230	99323	+	HAVANA	gene	ENSG00000136560	14	TANK	protein_coding	-0.25531890547454905	6.818016761109646	-3.5266152044251475	0.0015074864405283848	0.10787949840031254	-1.5272050240437007	NA	NA	NA	NA	NA	NA	NA	NA	NA	NA	NA	NA
sn_broad	Astro	carrier	chr6	32148359	32153083	4725	-	HAVANA	gene	ENSG00000204314	12	PRRT1	protein_coding	0.5465235714257146	2.3953051798055442	3.52144976615697	0.001527753208354362	0.1080634701816676	-1.1006016427968008	NA	NA	NA	NA	NA	NA	NA	NA	NA	NA	NA	NA
sn_broad	Astro	carrier	chrX	54920462	54931431	10970	+	HAVANA	gene	ENSG00000067445	22	TRO	protein_coding	0.5261945972050279	3.465451614650502	3.523964831515085	0.0015178524238796125	0.1080634701816676	-1.2216172786455868	NA	NA	NA	NA	NA	NA	NA	NA	NA	NA	NA	NA
sn_broad	Astro	carrier	chr8	2726956	2838823	111868	+	HAVANA	gene	ENSG00000253853	3	ENSG00000253853	lncRNA	1.2234927262559885	3.4746500970682317	3.5216921103209127	0.0015267964740256817	0.1080634701816676	-1.2330445609009173	NA	NA	NA	NA	NA	NA	NA	NA	NA	NA	NA	NA
sn_broad	Astro	carrier	chr12	70180338	70202004	21667	+	HAVANA	gene	ENSG00000257139	1	LINC02821	lncRNA	-0.9210620487966772	0.5526080165963294	-3.5182654326254132	0.0015403786468188084	0.10853744926815605	-1.0767785069567521	NA	NA	NA	NA	NA	NA	NA	NA	NA	NA	NA	NA
sn_broad	Astro	carrier	chr9	72114595	72257193	142599	+	HAVANA	gene	ENSG00000119125	17	GDA	protein_coding	1.017045462926418	2.312507130387657	3.5163862719137877	0.0015478767397899074	0.10864789989636439	-1.1097804507308382	NA	NA	NA	NA	NA	NA	NA	NA	NA	NA	NA	NA
sn_broad	Astro	carrier	chr14	100779410	100861031	81622	+	HAVANA	gene	ENSG00000214548	18	MEG3	lncRNA	1.5652035639673887	4.671429584365303	3.5130405860032026	0.0015613142793314127	0.10917281525706672	-1.3677625037058911	NA	NA	NA	NA	NA	NA	NA	NA	NA	NA	NA	NA
sn_broad	Astro	carrier	chr12	14803666	14906586	102921	+	HAVANA	gene	ENSG00000182993	5	C12orf60	protein_coding	0.4495095042520396	4.43164961157074	3.507532307737249	0.0015836847421039457	0.11031598659826723	-1.4202112496829846	NA	NA	NA	NA	NA	NA	NA	NA	NA	NA	NA	NA
sn_broad	Astro	carrier	chr21	9068325	9129773	61449	-	HAVANA	gene	ENSG00000291050	1	TEKT4P2	lncRNA	-0.7954384784668505	4.224183208017002	-3.5037105376185043	0.0015993884129147963	0.11098786259317829	-1.4066827001032625	NA	NA	NA	NA	NA	NA	NA	NA	NA	NA	NA	NA
sn_broad	Astro	carrier	chr12	6451690	6466517	14828	+	HAVANA	gene	ENSG00000139192	12	TAPBPL	protein_coding	-0.3679005149639547	3.0803486462933263	-3.496427398321028	0.0016297344187272474	0.11266692283427612	-1.2735156162267867	NA	NA	NA	NA	NA	NA	NA	NA	NA	NA	NA	NA
sn_broad	Astro	carrier	chrX	93670930	93673578	2649	-	HAVANA	gene	ENSG00000186310	10	NAP1L3	protein_coding	0.6258367664130697	3.0511089441753567	3.4941682403962533	0.0016392604785791538	0.11289944348710562	-1.2385950172964773	NA	NA	NA	NA	NA	NA	NA	NA	NA	NA	NA	NA
sn_broad	Astro	carrier	chrX	152166234	152451315	285082	-	HAVANA	gene	ENSG00000011677	13	GABRA3	protein_coding	1.027787705143063	1.7114782620789244	3.4825459962155	0.0016891276243729434	0.11380613794097719	-1.1554811428610314	NA	NA	NA	NA	NA	NA	NA	NA	NA	NA	NA	NA
sn_broad	Astro	carrier	chr12	124513222	124516798	3577	+	HAVANA	gene	ENSG00000214650	3	ENSG00000214650	lncRNA	0.8535930041154209	0.5614823910906633	3.486910365016509	0.0016702313870361378	0.11380613794097719	-1.1713268889820654	NA	NA	NA	NA	NA	NA	NA	NA	NA	NA	NA	NA
sn_broad	Astro	carrier	chr12	6578622	6584739	6118	+	HAVANA	gene	ENSG00000247853	2	ENSG00000247853	lncRNA	-1.170957561302705	0.7592144340888944	-3.469091336706411	0.0017486959444346793	0.11380613794097719	-1.1798736867941235	NA	NA	NA	NA	NA	NA	NA	NA	NA	NA	NA	NA
sn_broad	Astro	carrier	chr17	47891219	47895844	4626	-	HAVANA	gene	ENSG00000264920	4	SP2-DT	lncRNA	-0.6500309810142206	1.4735073056965913	-3.4698968506624284	0.0017450730493617016	0.11380613794097719	-1.183033881830128	NA	NA	NA	NA	NA	NA	NA	NA	NA	NA	NA	NA
sn_broad	Astro	carrier	chr5	148446042	148677235	231194	-	HAVANA	gene	ENSG00000164270	19	HTR4	protein_coding	1.0351110772164103	0.8284172174114143	3.4761993208077855	0.001716977100663314	0.11380613794097719	-1.1917281471588863	NA	NA	NA	NA	NA	NA	NA	NA	NA	NA	NA	NA
sn_broad	Astro	carrier	chr4	576452	618099	41648	+	HAVANA	gene	ENSG00000283183	4	ENSG00000283183	lncRNA	1.1830148325830696	0.6921215855602417	3.4757186805099605	0.0017191042160695853	0.11380613794097719	-1.2011203776681736	NA	NA	NA	NA	NA	NA	NA	NA	NA	NA	NA	NA
sn_broad	Astro	carrier	chr8	52714605	52716275	1671	+	HAVANA	gene	ENSG00000288818	1	ENSG00000288818	lncRNA	-0.6942384694650938	1.7613502131341272	-3.468501223721725	0.0017513546752157077	0.11380613794097719	-1.211644561019825	NA	NA	NA	NA	NA	NA	NA	NA	NA	NA	NA	NA
sn_broad	Astro	carrier	chr18	69400888	69849087	448200	+	HAVANA	gene	ENSG00000206052	11	DOK6	protein_coding	0.8718771180404596	2.88669379724625	3.4757497385968077	0.0017189666886042088	0.11380613794097719	-1.252238388979488	NA	NA	NA	NA	NA	NA	NA	NA	NA	NA	NA	NA
sn_broad	Astro	carrier	chr7	102551226	102563538	12313	+	HAVANA	gene	ENSG00000205238	12	SPDYE2	protein_coding	-1.6373438204434174	2.7023425769029745	-3.4851430537776724	0.0016778584066098467	0.11380613794097719	-1.279169122696839	NA	NA	NA	NA	NA	NA	NA	NA	NA	NA	NA	NA
sn_broad	Astro	carrier	chr19	49119544	49151026	31483	+	HAVANA	gene	ENSG00000177380	14	PPFIA3	protein_coding	0.3864702224916181	3.3532508040547464	3.4692187160188372	0.0017481225557370672	0.11380613794097719	-1.344437164908019	NA	NA	NA	NA	NA	NA	NA	NA	NA	NA	NA	NA
sn_broad	Astro	carrier	chr4	144646156	144745271	99116	+	HAVANA	gene	ENSG00000164161	10	HHIP	protein_coding	-0.5538775478835252	3.6553932444794386	-3.4683981720589148	0.0017518193722355659	0.11380613794097719	-1.4310759026432276	NA	NA	NA	NA	NA	NA	NA	NA	NA	NA	NA	NA
sn_broad	Astro	carrier	chr3	6770001	7741533	971533	+	HAVANA	gene	ENSG00000196277	17	GRM7	protein_coding	0.6638769668183673	4.56760052309085	3.484158032834753	0.0016821240222284351	0.11380613794097719	-1.4795044517570863	NA	NA	NA	NA	NA	NA	NA	NA	NA	NA	NA	NA
sn_broad	Astro	carrier	chr8	51899268	51949874	50607	+	HAVANA	gene	ENSG00000228801	8	PCMTD1-DT	lncRNA	-0.35571976110038106	4.4495771790263845	-3.480592888745887	0.0016976509344173113	0.11380613794097719	-1.4959725833557505	NA	NA	NA	NA	NA	NA	NA	NA	NA	NA	NA	NA
sn_broad	Astro	carrier	chr1	159171609	159203313	31705	+	HAVANA	gene	ENSG00000162706	13	CADM3	protein_coding	0.4316588951943192	5.267345806294663	3.4692766857084014	0.001747861669765427	0.11380613794097719	-1.5895797363870843	NA	NA	NA	NA	NA	NA	NA	NA	NA	NA	NA	NA
sn_broad	Astro	carrier	chr11	9664077	9752993	88917	+	HAVANA	gene	ENSG00000133789	15	SWAP70	protein_coding	0.38497734923457916	5.497559459282333	3.4773054439843802	0.001712091548766537	0.11380613794097719	-1.6002351962435934	NA	NA	NA	NA	NA	NA	NA	NA	NA	NA	NA	NA
sn_broad	Astro	carrier	chr6	39329990	39725408	395419	-	HAVANA	gene	ENSG00000164627	18	KIF6	protein_coding	-0.552557801662485	5.417249468682298	-3.4712252541119613	0.0017391142887479732	0.11380613794097719	-1.6194098467593845	NA	NA	NA	NA	NA	NA	NA	NA	NA	NA	NA	NA
sn_broad	Astro	carrier	chrX	20006713	20116907	110195	-	HAVANA	gene	ENSG00000184368	16	MAP7D2	protein_coding	0.9248246623860086	1.3824998362008132	3.4585049497439315	0.0017969924824482587	0.11455402661847222	-1.203208864222205	NA	NA	NA	NA	NA	NA	NA	NA	NA	NA	NA	NA
sn_broad	Astro	carrier	chr3	160432445	160485773	53329	-	HAVANA	gene	ENSG00000213186	8	TRIM59	protein_coding	-0.5979854077913602	1.269560607674697	-3.4577499178082287	0.0018004860073627242	0.11455402661847222	-1.2131869031063092	NA	NA	NA	NA	NA	NA	NA	NA	NA	NA	NA	NA
sn_broad	Astro	carrier	chr3	58824437	59019093	194657	+	HAVANA	gene	ENSG00000242428	6	CFAP20DC-AS1	lncRNA	0.7950615806015466	1.4309154666914967	3.4556418848644914	0.0018102747359782512	0.11455402661847222	-1.214768129446461	NA	NA	NA	NA	NA	NA	NA	NA	NA	NA	NA	NA
sn_broad	Astro	carrier	chrX	71910845	72161750	250906	+	HAVANA	gene	ENSG00000204131	11	NHSL2	protein_coding	0.6283757210408805	1.5389460767984209	3.453995697767293	0.0018179547128859776	0.11455402661847222	-1.2150777387920844	NA	NA	NA	NA	NA	NA	NA	NA	NA	NA	NA	NA
sn_broad	Astro	carrier	chr2	220105656	220450778	345123	+	HAVANA	gene	ENSG00000239498	1	ENSG00000239498	lncRNA	1.2717052945047025	0.7883032665975928	3.4575756201644037	0.0018012934154836861	0.11455402661847222	-1.2268909263112313	NA	NA	NA	NA	NA	NA	NA	NA	NA	NA	NA	NA
sn_broad	Astro	carrier	chr5	149324220	149345333	21114	-	HAVANA	gene	ENSG00000285736	1	ENSG00000285736	lncRNA	-0.9179867212181174	0.18951578293857557	-3.4578074059799238	0.0018002197788251806	0.11455402661847222	-1.2409721790346335	NA	NA	NA	NA	NA	NA	NA	NA	NA	NA	NA	NA
sn_broad	Astro	carrier	chr1	44213455	44220681	7227	+	HAVANA	gene	ENSG00000178028	14	DMAP1	protein_coding	0.42461920899228733	3.8733149979509895	3.4536421636562804	0.0018196081739069551	0.11455402661847222	-1.4473243379206684	NA	NA	NA	NA	NA	NA	NA	NA	NA	NA	NA	NA
sn_broad	Astro	carrier	chr1	222743356	222773149	29794	-	HAVANA	gene	ENSG00000287684	1	ENSG00000287684	lncRNA	1.634596534613574	-0.7026410380888979	3.4618182362407843	0.0017817394650211076	0.11455402661847222	-1.5273427641954895	NA	NA	NA	NA	NA	NA	NA	NA	NA	NA	NA	NA
sn_broad	Astro	carrier	chr18	14057457	14132490	75034	-	HAVANA	gene	ENSG00000175322	12	ZNF519	protein_coding	-0.3805565343129873	4.209794475229003	-3.4560020789111916	0.0018085985158453031	0.11455402661847222	-1.531881475884255	NA	NA	NA	NA	NA	NA	NA	NA	NA	NA	NA	NA
sn_broad	Astro	carrier	chr6	68040290	68093001	52712	+	HAVANA	gene	ENSG00000285838	2	ENSG00000285838	lncRNA	-1.297315449397658	1.087506838646325	-3.449203838192582	0.00184049039093454	0.11493018633871888	-1.2263679976165038	NA	NA	NA	NA	NA	NA	NA	NA	NA	NA	NA	NA
sn_broad	Astro	carrier	chr19	18097778	18151692	53915	+	HAVANA	gene	ENSG00000099308	13	MAST3	protein_coding	0.4867143243784091	3.128965368374098	3.4468695593262955	0.0018515661093242229	0.11493018633871888	-1.357637792405039	NA	NA	NA	NA	NA	NA	NA	NA	NA	NA	NA	NA
sn_broad	Astro	carrier	chr5	178237476	178590393	352918	-	HAVANA	gene	ENSG00000050767	18	COL23A1	protein_coding	0.8492961903619927	5.960265136326418	3.445778896552695	0.0018567632105949926	0.11493018633871888	-1.6661744451649998	NA	NA	NA	NA	NA	NA	NA	NA	NA	NA	NA	NA
sn_broad	Astro	carrier	chr4	2059327	2069089	9763	+	HAVANA	gene	ENSG00000185818	8	NAT8L	protein_coding	0.47402232805841926	7.325746309578069	3.450063874103909	0.001836425886041139	0.11493018633871888	-1.7119875924724202	NA	NA	NA	NA	NA	NA	NA	NA	NA	NA	NA	NA
sn_broad	Astro	carrier	chr4	15778275	15853232	74958	+	HAVANA	gene	ENSG00000004468	13	CD38	protein_coding	-0.6679216841464712	6.473950855454483	-3.445739624433612	0.0018569506089662002	0.11493018633871888	-1.721040613479321	NA	NA	NA	NA	NA	NA	NA	NA	NA	NA	NA	NA
sn_broad	Astro	carrier	chr3	57268342	57292685	24344	-	HAVANA	gene	ENSG00000239388	9	ASB14	protein_coding	-1.193863416273102	0.29348839525820475	-3.441267547890381	0.0018784107003493211	0.11508543735002982	-1.2650091622265922	NA	NA	NA	NA	NA	NA	NA	NA	NA	NA	NA	NA
sn_broad	Astro	carrier	chr12	34037232	34058745	21514	+	HAVANA	gene	ENSG00000256538	2	ENSG00000256538	lncRNA	-1.141916887319949	-0.17905561410390364	-3.44033345913985	0.0018829233336532412	0.11508543735002982	-1.3128355105020333	NA	NA	NA	NA	NA	NA	NA	NA	NA	NA	NA	NA
sn_broad	Astro	carrier	chr16	12901598	13240416	338819	+	HAVANA	gene	ENSG00000237515	10	SHISA9	protein_coding	1.2488343542891212	3.1865145638192334	3.4437608953595684	0.0018664164496179098	0.11508543735002982	-1.336251329466056	NA	NA	NA	NA	NA	NA	NA	NA	NA	NA	NA	NA
sn_broad	Astro	carrier	chr9	27937617	29213601	1275985	-	HAVANA	gene	ENSG00000174482	11	LINGO2	protein_coding	1.2585225274193625	4.330870305040615	3.4399896666390513	0.0018845868561686106	0.11508543735002982	-1.5352178712822058	NA	NA	NA	NA	NA	NA	NA	NA	NA	NA	NA	NA
sn_broad	Astro	carrier	chr6	31639028	31652705	13678	-	HAVANA	gene	ENSG00000204463	14	BAG6	protein_coding	0.39716752624600593	3.7785958993354036	3.4323269208532423	0.0019220365161498956	0.11659506283399368	-1.4798302646478323	NA	NA	NA	NA	NA	NA	NA	NA	NA	NA	NA	NA
sn_broad	Astro	carrier	chr14	46840092	47675605	835514	-	HAVANA	gene	ENSG00000139915	22	MDGA2	protein_coding	0.9488798982191646	4.66083253306818	3.4334968718767023	0.001916272425620868	0.11659506283399368	-1.590857891243627	NA	NA	NA	NA	NA	NA	NA	NA	NA	NA	NA	NA
sn_broad	Astro	carrier	chr16	24256335	24362412	106078	+	HAVANA	gene	ENSG00000006116	4	CACNG3	protein_coding	1.308846880969436	1.3033961020851836	3.426767045731107	0.00194965905940722	0.11710739006013204	-1.2735832138662921	NA	NA	NA	NA	NA	NA	NA	NA	NA	NA	NA	NA
sn_broad	Astro	carrier	chr7	66921225	66958551	37327	+	HAVANA	gene	ENSG00000106609	16	TMEM248	protein_coding	0.22255927908402962	5.150228889629141	3.427915175321905	0.0019439236184258138	0.11710739006013204	-1.6811656656906573	NA	NA	NA	NA	NA	NA	NA	NA	NA	NA	NA	NA
sn_broad	Astro	carrier	chr6	28015122	28137313	122192	-	HAVANA	gene	ENSG00000269293	5	ZSCAN16-AS1	lncRNA	-0.33420528161106633	5.422397375920618	-3.4280562359100166	0.0019432200830896537	0.11710739006013204	-1.7187761838310838	NA	NA	NA	NA	NA	NA	NA	NA	NA	NA	NA	NA
sn_broad	Astro	carrier	chr3	37182107	37182734	628	+	HAVANA	gene	ENSG00000271993	1	ENSG00000271993	lncRNA	-0.7013683770367705	1.2001194625601166	-3.4244982212485735	0.001961041108875246	0.11740612128952452	-1.2797522531053778	NA	NA	NA	NA	NA	NA	NA	NA	NA	NA	NA	NA
sn_broad	Astro	carrier	chr7	102748971	102809225	60255	+	HAVANA	gene	ENSG00000222011	9	FAM185A	protein_coding	-0.3250485180537037	4.67754563235104	-3.4221336880237496	0.0019729717529300157	0.11773564336702895	-1.6689685941864845	NA	NA	NA	NA	NA	NA	NA	NA	NA	NA	NA	NA
sn_broad	Astro	carrier	chr15	83654088	84039842	385755	+	HAVANA	gene	ENSG00000156218	13	ADAMTSL3	protein_coding	-1.731478431011487	5.248303565227842	-3.420264515883254	0.001982452668221752	0.11791731455137174	-1.7090704361792755	NA	NA	NA	NA	NA	NA	NA	NA	NA	NA	NA	NA
sn_broad	Astro	carrier	chr11	18727928	18792721	64794	-	HAVANA	gene	ENSG00000110786	18	PTPN5	protein_coding	0.9981013553347222	0.8350295474127861	3.417131863634328	0.0019984412510873142	0.118483636634044	-1.3180670187196704	NA	NA	NA	NA	NA	NA	NA	NA	NA	NA	NA	NA
sn_broad	Astro	carrier	chr1	9728926	9823984	95059	-	HAVANA	gene	ENSG00000171603	18	CLSTN1	protein_coding	0.22403305264773676	6.545993611137556	3.410813299825171	0.0020310708480158883	0.12002973527629378	-1.8076933192200233	NA	NA	NA	NA	NA	NA	NA	NA	NA	NA	NA	NA
sn_broad	Astro	carrier	chr19	49340595	49362457	21863	-	HAVANA	gene	ENSG00000074219	14	TEAD2	protein_coding	1.2614220906632965	1.074281233325165	3.4088780609448324	0.0020411673037313586	0.1202385369915064	-1.3195835805292022	NA	NA	NA	NA	NA	NA	NA	NA	NA	NA	NA	NA
sn_broad	Astro	carrier	chr11	49558546	49810419	251874	+	HAVANA	gene	ENSG00000290401	1	GRM5P1	lncRNA	0.9033726605454735	1.7050413854775508	3.406780029404772	0.002052167936578	0.12049909166060564	-1.3296413507289087	NA	NA	NA	NA	NA	NA	NA	NA	NA	NA	NA	NA
sn_broad	Astro	carrier	chr5	84382424	84490765	108342	+	HAVANA	gene	ENSG00000250320	7	EDIL3-DT	lncRNA	0.9034171466451207	0.4881591720889679	3.401205658161769	0.002081675490354984	0.12068447779526363	-1.3721025270341816	NA	NA	NA	NA	NA	NA	NA	NA	NA	NA	NA	NA
sn_broad	Astro	carrier	chr20	45372557	45407889	35333	-	HAVANA	gene	ENSG00000124251	11	TP53TG5	protein_coding	-0.5805534312688749	2.1674993465211125	-3.4032389641538106	0.002070865080211524	0.12068447779526363	-1.3949773133974723	NA	NA	NA	NA	NA	NA	NA	NA	NA	NA	NA	NA
sn_broad	Astro	carrier	chr17	68259182	68422731	163550	+	HAVANA	gene	ENSG00000141337	13	ARSG	protein_coding	-0.6084185438554142	3.4794381339690212	-3.4013171851174495	0.002081081126322816	0.12068447779526363	-1.5674291551512862	NA	NA	NA	NA	NA	NA	NA	NA	NA	NA	NA	NA
sn_broad	Astro	carrier	chr19	30224891	30713586	488696	+	HAVANA	gene	ENSG00000198597	10	ZNF536	protein_coding	-0.7755261073161527	3.7215923077250004	-3.4016341653555955	0.002079392730005678	0.12068447779526363	-1.6020112892182974	NA	NA	NA	NA	NA	NA	NA	NA	NA	NA	NA	NA
sn_broad	Astro	carrier	chr7	39621253	39623201	1949	-	HAVANA	gene	ENSG00000287584	1	ENSG00000287584	lncRNA	-0.48472964207901925	1.745948466309414	-3.397195846743512	0.002103154521387321	0.12116286425099285	-1.3652519888988701	NA	NA	NA	NA	NA	NA	NA	NA	NA	NA	NA	NA
sn_broad	Astro	carrier	chr6	28903002	28923988	20987	-	HAVANA	gene	ENSG00000204713	11	TRIM27	protein_coding	-0.3384897043551103	3.9453793717711823	-3.3975295095411755	0.0021013590713170978	0.12116286425099285	-1.62638088806768	NA	NA	NA	NA	NA	NA	NA	NA	NA	NA	NA	NA
sn_broad	Astro	carrier	chr11	494512	507300	12789	-	HAVANA	gene	ENSG00000023191	17	RNH1	protein_coding	-0.3725377940278052	4.184017809476065	-3.393899031277103	0.0021209747320163285	0.12180644855968381	-1.6605849240197177	NA	NA	NA	NA	NA	NA	NA	NA	NA	NA	NA	NA
sn_broad	Astro	carrier	chr17	81867721	81871378	3658	-	HAVANA	gene	ENSG00000141522	12	ARHGDIA	protein_coding	0.4767619128680276	3.619973353004339	3.38887340980716	0.0021484208858891475	0.1229970957171537	-1.553365469551121	NA	NA	NA	NA	NA	NA	NA	NA	NA	NA	NA	NA
sn_broad	Astro	carrier	chr13	28820339	29505947	685609	+	HAVANA	gene	ENSG00000132938	22	MTUS2	protein_coding	1.1758936079020588	2.334348336330577	3.38587933913851	0.0021649351515353526	0.12355642360164379	-1.4204969310684277	NA	NA	NA	NA	NA	NA	NA	NA	NA	NA	NA	NA
sn_broad	Astro	carrier	chr21	16754519	16815688	61170	-	HAVANA	gene	ENSG00000237735	2	ENSG00000237735	lncRNA	-1.311026594777317	-0.08100775150605849	-3.3799713808687737	0.0021978821631739895	0.12484684893823805	-1.4040405492458055	NA	NA	NA	NA	NA	NA	NA	NA	NA	NA	NA	NA
sn_broad	Astro	carrier	chr9	137138346	137168756	30411	+	HAVANA	gene	ENSG00000176884	17	GRIN1	protein_coding	1.318171327727151	2.28102193790001	3.379385572401246	0.0022011753388128216	0.12484684893823805	-1.4135722750565636	NA	NA	NA	NA	NA	NA	NA	NA	NA	NA	NA	NA
sn_broad	Astro	carrier	chr1	103553815	103579534	25720	+	HAVANA	gene	ENSG00000240038	8	AMY2B	protein_coding	-0.2776394979541883	5.626325824221743	-3.3774615830654593	0.0022120248092918284	0.12507498304390832	-1.8584654799732423	NA	NA	NA	NA	NA	NA	NA	NA	NA	NA	NA	NA
sn_broad	Astro	carrier	chr3	141763408	141819352	55945	+	HAVANA	gene	ENSG00000114124	3	GRK7	protein_coding	-0.9119803898338049	1.6736990026779006	-3.3753413066363698	0.0022240410163178854	0.12536748128905742	-1.421649732922722	NA	NA	NA	NA	NA	NA	NA	NA	NA	NA	NA	NA
sn_broad	Astro	carrier	chr4	16322954	16326967	4014	+	HAVANA	gene	ENSG00000286888	1	ENSG00000286888	lncRNA	-0.6358107135718344	1.9223200952528907	-3.3708079342776243	0.0022499449190550025	0.12605195999109373	-1.442190301504617	NA	NA	NA	NA	NA	NA	NA	NA	NA	NA	NA	NA
sn_broad	Astro	carrier	chr16	57248547	57284672	36126	-	HAVANA	gene	ENSG00000102934	10	PLLP	protein_coding	-0.6685661866833159	2.4634824022518393	-3.370974373603968	0.0022489887425771343	0.12605195999109373	-1.4935940246888952	NA	NA	NA	NA	NA	NA	NA	NA	NA	NA	NA	NA
sn_broad	Astro	carrier	chr19	2997639	3047635	49997	-	HAVANA	gene	ENSG00000065717	16	TLE2	protein_coding	1.0884584322393007	0.8710679963045334	3.3642620934688954	0.002287863165051294	0.12648770209423288	-1.4326406482801861	NA	NA	NA	NA	NA	NA	NA	NA	NA	NA	NA	NA
sn_broad	Astro	carrier	chr1	144227029	144250326	23298	-	HAVANA	gene	ENSG00000232527	8	LINC02802	lncRNA	-1.285449855375714	-0.1586626499793816	-3.363512528084409	0.0022922443829304215	0.12648770209423288	-1.4725545478881878	NA	NA	NA	NA	NA	NA	NA	NA	NA	NA	NA	NA
sn_broad	Astro	carrier	chr6	30541381	30556489	15109	-	HAVANA	gene	ENSG00000204590	13	GNL1	protein_coding	0.38234030915502126	4.207200038171673	3.3672868649588676	0.0022702653915678975	0.12648770209423288	-1.7092351813500848	NA	NA	NA	NA	NA	NA	NA	NA	NA	NA	NA	NA
sn_broad	Astro	carrier	chr5	16473038	16617101	144064	-	HAVANA	gene	ENSG00000154153	15	RETREG1	protein_coding	-0.6750309318595336	4.240087550266332	-3.364780151198423	0.002284839840825321	0.12648770209423288	-1.7722089501874816	NA	NA	NA	NA	NA	NA	NA	NA	NA	NA	NA	NA
sn_broad	Astro	carrier	chrX	17737449	17754988	17540	+	HAVANA	gene	ENSG00000047634	15	SCML1	protein_coding	0.4948429644607182	5.618907784025178	3.366256600770284	0.002276244613951608	0.12648770209423288	-1.8592225394209976	NA	NA	NA	NA	NA	NA	NA	NA	NA	NA	NA	NA
sn_broad	Astro	carrier	chr18	5237826	5290608	52783	+	HAVANA	gene	ENSG00000263753	10	LINC00667	lncRNA	-0.32130640358894436	4.310398907422398	-3.3621670381721636	0.0023001291262364195	0.12654163841636998	-1.760606190456679	NA	NA	NA	NA	NA	NA	NA	NA	NA	NA	NA	NA
sn_broad	Astro	carrier	chr1	246540561	246566261	25701	-	HAVANA	gene	ENSG00000162851	8	TFB2M	protein_coding	-0.4529150735157714	2.207302078420183	-3.356610298567263	0.002332970740280033	0.12796414359859343	-1.508720078472078	NA	NA	NA	NA	NA	NA	NA	NA	NA	NA	NA	NA
sn_broad	Astro	carrier	chr2	98793846	98936259	142414	-	HAVANA	gene	ENSG00000196872	12	CRACDL	protein_coding	1.120618112571275	1.6483133844565712	3.344868479852027	0.0024038636452634898	0.12852659161910499	-1.4554113452118589	NA	NA	NA	NA	NA	NA	NA	NA	NA	NA	NA	NA
sn_broad	Astro	carrier	chr7	98846488	98870771	24284	-	HAVANA	gene	ENSG00000166448	15	TMEM130	protein_coding	0.9592108623744613	1.7182155776217178	3.346555481815806	0.002393551666806584	0.12852659161910499	-1.4596597044549968	NA	NA	NA	NA	NA	NA	NA	NA	NA	NA	NA	NA
sn_broad	Astro	carrier	chr15	49423237	49488775	65539	+	HAVANA	gene	ENSG00000140285	12	FGF7	protein_coding	-0.9815824074305125	0.03703747381233412	-3.3475524217731665	0.0023874778552691626	0.12852659161910499	-1.4741084303514214	NA	NA	NA	NA	NA	NA	NA	NA	NA	NA	NA	NA
sn_broad	Astro	carrier	chr8	24294069	24359014	64946	+	HAVANA	gene	ENSG00000042980	14	ADAM28	protein_coding	1.5326622033179804	0.7959794558239435	3.345727489469865	0.0023986075100855043	0.12852659161910499	-1.4765824137047412	NA	NA	NA	NA	NA	NA	NA	NA	NA	NA	NA	NA
sn_broad	Astro	carrier	chr1	226668897	226676345	7449	+	HAVANA	gene	ENSG00000228548	1	ITPKB-AS1	lncRNA	-0.8274678886225231	2.331355391587139	-3.35355016920195	0.0023512497139185247	0.12852659161910499	-1.5359828319355948	NA	NA	NA	NA	NA	NA	NA	NA	NA	NA	NA	NA
sn_broad	Astro	carrier	chr5	120245448	120333502	88055	-	HAVANA	gene	ENSG00000251293	1	ENSG00000251293	lncRNA	1.4680543585848684	0.1062457154028852	3.350259227725391	0.002371061718770925	0.12852659161910499	-1.5409889743519183	NA	NA	NA	NA	NA	NA	NA	NA	NA	NA	NA	NA
sn_broad	Astro	carrier	chr17	45506741	45584705	77965	-	HAVANA	gene	ENSG00000291175	1	ENSG00000291175	lncRNA	-0.6177139748741625	4.363011961375477	-3.3495598647457854	0.002375292717255256	0.12852659161910499	-1.8221435104084707	NA	NA	NA	NA	NA	NA	NA	NA	NA	NA	NA	NA
sn_broad	Astro	carrier	chr1	244048547	244057476	8930	+	HAVANA	gene	ENSG00000179456	12	ZBTB18	protein_coding	0.2881015734142265	5.40511074910615	3.3444601945395536	0.002406365771034553	0.12852659161910499	-1.911105274416041	NA	NA	NA	NA	NA	NA	NA	NA	NA	NA	NA	NA
sn_broad	Astro	carrier	chr16	57610652	57665580	54929	+	HAVANA	gene	ENSG00000205336	14	ADGRG1	protein_coding	0.37699331643013423	7.788303605692121	3.349057410793643	0.002378336956684722	0.12852659161910499	-1.9520926000137129	NA	NA	NA	NA	NA	NA	NA	NA	NA	NA	NA	NA
sn_broad	Astro	carrier	chr17	17810399	17837002	26604	-	HAVANA	gene	ENSG00000072310	18	SREBF1	protein_coding	0.5057327882209277	7.075079626013082	3.341091489818043	0.002427106627468584	0.12925753899774553	-1.9765809715296658	NA	NA	NA	NA	NA	NA	NA	NA	NA	NA	NA	NA
sn_broad	Astro	carrier	chr7	5424313	5424942	630	+	HAVANA	gene	ENSG00000290091	1	ENSG00000290091	lncRNA	-0.7235619522319661	1.3048852944653986	-3.331429430608997	0.0024875568185529296	0.13209287221997007	-1.497029881847232	NA	NA	NA	NA	NA	NA	NA	NA	NA	NA	NA	NA
sn_broad	Astro	carrier	chr7	87627548	87832296	204749	+	HAVANA	gene	ENSG00000105784	16	RUNDC3B	protein_coding	0.8768483543556296	1.6256988563416193	3.324764796491375	0.0025300976754712347	0.1339635532214827	-1.5032196144983256	NA	NA	NA	NA	NA	NA	NA	NA	NA	NA	NA	NA
sn_broad	Astro	carrier	chr2	119223831	119265652	41822	+	HAVANA	gene	ENSG00000115107	20	STEAP3	protein_coding	-0.8152107647727332	0.9585132771070048	-3.3164218796225193	0.002584340960792737	0.13411599566598748	-1.514660377420804	NA	NA	NA	NA	NA	NA	NA	NA	NA	NA	NA	NA
sn_broad	Astro	carrier	chr1	204377850	204435846	57997	+	HAVANA	gene	ENSG00000226330	1	PPP1R15B-AS1	lncRNA	0.7204115687794983	1.1082433598911563	3.3142203787335918	0.002598840473519276	0.13411599566598748	-1.5173505926599038	NA	NA	NA	NA	NA	NA	NA	NA	NA	NA	NA	NA
sn_broad	Astro	carrier	chr7	26291862	26374383	82522	+	HAVANA	gene	ENSG00000086300	17	SNX10	protein_coding	0.6079363241425735	2.9559102553352146	3.316527610677544	0.0025836465623849426	0.13411599566598748	-1.6569875278813173	NA	NA	NA	NA	NA	NA	NA	NA	NA	NA	NA	NA
sn_broad	Astro	carrier	chr10	47501854	47523638	21785	-	HAVANA	gene	ENSG00000204172	12	AGAP9	protein_coding	-0.7172691252902557	3.451221219373043	-3.314216899084858	0.0025988634531345822	0.13411599566598748	-1.7539623830596573	NA	NA	NA	NA	NA	NA	NA	NA	NA	NA	NA	NA
sn_broad	Astro	carrier	chr17	73207353	73236753	29401	-	HAVANA	gene	ENSG00000133193	13	FAM104A	protein_coding	-0.2906565426454826	3.6744870795704507	-3.317517175831716	0.0025771562190533585	0.13411599566598748	-1.779481119204866	NA	NA	NA	NA	NA	NA	NA	NA	NA	NA	NA	NA
sn_broad	Astro	carrier	chr4	118591719	118633729	42011	+	HAVANA	gene	ENSG00000291201	1	ENSG00000291201	lncRNA	-0.30171914363544206	3.898026883689886	-3.3169654842543568	0.002580772702577164	0.13411599566598748	-1.8016195979272203	NA	NA	NA	NA	NA	NA	NA	NA	NA	NA	NA	NA
sn_broad	Astro	carrier	chr21	39630271	39726085	95815	+	HAVANA	gene	ENSG00000225330	1	ENSG00000225330	lncRNA	-0.45833750495667736	4.373605736616243	-3.316357460808813	0.0025847641254922544	0.13411599566598748	-1.882754526702234	NA	NA	NA	NA	NA	NA	NA	NA	NA	NA	NA	NA
sn_broad	Astro	carrier	chr9	35814451	35865518	51068	+	HAVANA	gene	ENSG00000137103	20	TMEM8B	protein_coding	0.261039256291117	4.677510756948211	3.321870383312267	0.002548790734261013	0.13411599566598748	-1.889697331480738	NA	NA	NA	NA	NA	NA	NA	NA	NA	NA	NA	NA
sn_broad	Astro	carrier	chr11	72002864	72080693	77830	-	HAVANA	gene	ENSG00000137497	19	NUMA1	protein_coding	0.3011552793209642	6.50657317934662	3.315959041856938	0.0025873828091890825	0.13411599566598748	-2.0352383508240592	NA	NA	NA	NA	NA	NA	NA	NA	NA	NA	NA	NA
sn_broad	Astro	carrier	chr12	70638073	70920738	282666	-	HAVANA	gene	ENSG00000153233	13	PTPRR	protein_coding	1.1647675912621138	1.990201771997996	3.310494213165858	0.00262356064336514	0.13463959301954415	-1.5513326872125734	NA	NA	NA	NA	NA	NA	NA	NA	NA	NA	NA	NA
sn_broad	Astro	carrier	chr1	99004276	99244794	240519	+	HAVANA	gene	ENSG00000232825	3	PLPPR5-AS1	lncRNA	1.332922336373076	0.27452803126604	3.309400002919396	0.002630862824127638	0.13463959301954415	-1.6177056680400561	NA	NA	NA	NA	NA	NA	NA	NA	NA	NA	NA	NA
sn_broad	Astro	carrier	chrX	53082367	53088540	6174	+	HAVANA	gene	ENSG00000184205	14	TSPYL2	protein_coding	0.9079971690401556	4.384155475960404	3.309370864043545	0.0026310575491810483	0.13463959301954415	-1.8422601972357846	NA	NA	NA	NA	NA	NA	NA	NA	NA	NA	NA	NA
sn_broad	Astro	carrier	chr19	4542593	4581776	39184	-	HAVANA	gene	ENSG00000167680	17	SEMA6B	protein_coding	0.8335373324036717	1.6316609359600243	3.306645195380004	0.0026493338203613707	0.13488731806445853	-1.5369214608385597	NA	NA	NA	NA	NA	NA	NA	NA	NA	NA	NA	NA
sn_broad	Astro	carrier	chr13	37632063	37869802	237740	-	HAVANA	gene	ENSG00000133107	15	TRPC4	protein_coding	1.0752624873417311	0.793385774840366	3.3043514304020545	0.0026648088463466814	0.13488731806445853	-1.5435207447116888	NA	NA	NA	NA	NA	NA	NA	NA	NA	NA	NA	NA
sn_broad	Astro	carrier	chr12	39755025	40106089	351065	-	HAVANA	gene	ENSG00000151229	13	SLC2A13	protein_coding	0.8408418182714699	3.733563577976857	3.3063293736592962	0.002651459376751406	0.13488731806445853	-1.7611044373075178	NA	NA	NA	NA	NA	NA	NA	NA	NA	NA	NA	NA
sn_broad	Astro	carrier	chr15	89087459	89202355	114897	+	HAVANA	gene	ENSG00000140526	18	ABHD2	protein_coding	0.25938744529065305	7.51155817394208	3.3042714742576464	0.0026653498438501083	0.13488731806445853	-2.0641021124915744	NA	NA	NA	NA	NA	NA	NA	NA	NA	NA	NA	NA
sn_broad	Astro	carrier	chr2	105333935	105337509	3575	-	HAVANA	gene	ENSG00000272994	2	C2orf49-DT	lncRNA	-0.5203794343663217	1.991851618051605	-3.302935483719197	0.0026744050716147904	0.13497272978507702	-1.5981337100532924	NA	NA	NA	NA	NA	NA	NA	NA	NA	NA	NA	NA
sn_broad	Astro	carrier	chr20	62386299	62387000	702	-	HAVANA	gene	ENSG00000273619	2	ENSG00000273619	lncRNA	-0.9753597410505828	0.6547024909902253	-3.297162336989298	0.002713877003618608	0.13621431974326823	-1.5549860287504034	NA	NA	NA	NA	NA	NA	NA	NA	NA	NA	NA	NA
sn_broad	Astro	carrier	chr6	169213254	169245773	32520	+	HAVANA	gene	ENSG00000226445	2	THBS2-AS1	lncRNA	-0.4012681808172356	2.6666718497857373	-3.297377757733201	0.00271239410626314	0.13621431974326823	-1.6843034112371544	NA	NA	NA	NA	NA	NA	NA	NA	NA	NA	NA	NA
sn_broad	Astro	carrier	chr5	94703690	95285094	581405	-	HAVANA	gene	ENSG00000175471	20	MCTP1	protein_coding	0.8588143334885228	3.3802019882311605	3.294113468630774	0.002734948532644416	0.13641452262627488	-1.765134794868925	NA	NA	NA	NA	NA	NA	NA	NA	NA	NA	NA	NA
sn_broad	Astro	carrier	chr3	68975217	69013684	38468	-	HAVANA	gene	ENSG00000163378	14	EOGT	protein_coding	0.4787491210584287	4.90877370100183	3.29335651936112	0.0027402043846325957	0.13641452262627488	-1.969375717999056	NA	NA	NA	NA	NA	NA	NA	NA	NA	NA	NA	NA
sn_broad	Astro	carrier	chr12	27243968	27325959	81992	+	HAVANA	gene	ENSG00000211455	8	STK38L	protein_coding	-0.2905593232326029	5.912993953630261	-3.29400502968187	0.0027357008783472584	0.13641452262627488	-2.076185344444596	NA	NA	NA	NA	NA	NA	NA	NA	NA	NA	NA	NA
sn_broad	Astro	carrier	chr6	154010496	154246867	236372	+	HAVANA	gene	ENSG00000112038	18	OPRM1	protein_coding	1.0265197016721264	0.5753005217747971	3.29185987700291	0.002750624928107443	0.13656219155265137	-1.5948938261573415	NA	NA	NA	NA	NA	NA	NA	NA	NA	NA	NA	NA
sn_broad	Astro	carrier	chr2	151485336	151734487	249152	-	HAVANA	gene	ENSG00000183091	21	NEB	protein_coding	-0.7717342382118865	4.358999041271119	-3.289976649270304	0.002763791370037906	0.1368450213489039	-1.9503198764068355	NA	NA	NA	NA	NA	NA	NA	NA	NA	NA	NA	NA
sn_broad	Astro	carrier	chr21	39556442	39673137	116696	+	HAVANA	gene	ENSG00000183778	19	B3GALT5	protein_coding	-0.34786040499707216	4.546563732736129	-3.288245128696393	0.002775950723200665	0.1370765963585881	-1.9807385813707201	NA	NA	NA	NA	NA	NA	NA	NA	NA	NA	NA	NA
sn_broad	Astro	carrier	chr12	108907741	109021068	113328	-	HAVANA	gene	ENSG00000166111	10	SVOP	protein_coding	1.0210449754571829	1.1715266687512622	3.283892241358502	0.0028067462791824655	0.13750607962163447	-1.58246607550595	NA	NA	NA	NA	NA	NA	NA	NA	NA	NA	NA	NA
sn_broad	Astro	carrier	chr15	84655129	84658563	3435	-	HAVANA	gene	ENSG00000197696	10	NMB	protein_coding	-1.0488209958751722	0.8606372193488271	-3.283934683544905	0.002806444429159673	0.13750607962163447	-1.583373051960641	NA	NA	NA	NA	NA	NA	NA	NA	NA	NA	NA	NA
sn_broad	Astro	carrier	chr1	28239509	28241453	1945	-	HAVANA	gene	ENSG00000270605	1	ENSG00000270605	lncRNA	-1.063888256655671	0.11602942283496867	-3.282779486433733	0.0028146713896349852	0.13750607962163447	-1.6002436230085992	NA	NA	NA	NA	NA	NA	NA	NA	NA	NA	NA	NA
sn_broad	Astro	carrier	chr4	114598770	114678225	79456	+	HAVANA	gene	ENSG00000174607	11	UGT8	protein_coding	-0.6095408582103384	3.2659937117452364	-3.2832027289524417	0.0028116544934036016	0.13750607962163447	-1.8254793203567	NA	NA	NA	NA	NA	NA	NA	NA	NA	NA	NA	NA
sn_broad	Astro	carrier	chr6	37433219	37482827	49609	+	HAVANA	gene	ENSG00000137200	13	CMTR1	protein_coding	0.35174771625230905	4.247470218332383	3.2814193293829277	0.0028243877878374635	0.1376137879605913	-1.9280617078721232	NA	NA	NA	NA	NA	NA	NA	NA	NA	NA	NA	NA
sn_broad	Astro	carrier	chr16	31122235	31124064	1830	+	HAVANA	gene	ENSG00000278133	1	ENSG00000278133	lncRNA	0.7230620718269805	1.1887911003337654	3.276114067814211	0.0028625959930197683	0.13763807739957615	-1.5989387158573791	NA	NA	NA	NA	NA	NA	NA	NA	NA	NA	NA	NA
sn_broad	Astro	carrier	chr9	27109141	27230174	121034	+	HAVANA	gene	ENSG00000120156	22	TEK	protein_coding	0.7630160325163341	0.49439145236620613	3.2794738839523934	0.0028383414045626888	0.13763807739957615	-1.6062604188157668	NA	NA	NA	NA	NA	NA	NA	NA	NA	NA	NA	NA
sn_broad	Astro	carrier	chr3	178164008	178385479	221472	-	HAVANA	gene	ENSG00000223930	9	ENSG00000223930	lncRNA	1.139652117619098	0.7205985136067752	3.275098818841933	0.0028699642776549173	0.13763807739957615	-1.6136503939295448	NA	NA	NA	NA	NA	NA	NA	NA	NA	NA	NA	NA
sn_broad	Astro	carrier	chr3	13549125	13638422	89298	+	HAVANA	gene	ENSG00000163520	14	FBLN2	protein_coding	0.8927391792532844	0.29257832582319193	3.275356775356663	0.002868090400416115	0.13763807739957615	-1.6425874586164144	NA	NA	NA	NA	NA	NA	NA	NA	NA	NA	NA	NA
sn_broad	Astro	carrier	chr18	72536680	72638521	101842	-	HAVANA	gene	ENSG00000141668	10	CBLN2	protein_coding	1.6687618644410067	0.19843177628376896	3.279218506044915	0.00284017801248791	0.13763807739957615	-1.6626917871017355	NA	NA	NA	NA	NA	NA	NA	NA	NA	NA	NA	NA
sn_broad	Astro	carrier	chr17	43766125	43778977	12853	-	HAVANA	gene	ENSG00000108861	9	DUSP3	protein_coding	0.5175886965268677	3.3787091194647316	3.2761404795728013	0.0028624045499809365	0.13763807739957615	-1.7768691065900404	NA	NA	NA	NA	NA	NA	NA	NA	NA	NA	NA	NA
sn_broad	Astro	carrier	chr10	45374176	45446119	71944	+	HAVANA	gene	ENSG00000012779	12	ALOX5	protein_coding	1.3363806153798379	-0.5128403129338353	3.2727786927233957	0.0028868714667883823	0.13808742890747563	-1.794973568407329	NA	NA	NA	NA	NA	NA	NA	NA	NA	NA	NA	NA
sn_broad	Astro	carrier	chr12	8776219	8830947	54729	-	HAVANA	gene	ENSG00000256661	1	A2ML1-AS1	lncRNA	-0.7592857026351933	3.9418091806420565	-3.2672520531224074	0.0029275322328156032	0.1396676836072444	-1.9496910608514515	NA	NA	NA	NA	NA	NA	NA	NA	NA	NA	NA	NA
sn_broad	Astro	carrier	chr12	122865330	122896127	30798	-	HAVANA	gene	ENSG00000139722	7	VPS37B	protein_coding	0.43937947862931637	5.572110644130389	3.264942356539819	0.0029446880390397497	0.139758250972042	-2.099697806691986	NA	NA	NA	NA	NA	NA	NA	NA	NA	NA	NA	NA
sn_broad	Astro	carrier	chr15	99971437	100342005	370569	-	HAVANA	gene	ENSG00000140470	15	ADAMTS17	protein_coding	0.39054299470739284	8.374203928243809	3.2652173435757996	0.00294264044614554	0.139758250972042	-2.1347885346606343	NA	NA	NA	NA	NA	NA	NA	NA	NA	NA	NA	NA
sn_broad	Astro	carrier	chr4	155666726	155737059	70334	+	HAVANA	gene	ENSG00000164116	17	GUCY1A1	protein_coding	-0.6510531328817246	4.359443264861878	-3.262718379539665	0.0029612985560354232	0.14018343552085002	-2.030714008716612	NA	NA	NA	NA	NA	NA	NA	NA	NA	NA	NA	NA
sn_broad	Astro	carrier	chr22	19854972	19867419	12448	+	HAVANA	gene	ENSG00000289960	1	ENSG00000289960	lncRNA	-0.6108389574517151	1.3579101000317082	-3.259945415968696	0.0029821356933776863	0.14080599459453405	-1.6488769307594566	NA	NA	NA	NA	NA	NA	NA	NA	NA	NA	NA	NA
sn_broad	Astro	carrier	chr18	5895745	6108382	212638	+	HAVANA	gene	ENSG00000266846	2	ENSG00000266846	lncRNA	-0.7496042030261243	1.7002277098553285	-3.257731316721864	0.002998874532669604	0.14114302540403711	-1.724931195781723	NA	NA	NA	NA	NA	NA	NA	NA	NA	NA	NA	NA
sn_broad	Astro	carrier	chrX	67544021	67730619	186599	+	HAVANA	gene	ENSG00000169083	18	AR	protein_coding	-1.199729141678295	2.88424970585172	-3.2564681646916016	0.0030084645643197777	0.14114302540403711	-1.8444714551997148	NA	NA	NA	NA	NA	NA	NA	NA	NA	NA	NA	NA
sn_broad	Astro	carrier	chr6	95917143	96015391	98249	-	HAVANA	gene	ENSG00000287578	1	ENSG00000287578	lncRNA	-0.4263206641294506	4.823964859881279	-3.2549419807790003	0.0030200909365929334	0.14114302540403711	-2.092491043396353	NA	NA	NA	NA	NA	NA	NA	NA	NA	NA	NA	NA
sn_broad	Astro	carrier	chr3	133746040	133796641	50602	+	HAVANA	gene	ENSG00000091513	16	TF	protein_coding	-0.49276906938936804	5.097219352229475	-3.255502054484952	0.0030158193185933642	0.14114302540403711	-2.117907714603331	NA	NA	NA	NA	NA	NA	NA	NA	NA	NA	NA	NA
sn_broad	Astro	carrier	chr8	135457456	135656722	199267	+	HAVANA	gene	ENSG00000131773	15	KHDRBS3	protein_coding	0.6107080875441451	4.3575791303303575	3.2515272145977825	0.0030462611685533026	0.1417575483940688	-1.9919657091074985	NA	NA	NA	NA	NA	NA	NA	NA	NA	NA	NA	NA
sn_broad	Astro	carrier	chr3	42601961	42654388	52428	-	HAVANA	gene	ENSG00000230084	8	ZBTB47-AS1	lncRNA	-0.436265466471526	6.2403791988150275	-3.2512083719638314	0.0030487158333658898	0.1417575483940688	-2.1904839770241518	NA	NA	NA	NA	NA	NA	NA	NA	NA	NA	NA	NA
sn_broad	Astro	carrier	chr17	38419280	38512385	93106	+	HAVANA	gene	ENSG00000275832	5	ARHGAP23	protein_coding	0.3132230889623737	5.652180604642227	3.2496305791931475	0.00306089077115451	0.1419633390570902	-2.1571781568091737	NA	NA	NA	NA	NA	NA	NA	NA	NA	NA	NA	NA
sn_broad	Astro	carrier	chr13	76552807	76846524	293718	-	HAVANA	gene	ENSG00000285572	2	ENSG00000285572	lncRNA	0.8966797068940087	1.0742655776733372	3.245365448491402	0.0030940369033852057	0.1424397546463841	-1.6658263835778477	NA	NA	NA	NA	NA	NA	NA	NA	NA	NA	NA	NA
sn_broad	Astro	carrier	chr5	80128361	80143883	15523	+	HAVANA	gene	ENSG00000251675	1	ENSG00000251675	lncRNA	1.1176143583244476	0.7073605787915517	3.2459271462900547	0.003089652057222217	0.1424397546463841	-1.6742133414482754	NA	NA	NA	NA	NA	NA	NA	NA	NA	NA	NA	NA
sn_broad	Astro	carrier	chr10	38383023	38402916	19894	-	HAVANA	gene	ENSG00000291056	1	SEPTIN7P9	lncRNA	-0.5298843247452042	2.4733464721545904	-3.245307691257404	0.003094488119501139	0.1424397546463841	-1.7739648479758978	NA	NA	NA	NA	NA	NA	NA	NA	NA	NA	NA	NA
sn_broad	Astro	carrier	chr16	5098739	5142595	43857	+	HAVANA	gene	ENSG00000267070	1	ENSG00000267070	lncRNA	-0.7347935168559658	0.6295981179371903	-3.2428775433348154	0.0031135305829508297	0.1429570934327298	-1.6713135466052718	NA	NA	NA	NA	NA	NA	NA	NA	NA	NA	NA	NA
sn_broad	Astro	carrier	chr5	179859013	179861283	2271	+	HAVANA	gene	ENSG00000245317	2	MRNIP-DT	lncRNA	-0.620976155554622	1.152778248606871	-3.23954786459487	0.003139804750699202	0.14379325499888926	-1.6833230481154624	NA	NA	NA	NA	NA	NA	NA	NA	NA	NA	NA	NA
sn_broad	Astro	carrier	chr8	71828167	72118393	290227	+	HAVANA	gene	ENSG00000235531	11	MSC-AS1	lncRNA	1.2618262047273108	0.9505282388369214	3.238585324182616	0.003147439697301015	0.14379325499888926	-1.6927155067495816	NA	NA	NA	NA	NA	NA	NA	NA	NA	NA	NA	NA
sn_broad	Astro	carrier	chr12	564296	663589	99294	-	HAVANA	gene	ENSG00000171840	13	NINJ2	protein_coding	-0.7714640114994046	1.520988385202924	-3.234273769154167	0.0031818588803859673	0.14500411614097244	-1.7239578143136338	NA	NA	NA	NA	NA	NA	NA	NA	NA	NA	NA	NA
sn_broad	Astro	carrier	chr16	67237683	67272191	34509	+	HAVANA	gene	ENSG00000135740	17	SLC9A5	protein_coding	0.46826732507278535	1.845421783319831	3.2314597364604793	0.003204518158785255	0.14531379373501452	-1.7315743295555928	NA	NA	NA	NA	NA	NA	NA	NA	NA	NA	NA	NA
sn_broad	Astro	carrier	chr2	12780593	13007029	226437	-	HAVANA	gene	ENSG00000225649	7	ENSG00000225649	lncRNA	0.7349560383289635	2.200315855892907	3.2321655810293044	0.003198819996593191	0.14531379373501452	-1.7613737530331708	NA	NA	NA	NA	NA	NA	NA	NA	NA	NA	NA	NA
sn_broad	Astro	carrier	chr22	29436534	29478868	42335	-	HAVANA	gene	ENSG00000225465	10	RFPL1S	lncRNA	0.7609429413136772	2.061942071110583	3.2287741547856306	0.0032262877027309767	0.14593973015810247	-1.7572519999365355	NA	NA	NA	NA	NA	NA	NA	NA	NA	NA	NA	NA
sn_broad	Astro	carrier	chr19	35267862	35268080	219	-	HAVANA	gene	ENSG00000288942	1	ENSG00000288942	lncRNA	-0.7243940645639959	2.493732529007323	-3.2270126378880275	0.0032406438131723937	0.14622806565841934	-1.8314842977082098	NA	NA	NA	NA	NA	NA	NA	NA	NA	NA	NA	NA
sn_broad	Astro	carrier	chr19	41966582	41997497	30916	-	HAVANA	gene	ENSG00000105409	19	ATP1A3	protein_coding	1.0541815589972345	2.7181680207309484	3.22326243479901	0.003271412172009664	0.1465790765522517	-1.808526774572413	NA	NA	NA	NA	NA	NA	NA	NA	NA	NA	NA	NA
sn_broad	Astro	carrier	chr4	41256413	41268455	12043	+	HAVANA	gene	ENSG00000154277	13	UCHL1	protein_coding	0.9652400880119059	3.5613990716608033	3.2224370258488855	0.003278221789749755	0.1465790765522517	-1.9230766640974188	NA	NA	NA	NA	NA	NA	NA	NA	NA	NA	NA	NA
sn_broad	Astro	carrier	chr17	75909574	75941140	31567	-	HAVANA	gene	ENSG00000188878	20	FBF1	protein_coding	-0.3477905621565909	4.416127239270256	-3.2244052965320216	0.0032620060045312916	0.1465790765522517	-2.102962622272517	NA	NA	NA	NA	NA	NA	NA	NA	NA	NA	NA	NA
sn_broad	Astro	carrier	chr15	46693288	46804844	111557	+	HAVANA	gene	ENSG00000259255	1	ENSG00000259255	lncRNA	-1.3614478995734343	5.632572838732253	-3.2221700887687503	0.003280426931573319	0.1465790765522517	-2.213334396513588	NA	NA	NA	NA	NA	NA	NA	NA	NA	NA	NA	NA
sn_broad	Astro	carrier	chr3	63228315	63616924	388610	+	HAVANA	gene	ENSG00000163630	11	SYNPR	protein_coding	0.7874083108946437	2.2323726707497222	3.2173523564486706	0.0033204715770458852	0.14658081756983282	-1.7955857771353845	NA	NA	NA	NA	NA	NA	NA	NA	NA	NA	NA	NA
sn_broad	Astro	carrier	chr18	65750252	65890337	140086	+	HAVANA	gene	ENSG00000081138	14	CDH7	protein_coding	1.2983192472841658	-0.013637273973541173	3.2193146535425323	0.0033041047439694663	0.14658081756983282	-1.7966877833220791	NA	NA	NA	NA	NA	NA	NA	NA	NA	NA	NA	NA
sn_broad	Astro	carrier	chr5	850291	892801	42511	-	HAVANA	gene	ENSG00000028310	18	BRD9	protein_coding	0.3382874000201952	4.3803885469029185	3.218902798849478	0.0033075334408449483	0.14658081756983282	-2.0825430287653983	NA	NA	NA	NA	NA	NA	NA	NA	NA	NA	NA	NA
sn_broad	Astro	carrier	chr11	66510606	66533613	23008	+	HAVANA	gene	ENSG00000174483	20	BBS1	protein_coding	-0.30222876672888077	4.760757559954852	-3.2175197212705497	0.003319072613285337	0.14658081756983282	-2.159034497572102	NA	NA	NA	NA	NA	NA	NA	NA	NA	NA	NA	NA
sn_broad	Astro	carrier	chr7	39623565	39708120	84556	+	HAVANA	gene	ENSG00000006451	8	RALA	protein_coding	-0.2733266785955797	5.069366360677886	-3.219136759190333	0.003305585298171633	0.14658081756983282	-2.2002697933145967	NA	NA	NA	NA	NA	NA	NA	NA	NA	NA	NA	NA
sn_broad	Astro	carrier	chr22	43411196	43507848	96653	+	HAVANA	gene	ENSG00000186732	14	MPPED1	protein_coding	0.9867104848740663	0.7072456919511492	3.2117521819095893	0.00336761005124992	0.1483043657185061	-1.7498671246900601	NA	NA	NA	NA	NA	NA	NA	NA	NA	NA	NA	NA
sn_broad	Astro	carrier	chr9	135075422	135121180	45759	+	HAVANA	gene	ENSG00000130558	20	OLFM1	protein_coding	0.43627492271362334	4.705515684944493	3.210503860879731	0.0033782048289486533	0.1484141785763533	-2.143107102348104	NA	NA	NA	NA	NA	NA	NA	NA	NA	NA	NA	NA
sn_broad	Astro	carrier	chr11	64035931	64119173	83243	+	HAVANA	gene	ENSG00000126500	4	FLRT1	protein_coding	0.565682847757313	1.3689764219710487	3.208620399039732	0.0033942507920307384	0.14856115779137974	-1.746302650490982	NA	NA	NA	NA	NA	NA	NA	NA	NA	NA	NA	NA
sn_broad	Astro	carrier	chr10	46398362	46453306	54945	+	HAVANA	gene	ENSG00000285294	1	LINC00842	lncRNA	-1.4402290835601956	0.3492771732542582	-3.2019708220452263	0.0034514885149793052	0.14856115779137974	-1.756583956223209	NA	NA	NA	NA	NA	NA	NA	NA	NA	NA	NA	NA
sn_broad	Astro	carrier	chr10	27672874	27746060	73187	-	HAVANA	gene	ENSG00000150051	14	MKX	protein_coding	-1.3476913918018043	1.1856114183619497	-3.2008584374012545	0.003461153643215383	0.14856115779137974	-1.7766389140106078	NA	NA	NA	NA	NA	NA	NA	NA	NA	NA	NA	NA
sn_broad	Astro	carrier	chr22	18150118	18177397	27280	+	HAVANA	gene	ENSG00000184979	11	USP18	protein_coding	-0.6967194329396764	1.6381064184543424	-3.2037856191911698	0.003435775958426029	0.14856115779137974	-1.7883381813891273	NA	NA	NA	NA	NA	NA	NA	NA	NA	NA	NA	NA
sn_broad	Astro	carrier	chr21	28116094	28228667	112574	-	HAVANA	gene	ENSG00000236532	6	LINC01695	lncRNA	-1.3020808569375029	1.3576347346883697	-3.2007416086845977	0.0034621702341434877	0.14856115779137974	-1.7954183057677415	NA	NA	NA	NA	NA	NA	NA	NA	NA	NA	NA	NA
sn_broad	Astro	carrier	chr9	105402975	105404255	1281	+	HAVANA	gene	ENSG00000289227	1	ENSG00000289227	lncRNA	-0.5716453144562874	1.8924923827179672	-3.204265995342761	0.003431628358797206	0.14856115779137974	-1.8140707240344272	NA	NA	NA	NA	NA	NA	NA	NA	NA	NA	NA	NA
sn_broad	Astro	carrier	chr1	180154869	180204030	49162	+	HAVANA	gene	ENSG00000116260	17	QSOX1	protein_coding	0.4038685983746151	3.4175014050030055	3.206349030730374	0.00341369884406751	0.14856115779137974	-1.9712972822649997	NA	NA	NA	NA	NA	NA	NA	NA	NA	NA	NA	NA
sn_broad	Astro	carrier	chr7	38383704	38631420	247717	-	HAVANA	gene	ENSG00000078053	17	AMPH	protein_coding	0.36168962240899827	4.66854495238052	3.2006873224383963	0.003462642706163709	0.14856115779137974	-2.1787136176458555	NA	NA	NA	NA	NA	NA	NA	NA	NA	NA	NA	NA
sn_broad	Astro	carrier	chr3	147393422	147510293	116872	+	HAVANA	gene	ENSG00000152977	10	ZIC1	protein_coding	-1.0719141346255447	4.508920985019301	-3.2010465806522572	0.0034595171075685162	0.14856115779137974	-2.1999555925723326	NA	NA	NA	NA	NA	NA	NA	NA	NA	NA	NA	NA
sn_broad	Astro	carrier	chr17	57971547	57988259	16713	-	HAVANA	gene	ENSG00000136451	9	VEZF1	protein_coding	-0.2406947010512943	5.041493406115368	-3.205470148488797	0.0034212527372969592	0.14856115779137974	-2.2187257087623573	NA	NA	NA	NA	NA	NA	NA	NA	NA	NA	NA	NA
sn_broad	Astro	carrier	chr19	1852399	1863579	11181	-	HAVANA	gene	ENSG00000129911	9	KLF16	protein_coding	0.5863778739200518	1.9123322827597813	3.1954603368082006	0.0035084259980132496	0.1494752657758203	-1.797040985896336	NA	NA	NA	NA	NA	NA	NA	NA	NA	NA	NA	NA
sn_broad	Astro	carrier	chr8	2923568	2926689	3122	+	HAVANA	gene	ENSG00000288580	1	ENSG00000288580	lncRNA	1.5691660773573604	-0.28481345224861765	3.196346795757952	0.003500620783927256	0.1494752657758203	-1.8727185491686384	NA	NA	NA	NA	NA	NA	NA	NA	NA	NA	NA	NA
sn_broad	Astro	carrier	chr20	9067825	9504593	436769	+	HAVANA	gene	ENSG00000101333	19	PLCB4	protein_coding	-1.3282299950277703	3.932164042717646	-3.1958933735283312	0.0035046110531085665	0.1494752657758203	-2.1288728960682084	NA	NA	NA	NA	NA	NA	NA	NA	NA	NA	NA	NA
sn_broad	Astro	carrier	chr12	55729094	55730857	1764	+	HAVANA	gene	ENSG00000258056	3	CD63-AS1	lncRNA	-0.623128664622171	1.9744991648453365	-3.1929102456559186	0.0035309726293850326	0.1500868180286167	-1.8481205080095968	NA	NA	NA	NA	NA	NA	NA	NA	NA	NA	NA	NA
sn_broad	Astro	carrier	chr21	39597147	39612910	15764	-	HAVANA	gene	ENSG00000184809	13	B3GALT5-AS1	lncRNA	-0.4739993180584546	2.12962079796709	-3.1910001930176333	0.0035479513694820683	0.1504594191872951	-1.869861626809092	NA	NA	NA	NA	NA	NA	NA	NA	NA	NA	NA	NA
sn_broad	Astro	carrier	chr14	36180939	36181654	716	+	HAVANA	gene	ENSG00000289098	1	ENSG00000289098	lncRNA	-0.9342241284673343	1.8449151162895048	-3.1878847668032413	0.003575813071595577	0.1512907516665842	-1.8375516439842077	NA	NA	NA	NA	NA	NA	NA	NA	NA	NA	NA	NA
sn_broad	Astro	carrier	chr2	60450520	60554467	103948	-	HAVANA	gene	ENSG00000119866	22	BCL11A	protein_coding	1.0008071817958635	1.3452104935033686	3.181513503787583	0.0036334472139792993	0.15162813886127735	-1.8050472301673208	NA	NA	NA	NA	NA	NA	NA	NA	NA	NA	NA	NA
sn_broad	Astro	carrier	chr9	90609832	90642862	33031	-	HAVANA	gene	ENSG00000165023	7	DIRAS2	protein_coding	0.8346662646706471	2.0200325967147936	3.1848722767619955	0.003602953751540062	0.15162813886127735	-1.8352495627050285	NA	NA	NA	NA	NA	NA	NA	NA	NA	NA	NA	NA
sn_broad	Astro	carrier	chr1	220690363	220699153	8791	+	HAVANA	gene	ENSG00000162817	7	C1orf115	protein_coding	1.4167999216918044	-0.22233229226856902	3.1819675119694497	0.0036293109645155475	0.15162813886127735	-1.9555753723187421	NA	NA	NA	NA	NA	NA	NA	NA	NA	NA	NA	NA
sn_broad	Astro	carrier	chr3	9792495	9807101	14607	+	HAVANA	gene	ENSG00000241553	13	ARPC4	protein_coding	0.3730413078742527	3.3891414372880755	3.18259781718939	0.003623576044884995	0.15162813886127735	-2.0091112002252682	NA	NA	NA	NA	NA	NA	NA	NA	NA	NA	NA	NA
sn_broad	Astro	carrier	chr10	35638247	35642296	4050	-	HAVANA	gene	ENSG00000177283	8	FZD8	protein_coding	0.6024294388453875	4.679547308560091	3.181601091559612	0.003632648892205032	0.15162813886127735	-2.2181056716820438	NA	NA	NA	NA	NA	NA	NA	NA	NA	NA	NA	NA
sn_broad	Astro	carrier	chr9	105244622	105439171	194550	+	HAVANA	gene	ENSG00000070214	17	SLC44A1	protein_coding	-0.3339878382278547	7.6590002602927205	-3.1828828250016192	0.0036209857165580873	0.15162813886127735	-2.3462881097515274	NA	NA	NA	NA	NA	NA	NA	NA	NA	NA	NA	NA
sn_broad	Astro	carrier	chr11	75100563	75206549	105987	+	HAVANA	gene	ENSG00000137491	15	SLCO2B1	protein_coding	0.8502802894795514	1.2644176105021958	3.169484095764927	0.0037447027878248973	0.15279054581949247	-1.8263358623878885	NA	NA	NA	NA	NA	NA	NA	NA	NA	NA	NA	NA
sn_broad	Astro	carrier	chr12	6693791	6700815	7025	-	HAVANA	gene	ENSG00000139200	14	PIANP	protein_coding	0.9256898691098772	1.560935698681386	3.172950010892087	0.0037123171965378243	0.15279054581949247	-1.8269916639392134	NA	NA	NA	NA	NA	NA	NA	NA	NA	NA	NA	NA
sn_broad	Astro	carrier	chr1	50024029	50203772	179744	+	HAVANA	gene	ENSG00000162374	18	ELAVL4	protein_coding	0.8173339898593988	1.9685608093876754	3.171395088044727	0.0037268130794764903	0.15279054581949247	-1.8525264373025143	NA	NA	NA	NA	NA	NA	NA	NA	NA	NA	NA	NA
sn_broad	Astro	carrier	chr6	41905354	41921139	15786	-	HAVANA	gene	ENSG00000124641	16	MED20	protein_coding	0.40739915547598327	2.0794668378397945	3.1745812531355337	0.003697167933949066	0.15279054581949247	-1.8735068189176758	NA	NA	NA	NA	NA	NA	NA	NA	NA	NA	NA	NA
sn_broad	Astro	carrier	chr15	28698583	28738384	39802	-	HAVANA	gene	ENSG00000188626	7	GOLGA8M	protein_coding	-0.3967699733140597	3.28358876775549	-3.170089410411777	0.00373902725916293	0.15279054581949247	-2.070157238786555	NA	NA	NA	NA	NA	NA	NA	NA	NA	NA	NA	NA
sn_broad	Astro	carrier	chr18	74590317	74598885	8569	-	HAVANA	gene	ENSG00000264247	2	ZNF407-AS1	lncRNA	-0.29309995215017803	3.9558839474290592	-3.177099176684079	0.00367390042111777	0.15279054581949247	-2.1464466311744133	NA	NA	NA	NA	NA	NA	NA	NA	NA	NA	NA	NA
sn_broad	Astro	carrier	chr4	16501541	16898678	397138	-	HAVANA	gene	ENSG00000169744	13	LDB2	protein_coding	0.720133261273157	4.199115133404231	3.1749464617006367	0.0036937843915594328	0.15279054581949247	-2.1648233818436724	NA	NA	NA	NA	NA	NA	NA	NA	NA	NA	NA	NA
sn_broad	Astro	carrier	chr3	53328963	53813733	484771	+	HAVANA	gene	ENSG00000157388	20	CACNA1D	protein_coding	0.4171265216439535	4.346259204185643	3.1707281843128676	0.0037330469545779526	0.15279054581949247	-2.194517229690539	NA	NA	NA	NA	NA	NA	NA	NA	NA	NA	NA	NA
sn_broad	Astro	carrier	chr3	88051944	88149885	97942	-	HAVANA	gene	ENSG00000163320	12	CGGBP1	protein_coding	-0.27509225851414554	5.571669900762863	-3.175692453270502	0.0036868822393378853	0.15279054581949247	-2.3358784355506463	NA	NA	NA	NA	NA	NA	NA	NA	NA	NA	NA	NA
sn_broad	Astro	carrier	chr2	64988477	65023865	35389	+	HAVANA	gene	ENSG00000115902	11	SLC1A4	protein_coding	0.3738492024677478	7.443388246806002	3.1699948379292398	0.0037399134422592354	0.15279054581949247	-2.3823638396751745	NA	NA	NA	NA	NA	NA	NA	NA	NA	NA	NA	NA
sn_broad	Astro	carrier	chr1	1097585	1104598	7014	+	HAVANA	gene	ENSG00000285812	1	ENSG00000285812	lncRNA	-0.7356825689039805	0.6795533139500141	-3.1660594687127053	0.003776968512703692	0.15376458478384808	-1.8331811922292172	NA	NA	NA	NA	NA	NA	NA	NA	NA	NA	NA	NA
sn_broad	Astro	carrier	chr11	109864295	110296712	432418	-	HAVANA	gene	ENSG00000137710	17	RDX	protein_coding	-0.24916207480895292	6.968425448224779	-3.1645312165197907	0.0037914530514334324	0.15401201752164184	-2.39866375564423	NA	NA	NA	NA	NA	NA	NA	NA	NA	NA	NA	NA
sn_broad	Astro	carrier	chr7	104328603	104908561	579959	+	HAVANA	gene	ENSG00000187416	13	LHFPL3	protein_coding	0.8592443667622236	4.175011128143858	3.1626652973501663	0.00380921013966127	0.1543909950411382	-2.135693919771488	NA	NA	NA	NA	NA	NA	NA	NA	NA	NA	NA	NA
sn_broad	Astro	carrier	chr22	17159351	17165447	6097	+	HAVANA	gene	ENSG00000185837	5	HDHD5-AS1	lncRNA	-0.5533298742669752	3.0503138580629954	-3.156358170518123	0.003869824054695184	0.15650149377928427	-2.0822008737744806	NA	NA	NA	NA	NA	NA	NA	NA	NA	NA	NA	NA
sn_broad	Astro	carrier	chr19	45692403	45703989	11587	+	HAVANA	gene	ENSG00000011478	13	QPCTL	protein_coding	0.4672437279214612	2.024534570669959	3.1533790765660377	0.003898774625134355	0.15697923325815688	-1.909980062808021	NA	NA	NA	NA	NA	NA	NA	NA	NA	NA	NA	NA
sn_broad	Astro	carrier	chrX	47232866	47248328	15463	+	HAVANA	gene	ENSG00000102226	10	USP11	protein_coding	0.3767854885471822	5.272662826152534	3.1535107872981447	0.0038974902995163436	0.15697923325815688	-2.337689788317304	NA	NA	NA	NA	NA	NA	NA	NA	NA	NA	NA	NA
sn_broad	Astro	carrier	chr4	1009936	1026898	16963	+	HAVANA	gene	ENSG00000127418	15	FGFRL1	protein_coding	0.4254650522117882	4.663212159390076	3.152059311639751	0.00391166620170562	0.1571529052965942	-2.267197077536757	NA	NA	NA	NA	NA	NA	NA	NA	NA	NA	NA	NA
sn_broad	Astro	carrier	chr14	92923150	92935285	12136	+	HAVANA	gene	ENSG00000100604	13	CHGA	protein_coding	1.1842401065187882	0.44458252202406096	3.145089923107968	0.003980423773830578	0.15852470334038304	-1.891267052019685	NA	NA	NA	NA	NA	NA	NA	NA	NA	NA	NA	NA
sn_broad	Astro	carrier	chr19	35292125	35313807	21683	+	HAVANA	gene	ENSG00000105695	15	MAG	protein_coding	-0.9871187224508731	1.746814341064388	-3.145191913141726	0.003979409280639168	0.15852470334038304	-1.939170136086961	NA	NA	NA	NA	NA	NA	NA	NA	NA	NA	NA	NA
sn_broad	Astro	carrier	chr6	29657002	29672372	15371	+	HAVANA	gene	ENSG00000204655	12	MOG	protein_coding	-0.7591985960616223	2.380077602127853	-3.146199419408115	0.003969400928772784	0.15852470334038304	-2.0122944798416116	NA	NA	NA	NA	NA	NA	NA	NA	NA	NA	NA	NA
sn_broad	Astro	carrier	chr1	89633072	89769903	136832	+	HAVANA	gene	ENSG00000171488	15	LRRC8C	protein_coding	0.6550430902864592	4.094537112566827	3.1465073289274286	0.003966347034110699	0.15852470334038304	-2.2051782335073	NA	NA	NA	NA	NA	NA	NA	NA	NA	NA	NA	NA
sn_broad	Astro	carrier	chr8	49909789	50796692	886904	+	HAVANA	gene	ENSG00000147481	17	SNTG1	protein_coding	0.8638779372606704	4.827874005965688	3.138445627593865	0.004047050758152897	0.16082856808972032	-2.2992030935954553	NA	NA	NA	NA	NA	NA	NA	NA	NA	NA	NA	NA
sn_broad	Astro	carrier	chr8	103414714	103443453	28740	+	HAVANA	gene	ENSG00000164934	15	DCAF13	protein_coding	-0.30411121116734297	3.2692032766496735	-3.1364995783744356	0.004066766463006474	0.16126225455038656	-2.1375155333329383	NA	NA	NA	NA	NA	NA	NA	NA	NA	NA	NA	NA
sn_broad	Astro	carrier	chr3	149162410	149221829	59420	-	HAVANA	gene	ENSG00000047457	14	CP	protein_coding	-1.2495683871233514	2.284634809679523	-3.126919789758298	0.004165168498725116	0.16424821465222805	-2.0757982735398386	NA	NA	NA	NA	NA	NA	NA	NA	NA	NA	NA	NA
sn_broad	Astro	carrier	chr2	113627229	113643396	16168	+	HAVANA	gene	ENSG00000144134	19	RABL2A	protein_coding	-0.3997676474239653	4.27540162775725	-3.1278148437208735	0.004155879006853498	0.16424821465222805	-2.315878195961896	NA	NA	NA	NA	NA	NA	NA	NA	NA	NA	NA	NA
sn_broad	Astro	carrier	chr2	99161427	99181058	19632	-	HAVANA	gene	ENSG00000158411	11	MITD1	protein_coding	-0.25975881570998327	4.501932368571092	-3.1265546416270107	0.004168963963607317	0.16424821465222805	-2.34609451688282	NA	NA	NA	NA	NA	NA	NA	NA	NA	NA	NA	NA
sn_broad	Astro	carrier	chr8	91070196	91087095	16900	+	HAVANA	gene	ENSG00000155100	11	OTUD6B	protein_coding	-0.2608218937833171	4.066562946838359	-3.123538398535699	0.004200442571770433	0.16477967433583365	-2.2876731776596726	NA	NA	NA	NA	NA	NA	NA	NA	NA	NA	NA	NA
sn_broad	Astro	carrier	chr12	51590266	51812864	222599	+	HAVANA	gene	ENSG00000196876	19	SCN8A	protein_coding	0.2657148011039716	5.409986386165595	3.123541642941018	0.004200408590115121	0.16477967433583365	-2.44056180440123	NA	NA	NA	NA	NA	NA	NA	NA	NA	NA	NA	NA
sn_broad	Astro	carrier	chr3	100492619	100577444	84826	+	HAVANA	gene	ENSG00000181458	10	TMEM45A	protein_coding	-0.7216664596421296	0.6131592605073727	-3.116791242285271	0.004271683712120378	0.16578925757285887	-1.9331712280334243	NA	NA	NA	NA	NA	NA	NA	NA	NA	NA	NA	NA
sn_broad	Astro	carrier	chr21	26224632	26278623	53992	-	HAVANA	gene	ENSG00000289899	1	ENSG00000289899	lncRNA	0.5863189899937333	1.5646771805984183	3.1155005637120112	0.004285442644092633	0.16578925757285887	-1.9530688577682853	NA	NA	NA	NA	NA	NA	NA	NA	NA	NA	NA	NA
sn_broad	Astro	carrier	chr14	48394815	48491767	96953	-	HAVANA	gene	ENSG00000258751	2	ENSG00000258751	lncRNA	1.2218775593619036	0.2803084494813246	3.118298165410106	0.00425567302758732	0.16578925757285887	-1.9547629191229912	NA	NA	NA	NA	NA	NA	NA	NA	NA	NA	NA	NA
sn_broad	Astro	carrier	chr14	75127153	75136930	9778	+	HAVANA	gene	ENSG00000259138	1	ENSG00000259138	lncRNA	-0.6761047121551697	1.4723203945308185	-3.1161028013304777	0.004279017385250415	0.16578925757285887	-1.9760642817726364	NA	NA	NA	NA	NA	NA	NA	NA	NA	NA	NA	NA
sn_broad	Astro	carrier	chr4	78057323	78544269	486947	+	HAVANA	gene	ENSG00000138759	20	FRAS1	protein_coding	1.0517053940964634	1.9605981659801033	3.115108238143509	0.004289633318965394	0.16578925757285887	-1.9781951906522748	NA	NA	NA	NA	NA	NA	NA	NA	NA	NA	NA	NA
sn_broad	Astro	carrier	chr3	115623510	115721490	97981	+	HAVANA	gene	ENSG00000172020	13	GAP43	protein_coding	0.7458713739321909	2.727960778271887	3.1131860744521638	0.004310221857739752	0.16578925757285887	-2.0873955232377615	NA	NA	NA	NA	NA	NA	NA	NA	NA	NA	NA	NA
sn_broad	Astro	carrier	chr12	30755074	30780739	25666	+	HAVANA	gene	ENSG00000246331	2	ENSG00000246331	lncRNA	-0.4603719427173023	3.003962150792667	-3.115433859672321	0.004286154875287979	0.16578925757285887	-2.1506634810310414	NA	NA	NA	NA	NA	NA	NA	NA	NA	NA	NA	NA
sn_broad	Astro	carrier	chr2	85605254	85612066	6813	-	HAVANA	gene	ENSG00000168887	11	C2orf68	protein_coding	-0.31569111472014866	3.873507677373621	-3.1125854622093687	0.004316674446629568	0.16578925757285887	-2.287979585727527	NA	NA	NA	NA	NA	NA	NA	NA	NA	NA	NA	NA
sn_broad	Astro	carrier	chr12	49097136	49110900	13765	-	HAVANA	gene	ENSG00000139636	16	LMBR1L	protein_coding	0.412116081636658	4.182057096767554	3.114939102792937	0.004291441168312189	0.16578925757285887	-2.2958226073200265	NA	NA	NA	NA	NA	NA	NA	NA	NA	NA	NA	NA
sn_broad	Astro	carrier	chr10	112149865	112215377	65513	-	HAVANA	gene	ENSG00000119927	14	GPAM	protein_coding	0.463294597198888	7.240034516760076	3.113104423055966	0.004311098525366696	0.16578925757285887	-2.515027523982745	NA	NA	NA	NA	NA	NA	NA	NA	NA	NA	NA	NA
sn_broad	Astro	carrier	chr14	103682362	103684015	1654	-	HAVANA	gene	ENSG00000246451	2	KLC1-AS1	lncRNA	-0.7601988051681994	2.4137896673843824	-3.111017787556075	0.004333560080290952	0.1660895829935779	-2.0976172636447927	NA	NA	NA	NA	NA	NA	NA	NA	NA	NA	NA	NA
sn_broad	Astro	carrier	chr7	155003421	155005703	2283	+	HAVANA	gene	ENSG00000273344	2	PAXIP1-DT	lncRNA	-0.5658914875181622	2.5391396422985464	-3.10569274652224	0.00439138971556422	0.16795461292095304	-2.1108557565883954	NA	NA	NA	NA	NA	NA	NA	NA	NA	NA	NA	NA
sn_broad	Astro	carrier	chr7	129434432	129488399	53968	+	HAVANA	gene	ENSG00000128578	10	STRIP2	protein_coding	-0.4174534869194102	4.932522667723316	-3.1023164647685735	0.004428437351670272	0.16901869225541538	-2.4698596285144214	NA	NA	NA	NA	NA	NA	NA	NA	NA	NA	NA	NA
sn_broad	Astro	carrier	chr1	55329288	56070513	741226	+	HAVANA	gene	ENSG00000234810	4	ENSG00000234810	lncRNA	-0.9721962082757926	2.2691670481168162	-3.1008300117505474	0.0044448426215471385	0.16929213477493468	-2.0920019635348597	NA	NA	NA	NA	NA	NA	NA	NA	NA	NA	NA	NA
sn_broad	Astro	carrier	chr21	39745183	39802081	56899	+	HAVANA	gene	ENSG00000183067	6	IGSF5	protein_coding	-0.5090801474914108	3.3384176672618007	-3.0981985336379996	0.004474027526394331	0.16969810410671665	-2.2445876523247508	NA	NA	NA	NA	NA	NA	NA	NA	NA	NA	NA	NA
sn_broad	Astro	carrier	chr3	3918709	4046722	128014	+	HAVANA	gene	ENSG00000287720	1	ENSG00000287720	lncRNA	0.419726286479539	5.31137821537749	3.098335056269334	0.004472508902607709	0.16969810410671665	-2.481057721464044	NA	NA	NA	NA	NA	NA	NA	NA	NA	NA	NA	NA
sn_broad	Astro	carrier	chr1	97933474	98049871	116398	-	HAVANA	gene	ENSG00000225206	12	MIR137HG	lncRNA	1.9339906025792628	2.1092918025102807	3.0953290573903582	0.004506060708476961	0.17055998384152465	-2.0355762730911637	NA	NA	NA	NA	NA	NA	NA	NA	NA	NA	NA	NA
sn_broad	Astro	carrier	chr6	14117256	14136918	19663	+	HAVANA	gene	ENSG00000112149	10	CD83	protein_coding	0.5350550171071502	3.092970663081896	3.0938386647004914	0.004522784959022039	0.17084004216347165	-2.166837340649474	NA	NA	NA	NA	NA	NA	NA	NA	NA	NA	NA	NA
sn_broad	Astro	carrier	chr6	44126914	44155519	28606	+	HAVANA	gene	ENSG00000137216	19	TMEM63B	protein_coding	0.22340205959805193	4.845927483540827	3.0928662925871433	0.0045337282621834415	0.17090103243456925	-2.445931722151557	NA	NA	NA	NA	NA	NA	NA	NA	NA	NA	NA	NA
sn_broad	Astro	carrier	chr7	97732084	97740472	8389	+	HAVANA	gene	ENSG00000006128	12	TAC1	protein_coding	1.2599608390488413	0.5110901806674139	3.090188701293508	0.004563993405679032	0.1709245189733497	-1.9985503430480724	NA	NA	NA	NA	NA	NA	NA	NA	NA	NA	NA	NA
sn_broad	Astro	carrier	chr3	153431856	153502697	70842	+	HAVANA	gene	ENSG00000237787	5	LINC02877	lncRNA	-0.7832180017552677	1.1653646945851734	-3.089512146006328	0.004571671086077585	0.1709245189733497	-2.0204272152435094	NA	NA	NA	NA	NA	NA	NA	NA	NA	NA	NA	NA
sn_broad	Astro	carrier	chr8	31639222	32855666	1216445	+	HAVANA	gene	ENSG00000157168	22	NRG1	protein_coding	0.9802547436285205	3.420928202209283	3.091354475050555	0.004550792871446409	0.1709245189733497	-2.217074187080457	NA	NA	NA	NA	NA	NA	NA	NA	NA	NA	NA	NA
sn_broad	Astro	carrier	chr2	55634061	55693863	59803	-	HAVANA	gene	ENSG00000138035	15	PNPT1	protein_coding	-0.2127580343468929	5.287451702677191	-3.0910059704649724	0.00455473530447008	0.1709245189733497	-2.515980516143615	NA	NA	NA	NA	NA	NA	NA	NA	NA	NA	NA	NA
sn_broad	Astro	carrier	chrX	148500617	149000663	500047	+	HAVANA	gene	ENSG00000155966	14	AFF2	protein_coding	0.9033452816793975	1.3999813278261832	3.0850398117634206	0.00462273522512755	0.17189748753064849	-2.0133212475104463	NA	NA	NA	NA	NA	NA	NA	NA	NA	NA	NA	NA
sn_broad	Astro	carrier	chr1	148295895	148344638	48744	+	HAVANA	gene	ENSG00000224481	4	ENSG00000224481	lncRNA	0.7737945392242016	0.2275116004727433	3.07665303977767	0.004719965799755211	0.17189748753064849	-2.0171071683360418	NA	NA	NA	NA	NA	NA	NA	NA	NA	NA	NA	NA
sn_broad	Astro	carrier	chr22	30554635	30574665	20031	-	HAVANA	gene	ENSG00000128242	13	GAL3ST1	protein_coding	-0.7091612205247856	0.894420752313163	-3.077437615693258	0.004710787805262204	0.17189748753064849	-2.021499810652719	NA	NA	NA	NA	NA	NA	NA	NA	NA	NA	NA	NA
sn_broad	Astro	carrier	chr6	134520163	134689399	169237	-	HAVANA	gene	ENSG00000232310	10	LINC03002	lncRNA	-0.9419447103011414	1.0899939227583568	-3.08131638531222	0.00466566364794366	0.17189748753064849	-2.0306649392241276	NA	NA	NA	NA	NA	NA	NA	NA	NA	NA	NA	NA
sn_broad	Astro	carrier	chr19	3804024	3869038	65015	-	HAVANA	gene	ENSG00000105278	12	ZFR2	protein_coding	0.6384851536141616	1.4102293423219776	3.073484398715367	0.00475720666910692	0.17189748753064849	-2.0393860374282893	NA	NA	NA	NA	NA	NA	NA	NA	NA	NA	NA	NA
sn_broad	Astro	carrier	chr19	198264	246544	48281	-	HAVANA	gene	ENSG00000282508	2	LINC01002	lncRNA	-0.5013657875592787	1.380215927132268	-3.0752095842879226	0.004736896006484608	0.17189748753064849	-2.048393470723022	NA	NA	NA	NA	NA	NA	NA	NA	NA	NA	NA	NA
sn_broad	Astro	carrier	chr4	652850	656213	3364	-	HAVANA	gene	ENSG00000242686	4	PDE6B-AS1	lncRNA	-0.6414345377899433	2.478213959470538	-3.0841777778070103	0.004632640166618907	0.17189748753064849	-2.143789874491196	NA	NA	NA	NA	NA	NA	NA	NA	NA	NA	NA	NA
sn_broad	Astro	carrier	chr2	2895048	3126026	230979	-	HAVANA	gene	ENSG00000234423	2	LINC01250	lncRNA	0.6056816035818688	2.829115926271373	3.0754279723427915	0.004734330828322898	0.17189748753064849	-2.1894703482362567	NA	NA	NA	NA	NA	NA	NA	NA	NA	NA	NA	NA
sn_broad	Astro	carrier	chr1	116514534	116571039	56506	-	HAVANA	gene	ENSG00000116815	16	CD58	protein_coding	-0.3909763048501116	3.3010673334752707	-3.0752960874816013	0.0047358797844463075	0.17189748753064849	-2.284015743847938	NA	NA	NA	NA	NA	NA	NA	NA	NA	NA	NA	NA
sn_broad	Astro	carrier	chr17	7591230	7614897	23668	-	HAVANA	gene	ENSG00000129245	13	FXR2	protein_coding	0.28910153311883313	3.9667458801816675	3.0764009222005844	0.004722918702222848	0.17189748753064849	-2.3557973614700654	NA	NA	NA	NA	NA	NA	NA	NA	NA	NA	NA	NA
sn_broad	Astro	carrier	chr16	14922802	14952060	29259	+	HAVANA	gene	ENSG00000183426	17	NPIPA1	protein_coding	-0.5196512749351472	3.83671747429353	-3.0792316878766663	0.004689864682804735	0.17189748753064849	-2.3648035180259965	NA	NA	NA	NA	NA	NA	NA	NA	NA	NA	NA	NA
sn_broad	Astro	carrier	chr4	52712325	52723623	11299	+	HAVANA	gene	ENSG00000226950	8	DANCR	lncRNA	-0.44528788546652476	3.878648946000174	-3.0748566001464677	0.004741044951301232	0.17189748753064849	-2.372608562582716	NA	NA	NA	NA	NA	NA	NA	NA	NA	NA	NA	NA
sn_broad	Astro	carrier	chr6	13615335	13632739	17405	+	HAVANA	gene	ENSG00000225921	7	NOL7	protein_coding	-0.3498940223649114	4.205369849586192	-3.0742377519909954	0.004748327212991135	0.17189748753064849	-2.431829065501348	NA	NA	NA	NA	NA	NA	NA	NA	NA	NA	NA	NA
sn_broad	Astro	carrier	chr11	99020949	100358885	1337937	+	HAVANA	gene	ENSG00000149972	12	CNTN5	protein_coding	0.871496864227288	4.911105904419517	3.0834999040637925	0.004640443304565648	0.17189748753064849	-2.4503995963795795	NA	NA	NA	NA	NA	NA	NA	NA	NA	NA	NA	NA
sn_broad	Astro	carrier	chr1	120519468	120548357	28890	-	HAVANA	gene	ENSG00000290999	1	ENSG00000290999	lncRNA	-0.39696258925449035	4.599335077304642	-3.0776959357976397	0.004707769698961516	0.17189748753064849	-2.4724675259128563	NA	NA	NA	NA	NA	NA	NA	NA	NA	NA	NA	NA
sn_broad	Astro	carrier	chrX	103773718	103792619	18902	+	HAVANA	gene	ENSG00000123560	14	PLP1	protein_coding	-0.887662393708279	6.2992304436045625	-3.0853128227751867	0.004619602494147236	0.17189748753064849	-2.574755443794297	NA	NA	NA	NA	NA	NA	NA	NA	NA	NA	NA	NA
sn_broad	Astro	carrier	chr20	45325288	45348424	23137	-	HAVANA	gene	ENSG00000124145	6	SDC4	protein_coding	0.4286624400831882	7.323923958710536	3.0740273854431663	0.004750805120887598	0.17189748753064849	-2.612255675026274	NA	NA	NA	NA	NA	NA	NA	NA	NA	NA	NA	NA
sn_broad	Astro	carrier	chr7	96955141	97014088	58948	-	HAVANA	gene	ENSG00000231764	11	DLX6-AS1	lncRNA	0.7026032744348083	1.1474947373095208	3.0643373979178974	0.004866290912622857	0.17311909773087986	-2.046741651321188	NA	NA	NA	NA	NA	NA	NA	NA	NA	NA	NA	NA
sn_broad	Astro	carrier	chr17	1762029	1777565	15537	+	HAVANA	gene	ENSG00000132386	11	SERPINF1	protein_coding	0.7214807115555584	0.44934563713748166	3.064751602487499	0.0048613000598984836	0.17311909773087986	-2.0481664612504518	NA	NA	NA	NA	NA	NA	NA	NA	NA	NA	NA	NA
sn_broad	Astro	carrier	chr14	77024543	77028708	4166	-	HAVANA	gene	ENSG00000119669	5	IRF2BPL	protein_coding	0.34784436802940233	3.3750115952557413	3.0645703215399265	0.004863483757253521	0.17311909773087986	-2.262123567272165	NA	NA	NA	NA	NA	NA	NA	NA	NA	NA	NA	NA
sn_broad	Astro	carrier	chr16	14833721	14896157	62437	+	HAVANA	gene	ENSG00000103512	16	NOMO1	protein_coding	-0.34115840594045355	3.233238878008708	-3.0643107480677454	0.0048666121905787734	0.17311909773087986	-2.2927813945910787	NA	NA	NA	NA	NA	NA	NA	NA	NA	NA	NA	NA
sn_broad	Astro	carrier	chr19	43584367	43596134	11768	-	HAVANA	gene	ENSG00000167378	10	IRGQ	protein_coding	0.35782559446390483	3.6322851326778105	3.066322462983046	0.004842416728719091	0.17311909773087986	-2.3296368006925663	NA	NA	NA	NA	NA	NA	NA	NA	NA	NA	NA	NA
sn_broad	Astro	carrier	chr1	144421390	144461676	40287	-	HAVANA	gene	ENSG00000266338	7	NBPF15	protein_coding	-0.6283220246758137	3.6758171144275966	-3.066730083430138	0.00483752816970527	0.17311909773087986	-2.390896662898477	NA	NA	NA	NA	NA	NA	NA	NA	NA	NA	NA	NA
sn_broad	Astro	carrier	chr9	19507452	19789037	281586	-	HAVANA	gene	ENSG00000155886	12	SLC24A2	protein_coding	-0.6901743987611844	5.065044504778206	-3.067860352428169	0.004823997569417858	0.17311909773087986	-2.5437012613457606	NA	NA	NA	NA	NA	NA	NA	NA	NA	NA	NA	NA
sn_broad	Astro	carrier	chr3	24687887	25597932	910046	+	HAVANA	gene	ENSG00000077092	20	RARB	protein_coding	-0.38548455452611563	5.66162128664674	-3.068444993116543	0.004817012939162352	0.17311909773087986	-2.599855203106401	NA	NA	NA	NA	NA	NA	NA	NA	NA	NA	NA	NA
sn_broad	Astro	carrier	chr1	146898825	146914294	15470	+	HAVANA	gene	ENSG00000291243	1	ENSG00000291243	lncRNA	-0.5144629658182508	1.8487518056151115	-3.0611649960179483	0.004904678417681844	0.17363464380045598	-2.119355332999293	NA	NA	NA	NA	NA	NA	NA	NA	NA	NA	NA	NA
sn_broad	Astro	carrier	chr6	151656691	152129619	472929	+	HAVANA	gene	ENSG00000091831	25	ESR1	protein_coding	-0.7008629184913013	2.426159049053821	-3.060765041461273	0.004909538509205033	0.17363464380045598	-2.2107699960703373	NA	NA	NA	NA	NA	NA	NA	NA	NA	NA	NA	NA
sn_broad	Astro	carrier	chr17	46590669	46757679	167011	+	HAVANA	gene	ENSG00000073969	19	NSF	protein_coding	0.34333442730495767	5.093406695067737	3.062264100489607	0.004891346158769203	0.17363464380045598	-2.548281861315222	NA	NA	NA	NA	NA	NA	NA	NA	NA	NA	NA	NA
sn_broad	Astro	carrier	chrX	74582976	74614624	31649	-	HAVANA	gene	ENSG00000131263	13	RLIM	protein_coding	0.3326662613999596	4.934989385595744	3.058445474227309	0.004937815705401926	0.17405803798335412	-2.536578005746283	NA	NA	NA	NA	NA	NA	NA	NA	NA	NA	NA	NA
sn_broad	Astro	carrier	chr9	4553386	4666674	113289	-	HAVANA	gene	ENSG00000106686	18	SPATA6L	protein_coding	-0.5373671739204675	5.437015425663804	-3.057448846285211	0.004950012979766785	0.17405803798335412	-2.6105998812604865	NA	NA	NA	NA	NA	NA	NA	NA	NA	NA	NA	NA
sn_broad	Astro	carrier	chr2	69013176	69249327	236152	+	HAVANA	gene	ENSG00000169604	21	ANTXR1	protein_coding	-0.28149683301766437	7.432115974296366	-3.058005049081116	0.00494320232788221	0.17405803798335412	-2.643725463410277	NA	NA	NA	NA	NA	NA	NA	NA	NA	NA	NA	NA
sn_broad	Astro	carrier	chr6	33277123	33284832	7710	+	HAVANA	gene	ENSG00000235863	4	B3GALT4	protein_coding	0.7138093061257025	1.1349836726038378	3.053544347879924	0.004998075785657377	0.1741823159533694	-2.0663962373423512	NA	NA	NA	NA	NA	NA	NA	NA	NA	NA	NA	NA
sn_broad	Astro	carrier	chr16	74282415	74287519	5105	+	HAVANA	gene	ENSG00000261248	1	ENSG00000261248	lncRNA	-0.7944415741855385	0.8518416070384415	-3.055704328485086	0.004971432553985704	0.1741823159533694	-2.0784676707082435	NA	NA	NA	NA	NA	NA	NA	NA	NA	NA	NA	NA
sn_broad	Astro	carrier	chr11	64229214	64234352	5139	-	HAVANA	gene	ENSG00000256116	1	ENSG00000256116	lncRNA	-0.5462990683149715	2.827443769005399	-3.055105197233065	0.0049788091940605305	0.1741823159533694	-2.2680670932176055	NA	NA	NA	NA	NA	NA	NA	NA	NA	NA	NA	NA
sn_broad	Astro	carrier	chr1	778747	810065	31319	+	HAVANA	gene	ENSG00000237491	10	LINC01409	lncRNA	-0.4450872909071517	3.051886706396368	-3.052533286166181	0.005010593914160789	0.1741823159533694	-2.3092995700387875	NA	NA	NA	NA	NA	NA	NA	NA	NA	NA	NA	NA
sn_broad	Astro	carrier	chr3	184314495	184335358	20864	+	HAVANA	gene	ENSG00000114867	22	EIF4G1	protein_coding	0.3445756921013805	5.10803073885164	3.0528758406097913	0.005006349343269231	0.1741823159533694	-2.5618447884388633	NA	NA	NA	NA	NA	NA	NA	NA	NA	NA	NA	NA
sn_broad	Astro	carrier	chr1	146472566	146641639	169074	+	HAVANA	gene	ENSG00000291242	1	ENSG00000291242	lncRNA	-0.43804059579758725	5.405156576922085	-3.052719721168546	0.00500828338411328	0.1741823159533694	-2.6148066607639757	NA	NA	NA	NA	NA	NA	NA	NA	NA	NA	NA	NA
sn_broad	Astro	carrier	chr6	159800249	159820704	20456	+	HAVANA	gene	ENSG00000146453	13	PNLDC1	protein_coding	-1.1087065296441803	-0.193039043493546	-3.0461356883853026	0.005090499555399068	0.17662490881611917	-2.1197052410908714	NA	NA	NA	NA	NA	NA	NA	NA	NA	NA	NA	NA
sn_broad	Astro	carrier	chr15	72608481	72636962	28482	-	HAVANA	gene	ENSG00000259783	6	LINC02259	lncRNA	-0.5829295521589491	0.4187797794826572	-3.041893051871371	0.005144158309859821	0.17747830553038027	-2.0866785449288345	NA	NA	NA	NA	NA	NA	NA	NA	NA	NA	NA	NA
sn_broad	Astro	carrier	chr12	75480753	75503863	23111	+	HAVANA	gene	ENSG00000139278	10	GLIPR1	protein_coding	0.752999536543062	0.6688099140113021	3.0425378531589726	0.0051359685800828015	0.17747830553038027	-2.0870384172091505	NA	NA	NA	NA	NA	NA	NA	NA	NA	NA	NA	NA
sn_broad	Astro	carrier	chr7	76201896	76287288	85393	+	HAVANA	gene	ENSG00000177679	16	SRRM3	protein_coding	0.608237744748346	2.0625760295457294	3.042998382402257	0.005130126930944795	0.17747830553038027	-2.1616386610026246	NA	NA	NA	NA	NA	NA	NA	NA	NA	NA	NA	NA
sn_broad	Astro	carrier	chr2	194344190	194576578	232389	+	HAVANA	gene	ENSG00000225539	9	LINC01821	lncRNA	1.5569071935515821	-0.5551217713329715	3.040573321350034	0.005160959259791095	0.17772325872062567	-2.2106928655352927	NA	NA	NA	NA	NA	NA	NA	NA	NA	NA	NA	NA
sn_broad	Astro	carrier	chr9	64016950	64061612	44663	+	HAVANA	gene	ENSG00000291012	1	FLJ43315	lncRNA	-1.507143989604683	-0.615142177370383	-3.037836243045513	0.005195970759824129	0.17825877213479033	-2.1358578587193904	NA	NA	NA	NA	NA	NA	NA	NA	NA	NA	NA	NA
sn_broad	Astro	carrier	chr3	21412218	22373321	961104	-	HAVANA	gene	ENSG00000151789	13	ZNF385D	protein_coding	0.6801123344658948	2.9584496507182374	3.0380125168446126	0.005193709139821589	0.17825877213479033	-2.2641336509101673	NA	NA	NA	NA	NA	NA	NA	NA	NA	NA	NA	NA
sn_broad	Astro	carrier	chr12	55720367	55724705	4339	+	HAVANA	gene	ENSG00000135437	10	RDH5	protein_coding	-0.40007488679873937	2.692651393408487	-3.035637356023333	0.005224261816218825	0.17889434854790442	-2.2753474886682157	NA	NA	NA	NA	NA	NA	NA	NA	NA	NA	NA	NA
sn_broad	Astro	carrier	chr6	69866556	70212468	345913	+	HAVANA	gene	ENSG00000082293	13	COL19A1	protein_coding	0.868265482046491	0.8351461305762431	3.0325032019606466	0.005264839932019683	0.1799475140944041	-2.1055167929103438	NA	NA	NA	NA	NA	NA	NA	NA	NA	NA	NA	NA
sn_broad	Astro	carrier	chr1	84925583	84997113	71531	-	HAVANA	gene	ENSG00000153898	13	MCOLN2	protein_coding	1.4065033169912577	1.4944924062996838	3.025358326489637	0.005358470696638062	0.18280667255569702	-2.133767947173032	NA	NA	NA	NA	NA	NA	NA	NA	NA	NA	NA	NA
sn_broad	Astro	carrier	chr6	71238743	71240947	2205	+	HAVANA	gene	ENSG00000287380	1	ENSG00000287380	lncRNA	-1.0862251589648375	0.830372618513179	-3.022638413338615	0.005394529203977589	0.1830143981793878	-2.1424094691704894	NA	NA	NA	NA	NA	NA	NA	NA	NA	NA	NA	NA
sn_broad	Astro	carrier	chr2	70607618	70768225	160608	-	HAVANA	gene	ENSG00000075340	23	ADD2	protein_coding	0.8976876130597344	1.9815307021508215	3.02270588358522	0.005393631946972702	0.1830143981793878	-2.1783091680508297	NA	NA	NA	NA	NA	NA	NA	NA	NA	NA	NA	NA
sn_broad	Astro	carrier	chr21	44805617	44818779	13163	-	HAVANA	gene	ENSG00000184900	16	SUMO3	protein_coding	0.5214945168923368	2.896868290147271	3.024108724084223	0.00537500836003711	0.1830143981793878	-2.2893723799503998	NA	NA	NA	NA	NA	NA	NA	NA	NA	NA	NA	NA
sn_broad	Astro	carrier	chr4	88695913	88697829	1917	-	HAVANA	gene	ENSG00000177432	8	NAP1L5	protein_coding	0.4783549054293421	2.4843395195816926	3.017788137977396	0.00545940459920404	0.18470916861019063	-2.264681350186983	NA	NA	NA	NA	NA	NA	NA	NA	NA	NA	NA	NA
sn_broad	Astro	carrier	chr9	34366666	34376898	10233	-	HAVANA	gene	ENSG00000164976	9	MYORG	protein_coding	0.4745419195203593	5.239133550637868	3.017398453523808	0.005464648983991447	0.18470916861019063	-2.6495332746125633	NA	NA	NA	NA	NA	NA	NA	NA	NA	NA	NA	NA
sn_broad	Astro	carrier	chr12	103988987	104064183	75197	-	HAVANA	gene	ENSG00000120820	13	GLT8D2	protein_coding	-0.5044064156032672	2.40605563397931	-3.015453241667983	0.005490899514366001	0.18525465764859142	-2.2918996416932242	NA	NA	NA	NA	NA	NA	NA	NA	NA	NA	NA	NA
sn_broad	Astro	carrier	chr1	202604268	202605293	1026	+	HAVANA	gene	ENSG00000226862	1	ENSG00000226862	lncRNA	-0.7160684190174619	0.37411107665865817	-3.0139608331073924	0.005511120830905897	0.1855950985702133	-2.1462981453305665	NA	NA	NA	NA	NA	NA	NA	NA	NA	NA	NA	NA
sn_broad	Astro	carrier	chrX	143622790	143636101	13312	-	HAVANA	gene	ENSG00000179542	16	SLITRK4	protein_coding	1.10922413669086	0.8126297100687894	3.010071334653789	0.005564155066391889	0.1857888511711349	-2.1514759915424766	NA	NA	NA	NA	NA	NA	NA	NA	NA	NA	NA	NA
sn_broad	Astro	carrier	chr10	103277138	103290346	13209	+	HAVANA	gene	ENSG00000148798	11	INA	protein_coding	1.011866730963615	0.6701080351224662	3.0093647376063286	0.005573841680230759	0.1857888511711349	-2.1530518787244493	NA	NA	NA	NA	NA	NA	NA	NA	NA	NA	NA	NA
sn_broad	Astro	carrier	chr19	53879190	53907652	28463	+	HAVANA	gene	ENSG00000126583	12	PRKCG	protein_coding	0.9383698523733487	1.3090733460193158	3.0124809713653997	0.005531242134357552	0.1857888511711349	-2.15574191882319	NA	NA	NA	NA	NA	NA	NA	NA	NA	NA	NA	NA
sn_broad	Astro	carrier	chr1	204131062	204152044	20983	-	HAVANA	gene	ENSG00000143845	15	ETNK2	protein_coding	0.45941529825026994	2.670640488526578	3.0090820083102523	0.005577722060268787	0.1857888511711349	-2.308439498817562	NA	NA	NA	NA	NA	NA	NA	NA	NA	NA	NA	NA
sn_broad	Astro	carrier	chr12	76858709	76879023	20315	-	HAVANA	gene	ENSG00000175183	10	CSRP2	protein_coding	-0.6107110371787559	2.855856671199533	-3.011438977245407	0.0055454517979521434	0.1857888511711349	-2.359738634998254	NA	NA	NA	NA	NA	NA	NA	NA	NA	NA	NA	NA
sn_broad	Astro	carrier	chr14	70722526	70809534	87009	-	HAVANA	gene	ENSG00000006432	16	MAP3K9	protein_coding	0.3438676527148139	3.3848214264611984	3.0104338423778554	0.005559191733037474	0.1857888511711349	-2.4231089226529665	NA	NA	NA	NA	NA	NA	NA	NA	NA	NA	NA	NA
sn_broad	Astro	carrier	chr9	89005771	89178818	173048	-	HAVANA	gene	ENSG00000148082	10	SHC3	protein_coding	0.5015989078470229	4.746310765733505	3.008001875664815	0.005592570264444366	0.18594534890130815	-2.611145031353459	NA	NA	NA	NA	NA	NA	NA	NA	NA	NA	NA	NA
sn_broad	Astro	carrier	chr1	37996770	38005606	8837	-	HAVANA	gene	ENSG00000183386	10	FHL3	protein_coding	-0.7551270300593675	1.1149863290068254	-3.000004533813148	0.005703683036127004	0.18639769432787343	-2.1854321128053553	NA	NA	NA	NA	NA	NA	NA	NA	NA	NA	NA	NA
sn_broad	Astro	carrier	chr8	22687659	22693480	5822	-	HAVANA	gene	ENSG00000179388	9	EGR3	protein_coding	1.6500225319390665	0.41130457993550007	2.999251552187388	0.005714252255090808	0.18639769432787343	-2.211420694831491	NA	NA	NA	NA	NA	NA	NA	NA	NA	NA	NA	NA
sn_broad	Astro	carrier	chr18	10666483	11149569	483087	-	HAVANA	gene	ENSG00000154864	14	PIEZO2	protein_coding	-0.8509154295017766	2.2081209128977615	-3.0001447772520287	0.005701716566143341	0.18639769432787343	-2.329547398388147	NA	NA	NA	NA	NA	NA	NA	NA	NA	NA	NA	NA
sn_broad	Astro	carrier	chr3	4303332	4317265	13934	+	HAVANA	gene	ENSG00000170364	13	SETMAR	protein_coding	-0.352752981885988	2.9617149568639585	-3.0012764859121694	0.005685871523909338	0.18639769432787343	-2.405315875586938	NA	NA	NA	NA	NA	NA	NA	NA	NA	NA	NA	NA
sn_broad	Astro	carrier	chr4	177430774	177442437	11664	-	HAVANA	gene	ENSG00000038002	9	AGA	protein_coding	-0.3577782771403646	2.965866547982349	-3.0019520313566144	0.005676433195335186	0.18639769432787343	-2.4073284885527317	NA	NA	NA	NA	NA	NA	NA	NA	NA	NA	NA	NA
sn_broad	Astro	carrier	chr6	71028582	71058476	29895	+	HAVANA	gene	ENSG00000287939	1	ENSG00000287939	lncRNA	-1.2730528120833529	2.8002849830331242	-2.9994055489194067	0.00571208916705287	0.18639769432787343	-2.442044964039594	NA	NA	NA	NA	NA	NA	NA	NA	NA	NA	NA	NA
sn_broad	Astro	carrier	chr22	32507820	33058381	550562	-	HAVANA	gene	ENSG00000185666	16	SYN3	protein_coding	0.7292335751475778	4.0042860267539835	3.0028955051433193	0.00566327647175063	0.18639769432787343	-2.529054185563034	NA	NA	NA	NA	NA	NA	NA	NA	NA	NA	NA	NA
sn_broad	Astro	carrier	chr11	112086824	112120016	33193	+	HAVANA	gene	ENSG00000204370	13	SDHD	protein_coding	-0.2910121224842086	3.8579547537827934	-3.001423906618858	0.005683810574666577	0.18639769432787343	-2.530672411799829	NA	NA	NA	NA	NA	NA	NA	NA	NA	NA	NA	NA
sn_broad	Astro	carrier	chr7	130538954	130546900	7947	+	HAVANA	gene	ENSG00000286214	1	COPG2IT1	lncRNA	0.53365330200727	4.251156809566771	2.998978097555115	0.0057180952080930604	0.18639769432787343	-2.5690574788527303	NA	NA	NA	NA	NA	NA	NA	NA	NA	NA	NA	NA
sn_broad	Astro	carrier	chr20	25195693	25228075	32383	+	HAVANA	gene	ENSG00000197586	13	ENTPD6	protein_coding	0.3070692538872888	4.291597486463071	3.002475879139698	0.005669124561645766	0.18639769432787343	-2.577746564995995	NA	NA	NA	NA	NA	NA	NA	NA	NA	NA	NA	NA
sn_broad	Astro	carrier	chr2	241072169	241102332	30164	-	HAVANA	gene	ENSG00000122085	17	MTERF4	protein_coding	-0.2695198375218544	5.468079732900505	-3.0009256909439084	0.005690778515229941	0.18639769432787343	-2.7363622635035796	NA	NA	NA	NA	NA	NA	NA	NA	NA	NA	NA	NA
sn_broad	Astro	carrier	chr10	49014236	49115522	101287	-	HAVANA	gene	ENSG00000165633	13	VSTM4	protein_coding	0.32644105648282107	4.883002429325016	2.9979289588383207	0.005732861942483467	0.18654712395434658	-2.6514549568058103	NA	NA	NA	NA	NA	NA	NA	NA	NA	NA	NA	NA
sn_broad	Astro	carrier	chr5	165349030	165778689	429660	+	HAVANA	gene	ENSG00000253693	1	ENSG00000253693	lncRNA	0.9225485653981866	1.709985097416588	2.995912842972063	0.0057613408733073	0.18681020318405261	-2.2401079517983606	NA	NA	NA	NA	NA	NA	NA	NA	NA	NA	NA	NA
sn_broad	Astro	carrier	chr15	64841883	64868002	26120	+	HAVANA	gene	ENSG00000241839	10	PLEKHO2	protein_coding	0.5039107328851515	5.049977591703526	2.9966051436440106	0.005751546545044331	0.18681020318405261	-2.6785914038139023	NA	NA	NA	NA	NA	NA	NA	NA	NA	NA	NA	NA
sn_broad	Astro	carrier	chr18	76978827	77133683	154857	-	HAVANA	gene	ENSG00000197971	16	MBP	protein_coding	-0.6595961669274955	5.248916352429178	-2.993571174309496	0.005794587357440886	0.18755625510303364	-2.7307676160505	NA	NA	NA	NA	NA	NA	NA	NA	NA	NA	NA	NA
sn_broad	Astro	carrier	chr17	44849948	44899445	49498	-	HAVANA	gene	ENSG00000108883	13	EFTUD2	protein_coding	0.2289576265869715	4.528624946136112	2.991332485639928	0.005826542296533367	0.18792650505720296	-2.6403558740679482	NA	NA	NA	NA	NA	NA	NA	NA	NA	NA	NA	NA
sn_broad	Astro	carrier	chr7	149126416	149183042	56627	+	HAVANA	gene	ENSG00000197024	9	ZNF398	protein_coding	-0.2335504026998021	4.855814871311129	-2.9919529975841685	0.0058176683898746	0.18792650505720296	-2.6995770684255165	NA	NA	NA	NA	NA	NA	NA	NA	NA	NA	NA	NA
sn_broad	Astro	carrier	chr1	181317690	181813262	495573	+	HAVANA	gene	ENSG00000198216	14	CACNA1E	protein_coding	0.9564093742080035	3.597616792073954	2.989599817421913	0.00585138928969986	0.18839622458225205	-2.471914388435167	NA	NA	NA	NA	NA	NA	NA	NA	NA	NA	NA	NA
sn_broad	Astro	carrier	chr2	101345550	101387503	41954	-	HAVANA	gene	ENSG00000175874	10	CREG2	protein_coding	1.0036660496743146	2.3137855965835574	2.985894374243408	0.005904865023101812	0.18978443372495646	-2.3001851847628476	NA	NA	NA	NA	NA	NA	NA	NA	NA	NA	NA	NA
sn_broad	Astro	carrier	chr5	127045235	127073506	28272	-	HAVANA	gene	ENSG00000164241	14	C5orf63	protein_coding	-0.37810163039510214	3.76726293414193	-2.984668068576061	0.005922664758931774	0.1900231495335028	-2.5630651340675006	NA	NA	NA	NA	NA	NA	NA	NA	NA	NA	NA	NA
sn_broad	Astro	carrier	chr7	49773638	49921950	148313	+	HAVANA	gene	ENSG00000188730	5	VWC2	protein_coding	1.0963551508952576	1.2861711668269389	2.9839051387268234	0.005933764354806359	0.19004643877631555	-2.210600284740477	NA	NA	NA	NA	NA	NA	NA	NA	NA	NA	NA	NA
sn_broad	Astro	carrier	chr5	76083383	76353939	270557	+	HAVANA	gene	ENSG00000122012	14	SV2C	protein_coding	0.7985181304855837	0.5917020273361865	2.9800120648133706	0.0059907118701646575	0.19009528346772894	-2.217656132104231	NA	NA	NA	NA	NA	NA	NA	NA	NA	NA	NA	NA
sn_broad	Astro	carrier	chr2	950849	1367613	416765	+	HAVANA	gene	ENSG00000172554	12	SNTG2	protein_coding	1.8243645001304911	1.4907359781864686	2.9795471172886647	0.005997547698927256	0.19009528346772894	-2.220228973342734	NA	NA	NA	NA	NA	NA	NA	NA	NA	NA	NA	NA
sn_broad	Astro	carrier	chr19	23739195	23758891	19697	-	HAVANA	gene	ENSG00000196172	9	ZNF681	protein_coding	-0.3627457981138352	2.2620472804091705	-2.9805173226312687	0.005983291780781751	0.19009528346772894	-2.3612954531357806	NA	NA	NA	NA	NA	NA	NA	NA	NA	NA	NA	NA
sn_broad	Astro	carrier	chr16	67389809	67393518	3710	-	HAVANA	gene	ENSG00000159713	11	TPPP3	protein_coding	-0.8950555025757119	2.700668179409186	-2.981103570678619	0.005974693236864962	0.19009528346772894	-2.409964280468627	NA	NA	NA	NA	NA	NA	NA	NA	NA	NA	NA	NA
sn_broad	Astro	carrier	chr12	25409307	25648579	239273	-	HAVANA	gene	ENSG00000152936	11	LMNTD1	protein_coding	-0.9094213232499049	5.464968847325893	-2.9810842942184994	0.005974975779307698	0.19009528346772894	-2.785778567924848	NA	NA	NA	NA	NA	NA	NA	NA	NA	NA	NA	NA
sn_broad	Astro	carrier	chr6	71288811	71309059	20249	+	HAVANA	gene	ENSG00000119900	9	OGFRL1	protein_coding	-0.41058467700454804	7.270822762084833	-2.9821839385000275	0.0059588781580496575	0.19009528346772894	-2.819557940033034	NA	NA	NA	NA	NA	NA	NA	NA	NA	NA	NA	NA
sn_broad	Astro	carrier	chr4	8482270	8516759	34490	+	HAVANA	gene	ENSG00000205959	4	ENSG00000205959	lncRNA	0.6055841912783992	1.753982271017181	2.9758190950321586	0.006052627086493934	0.19117953142167046	-2.2710302150627637	NA	NA	NA	NA	NA	NA	NA	NA	NA	NA	NA	NA
sn_broad	Astro	carrier	chr1	62784132	62865516	81385	+	HAVANA	gene	ENSG00000125703	15	ATG4C	protein_coding	-0.3002625264414549	6.21698554287673	-2.9762814381312137	0.0060457702148167675	0.19117953142167046	-2.8326716465495916	NA	NA	NA	NA	NA	NA	NA	NA	NA	NA	NA	NA
sn_broad	Astro	carrier	chr16	28952816	28966883	14068	-	HAVANA	gene	ENSG00000260853	2	NFATC2IP-AS1	lncRNA	-0.687318505982977	1.0425220018165469	-2.9741065565201965	0.006078089664280146	0.1912086512491079	-2.2453163084303367	NA	NA	NA	NA	NA	NA	NA	NA	NA	NA	NA	NA
sn_broad	Astro	carrier	chrX	104112131	104115842	3712	+	HAVANA	gene	ENSG00000166707	12	ZCCHC18	protein_coding	-0.625436251537733	1.1912413710130054	-2.9722593405823385	0.006105668754761868	0.1912086512491079	-2.2624077510383627	NA	NA	NA	NA	NA	NA	NA	NA	NA	NA	NA	NA
sn_broad	Astro	carrier	chr16	3542739	3545785	3047	+	HAVANA	gene	ENSG00000262312	2	ENSG00000262312	lncRNA	-0.7377184534737992	1.273553027399596	-2.971961034935942	0.006110133618328664	0.1912086512491079	-2.2640238114117937	NA	NA	NA	NA	NA	NA	NA	NA	NA	NA	NA	NA
sn_broad	Astro	carrier	chrX	76427710	76431342	3633	+	HAVANA	gene	ENSG00000198934	5	MAGEE1	protein_coding	0.5184443056403978	2.0641722777795724	2.9718744114834323	0.006111430728290165	0.1912086512491079	-2.3163687297319244	NA	NA	NA	NA	NA	NA	NA	NA	NA	NA	NA	NA
sn_broad	Astro	carrier	chr17	757097	782294	25198	-	HAVANA	gene	ENSG00000167699	14	GLOD4	protein_coding	0.28639202551601617	3.701420467977234	2.971557934072611	0.006116171923142862	0.1912086512491079	-2.549984599512797	NA	NA	NA	NA	NA	NA	NA	NA	NA	NA	NA	NA
sn_broad	Astro	carrier	chr19	52170936	52229518	58583	+	HAVANA	gene	ENSG00000105568	19	PPP2R1A	protein_coding	0.2596487865101178	5.005843285805552	2.9739245094039424	0.006080802376623723	0.1912086512491079	-2.7371709755393545	NA	NA	NA	NA	NA	NA	NA	NA	NA	NA	NA	NA
sn_broad	Astro	carrier	chr1	34865436	34929650	64215	-	HAVANA	gene	ENSG00000116544	12	DLGAP3	protein_coding	0.6480773393954752	0.9254200802006091	2.9672400127756062	0.006181209408649282	0.19141662170429186	-2.2381862307149003	NA	NA	NA	NA	NA	NA	NA	NA	NA	NA	NA	NA
sn_broad	Astro	carrier	chr8	40530590	40897833	367244	-	HAVANA	gene	ENSG00000165061	15	ZMAT4	protein_coding	0.7770146268699314	1.0297700378428594	2.966836600639054	0.006187319131752466	0.19141662170429186	-2.241094829067068	NA	NA	NA	NA	NA	NA	NA	NA	NA	NA	NA	NA
sn_broad	Astro	carrier	chr10	87203717	87206615	2899	+	HAVANA	gene	ENSG00000287077	1	ENSG00000287077	lncRNA	-0.6901464008034873	0.8597656372322783	-2.9667349432952137	0.006188859648475069	0.19141662170429186	-2.2554705766984835	NA	NA	NA	NA	NA	NA	NA	NA	NA	NA	NA	NA
sn_broad	Astro	carrier	chr1	234373456	234385080	11625	+	HAVANA	gene	ENSG00000168275	16	COA6	protein_coding	-0.4851243501502813	2.141725695812188	-2.966266457859297	0.006195963792065779	0.19141662170429186	-2.3720113011874697	NA	NA	NA	NA	NA	NA	NA	NA	NA	NA	NA	NA
sn_broad	Astro	carrier	chr9	133459965	133470848	10884	+	HAVANA	gene	ENSG00000160325	15	CACFD1	protein_coding	0.4549296429014871	2.893524182683568	2.968754765619477	0.006158319419044654	0.19141662170429186	-2.4065350172565045	NA	NA	NA	NA	NA	NA	NA	NA	NA	NA	NA	NA
sn_broad	Astro	carrier	chr7	6409126	6484190	75065	-	HAVANA	gene	ENSG00000164535	15	DAGLB	protein_coding	0.37685248268978744	3.046907525279072	2.9703578455247297	0.006134182394705536	0.19141662170429186	-2.4526396909870973	NA	NA	NA	NA	NA	NA	NA	NA	NA	NA	NA	NA
sn_broad	Astro	carrier	chr2	113583593	113599081	15489	+	HAVANA	gene	ENSG00000291134	1	WASH2P	lncRNA	-0.5186212839131517	3.5307879099862465	-2.967323243033471	0.006179949590133679	0.19141662170429186	-2.5669340307304283	NA	NA	NA	NA	NA	NA	NA	NA	NA	NA	NA	NA
sn_broad	Astro	carrier	chr14	76235817	76263474	27658	+	HAVANA	gene	ENSG00000258454	1	ENSG00000258454	lncRNA	-0.49845691557217436	0.8696710935912414	-2.9623088930185446	0.006256286389078792	0.1920806663769256	-2.265599373338329	NA	NA	NA	NA	NA	NA	NA	NA	NA	NA	NA	NA
sn_broad	Astro	carrier	chr18	109065	122340	13276	+	HAVANA	gene	ENSG00000290877	1	ROCK1P1	lncRNA	-0.8830209801074422	1.3045784981955055	-2.963984817533406	0.0062306735882088175	0.1920806663769256	-2.2907876713797224	NA	NA	NA	NA	NA	NA	NA	NA	NA	NA	NA	NA
sn_broad	Astro	carrier	chr15	73925989	73952137	26149	+	HAVANA	gene	ENSG00000129038	16	LOXL1	protein_coding	0.4329548465312638	2.422474866980465	2.9633685101896066	0.006240080885453322	0.1920806663769256	-2.3895370967293683	NA	NA	NA	NA	NA	NA	NA	NA	NA	NA	NA	NA
sn_broad	Astro	carrier	chr5	129904465	130186634	282170	+	HAVANA	gene	ENSG00000198108	4	CHSY3	protein_coding	0.6386171203074287	3.7374342575771693	2.9621057829642545	0.006259397261300469	0.1920806663769256	-2.582987094112874	NA	NA	NA	NA	NA	NA	NA	NA	NA	NA	NA	NA
sn_broad	Astro	carrier	chr17	30970984	30999911	28928	+	HAVANA	gene	ENSG00000181481	14	RNF135	protein_coding	-0.36740217237184614	3.194256155278219	-2.961381057498965	0.006270509269524019	0.19209988263826092	-2.5270281087430293	NA	NA	NA	NA	NA	NA	NA	NA	NA	NA	NA	NA
sn_broad	Astro	carrier	chr20	46345980	46364458	18479	-	HAVANA	gene	ENSG00000080189	15	SLC35C2	protein_coding	0.41653204275307676	5.375725357016776	2.9604922761753847	0.006284162271486719	0.19219674927151367	-2.802489867832217	NA	NA	NA	NA	NA	NA	NA	NA	NA	NA	NA	NA
sn_broad	Astro	carrier	chr17	47941506	47949308	7803	+	HAVANA	gene	ENSG00000108439	11	PNPO	protein_coding	0.34534005171441784	3.0872772984121446	2.9591000825754077	0.006305605183125084	0.1922513823338636	-2.4726767032241783	NA	NA	NA	NA	NA	NA	NA	NA	NA	NA	NA	NA
sn_broad	Astro	carrier	chr5	43444252	43483893	39642	-	HAVANA	gene	ENSG00000151881	15	TMEM267	protein_coding	-0.2291941046665058	4.912845616897693	-2.9590137798056992	0.0063069367239438874	0.1922513823338636	-2.78029653091053	NA	NA	NA	NA	NA	NA	NA	NA	NA	NA	NA	NA
sn_broad	Astro	carrier	chr20	63343223	63378401	35179	-	HAVANA	gene	ENSG00000101204	18	CHRNA4	protein_coding	0.9792510493597946	2.345202471590045	2.957080510940946	0.0063368346406428005	0.19253968067063235	-2.3371693261761006	NA	NA	NA	NA	NA	NA	NA	NA	NA	NA	NA	NA
sn_broad	Astro	carrier	chr1	202348699	202592706	244008	+	HAVANA	gene	ENSG00000077157	23	PPP1R12B	protein_coding	-0.2849558252193498	7.892848463447773	-2.957043123371648	0.006337414161811753	0.19253968067063235	-2.8650016935098903	NA	NA	NA	NA	NA	NA	NA	NA	NA	NA	NA	NA
sn_broad	Astro	carrier	chr9	62801534	62802715	1182	-	HAVANA	gene	ENSG00000287168	3	ENSG00000287168	lncRNA	-0.9703749906936463	0.19097934959473592	-2.955343659034221	0.00636380967366272	0.19302151195612754	-2.260369159958351	NA	NA	NA	NA	NA	NA	NA	NA	NA	NA	NA	NA
sn_broad	Astro	carrier	chr19	18607430	18621039	13610	+	HAVANA	gene	ENSG00000105696	9	TMEM59L	protein_coding	0.4542337938270471	4.735324996709428	2.9540248324363554	0.006384365128662187	0.19332490769767152	-2.730062746866415	NA	NA	NA	NA	NA	NA	NA	NA	NA	NA	NA	NA
sn_broad	Astro	carrier	chr2	88027205	88064252	37048	-	HAVANA	gene	ENSG00000172086	9	KRCC1	protein_coding	-0.22834297690580296	5.50357728560121	-2.950166524044407	0.006444863863058805	0.1948348283353751	-2.854228138057522	NA	NA	NA	NA	NA	NA	NA	NA	NA	NA	NA	NA
sn_broad	Astro	carrier	chr22	23366302	23387731	21430	-	HAVANA	gene	ENSG00000290449	1	ENSG00000290449	lncRNA	0.722277333039129	0.6181580984990557	2.9481792106459777	0.006476237071209186	0.1948835202563237	-2.2766198763049585	NA	NA	NA	NA	NA	NA	NA	NA	NA	NA	NA	NA
sn_broad	Astro	carrier	chr14	38034287	38194281	159995	-	HAVANA	gene	ENSG00000259048	1	ENSG00000259048	lncRNA	0.809476096552977	1.3337366091152512	2.947970890409422	0.006479534148602961	0.1948835202563237	-2.29233659598458	NA	NA	NA	NA	NA	NA	NA	NA	NA	NA	NA	NA
sn_broad	Astro	carrier	chr12	69738860	69823204	84345	+	HAVANA	gene	ENSG00000127328	22	RAB3IP	protein_coding	0.3506131424928367	4.66575772140338	2.9473717558831307	0.006489025510718202	0.1948835202563237	-2.736590928238833	NA	NA	NA	NA	NA	NA	NA	NA	NA	NA	NA	NA
sn_broad	Astro	carrier	chr17	82614562	82648553	33992	-	HAVANA	gene	ENSG00000141580	16	WDR45B	protein_coding	0.25179377478140186	5.159864639015376	2.949376267114288	0.006457322134757025	0.1948835202563237	-2.813651067295231	NA	NA	NA	NA	NA	NA	NA	NA	NA	NA	NA	NA
sn_broad	Astro	carrier	chr12	47784923	47786002	1080	+	HAVANA	gene	ENSG00000268069	2	ENSG00000268069	lncRNA	0.6980753914426585	0.7953649528884493	2.9458773624357955	0.006512756896521179	0.19495703651024182	-2.278566357403073	NA	NA	NA	NA	NA	NA	NA	NA	NA	NA	NA	NA
sn_broad	Astro	carrier	chr18	42743227	43115691	372465	-	HAVANA	gene	ENSG00000152214	14	RIT2	protein_coding	0.995389268890104	1.3664565358203506	2.9461053100919394	0.006509131709187234	0.19495703651024182	-2.30005424905078	NA	NA	NA	NA	NA	NA	NA	NA	NA	NA	NA	NA
sn_broad	Astro	carrier	chr7	107470018	107475684	5667	+	HAVANA	gene	ENSG00000172209	6	GPR22	protein_coding	1.0025240557956039	0.2274111435342777	2.9433174520056835	0.006553600447491673	0.19522082332177448	-2.293131322625391	NA	NA	NA	NA	NA	NA	NA	NA	NA	NA	NA	NA
sn_broad	Astro	carrier	chr1	206507531	206589448	81918	+	HAVANA	gene	ENSG00000266094	8	RASSF5	protein_coding	0.5679174025013367	1.627069922568129	2.9433239216204496	0.006553496918707214	0.19522082332177448	-2.3267213560777367	NA	NA	NA	NA	NA	NA	NA	NA	NA	NA	NA	NA
sn_broad	Astro	carrier	chr17	7281718	7288257	6540	+	HAVANA	gene	ENSG00000181856	15	SLC2A4	protein_coding	0.6483536973160846	2.302561624494537	2.9413282511455767	0.00658550593956641	0.19522082332177448	-2.38610361181975	NA	NA	NA	NA	NA	NA	NA	NA	NA	NA	NA	NA
sn_broad	Astro	carrier	chr12	59322745	59436874	114130	+	HAVANA	gene	ENSG00000286279	3	ENSG00000286279	lncRNA	-0.752161208444219	1.7021601865289457	-2.94189035650736	0.006576475229764681	0.19522082332177448	-2.392110854747548	NA	NA	NA	NA	NA	NA	NA	NA	NA	NA	NA	NA
sn_broad	Astro	carrier	chrX	101408222	101414133	5912	+	HAVANA	gene	ENSG00000126945	9	HNRNPH2	protein_coding	0.364000867868735	3.3712279027543137	2.9415750955096174	0.006581538723244526	0.19522082332177448	-2.5500999016092023	NA	NA	NA	NA	NA	NA	NA	NA	NA	NA	NA	NA
sn_broad	Astro	carrier	chr19	55282072	55312562	30491	+	HAVANA	gene	ENSG00000160469	17	BRSK1	protein_coding	0.2786885773006569	4.461942058693928	2.9438441816046903	0.006545176634079644	0.19522082332177448	-2.7338218787764816	NA	NA	NA	NA	NA	NA	NA	NA	NA	NA	NA	NA
sn_broad	Astro	carrier	chr5	160061801	160119450	57650	-	HAVANA	gene	ENSG00000170234	13	PWWP2A	protein_coding	-0.21806537163442474	5.87315841081695	-2.939432473411827	0.006616050066166563	0.19580943006812832	-2.9034416805705483	NA	NA	NA	NA	NA	NA	NA	NA	NA	NA	NA	NA
sn_broad	Astro	carrier	chr19	3224661	3297076	72416	+	HAVANA	gene	ENSG00000161082	13	CELF5	protein_coding	0.7532278649061463	1.8604942669597715	2.938562223468668	0.0066301161920446165	0.19590345484331909	-2.3606136645899065	NA	NA	NA	NA	NA	NA	NA	NA	NA	NA	NA	NA
sn_broad	Astro	carrier	chr17	42567072	42573239	6168	+	HAVANA	gene	ENSG00000108788	12	MLX	protein_coding	-0.3994013350338206	2.869253708904202	-2.9365960442062207	0.006662000675075753	0.19590345484331909	-2.5350973679474618	NA	NA	NA	NA	NA	NA	NA	NA	NA	NA	NA	NA
sn_broad	Astro	carrier	chr10	120457227	120592065	134839	+	HAVANA	gene	ENSG00000203805	11	PLPP4	protein_coding	-0.754183394399046	3.593216634458095	-2.9377933262867284	0.006642567717891479	0.19590345484331909	-2.6628636746621988	NA	NA	NA	NA	NA	NA	NA	NA	NA	NA	NA	NA
sn_broad	Astro	carrier	chr2	151788984	151828492	39509	-	HAVANA	gene	ENSG00000162980	17	ARL5A	protein_coding	-0.2764125235241037	5.69958470069453	-2.9368289189853063	0.006658216690929741	0.19590345484331909	-2.900747810990468	NA	NA	NA	NA	NA	NA	NA	NA	NA	NA	NA	NA
sn_broad	Astro	carrier	chr5	1456480	1523962	67483	-	HAVANA	gene	ENSG00000153395	10	LPCAT1	protein_coding	0.31539343999771585	4.336166888214321	2.934612682783885	0.006694311083445671	0.19607427808231093	-2.732316748755245	NA	NA	NA	NA	NA	NA	NA	NA	NA	NA	NA	NA
sn_broad	Astro	carrier	chr17	39173453	39197702	24250	-	HAVANA	gene	ENSG00000067191	17	CACNB1	protein_coding	0.2898976622415561	4.9539888208687515	2.935493506536781	0.006679943519826404	0.19607427808231093	-2.8160175003144796	NA	NA	NA	NA	NA	NA	NA	NA	NA	NA	NA	NA
sn_broad	Astro	carrier	chr6	109492855	109691217	198363	-	HAVANA	gene	ENSG00000155085	16	AK9	protein_coding	-0.3578606227230652	5.088958357929661	-2.9342694280020383	0.00669991801744141	0.19607427808231093	-2.854593851263951	NA	NA	NA	NA	NA	NA	NA	NA	NA	NA	NA	NA
sn_broad	Astro	carrier	chr20	37903111	37945350	42240	+	HAVANA	gene	ENSG00000132821	12	VSTM2L	protein_coding	0.8628600127541752	0.6113560362104837	2.927436953725304	0.006812454590054943	0.19654199699182134	-2.3154011338787552	NA	NA	NA	NA	NA	NA	NA	NA	NA	NA	NA	NA
sn_broad	Astro	carrier	chr12	15322257	15602175	279919	+	HAVANA	gene	ENSG00000151490	15	PTPRO	protein_coding	1.1297070044805095	2.2397203719319725	2.931009724645016	0.006753386402736283	0.19654199699182134	-2.3906409434917637	NA	NA	NA	NA	NA	NA	NA	NA	NA	NA	NA	NA
sn_broad	Astro	carrier	chr19	15640897	15662825	21929	+	HAVANA	gene	ENSG00000186529	16	CYP4F3	protein_coding	-1.2899451541373381	2.2628396532883612	-2.9320773694855653	0.006735829601472266	0.19654199699182134	-2.4896836692910775	NA	NA	NA	NA	NA	NA	NA	NA	NA	NA	NA	NA
sn_broad	Astro	carrier	chr2	161222785	161308389	85605	-	HAVANA	gene	ENSG00000235724	10	PSMD14-DT	lncRNA	-0.5022889022757033	2.6191036151144456	-2.9295845362397643	0.006776890421515498	0.19654199699182134	-2.50178028738422	NA	NA	NA	NA	NA	NA	NA	NA	NA	NA	NA	NA
sn_broad	Astro	carrier	chr5	45254948	45696498	441551	-	HAVANA	gene	ENSG00000164588	8	HCN1	protein_coding	0.8120589945541391	2.9859458702495796	2.927784912540899	0.006806680373956757	0.19654199699182134	-2.531518263848937	NA	NA	NA	NA	NA	NA	NA	NA	NA	NA	NA	NA
sn_broad	Astro	carrier	chr4	184649667	184694963	45297	+	HAVANA	gene	ENSG00000164306	11	PRIMPOL	protein_coding	-0.2851404712353922	5.296771331426955	-2.9292781516230386	0.006781953393901308	0.19654199699182134	-2.890503460996798	NA	NA	NA	NA	NA	NA	NA	NA	NA	NA	NA	NA
sn_broad	Astro	carrier	chr4	6269849	6303265	33417	+	HAVANA	gene	ENSG00000109501	15	WFS1	protein_coding	0.32743827650245505	5.9624271363028125	2.9280018749838046	0.0068030823308244896	0.19654199699182134	-2.914670596342447	NA	NA	NA	NA	NA	NA	NA	NA	NA	NA	NA	NA
sn_broad	Astro	carrier	chr2	106801600	106887108	85509	-	HAVANA	gene	ENSG00000144057	16	ST6GAL2	protein_coding	-0.507862803101693	6.107143701613032	-2.9300322812370876	0.006769497928263967	0.19654199699182134	-2.935074157188944	NA	NA	NA	NA	NA	NA	NA	NA	NA	NA	NA	NA
sn_broad	Astro	carrier	chr15	50354944	50372202	17259	+	HAVANA	gene	ENSG00000244879	10	GABPB1-AS1	lncRNA	-0.37490383840935904	6.794584928273661	-2.9319236392367514	0.006738354936749134	0.19654199699182134	-2.94080797976522	NA	NA	NA	NA	NA	NA	NA	NA	NA	NA	NA	NA
sn_broad	Astro	carrier	chr15	89664367	89679427	15061	-	HAVANA	gene	ENSG00000166819	12	PLIN1	protein_coding	-0.43270424476577973	2.932712803952354	-2.924863474576569	0.006855304672876117	0.19697332778215237	-2.5575981515358106	NA	NA	NA	NA	NA	NA	NA	NA	NA	NA	NA	NA
sn_broad	Astro	carrier	chr5	72687112	72771733	84622	-	HAVANA	gene	ENSG00000251613	4	ENSG00000251613	lncRNA	-0.507198583252497	3.7573908425366254	-2.9246027186950947	0.006859660650928669	0.19697332778215237	-2.688123005834967	NA	NA	NA	NA	NA	NA	NA	NA	NA	NA	NA	NA
sn_broad	Astro	carrier	chr1	149175748	149259987	84240	+	HAVANA	gene	ENSG00000274265	5	ENSG00000274265	lncRNA	-0.3959903005317189	5.911636974671912	-2.9249024226709865	0.00685465426241511	0.19697332778215237	-2.939900995786324	NA	NA	NA	NA	NA	NA	NA	NA	NA	NA	NA	NA
sn_broad	Astro	carrier	chr1	31365253	31376850	11598	-	HAVANA	gene	ENSG00000121769	8	FABP3	protein_coding	0.7362806705808398	0.5728233838138196	2.9235325670876957	0.006877565233206983	0.1971783960443692	-2.3228048925783815	NA	NA	NA	NA	NA	NA	NA	NA	NA	NA	NA	NA
sn_broad	Astro	carrier	chr19	46393359	46404276	10918	-	HAVANA	gene	ENSG00000269151	4	ENSG00000269151	lncRNA	-0.844208036581695	1.3952118228342287	-2.9211814229088358	0.006917057617855645	0.19800077431111784	-2.3826113343309467	NA	NA	NA	NA	NA	NA	NA	NA	NA	NA	NA	NA
sn_broad	Astro	carrier	chr2	129825126	129877664	52539	-	HAVANA	gene	ENSG00000229536	3	LINC02572	lncRNA	-0.6611315854557402	1.0989646770159875	-2.9192830978585813	0.006949100656262961	0.19860768178274174	-2.352122803863208	NA	NA	NA	NA	NA	NA	NA	NA	NA	NA	NA	NA
sn_broad	Astro	carrier	chr10	4786629	4848062	61434	+	HAVANA	gene	ENSG00000165568	18	AKR1E2	protein_coding	-0.7847586913036042	0.1979936793487123	-2.9180551171204754	0.006969903389023271	0.1988506806613135	-2.3348947476054267	NA	NA	NA	NA	NA	NA	NA	NA	NA	NA	NA	NA
sn_broad	Astro	carrier	chr4	165873237	166104457	231221	+	HAVANA	gene	ENSG00000038295	8	TLL1	protein_coding	1.1462728860103757	0.2073502888677706	2.9175008951870365	0.006979311553778634	0.1988506806613135	-2.3514853410384164	NA	NA	NA	NA	NA	NA	NA	NA	NA	NA	NA	NA
sn_broad	Astro	carrier	chr15	69014695	69062762	48068	+	HAVANA	gene	ENSG00000255346	11	NOX5	protein_coding	0.7725049628988545	0.2864433664750264	2.914567730508997	0.007029303996399375	0.19908610435341711	-2.3484067145549234	NA	NA	NA	NA	NA	NA	NA	NA	NA	NA	NA	NA
sn_broad	Astro	carrier	chr12	63623788	63795718	171931	-	HAVANA	gene	ENSG00000249753	2	ENSG00000249753	lncRNA	-0.6759865022229625	1.1296745599932236	-2.9140363224263597	0.007038397460015601	0.19908610435341711	-2.3783921380631394	NA	NA	NA	NA	NA	NA	NA	NA	NA	NA	NA	NA
sn_broad	Astro	carrier	chr22	50508224	50524780	16557	+	HAVANA	gene	ENSG00000025770	19	NCAPH2	protein_coding	0.4040665767550107	2.9813043880242587	2.913329912362266	0.007050502813251467	0.19908610435341711	-2.562149212331103	NA	NA	NA	NA	NA	NA	NA	NA	NA	NA	NA	NA
sn_broad	Astro	carrier	chr1	28259518	28282491	22974	+	HAVANA	gene	ENSG00000130766	5	SESN2	protein_coding	0.40702337456306315	2.9931365203827225	2.9119322630690516	0.007074511677624157	0.19908610435341711	-2.5647701146141375	NA	NA	NA	NA	NA	NA	NA	NA	NA	NA	NA	NA
sn_broad	Astro	carrier	chr14	59460363	59484408	24046	-	HAVANA	gene	ENSG00000126790	12	L3HYPDH	protein_coding	-0.3450848363341086	4.011613578419812	-2.913723901922598	0.0070437488048914155	0.19908610435341711	-2.7714156721146033	NA	NA	NA	NA	NA	NA	NA	NA	NA	NA	NA	NA
sn_broad	Astro	carrier	chr2	190534855	190569776	34922	+	HAVANA	gene	ENSG00000233654	2	NEMP2-DT	lncRNA	-0.2621369469386594	4.556546323512802	-2.9120696349221005	0.0070721484724230775	0.19908610435341711	-2.8518253415804824	NA	NA	NA	NA	NA	NA	NA	NA	NA	NA	NA	NA
sn_broad	Astro	carrier	chr7	157539056	158587823	1048768	-	HAVANA	gene	ENSG00000155093	20	PTPRN2	protein_coding	0.32619259593214567	5.583150138823582	2.912260157000153	0.0070688721625525724	0.19908610435341711	-2.9351933900323663	NA	NA	NA	NA	NA	NA	NA	NA	NA	NA	NA	NA
sn_broad	Astro	carrier	chr13	93226807	94408020	1181214	+	HAVANA	gene	ENSG00000183098	12	GPC6	protein_coding	-0.8325569411224296	6.733910697249266	-2.9129295094875367	0.0070573730471860194	0.19908610435341711	-2.973618004997068	NA	NA	NA	NA	NA	NA	NA	NA	NA	NA	NA	NA
sn_broad	Astro	carrier	chr17	70168673	70180044	11372	+	HAVANA	gene	ENSG00000123700	5	KCNJ2	protein_coding	-0.9114133887466931	0.22966244766521804	-2.90789803417153	0.0071442468588039845	0.20012640351791827	-2.353934367759995	NA	NA	NA	NA	NA	NA	NA	NA	NA	NA	NA	NA
sn_broad	Astro	carrier	chr11	94543921	94549895	5975	+	HAVANA	gene	ENSG00000196371	4	FUT4	protein_coding	-0.5340257791447007	1.4902268518371236	-2.908665241080262	0.007130935087274713	0.20012640351791827	-2.414343615135955	NA	NA	NA	NA	NA	NA	NA	NA	NA	NA	NA	NA
sn_broad	Astro	carrier	chr5	65665928	65723035	57108	-	HAVANA	gene	ENSG00000197860	10	SGTB	protein_coding	0.3468037177392076	3.8678721336324435	2.907897828459244	0.007144250431261929	0.20012640351791827	-2.725632651938088	NA	NA	NA	NA	NA	NA	NA	NA	NA	NA	NA	NA
sn_broad	Astro	carrier	chr10	4963253	4983283	20031	+	HAVANA	gene	ENSG00000187134	14	AKR1C1	protein_coding	-1.0218081509871952	0.07366389321494976	-2.9038999878507092	0.0072139984371493325	0.2001492946611715	-2.3625222129754575	NA	NA	NA	NA	NA	NA	NA	NA	NA	NA	NA	NA
sn_broad	Astro	carrier	chrX	154424378	154428526	4149	-	HAVANA	gene	ENSG00000197180	4	ATP6AP1-DT	lncRNA	-0.5677108621858704	1.2519149222086352	-2.902725097134584	0.007234618334074775	0.2001492946611715	-2.4039721308993673	NA	NA	NA	NA	NA	NA	NA	NA	NA	NA	NA	NA
sn_broad	Astro	carrier	chr16	68636189	68727468	91280	+	HAVANA	gene	ENSG00000062038	15	CDH3	protein_coding	0.5279961783039142	1.5560127680037634	2.902887689410635	0.007231761438603973	0.2001492946611715	-2.422516344794793	NA	NA	NA	NA	NA	NA	NA	NA	NA	NA	NA	NA
sn_broad	Astro	carrier	chr20	63488013	63499239	11227	-	HAVANA	gene	ENSG00000101210	14	EEF1A2	protein_coding	0.8699109831078353	2.610652113112971	2.902226021033863	0.007243394233643925	0.2001492946611715	-2.491955367073981	NA	NA	NA	NA	NA	NA	NA	NA	NA	NA	NA	NA
sn_broad	Astro	carrier	chr18	51346249	51643939	297691	+	HAVANA	gene	ENSG00000227115	10	LINC01630	lncRNA	-0.543460128313789	2.695547752081221	-2.907150422764065	0.007157241264824116	0.2001492946611715	-2.575782999915286	NA	NA	NA	NA	NA	NA	NA	NA	NA	NA	NA	NA
sn_broad	Astro	carrier	chr14	49643555	49688422	44868	-	HAVANA	gene	ENSG00000100479	14	POLE2	protein_coding	-0.461239935526915	3.1424170980839268	-2.905600994389746	0.007184243525925344	0.2001492946611715	-2.6652573903860968	NA	NA	NA	NA	NA	NA	NA	NA	NA	NA	NA	NA
sn_broad	Astro	carrier	chr19	3094362	3123999	29638	+	HAVANA	gene	ENSG00000088256	9	GNA11	protein_coding	0.3196064761998998	3.733266439862092	2.9048877903685626	0.0071967050960724775	0.2001492946611715	-2.696837751978988	NA	NA	NA	NA	NA	NA	NA	NA	NA	NA	NA	NA
sn_broad	Astro	carrier	chr19	18831959	18868230	36272	+	HAVANA	gene	ENSG00000005007	14	UPF1	protein_coding	0.3110888102953604	4.180496601313694	2.903111888892513	0.007227823799687954	0.2001492946611715	-2.7767045707381093	NA	NA	NA	NA	NA	NA	NA	NA	NA	NA	NA	NA
sn_broad	Astro	carrier	chr7	92447482	92460075	12594	+	HAVANA	gene	ENSG00000157259	8	GATAD1	protein_coding	-0.22723178389017562	6.324180156072609	-2.903816418470544	0.0072154632799480475	0.2001492946611715	-2.9993036060725586	NA	NA	NA	NA	NA	NA	NA	NA	NA	NA	NA	NA
sn_broad	Astro	carrier	chr19	52222225	52231294	9070	-	HAVANA	gene	ENSG00000268015	1	ENSG00000268015	lncRNA	-0.8224865833801558	0.29837779564809574	-2.9002048702498895	0.00727903788978539	0.20061284727783146	-2.3712113419545795	NA	NA	NA	NA	NA	NA	NA	NA	NA	NA	NA	NA
sn_broad	Astro	carrier	chr1	156147366	156177752	30387	+	HAVANA	gene	ENSG00000196189	14	SEMA4A	protein_coding	0.29539902478998226	5.688331165362638	2.900033304058795	0.007282071148458402	0.20061284727783146	-2.9634741417782604	NA	NA	NA	NA	NA	NA	NA	NA	NA	NA	NA	NA
sn_broad	Astro	carrier	chrX	49879484	49882558	3075	+	HAVANA	gene	ENSG00000273820	2	USP27X	protein_coding	0.5873377051075075	1.3259818323944	2.8963908864901593	0.0073467514423337975	0.20096268081235028	-2.394922448220787	NA	NA	NA	NA	NA	NA	NA	NA	NA	NA	NA	NA
sn_broad	Astro	carrier	chr21	8762386	8836565	74180	-	HAVANA	gene	ENSG00000286033	1	ENSG00000286033	lncRNA	-0.7000879659136684	0.9331849690018175	-2.8937773481456857	0.007393496008052625	0.20096268081235028	-2.4015026169358156	NA	NA	NA	NA	NA	NA	NA	NA	NA	NA	NA	NA
sn_broad	Astro	carrier	chr6	61630233	61681049	50817	-	HAVANA	gene	ENSG00000250686	2	KHDRBS2-OT1	lncRNA	1.6323337529834072	0.13760961709224906	2.89779401027197	0.007321771326726729	0.20096268081235028	-2.414596567946614	NA	NA	NA	NA	NA	NA	NA	NA	NA	NA	NA	NA
sn_broad	Astro	carrier	chr9	109171974	109321059	149086	-	HAVANA	gene	ENSG00000095203	15	EPB41L4B	protein_coding	0.6895975779822722	1.4994247683001254	2.8944057831926022	0.007382230470705853	0.20096268081235028	-2.4279492843114894	NA	NA	NA	NA	NA	NA	NA	NA	NA	NA	NA	NA
sn_broad	Astro	carrier	chr7	54752250	54759974	7725	-	HAVANA	gene	ENSG00000132432	14	SEC61G	protein_coding	-0.32508955468131484	3.7487936783124467	-2.89471056264814	0.00737677274288784	0.20096268081235028	-2.756217389115928	NA	NA	NA	NA	NA	NA	NA	NA	NA	NA	NA	NA
sn_broad	Astro	carrier	chr12	14784582	14803486	18905	-	HAVANA	gene	ENSG00000084463	8	WBP11	protein_coding	0.3122188126192942	3.9676727169594663	2.8963496751207862	0.007347486355111954	0.20096268081235028	-2.7693999068851087	NA	NA	NA	NA	NA	NA	NA	NA	NA	NA	NA	NA
sn_broad	Astro	carrier	chr5	176526712	176538025	11314	-	HAVANA	gene	ENSG00000146083	12	RNF44	protein_coding	0.302001910166807	4.150571348341763	2.894307862273681	0.007383984764996571	0.20096268081235028	-2.7963722887908693	NA	NA	NA	NA	NA	NA	NA	NA	NA	NA	NA	NA
sn_broad	Astro	carrier	chr12	106063345	106138954	75610	-	HAVANA	gene	ENSG00000074590	14	NUAK1	protein_coding	0.39341577843496367	4.235337353366794	2.8975853402768803	0.007325481228422175	0.20096268081235028	-2.8144641234435426	NA	NA	NA	NA	NA	NA	NA	NA	NA	NA	NA	NA
sn_broad	Astro	carrier	chr2	178451346	178462102	10757	+	HAVANA	gene	ENSG00000204311	15	PJVK	protein_coding	-0.24309665933146452	4.146269908417551	-2.895129236284112	0.007369281721066839	0.20096268081235028	-2.8259270222010286	NA	NA	NA	NA	NA	NA	NA	NA	NA	NA	NA	NA
sn_broad	Astro	carrier	chr12	109734166	109773508	39343	-	HAVANA	gene	ENSG00000255650	6	FAM222A-AS1	lncRNA	-0.6027486926653198	0.837493481924795	-2.8913628293791325	0.0074369309781392775	0.20154523005844907	-2.406438994666508	NA	NA	NA	NA	NA	NA	NA	NA	NA	NA	NA	NA
sn_broad	Astro	carrier	chr3	50205246	50221486	16241	+	HAVANA	gene	ENSG00000188338	15	SLC38A3	protein_coding	0.36427244053938335	4.111268203098372	2.891650947379504	0.007431735343363112	0.20154523005844907	-2.781962421008166	NA	NA	NA	NA	NA	NA	NA	NA	NA	NA	NA	NA
sn_broad	Astro	carrier	chr17	43211835	43220041	8207	+	HAVANA	gene	ENSG00000184988	8	TMEM106A	protein_coding	-0.462442986750442	1.7385835462131383	-2.8879102325577217	0.007499459616884704	0.20189930798017397	-2.4699206334737926	NA	NA	NA	NA	NA	NA	NA	NA	NA	NA	NA	NA
sn_broad	Astro	carrier	chr6	154154496	154356803	202308	-	HAVANA	gene	ENSG00000074706	14	IPCEF1	protein_coding	0.8489340133379613	2.4071225729063666	2.889851807928323	0.007464235562154035	0.20189930798017397	-2.506941376657221	NA	NA	NA	NA	NA	NA	NA	NA	NA	NA	NA	NA
sn_broad	Astro	carrier	chr18	37243040	37565827	322788	-	HAVANA	gene	ENSG00000101489	20	CELF4	protein_coding	0.5629607360301758	3.923003365195442	2.888744033718273	0.007484313577612795	0.20189930798017397	-2.76918206529281	NA	NA	NA	NA	NA	NA	NA	NA	NA	NA	NA	NA
sn_broad	Astro	carrier	chr5	141923855	141942047	18193	+	HAVANA	gene	ENSG00000081791	9	DELE1	protein_coding	0.23675302841320445	4.4570480049342445	2.887600141917046	0.0075050998217521	0.20189930798017397	-2.8619703962945144	NA	NA	NA	NA	NA	NA	NA	NA	NA	NA	NA	NA
sn_broad	Astro	carrier	chr14	36070427	36165288	94862	+	HAVANA	gene	ENSG00000257585	1	LINC00609	lncRNA	-0.6607121664213818	8.319258165105655	-2.889315697742718	0.007473945998201477	0.20189930798017397	-2.9978282130132383	NA	NA	NA	NA	NA	NA	NA	NA	NA	NA	NA	NA
sn_broad	Astro	carrier	chr7	129366827	129374486	7660	-	HAVANA	gene	ENSG00000286722	1	ENSG00000286722	lncRNA	-0.5377429401553737	1.1348908117578562	-2.884987893138723	0.007552773260276376	0.20206447103305708	-2.445831812641986	NA	NA	NA	NA	NA	NA	NA	NA	NA	NA	NA	NA
sn_broad	Astro	carrier	chrX	108084207	108091549	7343	-	HAVANA	gene	ENSG00000101843	19	PSMD10	protein_coding	0.445864570290071	2.2963066532928127	2.885806962023037	0.0075377945464371555	0.20206447103305708	-2.5175530049785166	NA	NA	NA	NA	NA	NA	NA	NA	NA	NA	NA	NA
sn_broad	Astro	carrier	chr3	44117299	44122365	5067	+	HAVANA	gene	ENSG00000261786	1	ENSG00000261786	lncRNA	1.4550047735901541	-0.43348487778277545	2.886395007297577	0.007527058006439361	0.20206447103305708	-2.518834508458216	NA	NA	NA	NA	NA	NA	NA	NA	NA	NA	NA	NA
sn_broad	Astro	carrier	chr17	32486993	32491253	4261	+	HAVANA	gene	ENSG00000176749	9	CDK5R1	protein_coding	0.49845530302064356	2.796992312822982	2.883279277015813	0.007584110222155007	0.20206447103305708	-2.5963205850763638	NA	NA	NA	NA	NA	NA	NA	NA	NA	NA	NA	NA
sn_broad	Astro	carrier	chr9	92493554	92536655	43102	-	HAVANA	gene	ENSG00000106823	13	ECM2	protein_coding	-0.7200319362758466	2.567733153957009	-2.883418332714254	0.00758155527459399	0.20206447103305708	-2.6084963036233515	NA	NA	NA	NA	NA	NA	NA	NA	NA	NA	NA	NA
sn_broad	Astro	carrier	chr1	210676823	211134165	457343	-	HAVANA	gene	ENSG00000143473	14	KCNH1	protein_coding	0.549361486792947	2.990071180440007	2.883043323853227	0.007588447383774196	0.20206447103305708	-2.6565513622608425	NA	NA	NA	NA	NA	NA	NA	NA	NA	NA	NA	NA
sn_broad	Astro	carrier	chr1	161152776	161158856	6081	+	HAVANA	gene	ENSG00000143222	12	UFC1	protein_coding	-0.4732324442188973	3.2404345421041474	-2.883277954988167	0.007584134516410068	0.20206447103305708	-2.6947375305238306	NA	NA	NA	NA	NA	NA	NA	NA	NA	NA	NA	NA
sn_broad	Astro	carrier	chr8	100157906	100259278	101373	+	HAVANA	gene	ENSG00000104450	13	SPAG1	protein_coding	-0.36092962992919553	5.260476898761451	-2.881727917675755	0.007612669478333762	0.20241524650663936	-2.985494558833067	NA	NA	NA	NA	NA	NA	NA	NA	NA	NA	NA	NA
sn_broad	Astro	carrier	chr7	155611231	155645205	33975	-	HAVANA	gene	ENSG00000216895	9	RBM33-DT	lncRNA	-0.5398748511891085	2.4462643492949843	-2.879907466926588	0.007646312173223074	0.20301512900499524	-2.587551232895561	NA	NA	NA	NA	NA	NA	NA	NA	NA	NA	NA	NA
sn_broad	Astro	carrier	chr2	178829757	179050137	220381	-	HAVANA	gene	ENSG00000163492	16	CCDC141	protein_coding	-1.079220898611387	2.152085860263437	-2.8783059470687666	0.007676025125000594	0.20344246235868524	-2.585017399664661	NA	NA	NA	NA	NA	NA	NA	NA	NA	NA	NA	NA
sn_broad	Astro	carrier	chr19	2754715	2783362	28648	-	HAVANA	gene	ENSG00000104969	11	SGTA	protein_coding	0.24491577284564903	4.41506728355689	2.8778439383210284	0.007684617027959072	0.20344246235868524	-2.86709495134803	NA	NA	NA	NA	NA	NA	NA	NA	NA	NA	NA	NA
sn_broad	Astro	carrier	chr1	28147166	28193936	46771	-	HAVANA	gene	ENSG00000169403	12	PTAFR	protein_coding	0.6672871175643478	0.4353519832481819	2.8769843346690456	0.0077006271413945174	0.20357213453152606	-2.4155470797379146	NA	NA	NA	NA	NA	NA	NA	NA	NA	NA	NA	NA
sn_broad	Astro	carrier	chr3	35638945	35794496	155552	+	HAVANA	gene	ENSG00000172995	17	ARPP21	protein_coding	0.6989171983198337	4.4121538215033995	2.8755395547789258	0.007727607221320231	0.20399101483369833	-2.8619122082776647	NA	NA	NA	NA	NA	NA	NA	NA	NA	NA	NA	NA
sn_broad	Astro	carrier	chr10	78179174	78675109	495936	+	HAVANA	gene	ENSG00000282863	1	ENSG00000282863	lncRNA	0.7060488864074563	0.8651988919544877	2.8740312114101028	0.007755869625949663	0.20422462800975844	-2.4261224083159263	NA	NA	NA	NA	NA	NA	NA	NA	NA	NA	NA	NA
sn_broad	Astro	carrier	chr1	92832737	92961522	128786	-	HAVANA	gene	ENSG00000154511	12	DIPK1A	protein_coding	-0.24675495108622192	6.79880461462972	-2.8738776603903546	0.0077587522431654945	0.20422462800975844	-3.0709326711803446	NA	NA	NA	NA	NA	NA	NA	NA	NA	NA	NA	NA
sn_broad	Astro	carrier	chr9	14737152	14910995	173844	-	HAVANA	gene	ENSG00000164946	20	FREM1	protein_coding	-0.41800131691871156	4.557081468244234	-2.872399930394906	0.007786545522422547	0.20466214343010194	-2.9303466356292582	NA	NA	NA	NA	NA	NA	NA	NA	NA	NA	NA	NA
sn_broad	Astro	carrier	chr6	138773769	138793319	19551	+	HAVANA	gene	ENSG00000024862	18	CCDC28A	protein_coding	0.32225722672827706	4.0760792836767905	2.8711201971020857	0.007810690869431202	0.2050026600687387	-2.8438048814171637	NA	NA	NA	NA	NA	NA	NA	NA	NA	NA	NA	NA
sn_broad	Astro	carrier	chr12	113361328	113362608	1281	+	HAVANA	gene	ENSG00000288863	1	ENSG00000288863	lncRNA	-0.4228901190309019	1.8919117486781967	-2.8702958596517205	0.007826281495424027	0.20511799284144233	-2.531777456792757	NA	NA	NA	NA	NA	NA	NA	NA	NA	NA	NA	NA
sn_broad	Astro	carrier	chr12	57055643	57088063	32421	-	HAVANA	gene	ENSG00000166881	10	NEMP1	protein_coding	0.31976028086889063	3.9134987895055415	2.869130834039239	0.007848365688685055	0.20540294202387172	-2.8103579790958544	NA	NA	NA	NA	NA	NA	NA	NA	NA	NA	NA	NA
sn_broad	Astro	carrier	chr21	46229196	46259390	30195	+	HAVANA	gene	ENSG00000215424	10	MCM3AP-AS1	lncRNA	-0.3262850499825074	3.618720597846543	-2.8671993317985254	0.007885108990800709	0.20577663349212108	-2.7966930583126937	NA	NA	NA	NA	NA	NA	NA	NA	NA	NA	NA	NA
sn_broad	Astro	carrier	chr8	142212080	142403182	191103	-	HAVANA	gene	ENSG00000171045	16	TSNARE1	protein_coding	0.31045075668705424	4.363147101587673	2.867412948911242	0.007881037335340797	0.20577663349212108	-2.8974824150059955	NA	NA	NA	NA	NA	NA	NA	NA	NA	NA	NA	NA
sn_broad	Astro	carrier	chr4	153152163	153339319	187157	+	HAVANA	gene	ENSG00000109654	16	TRIM2	protein_coding	-0.24361673494099723	8.27857645945831	-2.865421776237725	0.007919067310131934	0.20636886646033717	-3.0597621779101987	NA	NA	NA	NA	NA	NA	NA	NA	NA	NA	NA	NA
sn_broad	Astro	carrier	chr2	48617798	48733148	115351	+	HAVANA	gene	ENSG00000242441	8	GTF2A1L	protein_coding	-1.2351611841246908	-0.3558148685309773	-2.8597301905404215	0.008028730873961672	0.20698078481570295	-2.448980024576176	NA	NA	NA	NA	NA	NA	NA	NA	NA	NA	NA	NA
sn_broad	Astro	carrier	chr5	104383298	105392970	1009673	-	HAVANA	gene	ENSG00000251574	8	ENSG00000251574	lncRNA	-0.6879818580302597	0.5115553582373117	-2.8629714225295757	0.007966105298436181	0.20698078481570295	-2.4507722439368913	NA	NA	NA	NA	NA	NA	NA	NA	NA	NA	NA	NA
sn_broad	Astro	carrier	chr10	47908064	47991877	83814	-	HAVANA	gene	ENSG00000276850	5	ENSG00000276850	lncRNA	-1.3911956497021851	-0.41314874866678375	-2.860319089681938	0.008017317977531394	0.20698078481570295	-2.4586810874790164	NA	NA	NA	NA	NA	NA	NA	NA	NA	NA	NA	NA
sn_broad	Astro	carrier	chr15	56421544	56465137	43594	-	HAVANA	gene	ENSG00000138587	6	MNS1	protein_coding	-0.5400759726348046	2.965232516868909	-2.8595135469831554	0.00803293329715965	0.20698078481570295	-2.72154990866099	NA	NA	NA	NA	NA	NA	NA	NA	NA	NA	NA	NA
sn_broad	Astro	carrier	chr4	83455932	83469735	13804	+	HAVANA	gene	ENSG00000163319	11	MRPS18C	protein_coding	-0.26598218718613253	3.6468764454515243	-2.8616073272866265	0.007992405268172319	0.20698078481570295	-2.820370696907977	NA	NA	NA	NA	NA	NA	NA	NA	NA	NA	NA	NA
sn_broad	Astro	carrier	chr12	49866896	49904217	37322	-	HAVANA	gene	ENSG00000135472	9	FAIM2	protein_coding	0.3952417997349569	4.943078300640179	2.8606195951145046	0.008011500072861825	0.20698078481570295	-2.980056876043098	NA	NA	NA	NA	NA	NA	NA	NA	NA	NA	NA	NA
sn_broad	Astro	carrier	chr7	26398593	26497595	99003	+	HAVANA	gene	ENSG00000214870	11	LINC02981	lncRNA	-0.490873064649302	5.171425199028851	-2.862879166926857	0.007967881420157683	0.20698078481570295	-3.0367049304383325	NA	NA	NA	NA	NA	NA	NA	NA	NA	NA	NA	NA
sn_broad	Astro	carrier	chr3	150602875	150630436	27562	+	HAVANA	gene	ENSG00000198843	14	SELENOT	protein_coding	0.21928957248249814	5.539252171307548	2.861402930468125	0.007996353129478233	0.20698078481570295	-3.0445605698484175	NA	NA	NA	NA	NA	NA	NA	NA	NA	NA	NA	NA
sn_broad	Astro	carrier	chr15	75674322	75712848	38527	-	HAVANA	gene	ENSG00000173546	7	CSPG4	protein_coding	0.886084806105631	0.1991230586732657	2.8547884029532944	0.008125109444765731	0.20727926839614016	-2.4704199041289714	NA	NA	NA	NA	NA	NA	NA	NA	NA	NA	NA	NA
sn_broad	Astro	carrier	chr14	49893079	49897054	3976	+	HAVANA	gene	ENSG00000165527	8	ARF6	protein_coding	0.545659324166448	1.761409542294233	2.8579488899033483	0.008063346051894415	0.20727926839614016	-2.5164404354332603	NA	NA	NA	NA	NA	NA	NA	NA	NA	NA	NA	NA
sn_broad	Astro	carrier	chr7	33094797	33109405	14609	-	HAVANA	gene	ENSG00000164610	10	RP9	protein_coding	-0.3214403113510289	3.0224044139808397	-2.8549371547162536	0.008122192492787008	0.20727926839614016	-2.7294659941251633	NA	NA	NA	NA	NA	NA	NA	NA	NA	NA	NA	NA
sn_broad	Astro	carrier	chr21	17901263	18267373	366111	+	HAVANA	gene	ENSG00000154645	14	CHODL	protein_coding	-0.4523774586974547	3.2989198321975115	-2.8531318205078544	0.008157661163407045	0.20727926839614016	-2.7890532736619043	NA	NA	NA	NA	NA	NA	NA	NA	NA	NA	NA	NA
sn_broad	Astro	carrier	chr7	94656325	94669695	13371	+	HAVANA	gene	ENSG00000242265	6	PEG10	protein_coding	0.4636545621951722	3.710251403133868	2.8572385132868403	0.008077189740196746	0.20727926839614016	-2.807931434978622	NA	NA	NA	NA	NA	NA	NA	NA	NA	NA	NA	NA
sn_broad	Astro	carrier	chr4	15681662	15690447	8786	+	HAVANA	gene	ENSG00000237765	8	FAM200B	protein_coding	-0.2807418963649746	4.110002706652995	-2.853566225289703	0.008149113251753165	0.20727926839614016	-2.911008661411652	NA	NA	NA	NA	NA	NA	NA	NA	NA	NA	NA	NA
sn_broad	Astro	carrier	chr1	94148988	94275068	126081	-	HAVANA	gene	ENSG00000137962	13	ARHGAP29	protein_coding	0.5191981430438863	5.322893109946385	2.853475342841787	0.008150900872751997	0.20727926839614016	-3.0250493876735804	NA	NA	NA	NA	NA	NA	NA	NA	NA	NA	NA	NA
sn_broad	Astro	carrier	chr22	40769630	40819399	49770	-	HAVANA	gene	ENSG00000100372	15	SLC25A17	protein_coding	-0.2326844696512924	5.081811342138792	-2.856699698097615	0.008087705037064791	0.20727926839614016	-3.036702659960655	NA	NA	NA	NA	NA	NA	NA	NA	NA	NA	NA	NA
sn_broad	Astro	carrier	chrX	100671783	100732123	60341	-	HAVANA	gene	ENSG00000102362	16	SYTL4	protein_coding	-0.7036797341604912	6.243748130733943	-2.853468586054583	0.008151033790809715	0.20727926839614016	-3.1038671954719628	NA	NA	NA	NA	NA	NA	NA	NA	NA	NA	NA	NA
sn_broad	Astro	carrier	chr5	126867714	127030558	162845	-	HAVANA	gene	ENSG00000173926	6	MARCHF3	protein_coding	-0.40989749718394686	7.00709050071456	-2.856486047607556	0.008091878130890054	0.20727926839614016	-3.10751180739035	NA	NA	NA	NA	NA	NA	NA	NA	NA	NA	NA	NA
sn_broad	Astro	carrier	chr14	69484692	69531551	46860	+	HAVANA	gene	ENSG00000175985	10	PLEKHD1	protein_coding	0.787660037757235	0.4681361602212601	2.852002371716302	0.008179925297963355	0.20736804093901717	-2.4625945459493366	NA	NA	NA	NA	NA	NA	NA	NA	NA	NA	NA	NA
sn_broad	Astro	carrier	chr1	24154168	24187959	33792	-	HAVANA	gene	ENSG00000185436	12	IFNLR1	protein_coding	-0.39212575221713986	2.1092844690869823	-2.8507475383376235	0.008204728332469139	0.20736804093901717	-2.606089476044325	NA	NA	NA	NA	NA	NA	NA	NA	NA	NA	NA	NA
sn_broad	Astro	carrier	chr11	66682497	66744670	62174	-	HAVANA	gene	ENSG00000173898	15	SPTBN2	protein_coding	-0.29429979305696374	3.6560830917978655	-2.8511434586636644	0.008196894915345171	0.20736804093901717	-2.8470734608530797	NA	NA	NA	NA	NA	NA	NA	NA	NA	NA	NA	NA
sn_broad	Astro	carrier	chr2	27427790	27442259	14470	+	HAVANA	gene	ENSG00000115216	14	NRBP1	protein_coding	0.24766245227551043	4.579808013112861	2.850661490573109	0.008206431751134686	0.20736804093901717	-2.9548978949495055	NA	NA	NA	NA	NA	NA	NA	NA	NA	NA	NA	NA
sn_broad	Astro	carrier	chr2	222424543	222562621	138079	+	HAVANA	gene	ENSG00000163082	10	SGPP2	protein_coding	1.1420941235030755	0.5382559061962335	2.845945792904871	0.0083002967951639	0.20741352992439713	-2.475005114146347	NA	NA	NA	NA	NA	NA	NA	NA	NA	NA	NA	NA
sn_broad	Astro	carrier	chr3	115147775	115148586	812	+	HAVANA	gene	ENSG00000288896	2	ENSG00000288896	lncRNA	-0.7405339006574574	0.5690070309248951	-2.844458887806648	0.008330102865586633	0.20741352992439713	-2.4812493368843023	NA	NA	NA	NA	NA	NA	NA	NA	NA	NA	NA	NA
sn_broad	Astro	carrier	chr19	39306566	39320863	14298	-	HAVANA	gene	ENSG00000128011	5	LRFN1	protein_coding	0.4954378395795127	1.4953270859931629	2.8449028360749584	0.00832119304608008	0.20741352992439713	-2.521438204267253	NA	NA	NA	NA	NA	NA	NA	NA	NA	NA	NA	NA
sn_broad	Astro	carrier	chr1	247099962	247104372	4411	-	HAVANA	gene	ENSG00000188295	15	ZNF669	protein_coding	-0.6489166169570412	1.1578912750428603	-2.8479496272616798	0.00826028771348763	0.20741352992439713	-2.5224935630503493	NA	NA	NA	NA	NA	NA	NA	NA	NA	NA	NA	NA
sn_broad	Astro	carrier	chr19	46486906	46495879	8974	-	HAVANA	gene	ENSG00000204851	7	PNMA8B	protein_coding	0.6251184832313688	1.9525614189747282	2.8498813011609974	0.008221891780097808	0.20741352992439713	-2.5468276133930954	NA	NA	NA	NA	NA	NA	NA	NA	NA	NA	NA	NA
sn_broad	Astro	carrier	chr18	45983536	46072272	88737	-	HAVANA	gene	ENSG00000152229	18	PSTPIP2	protein_coding	0.4694461239430514	1.7806390546087958	2.8452460781736257	0.008314310514704472	0.20741352992439713	-2.5496439115090976	NA	NA	NA	NA	NA	NA	NA	NA	NA	NA	NA	NA
sn_broad	Astro	carrier	chr1	196225779	196609225	383447	-	HAVANA	gene	ENSG00000162687	19	KCNT2	protein_coding	0.9924005269194	2.939569030008489	2.844762020940264	0.008324018160953383	0.20741352992439713	-2.6667364069099895	NA	NA	NA	NA	NA	NA	NA	NA	NA	NA	NA	NA
sn_broad	Astro	carrier	chr3	107272611	107421356	148746	-	HAVANA	gene	ENSG00000239828	9	CCDC54-AS1	lncRNA	-0.3579959609087946	3.2448928633932717	-2.843026821279406	0.008358905124486697	0.20741352992439713	-2.797772969734028	NA	NA	NA	NA	NA	NA	NA	NA	NA	NA	NA	NA
sn_broad	Astro	carrier	chr12	49127782	49188484	60703	+	HAVANA	gene	ENSG00000258017	3	TUBA1B-AS1	lncRNA	0.2917777929166334	3.766217877003299	2.8441569439773153	0.008336167870298769	0.20741352992439713	-2.846370796779453	NA	NA	NA	NA	NA	NA	NA	NA	NA	NA	NA	NA
sn_broad	Astro	carrier	chr16	71281389	71289715	8327	-	HAVANA	gene	ENSG00000180917	18	CMTR2	protein_coding	-0.3635058356759189	3.842944931929185	-2.8428536449426307	0.008362394474290153	0.20741352992439713	-2.89587587718738	NA	NA	NA	NA	NA	NA	NA	NA	NA	NA	NA	NA
sn_broad	Astro	carrier	chr7	118184144	118204035	19892	+	HAVANA	gene	ENSG00000128534	8	LSM8	protein_coding	-0.22905774918140898	4.51945480300401	-2.84436110547212	0.00833206651761439	0.20741352992439713	-2.9879495749890004	NA	NA	NA	NA	NA	NA	NA	NA	NA	NA	NA	NA
sn_broad	Astro	carrier	chr3	128051641	128071705	20065	+	HAVANA	gene	ENSG00000058262	11	SEC61A1	protein_coding	0.2615396181555045	4.838741875113236	2.847009137516614	0.008279043056901332	0.20741352992439713	-2.992746881138591	NA	NA	NA	NA	NA	NA	NA	NA	NA	NA	NA	NA
sn_broad	Astro	carrier	chr15	40039242	40080614	41373	+	HAVANA	gene	ENSG00000248508	10	SRP14-DT	lncRNA	-0.3439680812487276	4.81101825394569	-2.8426382835955635	0.008366735732212308	0.20741352992439713	-3.034489226276479	NA	NA	NA	NA	NA	NA	NA	NA	NA	NA	NA	NA
sn_broad	Astro	carrier	chr4	16400430	16512187	111758	+	HAVANA	gene	ENSG00000248138	5	ENSG00000248138	lncRNA	-0.43048754489587315	5.914031316816093	-2.84859351371799	0.008247470398517531	0.20741352992439713	-3.1089471888485045	NA	NA	NA	NA	NA	NA	NA	NA	NA	NA	NA	NA
sn_broad	Astro	carrier	chr17	4731428	4733608	2181	+	HAVANA	gene	ENSG00000161920	11	MED11	protein_coding	-0.4814980619444358	2.1659006808118244	-2.842036276941007	0.008378882277082356	0.20743395042722806	-2.631131242083267	NA	NA	NA	NA	NA	NA	NA	NA	NA	NA	NA	NA
sn_broad	Astro	carrier	chr2	165747588	165794659	47072	-	HAVANA	gene	ENSG00000115339	14	GALNT3	protein_coding	-1.088831708293802	1.9959612508646232	-2.8390902030332192	0.008438564840141332	0.20862956527852794	-2.6567597783701338	NA	NA	NA	NA	NA	NA	NA	NA	NA	NA	NA	NA
sn_broad	Astro	carrier	chr19	896503	913245	16743	-	HAVANA	gene	ENSG00000198858	10	R3HDM4	protein_coding	0.45643960652157267	2.3378577852590032	2.836081524311887	0.008499929471896471	0.20930678185104912	-2.620497198829343	NA	NA	NA	NA	NA	NA	NA	NA	NA	NA	NA	NA
sn_broad	Astro	carrier	chr16	13920138	13952348	32211	+	HAVANA	gene	ENSG00000175595	16	ERCC4	protein_coding	-0.22155179443212436	4.462925188392833	-2.8360667544396487	0.008500231752029505	0.20930678185104912	-2.9986909397293164	NA	NA	NA	NA	NA	NA	NA	NA	NA	NA	NA	NA
sn_broad	Astro	carrier	chrX	9786429	9949443	163015	+	HAVANA	gene	ENSG00000146950	13	SHROOM2	protein_coding	0.35368188716970783	5.430927752204116	2.8364567352262533	0.008492253806992657	0.20930678185104912	-3.094337625184202	NA	NA	NA	NA	NA	NA	NA	NA	NA	NA	NA	NA
sn_broad	Astro	carrier	chr1	154957026	154963853	6828	-	HAVANA	gene	ENSG00000163348	4	PYGO2	protein_coding	0.4033596629202081	3.0105292584496355	2.83397357919792	0.008543173361837022	0.21008179327362983	-2.7298039705833537	NA	NA	NA	NA	NA	NA	NA	NA	NA	NA	NA	NA
sn_broad	Astro	carrier	chrX	16946658	17153272	206615	+	HAVANA	gene	ENSG00000169891	18	REPS2	protein_coding	0.4915002250750986	2.904389159618072	2.8319836363745936	0.008584186802496112	0.21052517031021253	-2.7237188372972474	NA	NA	NA	NA	NA	NA	NA	NA	NA	NA	NA	NA
sn_broad	Astro	carrier	chr2	195737703	196068837	331135	-	HAVANA	gene	ENSG00000118997	14	DNAH7	protein_coding	0.5226060411305617	8.938931773586434	2.8324812974424534	0.008573912450758458	0.21052517031021253	-3.1220560369745893	NA	NA	NA	NA	NA	NA	NA	NA	NA	NA	NA	NA
sn_broad	Astro	carrier	chr7	549197	727650	178454	-	HAVANA	gene	ENSG00000188191	16	PRKAR1B	protein_coding	0.33375676674663435	4.482066914352268	2.8309436417012184	0.008605695280188516	0.21077050472333372	-2.9951613892998368	NA	NA	NA	NA	NA	NA	NA	NA	NA	NA	NA	NA
sn_broad	Astro	carrier	chr11	110577042	110713189	136148	-	HAVANA	gene	ENSG00000137727	13	ARHGAP20	protein_coding	0.900500432063707	1.63169755643246	2.830277469609156	0.008619499299908844	0.21082673855050735	-2.5476269039770716	NA	NA	NA	NA	NA	NA	NA	NA	NA	NA	NA	NA
sn_broad	Astro	carrier	chr17	142789	181650	38862	-	HAVANA	gene	ENSG00000272636	5	DOC2B	protein_coding	0.7830582873236227	1.7636858119869687	2.8279300050513565	0.008668308658310187	0.210993101588724	-2.574505799817564	NA	NA	NA	NA	NA	NA	NA	NA	NA	NA	NA	NA
sn_broad	Astro	carrier	chr2	33599442	33657460	58019	+	HAVANA	gene	ENSG00000286415	1	ENSG00000286415	lncRNA	-0.4960815218211959	2.505233787176915	-2.8284523949754723	0.008657424441006522	0.210993101588724	-2.6917949752890356	NA	NA	NA	NA	NA	NA	NA	NA	NA	NA	NA	NA
sn_broad	Astro	carrier	chr10	66926036	67101551	175516	+	HAVANA	gene	ENSG00000198739	11	LRRTM3	protein_coding	0.8135699550369986	3.7482510540897325	2.8288105525093	0.008649969523137133	0.210993101588724	-2.840801820762571	NA	NA	NA	NA	NA	NA	NA	NA	NA	NA	NA	NA
sn_broad	Astro	carrier	chr2	9843443	9934416	90974	+	HAVANA	gene	ENSG00000115750	17	TAF1B	protein_coding	-0.2683513728723903	5.070655726776264	-2.8277352724388902	0.008672369295650064	0.210993101588724	-3.0930597102249133	NA	NA	NA	NA	NA	NA	NA	NA	NA	NA	NA	NA
sn_broad	Astro	carrier	chr2	169127109	169362534	235426	-	HAVANA	gene	ENSG00000081479	15	LRP2	protein_coding	-0.7875450670507207	1.4878089030455528	-2.825358965211875	0.008722065634471081	0.21164005619007972	-2.6049846640858894	NA	NA	NA	NA	NA	NA	NA	NA	NA	NA	NA	NA
sn_broad	Astro	carrier	chr2	240435663	240468076	32414	+	HAVANA	gene	ENSG00000063660	9	GPC1	protein_coding	0.36732263309868696	6.390776925786591	2.825908225336818	0.008710555013526201	0.21164005619007972	-3.1642156592720974	NA	NA	NA	NA	NA	NA	NA	NA	NA	NA	NA	NA
sn_broad	Astro	carrier	chr17	44191805	44200113	8309	-	HAVANA	gene	ENSG00000087152	16	ATXN7L3	protein_coding	0.37584239978159095	3.2247120968094407	2.822356268503861	0.008785245808422642	0.2126099117705453	-2.797477298738838	NA	NA	NA	NA	NA	NA	NA	NA	NA	NA	NA	NA
sn_broad	Astro	carrier	chr2	105038069	105099960	61892	+	HAVANA	gene	ENSG00000135972	9	MRPS9	protein_coding	-0.25504765229419046	5.100752842487477	-2.8229000269690814	0.008773772614412118	0.2126099117705453	-3.111943394346198	NA	NA	NA	NA	NA	NA	NA	NA	NA	NA	NA	NA
sn_broad	Astro	carrier	chr9	41131306	41199261	67956	-	HAVANA	gene	ENSG00000215126	12	ZNG1F	protein_coding	-0.6283489132253378	2.5560824138300604	-2.8208193954309873	0.008817750035532	0.21311501405138025	-2.71593646416084	NA	NA	NA	NA	NA	NA	NA	NA	NA	NA	NA	NA
sn_broad	Astro	carrier	chrX	120505920	120604074	98155	-	HAVANA	gene	ENSG00000158290	19	CUL4B	protein_coding	0.22118298029730132	5.200581726280058	2.8200327793642463	0.008834430459026555	0.21323184796501812	-3.1102452719325706	NA	NA	NA	NA	NA	NA	NA	NA	NA	NA	NA	NA
sn_broad	Astro	carrier	chr14	51379509	51651744	272236	-	HAVANA	gene	ENSG00000258537	6	FRMD6-AS2	lncRNA	-0.6011508185237333	5.085954521371355	-2.819494465842677	0.008845862688505119	0.21323184796501812	-3.1173149206476705	NA	NA	NA	NA	NA	NA	NA	NA	NA	NA	NA	NA
sn_broad	Astro	carrier	chr16	27678940	27718806	39867	-	HAVANA	gene	ENSG00000261329	7	ENSG00000261329	lncRNA	-0.6108859162930226	1.8791904947219602	-2.818556748378091	0.008865810410331057	0.21329463232641088	-2.6489820603911776	NA	NA	NA	NA	NA	NA	NA	NA	NA	NA	NA	NA
sn_broad	Astro	carrier	chrM	14149	14673	525	-	ENSEMBL	gene	ENSG00000198695	2	MT-ND6	protein_coding	1.0935672042039841	2.9027990450019465	2.8182777921699342	0.008871752720126915	0.21329463232641088	-2.7610757754811046	NA	NA	NA	NA	NA	NA	NA	NA	NA	NA	NA	NA
sn_broad	Astro	carrier	chr17	81712236	81721016	8781	+	HAVANA	gene	ENSG00000183048	12	SLC25A10	protein_coding	0.5222197500427183	1.591636526806707	2.8147365529541704	0.008947514966956654	0.21460694613630626	-2.5940902341648524	NA	NA	NA	NA	NA	NA	NA	NA	NA	NA	NA	NA
sn_broad	Astro	carrier	chr15	65895079	66253756	358678	-	HAVANA	gene	ENSG00000157890	19	MEGF11	protein_coding	0.6844291285254736	3.5319241497755796	2.814151280304864	0.00896009500007522	0.21460694613630626	-2.854994524304514	NA	NA	NA	NA	NA	NA	NA	NA	NA	NA	NA	NA
sn_broad	Astro	carrier	chr13	112894378	113099742	205365	+	HAVANA	gene	ENSG00000126217	22	MCF2L	protein_coding	0.5000737872276402	3.763273247089236	2.8140868914799704	0.008961480010604492	0.21460694613630626	-2.905512191454319	NA	NA	NA	NA	NA	NA	NA	NA	NA	NA	NA	NA
sn_broad	Astro	carrier	chr10	48010132	48031640	21509	-	HAVANA	gene	ENSG00000290898	1	AGAP12P	lncRNA	-0.8042112998916676	1.633184858538436	-2.8113891880441533	0.00901968947926389	0.21571894420380477	-2.640121167973637	NA	NA	NA	NA	NA	NA	NA	NA	NA	NA	NA	NA
sn_broad	Astro	carrier	chr14	35897884	36068321	170438	+	HAVANA	gene	ENSG00000258342	4	ENSG00000258342	lncRNA	-0.6639682321852067	5.377271139086434	-2.8103002612831225	0.009043286452350157	0.21600131395965436	-3.174449672628236	NA	NA	NA	NA	NA	NA	NA	NA	NA	NA	NA	NA
sn_broad	Astro	carrier	chr5	180292178	180295256	3079	+	HAVANA	gene	ENSG00000248367	2	ENSG00000248367	lncRNA	-0.47351740344442406	3.0955634166932384	-2.8086655766160837	0.009078819154048285	0.21656766523719348	-2.8488372616874256	NA	NA	NA	NA	NA	NA	NA	NA	NA	NA	NA	NA
sn_broad	Astro	carrier	chr12	76032658	76033897	1240	+	HAVANA	gene	ENSG00000257839	1	PHLDA1-DT	lncRNA	-0.8423051944348909	0.29072123716979553	-2.805853502690131	0.009140252291157211	0.21697876386870552	-2.551112510766842	NA	NA	NA	NA	NA	NA	NA	NA	NA	NA	NA	NA
sn_broad	Astro	carrier	chr22	29058672	29061831	3160	-	HAVANA	gene	ENSG00000100249	5	C22orf31	protein_coding	-0.6190493498650778	0.9412611205333391	-2.806686037084112	0.009122023903454284	0.21697876386870552	-2.567325712545678	NA	NA	NA	NA	NA	NA	NA	NA	NA	NA	NA	NA
sn_broad	Astro	carrier	chr2	42767089	42792593	25505	-	HAVANA	gene	ENSG00000162882	15	HAAO	protein_coding	-0.39626268409501164	2.124638377042692	-2.8066940378992684	0.009121848891346531	0.21697876386870552	-2.7141845565424823	NA	NA	NA	NA	NA	NA	NA	NA	NA	NA	NA	NA
sn_broad	Astro	carrier	chr1	211743457	211830763	87307	-	HAVANA	gene	ENSG00000123684	13	LPGAT1	protein_coding	-0.22400927867091847	5.924121132452461	-2.805708608539124	0.009143428259096106	0.21697876386870552	-3.2077975289675167	NA	NA	NA	NA	NA	NA	NA	NA	NA	NA	NA	NA
sn_broad	Astro	carrier	chr19	1989401	1990370	970	+	HAVANA	gene	ENSG00000267283	1	ENSG00000267283	lncRNA	-0.551254448706197	1.9708406232846227	-2.8036515202844696	0.009188630296438956	0.21709745639704864	-2.685778341732534	NA	NA	NA	NA	NA	NA	NA	NA	NA	NA	NA	NA
sn_broad	Astro	carrier	chr6	28378955	28399747	20793	-	HAVANA	gene	ENSG00000158691	15	ZSCAN12	protein_coding	-0.3115385349668711	2.8950761217748573	-2.803100676886079	0.009200770083932452	0.21709745639704864	-2.8390808234914533	NA	NA	NA	NA	NA	NA	NA	NA	NA	NA	NA	NA
sn_broad	Astro	carrier	chrX	128027322	129326707	1299386	-	HAVANA	gene	ENSG00000225689	2	ENSG00000225689	lncRNA	0.9230510523967679	3.3033374879637663	2.802250711430105	0.009219531718171607	0.21709745639704864	-2.8524873118746354	NA	NA	NA	NA	NA	NA	NA	NA	NA	NA	NA	NA
sn_broad	Astro	carrier	chr3	170448639	170860993	412355	+	HAVANA	gene	ENSG00000285051	2	SLC7A14-AS1	lncRNA	-0.5765083230509571	4.228520439307035	-2.803779666731977	0.009185808298238417	0.21709745639704864	-3.062447637216121	NA	NA	NA	NA	NA	NA	NA	NA	NA	NA	NA	NA
sn_broad	Astro	carrier	chr1	110519837	110631474	111638	-	HAVANA	gene	ENSG00000177301	16	KCNA2	protein_coding	0.31980249519853654	6.167982003256276	2.804473326493301	0.009170546913771203	0.21709745639704864	-3.212935384260813	NA	NA	NA	NA	NA	NA	NA	NA	NA	NA	NA	NA
sn_broad	Astro	carrier	chr14	33924227	34462774	538548	-	HAVANA	gene	ENSG00000129521	15	EGLN3	protein_coding	0.6200854181583031	7.993413896541559	2.802349854939677	0.009217341428810744	0.21709745639704864	-3.2140571319525595	NA	NA	NA	NA	NA	NA	NA	NA	NA	NA	NA	NA
sn_broad	Astro	carrier	chr5	177632075	177672209	40135	-	HAVANA	gene	ENSG00000290968	1	ENSG00000290968	lncRNA	-0.31003323416978024	4.698234498800015	-2.8005481894896915	0.009257220561155036	0.2177051099876255	-3.113244105042229	NA	NA	NA	NA	NA	NA	NA	NA	NA	NA	NA	NA
sn_broad	Astro	carrier	chr1	20360579	20431234	70656	-	HAVANA	gene	ENSG00000236963	9	LINC01141	lncRNA	0.9425421363036162	0.21073655243208633	2.799799445117707	0.009273841444091718	0.217732519208317	-2.571082337979121	NA	NA	NA	NA	NA	NA	NA	NA	NA	NA	NA	NA
sn_broad	Astro	carrier	chr8	93698561	93731527	32967	+	HAVANA	gene	ENSG00000188343	14	CIBAR1	protein_coding	-0.25095661980451345	5.152709313794274	-2.799425362508858	0.009282155977166789	0.217732519208317	-3.1651183525265294	NA	NA	NA	NA	NA	NA	NA	NA	NA	NA	NA	NA
sn_broad	Astro	carrier	chr22	45163925	45188017	24093	+	HAVANA	gene	ENSG00000093000	19	NUP50	protein_coding	0.2616763968627849	3.968978045651307	2.7985797244106885	0.00930097738821661	0.21789502014338658	-2.987082768103408	NA	NA	NA	NA	NA	NA	NA	NA	NA	NA	NA	NA
sn_broad	Astro	carrier	chr16	53491040	53504411	13372	-	HAVANA	gene	ENSG00000166971	17	AKTIP	protein_coding	-0.22555376326945686	4.2020982926996044	-2.797869127496741	0.009316820951144479	0.2179874327266499	-3.0431897110979724	NA	NA	NA	NA	NA	NA	NA	NA	NA	NA	NA	NA
sn_broad	Astro	carrier	chr7	12686856	12690958	4103	+	HAVANA	gene	ENSG00000122644	13	ARL4A	protein_coding	0.5537983911274419	1.4414465035859119	2.7959176453357397	0.009360462228125874	0.21872916839192094	-2.609675986810559	NA	NA	NA	NA	NA	NA	NA	NA	NA	NA	NA	NA
sn_broad	Astro	carrier	chr9	40992245	41057399	65155	+	HAVANA	gene	ENSG00000291075	1	ENSG00000291075	lncRNA	-0.33635633882683313	6.065914055571533	-2.793265436831189	0.0094200824281950209	0.21984192367456404	-3.2399656138621458	NA	NA	NA	NA	NA	NA	NA	NA	NA	NA	NA	NA
sn_broad	Astro	carrier	chr1	163068775	163076802	8028	+	HAVANA	gene	ENSG00000117152	14	RGS4	protein_coding	0.7979683173543346	1.3820939517828705	2.790182099376068	0.009489843323972175	0.22063869484103	-2.6291634099933474	NA	NA	NA	NA	NA	NA	NA	NA	NA	NA	NA	NA
sn_broad	Astro	carrier	chr19	47274885	47275723	839	+	HAVANA	gene	ENSG00000257704	4	INAFM1	protein_coding	0.6330801079456527	1.9382008080883344	2.78728601451581	0.009555810024339957	0.22063869484103	-2.6691566141437333	NA	NA	NA	NA	NA	NA	NA	NA	NA	NA	NA	NA
sn_broad	Astro	carrier	chr6	164148022	164152175	4154	+	HAVANA	gene	ENSG00000288584	1	ENSG00000288584	lncRNA	-0.622849777530195	2.1630926743492367	-2.7897788688503318	0.00949900232197363	0.22063869484103	-2.760585450953637	NA	NA	NA	NA	NA	NA	NA	NA	NA	NA	NA	NA
sn_broad	Astro	carrier	chr1	145926590	145959179	32590	+	HAVANA	gene	ENSG00000234222	6	LIX1L-AS1	lncRNA	-0.4565040854867406	2.2846970085581826	-2.7890422311139127	0.009515755825256671	0.22063869484103	-2.7695578405521215	NA	NA	NA	NA	NA	NA	NA	NA	NA	NA	NA	NA
sn_broad	Astro	carrier	chr9	122144058	122159779	15722	-	HAVANA	gene	ENSG00000119421	7	NDUFA8	protein_coding	-0.31857827390080273	3.6268607480411714	-2.786988291548015	0.009562615922695295	0.22063869484103	-2.983006583704695	NA	NA	NA	NA	NA	NA	NA	NA	NA	NA	NA	NA
sn_broad	Astro	carrier	chr15	43510958	43531620	20663	+	HAVANA	gene	ENSG00000166963	13	MAP1A	protein_coding	0.4019818313029362	3.951030990742367	2.788683943395576	0.009523914481080685	0.22063869484103	-2.988734154494121	NA	NA	NA	NA	NA	NA	NA	NA	NA	NA	NA	NA
sn_broad	Astro	carrier	chr15	41230839	41281887	51049	+	HAVANA	gene	ENSG00000187446	12	CHP1	protein_coding	0.3126709069085254	4.74778303988434	2.7888899934799274	0.009519221661371167	0.22063869484103	-3.1060495117828126	NA	NA	NA	NA	NA	NA	NA	NA	NA	NA	NA	NA
sn_broad	Astro	carrier	chr15	91853708	92172435	318728	+	HAVANA	gene	ENSG00000176463	14	SLCO3A1	protein_coding	-0.8160009771729335	4.81715949198457	-2.7873368714592237	0.009554647898675214	0.22063869484103	-3.1519956326105207	NA	NA	NA	NA	NA	NA	NA	NA	NA	NA	NA	NA
sn_broad	Astro	carrier	chr20	25985210	26086917	101708	+	HAVANA	gene	ENSG00000125804	14	FAM182A	lncRNA	-0.4994844282373885	5.599764752693352	-2.7875399212903833	0.009550009357230486	0.22063869484103	-3.2327066386562264	NA	NA	NA	NA	NA	NA	NA	NA	NA	NA	NA	NA
sn_broad	Astro	carrier	chr5	82807475	82860008	52534	-	HAVANA	gene	ENSG00000281327	4	LINC01338	lncRNA	-0.5977733478518246	4.484770923172913	-2.7858388774228326	0.009588934147145187	0.2209676397178614	-3.1263037698048395	NA	NA	NA	NA	NA	NA	NA	NA	NA	NA	NA	NA
sn_broad	Astro	carrier	chr18	74534500	74587212	52713	+	HAVANA	gene	ENSG00000150656	15	CNDP1	protein_coding	-0.7234730958072918	2.76455683160135	-2.7850579773698385	0.009606853326899588	0.22110245345326687	-2.8632569441363884	NA	NA	NA	NA	NA	NA	NA	NA	NA	NA	NA	NA
sn_broad	Astro	carrier	chr1	183248237	183418380	170144	-	HAVANA	gene	ENSG00000157064	11	NMNAT2	protein_coding	0.6221413892492302	2.8816346252481013	2.783692216958145	0.009638268930949496	0.22154716037013145	-2.8085335229833874	NA	NA	NA	NA	NA	NA	NA	NA	NA	NA	NA	NA
sn_broad	Astro	carrier	chr11	77322017	77474635	152619	-	HAVANA	gene	ENSG00000149269	10	PAK1	protein_coding	0.34947862366189497	5.0981342244324575	2.7829836715338576	0.009654605131392146	0.22164456893120812	-3.1776557365543394	NA	NA	NA	NA	NA	NA	NA	NA	NA	NA	NA	NA
sn_broad	Astro	carrier	chr5	75025346	75052558	27213	-	HAVANA	gene	ENSG00000176928	7	GCNT4	protein_coding	0.32047455033463446	3.5404043618685925	2.7819858599974285	0.009677654801808405	0.2218956645420901	-2.943741948846393	NA	NA	NA	NA	NA	NA	NA	NA	NA	NA	NA	NA
sn_broad	Astro	carrier	chr7	108598352	108639349	40998	+	HAVANA	gene	ENSG00000225647	2	ENSG00000225647	lncRNA	-1.0474565445803319	0.2043889444494661	-2.7814052922564114	0.00969108985096149	0.2219259575870181	-2.5967705678097524	NA	NA	NA	NA	NA	NA	NA	NA	NA	NA	NA	NA
sn_broad	Astro	carrier	chr6	36740775	36839444	98670	-	HAVANA	gene	ENSG00000124772	12	CPNE5	protein_coding	0.675067759790904	1.19065404022985	2.7803681022670537	0.00971513536360825	0.22194812640893066	-2.625904040784315	NA	NA	NA	NA	NA	NA	NA	NA	NA	NA	NA	NA
sn_broad	Astro	carrier	chr12	53380176	53416446	36271	+	HAVANA	gene	ENSG00000185591	10	SP1	protein_coding	0.23375132885328442	4.867141823663532	2.7803184417107683	0.009716288066591834	0.22194812640893066	-3.156831887713539	NA	NA	NA	NA	NA	NA	NA	NA	NA	NA	NA	NA
sn_broad	Astro	carrier	chr6	3068045	3068894	850	-	HAVANA	gene	ENSG00000272277	1	ENSG00000272277	lncRNA	-1.016081296112497	-0.020883604751061918	-2.7792981222021957	0.00973999983964467	0.22197261905894577	-2.600809430208477	NA	NA	NA	NA	NA	NA	NA	NA	NA	NA	NA	NA
sn_broad	Astro	carrier	chr4	185585444	185956652	371209	-	HAVANA	gene	ENSG00000154556	20	SORBS2	protein_coding	0.8511149357730767	3.9250420129695356	2.779229647537143	0.009741593107172075	0.22197261905894577	-2.99315895087113	NA	NA	NA	NA	NA	NA	NA	NA	NA	NA	NA	NA
sn_broad	Astro	carrier	chr16	30534752	30537149	2398	+	HAVANA	gene	ENSG00000235560	4	ZNF747-DT	lncRNA	-0.5727267153652519	1.0130989980225713	-2.7775884516488065	0.009779853829814084	0.22239509152341025	-2.6431350003030576	NA	NA	NA	NA	NA	NA	NA	NA	NA	NA	NA	NA
sn_broad	Astro	carrier	chrX	49303646	49319841	16196	+	HAVANA	gene	ENSG00000215274	6	GAGE10	protein_coding	-0.5738000890822709	1.313545274641391	-2.7760061802959863	0.00981687458387694	0.22239509152341025	-2.676095879575182	NA	NA	NA	NA	NA	NA	NA	NA	NA	NA	NA	NA
sn_broad	Astro	carrier	chr2	99154955	99163157	8203	+	HAVANA	gene	ENSG00000144182	17	LIPT1	protein_coding	-0.3973638211058559	2.9676182519062033	-2.777298583669814	0.00978662610040651	0.22239509152341025	-2.8869628604288646	NA	NA	NA	NA	NA	NA	NA	NA	NA	NA	NA	NA
sn_broad	Astro	carrier	chr2	219176225	219185475	9251	+	HAVANA	gene	ENSG00000144567	11	RETREG2	protein_coding	0.35615367285608635	3.84612315731349	2.7758374025916277	0.00982083127960911	0.22239509152341025	-3.0017568121540843	NA	NA	NA	NA	NA	NA	NA	NA	NA	NA	NA	NA
sn_broad	Astro	carrier	chr10	125823546	125853695	30150	+	HAVANA	gene	ENSG00000107949	17	BCCIP	protein_coding	-0.2431226963194688	4.517394694760145	-2.776823752583108	0.00979772924534917	0.22239509152341025	-3.1424815418535115	NA	NA	NA	NA	NA	NA	NA	NA	NA	NA	NA	NA
sn_broad	Astro	carrier	chr16	71655027	71664212	9186	+	HAVANA	gene	ENSG00000260185	1	ENSG00000260185	lncRNA	-1.0392830499556651	-0.11145685960148172	-2.77354506611605	0.009874719731665383	0.2228284661357753	-2.6117575745214205	NA	NA	NA	NA	NA	NA	NA	NA	NA	NA	NA	NA
sn_broad	Astro	carrier	chr3	14402576	14489349	86774	+	HAVANA	gene	ENSG00000131389	18	SLC6A6	protein_coding	0.7190353879588087	0.46664530934324466	2.772646039514451	0.009895929907281623	0.2228284661357753	-2.613133624467423	NA	NA	NA	NA	NA	NA	NA	NA	NA	NA	NA	NA
sn_broad	Astro	carrier	chr20	9537370	9839076	301707	-	HAVANA	gene	ENSG00000101349	17	PAK5	protein_coding	0.6265326437668931	2.3501076266576364	2.771926026684097	0.009912947592830615	0.2228284661357753	-2.7621951809526983	NA	NA	NA	NA	NA	NA	NA	NA	NA	NA	NA	NA
sn_broad	Astro	carrier	chr10	89651998	89701420	49423	-	HAVANA	gene	ENSG00000235100	6	ENSG00000235100	lncRNA	-0.39052174255408945	3.474612582753914	-2.7726521006449762	0.009895786767539397	0.2228284661357753	-3.0065086718279224	NA	NA	NA	NA	NA	NA	NA	NA	NA	NA	NA	NA
sn_broad	Astro	carrier	chr19	36259540	36331770	72231	-	HAVANA	gene	ENSG00000232677	11	LINC00665	lncRNA	-0.2160566217822999	4.110827936047027	-2.7722361372389037	0.009905614682125143	0.2228284661357753	-3.0876278071213736	NA	NA	NA	NA	NA	NA	NA	NA	NA	NA	NA	NA
sn_broad	Astro	carrier	chr12	42238447	42459715	221269	+	HAVANA	gene	ENSG00000134283	18	PPHLN1	protein_coding	-0.20467585396407317	6.450212477109059	-2.7724757105612774	0.009899953194005018	0.2228284661357753	-3.2931544584101324	NA	NA	NA	NA	NA	NA	NA	NA	NA	NA	NA	NA
sn_broad	Astro	carrier	chr2	221418027	221574202	156176	-	HAVANA	gene	ENSG00000116106	12	EPHA4	protein_coding	0.409614275876653	6.358533554704636	2.7713325006357166	0.009926996408031992	0.22287080170973786	-3.2895153278362295	NA	NA	NA	NA	NA	NA	NA	NA	NA	NA	NA	NA
sn_broad	Astro	carrier	chr3	123282296	123449090	166795	-	HAVANA	gene	ENSG00000173175	16	ADCY5	protein_coding	-0.4561279888431735	3.1361030817075166	-2.7679803208961564	0.010006694714299873	0.22407998751384148	-2.959275479176718	NA	NA	NA	NA	NA	NA	NA	NA	NA	NA	NA	NA
sn_broad	Astro	carrier	chr12	109553715	109573580	19866	-	HAVANA	gene	ENSG00000139428	12	MMAB	protein_coding	-0.31983374938580167	3.8991071815924676	-2.7675256950195832	0.010017549660143897	0.22407998751384148	-3.057856747783067	NA	NA	NA	NA	NA	NA	NA	NA	NA	NA	NA	NA
sn_broad	Astro	carrier	chr17	32444379	32483319	38941	+	HAVANA	gene	ENSG00000108671	11	PSMD11	protein_coding	0.2553568099826635	6.10116383903559	2.7683682274865467	0.009997441540990382	0.22407998751384148	-3.287553881793282	NA	NA	NA	NA	NA	NA	NA	NA	NA	NA	NA	NA
sn_broad	Astro	carrier	chr15	82749252	82750455	1204	-	HAVANA	gene	ENSG00000286817	1	ENSG00000286817	lncRNA	-0.545322650226825	1.4126125738678048	-2.766711882808928	0.010037008407996014	0.22424145613961824	-2.6913244056026335	NA	NA	NA	NA	NA	NA	NA	NA	NA	NA	NA	NA
sn_broad	Astro	carrier	chr9	127738317	127778710	40394	-	HAVANA	gene	ENSG00000095370	20	SH2D3C	protein_coding	0.6583343007181759	0.699354381300502	2.7658514632610633	0.010057620184119672	0.22442826038133057	-2.626916674701682	NA	NA	NA	NA	NA	NA	NA	NA	NA	NA	NA	NA
sn_broad	Astro	carrier	chrX	108439838	108697545	257708	+	HAVANA	gene	ENSG00000188153	14	COL4A5	protein_coding	-0.2565787435979421	6.788570737476772	-2.7631532192045674	0.01012251613751033	0.22560157620339322	-3.31800552432424	NA	NA	NA	NA	NA	NA	NA	NA	NA	NA	NA	NA
sn_broad	Astro	carrier	chr5	132541445	132556838	15394	-	HAVANA	gene	ENSG00000113525	10	IL5	protein_coding	-0.5518642442662632	0.44695563569313	-2.7618410041771266	0.010154218425663492	0.22603314891634896	-2.646559825364199	NA	NA	NA	NA	NA	NA	NA	NA	NA	NA	NA	NA
sn_broad	Astro	carrier	chr2	242037716	242041501	3786	-	HAVANA	gene	ENSG00000287971	1	ENSG00000287971	lncRNA	1.678659854173236	-0.7588604153613194	2.761193408703056	0.010169898270687566	0.22610744698907306	-2.7002416105190643	NA	NA	NA	NA	NA	NA	NA	NA	NA	NA	NA	NA
sn_broad	Astro	carrier	chr4	99546709	99564039	17331	-	HAVANA	gene	ENSG00000145331	14	TRMT10A	protein_coding	-0.3158408439256615	3.1608405558008488	-2.758704763596817	0.010230366216958097	0.22717613223596647	-2.967439756212014	NA	NA	NA	NA	NA	NA	NA	NA	NA	NA	NA	NA
sn_broad	Astro	carrier	chr9	98120975	98192637	71663	-	HAVANA	gene	ENSG00000106789	13	CORO2A	protein_coding	0.6375463143152864	1.9301524397256922	2.7577176108399932	0.010254444993069427	0.2272095306608567	-2.740698084430789	NA	NA	NA	NA	NA	NA	NA	NA	NA	NA	NA	NA
sn_broad	Astro	carrier	chr11	57551656	57568284	16629	-	HAVANA	gene	ENSG00000156587	16	UBE2L6	protein_coding	-0.37651413723598914	2.32127912939603	-2.757626307113501	0.010256674773827974	0.2272095306608567	-2.8324533472483533	NA	NA	NA	NA	NA	NA	NA	NA	NA	NA	NA	NA
sn_broad	Astro	carrier	chr17	44758988	44781846	22859	+	HAVANA	gene	ENSG00000073670	14	ADAM11	protein_coding	0.47923949684283884	2.5880637292916244	2.7557484899356037	0.010302635121376344	0.22767705117444467	-2.828861050229727	NA	NA	NA	NA	NA	NA	NA	NA	NA	NA	NA	NA
sn_broad	Astro	carrier	chr12	117038923	117099479	60557	-	HAVANA	gene	ENSG00000088992	18	TESC	protein_coding	1.1586370088952602	2.480448532700523	2.755749064864656	0.010302621020203984	0.22767705117444467	-2.8342512604413894	NA	NA	NA	NA	NA	NA	NA	NA	NA	NA	NA	NA
sn_broad	Astro	carrier	chr17	28607963	28609730	1768	+	HAVANA	gene	ENSG00000265287	2	ENSG00000265287	lncRNA	-0.6564853391548486	1.2469728664331097	-2.754679495903108	0.010328885493039328	0.22798214726804877	-2.7147486057106267	NA	NA	NA	NA	NA	NA	NA	NA	NA	NA	NA	NA
sn_broad	Astro	carrier	chr1	197504748	197775696	270949	-	HAVANA	gene	ENSG00000213047	13	DENND1B	protein_coding	-0.2365470404630301	6.273196611181319	-2.7529706861116954	0.010370977728308734	0.22863575449171603	-3.3328726222463816	NA	NA	NA	NA	NA	NA	NA	NA	NA	NA	NA	NA
sn_broad	Astro	carrier	chr19	38251237	38256532	5296	-	HAVANA	gene	ENSG00000167641	11	PPP1R14A	protein_coding	-1.1927702579246684	1.6096353099501586	-2.7510121982273827	0.010419418183541484	0.22887738743702635	-2.772488349161287	NA	NA	NA	NA	NA	NA	NA	NA	NA	NA	NA	NA
sn_broad	Astro	carrier	chr5	53109816	53127673	17858	+	HAVANA	gene	ENSG00000247796	3	MOCS2-DT	lncRNA	-0.6608557562609088	1.954651420619107	-2.7515927384998937	0.01040503723096681	0.22887738743702635	-2.8068271746029025	NA	NA	NA	NA	NA	NA	NA	NA	NA	NA	NA	NA
sn_broad	Astro	carrier	chr3	39467198	39529479	62282	+	HAVANA	gene	ENSG00000168314	19	MOBP	protein_coding	-0.7297580031880011	3.704140232683977	-2.7510511436377176	0.010418452857129666	0.22887738743702635	-3.0886060392204713	NA	NA	NA	NA	NA	NA	NA	NA	NA	NA	NA	NA
sn_broad	Astro	carrier	chr1	121396754	121463508	66755	+	HAVANA	gene	ENSG00000227082	3	LINC02798	lncRNA	0.5825757275846706	1.516637068101048	2.749452047683339	0.010458158214261937	0.2291787780924386	-2.717926550613047	NA	NA	NA	NA	NA	NA	NA	NA	NA	NA	NA	NA
sn_broad	Astro	carrier	chr17	20999596	21043760	44165	-	HAVANA	gene	ENSG00000124422	12	USP22	protein_coding	0.2510593588608989	6.004473910297289	2.7498031243644245	0.010449428874350969	0.2291787780924386	-3.323523070949088	NA	NA	NA	NA	NA	NA	NA	NA	NA	NA	NA	NA
sn_broad	Astro	carrier	chr19	16067021	16103002	35982	+	HAVANA	gene	ENSG00000167460	17	TPM4	protein_coding	0.5165788988658013	4.297896434044669	2.7481937274887773	0.01048950195490889	0.22931703557748312	-3.109813404231692	NA	NA	NA	NA	NA	NA	NA	NA	NA	NA	NA	NA
sn_broad	Astro	carrier	chr1	89524829	89597861	73033	+	HAVANA	gene	ENSG00000197147	15	LRRC8B	protein_coding	0.3854952362536621	4.232574101463297	2.748299829669948	0.010486855635429247	0.22931703557748312	-3.1405632328830295	NA	NA	NA	NA	NA	NA	NA	NA	NA	NA	NA	NA
sn_broad	Astro	carrier	chr18	63389190	63422483	33294	-	HAVANA	gene	ENSG00000119541	10	VPS4B	protein_coding	-0.21110648847203173	5.096756686959557	-2.746794096021522	0.010524469205436123	0.22980724176828338	-3.277912096102185	NA	NA	NA	NA	NA	NA	NA	NA	NA	NA	NA	NA
sn_broad	Astro	carrier	chr19	49331525	49340303	8779	-	HAVANA	gene	ENSG00000197813	6	ENSG00000197813	lncRNA	0.8924482003623686	0.3444237701526571	2.7459134261839706	0.01054652717900366	0.23001473561827032	-2.6639648975032424	NA	NA	NA	NA	NA	NA	NA	NA	NA	NA	NA	NA
sn_broad	Astro	carrier	chr14	64914361	64944591	30231	+	HAVANA	gene	ENSG00000258289	10	CHURC1	protein_coding	-0.2057668642358177	5.247017188373348	-2.7450495753343476	0.010568206031557933	0.23021347740563772	-3.290073171414005	NA	NA	NA	NA	NA	NA	NA	NA	NA	NA	NA	NA
sn_broad	Astro	carrier	chr16	89671568	89685304	13737	+	HAVANA	gene	ENSG00000275734	2	ENSG00000275734	lncRNA	-0.34045649556328406	2.5516590677450304	-2.7425859259405456	0.010630262673456894	0.23062870434438879	-2.8887300422342994	NA	NA	NA	NA	NA	NA	NA	NA	NA	NA	NA	NA
sn_broad	Astro	carrier	chr15	51341655	51408005	66351	+	HAVANA	gene	ENSG00000186417	15	GLDN	protein_coding	-0.5991452021249654	2.451746738183956	-2.742294612641722	0.010637623098854177	0.23062870434438879	-2.9103952759969243	NA	NA	NA	NA	NA	NA	NA	NA	NA	NA	NA	NA
sn_broad	Astro	carrier	chr5	55625845	55773194	147350	-	HAVANA	gene	ENSG00000177058	12	SLC38A9	protein_coding	-0.20477226454006336	5.071323643263579	-2.7426204562885337	0.010629390534219723	0.23062870434438879	-3.2790038514431514	NA	NA	NA	NA	NA	NA	NA	NA	NA	NA	NA	NA
sn_broad	Astro	carrier	chrX	7147237	7804358	657122	+	HAVANA	gene	ENSG00000101846	9	STS	protein_coding	0.2727769685782384	5.4286476912730235	2.7436048443279484	0.010604555885024453	0.23062870434438879	-3.300814950797069	NA	NA	NA	NA	NA	NA	NA	NA	NA	NA	NA	NA
sn_broad	Astro	carrier	chr5	122369762	122383568	13807	-	HAVANA	gene	ENSG00000249916	1	ENSG00000249916	lncRNA	-0.8061497792532355	0.5772702192549231	-2.73919615345337	0.010716206294186533	0.23179519293935022	-2.691617025333096	NA	NA	NA	NA	NA	NA	NA	NA	NA	NA	NA	NA
sn_broad	Astro	carrier	chr11	125591712	125625215	33504	+	HAVANA	gene	ENSG00000134910	14	STT3A	protein_coding	0.21899833058148266	3.8688609735937396	2.7391755011479972	0.010716731900634805	0.23179519293935022	-3.096651263877247	NA	NA	NA	NA	NA	NA	NA	NA	NA	NA	NA	NA
sn_broad	Astro	carrier	chr17	78231310	78240987	9678	+	HAVANA	gene	ENSG00000204278	14	TMEM235	protein_coding	-0.779747278174758	0.40043437860409287	-2.736438044814313	0.010786615283722222	0.23229099531234618	-2.6908113156494844	NA	NA	NA	NA	NA	NA	NA	NA	NA	NA	NA	NA
sn_broad	Astro	carrier	chr14	94104836	94116695	11860	+	HAVANA	gene	ENSG00000165949	13	IFI27	protein_coding	-0.4471391161818325	1.6558876455519653	-2.7364247285619356	0.010786956270991055	0.23229099531234618	-2.7809822347953452	NA	NA	NA	NA	NA	NA	NA	NA	NA	NA	NA	NA
sn_broad	Astro	carrier	chrX	100913445	100929433	15989	-	HAVANA	gene	ENSG00000182489	9	XKRX	protein_coding	-0.41756390106259245	2.1371520081146325	-2.7354754268930903	0.010811290960716754	0.23229099531234618	-2.858873335766073	NA	NA	NA	NA	NA	NA	NA	NA	NA	NA	NA	NA
sn_broad	Astro	carrier	chr20	21499261	21502934	3674	-	HAVANA	gene	ENSG00000278041	1	ENSG00000278041	lncRNA	0.470062606593342	2.7053645261216195	2.733487618099557	0.01086241392100008	0.23229099531234618	-2.897133328593673	NA	NA	NA	NA	NA	NA	NA	NA	NA	NA	NA	NA
sn_broad	Astro	carrier	chr12	59596029	59789855	193827	+	HAVANA	gene	ENSG00000118596	12	SLC16A7	protein_coding	0.622921623647994	2.7305817739731038	2.7318581502310644	0.010904489954618872	0.23229099531234618	-2.9177218355422596	NA	NA	NA	NA	NA	NA	NA	NA	NA	NA	NA	NA
sn_broad	Astro	carrier	chrX	55143102	55161310	18209	-	HAVANA	gene	ENSG00000182518	14	FAM104B	protein_coding	-0.43675032448818363	2.65089610975889	-2.732947319459033	0.01087634858513359	0.23229099531234618	-2.9348745983322932	NA	NA	NA	NA	NA	NA	NA	NA	NA	NA	NA	NA
sn_broad	Astro	carrier	chr12	6852148	6866632	14485	+	HAVANA	gene	ENSG00000111667	14	USP5	protein_coding	0.31212806458873876	3.4803285797924435	2.7363660530418747	0.010788458886609205	0.23229099531234618	-3.013912997019038	NA	NA	NA	NA	NA	NA	NA	NA	NA	NA	NA	NA
sn_broad	Astro	carrier	chr9	112750760	112881671	130912	+	HAVANA	gene	ENSG00000148158	17	SNX30	protein_coding	0.29038641856901437	4.710991325104047	2.7333721734049625	0.01086538991003677	0.23229099531234618	-3.249954607527918	NA	NA	NA	NA	NA	NA	NA	NA	NA	NA	NA	NA
sn_broad	Astro	carrier	chr8	88032011	88328025	296015	-	HAVANA	gene	ENSG00000156103	16	MMP16	protein_coding	0.45493783506298646	4.97258103318987	2.732269858583693	0.010893844439307888	0.23229099531234618	-3.2543635507644635	NA	NA	NA	NA	NA	NA	NA	NA	NA	NA	NA	NA
sn_broad	Astro	carrier	chr14	71932429	72566530	634102	+	HAVANA	gene	ENSG00000182732	18	RGS6	protein_coding	-1.0231952621113334	5.805306630216854	-2.7338119496501223	0.010854057235184367	0.23229099531234618	-3.344160833391553	NA	NA	NA	NA	NA	NA	NA	NA	NA	NA	NA	NA
sn_broad	Astro	carrier	chr17	27456448	27626438	169991	+	HAVANA	gene	ENSG00000141068	16	KSR1	protein_coding	0.33688155397677466	6.410546057352971	2.7346227375196035	0.01083319294175255	0.23229099531234618	-3.3711646398328647	NA	NA	NA	NA	NA	NA	NA	NA	NA	NA	NA	NA
sn_broad	Astro	carrier	chr10	72059034	72089032	29999	-	HAVANA	gene	ENSG00000107742	14	SPOCK2	protein_coding	0.33688491122978537	6.325229038491911	2.7327983794134356	0.010880192794783179	0.23229099531234618	-3.372849253052856	NA	NA	NA	NA	NA	NA	NA	NA	NA	NA	NA	NA
sn_broad	Astro	carrier	chr18	26454910	26657401	202492	-	HAVANA	gene	ENSG00000134504	14	KCTD1	protein_coding	-0.29566071630683677	6.579109338415361	-2.7339372974059177	0.010850829156161448	0.23229099531234618	-3.3822012499374092	NA	NA	NA	NA	NA	NA	NA	NA	NA	NA	NA	NA
sn_broad	Astro	carrier	chr4	118850688	119061247	210560	+	HAVANA	gene	ENSG00000172403	11	SYNPO2	protein_coding	-0.8225153520754094	5.769029969881668	-2.73088924739434	0.010929581308380088	0.2325550866080409	-3.356734647675577	NA	NA	NA	NA	NA	NA	NA	NA	NA	NA	NA	NA
sn_broad	Astro	carrier	chr3	123067025	123225227	158203	+	HAVANA	gene	ENSG00000065485	20	PDIA5	protein_coding	-0.48750403779366375	1.6708640574076505	-2.729648718006054	0.010961785904695029	0.23296974219723077	-2.8214103517526246	NA	NA	NA	NA	NA	NA	NA	NA	NA	NA	NA	NA
sn_broad	Astro	carrier	chr20	64102394	64242253	139860	+	HAVANA	gene	ENSG00000196132	14	MYT1	protein_coding	0.9647923699384402	0.591863548528967	2.7245825710163203	0.011094230592256192	0.23406087043192408	-2.703698196710802	NA	NA	NA	NA	NA	NA	NA	NA	NA	NA	NA	NA
sn_broad	Astro	carrier	chr17	76671942	76673658	1717	+	HAVANA	gene	ENSG00000261335	1	ENSG00000261335	lncRNA	-0.7150524455396242	0.7039411962964635	-2.7250311699680427	0.011082442584940058	0.23406087043192408	-2.7283536130934762	NA	NA	NA	NA	NA	NA	NA	NA	NA	NA	NA	NA
sn_broad	Astro	carrier	chr2	166195185	166376001	180817	-	HAVANA	gene	ENSG00000169432	19	SCN9A	protein_coding	0.9091538314916429	1.4724602108937075	2.724100334177628	0.011106915619984552	0.23406087043192408	-2.7487303585575225	NA	NA	NA	NA	NA	NA	NA	NA	NA	NA	NA	NA
sn_broad	Astro	carrier	chr22	24806169	24927578	121410	+	HAVANA	gene	ENSG00000167037	19	SGSM1	protein_coding	0.6109796792416233	2.3911698827130827	2.72378050443436	0.011115336095839189	0.23406087043192408	-2.864782288429664	NA	NA	NA	NA	NA	NA	NA	NA	NA	NA	NA	NA
sn_broad	Astro	carrier	chr12	49836043	49843106	7064	-	HAVANA	gene	ENSG00000186666	6	BCDIN3D	protein_coding	-0.39524605403879254	2.3753848904443493	-2.7239544940961573	0.011110754555186213	0.23406087043192408	-2.8988148205837554	NA	NA	NA	NA	NA	NA	NA	NA	NA	NA	NA	NA
sn_broad	Astro	carrier	chr11	67006778	67050863	44086	+	HAVANA	gene	ENSG00000173227	14	SYT12	protein_coding	0.44288422208030087	3.3120971601798286	2.7264867484777655	0.011044274575369158	0.23406087043192408	-3.0361641984609777	NA	NA	NA	NA	NA	NA	NA	NA	NA	NA	NA	NA
sn_broad	Astro	carrier	chr1	81306147	81993932	687786	+	HAVANA	gene	ENSG00000117114	21	ADGRL2	protein_coding	0.9438464671512024	3.640412995747272	2.7259150299981685	0.011059251394957193	0.23406087043192408	-3.053753154397536	NA	NA	NA	NA	NA	NA	NA	NA	NA	NA	NA	NA
sn_broad	Astro	carrier	chr7	75027122	75074228	47107	-	HAVANA	gene	ENSG00000274523	5	RCC1L	protein_coding	0.2491012632402536	4.126833744344814	2.7250447527697497	0.011082085847587696	0.23406087043192408	-3.16932003390732	NA	NA	NA	NA	NA	NA	NA	NA	NA	NA	NA	NA
sn_broad	Astro	carrier	chr12	101696947	101744140	47194	+	HAVANA	gene	ENSG00000111666	11	CHPT1	protein_coding	-0.3773973612355821	8.565702396778278	-2.720823239971026	0.011193478817297334	0.23543574274728724	-3.365789027295534	NA	NA	NA	NA	NA	NA	NA	NA	NA	NA	NA	NA
sn_broad	Astro	carrier	chr1	156035299	156053798	18500	-	HAVANA	gene	ENSG00000160803	8	UBQLN4	protein_coding	0.4327482512322758	3.052074880184932	2.7203136414332754	0.011206996325285918	0.23544973931105279	-2.9847806365583547	NA	NA	NA	NA	NA	NA	NA	NA	NA	NA	NA	NA
sn_broad	Astro	carrier	chr1	24199558	24364482	164925	+	HAVANA	gene	ENSG00000158055	17	GRHL3	protein_coding	-1.0573524529562692	-0.07282032645796256	-2.7195197123060217	0.011228086407649291	0.23562261510668386	-2.712407218979721	NA	NA	NA	NA	NA	NA	NA	NA	NA	NA	NA	NA
sn_broad	Astro	carrier	chrX	113616300	114059289	442990	-	HAVANA	gene	ENSG00000241743	4	XACT	lncRNA	0.5251296221546133	2.66039501028686	2.718950552701342	0.011243228546982295	0.23567041988640236	-2.9370644951275486	NA	NA	NA	NA	NA	NA	NA	NA	NA	NA	NA	NA
sn_broad	Astro	carrier	chr2	208359714	208854503	494790	+	HAVANA	gene	ENSG00000144407	10	PTH2R	protein_coding	0.9139186760548227	0.4958347991392043	2.716654567259847	0.011304506273239595	0.23635048711193468	-2.7176624848353326	NA	NA	NA	NA	NA	NA	NA	NA	NA	NA	NA	NA
sn_broad	Astro	carrier	chr11	75206048	75241173	35126	-	HAVANA	gene	ENSG00000255136	3	TPBGL-AS1	lncRNA	0.889771356669751	0.36508148732956075	2.716285835696436	0.011314376484561503	0.23635048711193468	-2.7193056274300145	NA	NA	NA	NA	NA	NA	NA	NA	NA	NA	NA	NA
sn_broad	Astro	carrier	chrX	104566199	105767829	1201631	+	HAVANA	gene	ENSG00000189108	14	IL1RAPL2	protein_coding	0.8000405988945154	1.4605621513512297	2.716606553114846	0.011305791059612876	0.23635048711193468	-2.7934105567012515	NA	NA	NA	NA	NA	NA	NA	NA	NA	NA	NA	NA
sn_broad	Astro	carrier	chr1	43991500	44031467	39968	-	HAVANA	gene	ENSG00000196517	13	SLC6A9	protein_coding	-0.6309314364729275	2.378658516696446	-2.7143461255009056	0.011366431727572445	0.23704044415078424	-2.9505417035767314	NA	NA	NA	NA	NA	NA	NA	NA	NA	NA	NA	NA
sn_broad	Astro	carrier	chr3	184299198	184309050	9853	+	HAVANA	gene	ENSG00000175166	17	PSMD2	protein_coding	0.30251154088465526	4.120125288612014	2.7140914377332104	0.011373283319243414	0.23704044415078424	-3.171821351900844	NA	NA	NA	NA	NA	NA	NA	NA	NA	NA	NA	NA
sn_broad	Astro	carrier	chr2	148866470	148888823	22354	-	HAVANA	gene	ENSG00000231079	7	KIF5C-AS1	lncRNA	-0.8039696055147082	0.5202838840420071	-2.7121527632880493	0.011425564318268678	0.23758948729929874	-2.741261721624385	NA	NA	NA	NA	NA	NA	NA	NA	NA	NA	NA	NA
sn_broad	Astro	carrier	chr8	141117278	141195808	78531	+	HAVANA	gene	ENSG00000105339	11	DENND3	protein_coding	0.46598905527574597	2.7535829357099173	2.712534770352518	0.01141524481200018	0.23758948729929874	-2.961059008304337	NA	NA	NA	NA	NA	NA	NA	NA	NA	NA	NA	NA
sn_broad	Astro	carrier	chr11	117144284	117176894	32611	+	HAVANA	gene	ENSG00000168092	14	PAFAH1B2	protein_coding	0.21087827290205663	4.902773003135762	2.70806480896054	0.011536544246745752	0.23962527278954893	-3.3150992701906996	NA	NA	NA	NA	NA	NA	NA	NA	NA	NA	NA	NA
sn_broad	Astro	carrier	chr6	28994785	29005316	10532	-	HAVANA	gene	ENSG00000197935	7	ZNF311	protein_coding	-0.6392894136477775	0.9864249885069309	-2.7069378686481578	0.011567315456683634	0.23999232068679974	-2.797115793219968	NA	NA	NA	NA	NA	NA	NA	NA	NA	NA	NA	NA
sn_broad	Astro	carrier	chr2	227979955	228181687	201733	-	HAVANA	gene	ENSG00000153820	13	SPHKAP	protein_coding	0.9041096585903907	1.2634314583958324	2.7054295863405846	0.01160861948807366	0.2402047608363235	-2.764554680208569	NA	NA	NA	NA	NA	NA	NA	NA	NA	NA	NA	NA
sn_broad	Astro	carrier	chr11	119084866	119093834	8969	+	HAVANA	gene	ENSG00000256269	11	HMBS	protein_coding	-0.5251230021795181	1.9367004241537948	-2.7032215177692756	0.011669336088664188	0.2402047608363235	-2.895901108395474	NA	NA	NA	NA	NA	NA	NA	NA	NA	NA	NA	NA
sn_broad	Astro	carrier	chrX	132203024	132219480	16457	-	HAVANA	gene	ENSG00000123728	10	RAP2C	protein_coding	0.2903560809391188	3.1007640307697257	2.7049892187106908	0.01162070488746266	0.2402047608363235	-3.038552880521227	NA	NA	NA	NA	NA	NA	NA	NA	NA	NA	NA	NA
sn_broad	Astro	carrier	chr2	77652025	78290469	638445	-	HAVANA	gene	ENSG00000227088	2	ENSG00000227088	lncRNA	-0.7326461083124943	3.4862938175381935	-2.7046169035520244	0.011630931849082288	0.2402047608363235	-3.1671255496718107	NA	NA	NA	NA	NA	NA	NA	NA	NA	NA	NA	NA
sn_broad	Astro	carrier	chr19	1248553	1259143	10591	+	HAVANA	gene	ENSG00000167470	14	MIDN	protein_coding	0.8055341001094498	5.647117951664289	2.704011714891286	0.011647573488621889	0.2402047608363235	-3.3558181569182937	NA	NA	NA	NA	NA	NA	NA	NA	NA	NA	NA	NA
sn_broad	Astro	carrier	chr15	67254786	67502260	247475	+	HAVANA	gene	ENSG00000103599	20	IQCH	protein_coding	-0.28651013808363857	5.358006450547243	-2.703408278464133	0.011664189132409858	0.2402047608363235	-3.3966084027930936	NA	NA	NA	NA	NA	NA	NA	NA	NA	NA	NA	NA
sn_broad	Astro	carrier	chr10	50305586	50625163	319578	-	HAVANA	gene	ENSG00000198964	14	SGMS1	protein_coding	0.31059758766020007	7.78321388614465	2.705216635614039	0.011614462213940292	0.2402047608363235	-3.431924571554497	NA	NA	NA	NA	NA	NA	NA	NA	NA	NA	NA	NA
sn_broad	Astro	carrier	chr7	5306790	5425414	118625	-	HAVANA	gene	ENSG00000182095	15	TNRC18	protein_coding	0.22802154810609077	6.97703401580564	2.701764166945728	0.011709572432107133	0.2407624769429884	-3.4524506502625747	NA	NA	NA	NA	NA	NA	NA	NA	NA	NA	NA	NA
sn_broad	Astro	carrier	chr2	239114858	239118842	3985	+	HAVANA	gene	ENSG00000286307	1	ENSG00000286307	lncRNA	1.0117602321635883	0.9957729522069372	2.700189045000032	0.011753206322767254	0.2407659054205954	-2.7861479882673144	NA	NA	NA	NA	NA	NA	NA	NA	NA	NA	NA	NA
sn_broad	Astro	carrier	chr22	26667693	26672654	4962	-	HAVANA	gene	ENSG00000206028	1	ENSG00000206028	lncRNA	0.8529465058062886	0.797709529924395	2.6966517228376805	0.011851752015084746	0.2407659054205954	-2.788511243929862	NA	NA	NA	NA	NA	NA	NA	NA	NA	NA	NA	NA
sn_broad	Astro	carrier	chr19	48910930	48918891	7962	-	HAVANA	gene	ENSG00000235191	1	NUCB1-AS1	lncRNA	0.9168337253128027	1.255215397319108	2.701190315761023	0.01172545162388127	0.2407659054205954	-2.7891398582606852	NA	NA	NA	NA	NA	NA	NA	NA	NA	NA	NA	NA
sn_broad	Astro	carrier	chr2	19990209	20004795	14587	+	HAVANA	gene	ENSG00000227210	2	WDR35-DT	lncRNA	-0.6901660483625616	0.972265759763825	-2.697951723751868	0.011815445993604321	0.2407659054205954	-2.7944113126588173	NA	NA	NA	NA	NA	NA	NA	NA	NA	NA	NA	NA
sn_broad	Astro	carrier	chr6	169740109	169751587	11479	-	HAVANA	gene	ENSG00000184786	6	DYNLT2	protein_coding	-0.46707911445629946	2.0025981809981928	-2.6999114652431815	0.011760911564436687	0.2407659054205954	-2.9013009017368336	NA	NA	NA	NA	NA	NA	NA	NA	NA	NA	NA	NA
sn_broad	Astro	carrier	chr7	139339457	139346328	6872	+	HAVANA	gene	ENSG00000164898	13	FMC1	protein_coding	-0.47024033957970635	2.941688092335239	-2.6968331168878614	0.011846679840382592	0.2407659054205954	-3.075657559403147	NA	NA	NA	NA	NA	NA	NA	NA	NA	NA	NA	NA
sn_broad	Astro	carrier	chr15	44527257	44537046	9790	-	HAVANA	gene	ENSG00000179523	7	EIF3J-DT	lncRNA	-0.3229278993428446	3.4194959565905707	-2.6960909214515847	0.011867446102336117	0.2407659054205954	-3.1480744161780967	NA	NA	NA	NA	NA	NA	NA	NA	NA	NA	NA	NA
sn_broad	Astro	carrier	chr6	136822564	136913934	91371	+	HAVANA	gene	ENSG00000112357	14	PEX7	protein_coding	-0.27269325542723966	4.328323239008989	-2.6963340882327156	0.011860638667855743	0.2407659054205954	-3.2878760451519864	NA	NA	NA	NA	NA	NA	NA	NA	NA	NA	NA	NA
sn_broad	Astro	carrier	chr9	112217716	112333664	115949	-	HAVANA	gene	ENSG00000119314	16	PTBP3	protein_coding	0.3295252840177021	5.199181448754942	2.697474926936006	0.011828749726644619	0.2407659054205954	-3.3641226695310067	NA	NA	NA	NA	NA	NA	NA	NA	NA	NA	NA	NA
sn_broad	Astro	carrier	chr3	107220744	107348464	127721	+	HAVANA	gene	ENSG00000243701	8	DUBR	lncRNA	-0.345263604158049	5.011248252084856	-2.6995329467629348	0.011771426347430728	0.2407659054205954	-3.374167689044353	NA	NA	NA	NA	NA	NA	NA	NA	NA	NA	NA	NA
sn_broad	Astro	carrier	chr1	150149183	150164720	15538	+	HAVANA	gene	ENSG00000023902	14	PLEKHO1	protein_coding	0.4995936894945521	5.580360614099126	2.6963307172492472	0.01186073301329158	0.2407659054205954	-3.3960825580965732	NA	NA	NA	NA	NA	NA	NA	NA	NA	NA	NA	NA
sn_broad	Astro	carrier	chr1	154325525	154351304	25780	+	HAVANA	gene	ENSG00000143515	20	ATP8B2	protein_coding	0.31177847601444064	5.5384440073305825	2.6961880302998846	0.011864727109673241	0.2407659054205954	-3.411733587214434	NA	NA	NA	NA	NA	NA	NA	NA	NA	NA	NA	NA
sn_broad	Astro	carrier	chr17	27629798	27649560	19763	+	HAVANA	gene	ENSG00000168961	17	LGALS9	protein_coding	0.6974945349730273	1.1796411237171098	2.695293506197854	0.011889795333212728	0.24095248949608095	-2.7857906224484803	NA	NA	NA	NA	NA	NA	NA	NA	NA	NA	NA	NA
sn_broad	Astro	carrier	chr17	68511780	68551319	39540	+	HAVANA	gene	ENSG00000108946	17	PRKAR1A	protein_coding	0.28724836652334673	5.27714288961408	2.6940046176720416	0.011926002398344463	0.24141918667145917	-3.3907465245339576	NA	NA	NA	NA	NA	NA	NA	NA	NA	NA	NA	NA
sn_broad	Astro	carrier	chr10	21174014	21175048	1035	+	HAVANA	gene	ENSG00000231920	1	NEBL-AS1	lncRNA	-0.6145689171494569	0.5745257085266129	-2.688695271726983	0.012076241078074324	0.241466357688268	-2.7908079575081413	NA	NA	NA	NA	NA	NA	NA	NA	NA	NA	NA	NA
sn_broad	Astro	carrier	chr14	69775416	69797241	21826	-	HAVANA	gene	ENSG00000100652	5	SLC10A1	protein_coding	-1.1366271105561072	0.6382826320200699	-2.6892349839475966	0.012060888401382067	0.241466357688268	-2.7948279027376834	NA	NA	NA	NA	NA	NA	NA	NA	NA	NA	NA	NA
sn_broad	Astro	carrier	chr5	141970637	141982687	12051	-	HAVANA	gene	ENSG00000254099	1	ENSG00000254099	lncRNA	-0.8517032831148371	0.609843214532368	-2.691335059942374	0.01200132306366565	0.241466357688268	-2.8055907198037646	NA	NA	NA	NA	NA	NA	NA	NA	NA	NA	NA	NA
sn_broad	Astro	carrier	chr20	45934683	45948023	13341	+	HAVANA	gene	ENSG00000100982	12	PCIF1	protein_coding	0.3970993423369149	2.136761114606967	2.6919578788376097	0.01198371075374983	0.241466357688268	-2.909373515119355	NA	NA	NA	NA	NA	NA	NA	NA	NA	NA	NA	NA
sn_broad	Astro	carrier	chrX	91779261	92623230	843970	+	HAVANA	gene	ENSG00000102290	23	PCDH11X	protein_coding	0.7316581760965916	2.435960934321997	2.688842277135926	0.01207205754611586	0.241466357688268	-2.9257674252291506	NA	NA	NA	NA	NA	NA	NA	NA	NA	NA	NA	NA
sn_broad	Astro	carrier	chr12	73820315	74402600	582286	-	HAVANA	gene	ENSG00000251138	7	LINC02882	lncRNA	-0.7291605802384854	2.0731300297680733	-2.688360115292099	0.012085784147697579	0.241466357688268	-2.9573680634253967	NA	NA	NA	NA	NA	NA	NA	NA	NA	NA	NA	NA
sn_broad	Astro	carrier	chr6	149594873	149648972	54100	-	HAVANA	gene	ENSG00000186625	14	KATNA1	protein_coding	-0.1931343624045132	4.419834430497832	-2.6883350417372713	0.012086498362453154	0.241466357688268	-3.3142088787081816	NA	NA	NA	NA	NA	NA	NA	NA	NA	NA	NA	NA
sn_broad	Astro	carrier	chr11	62624826	62646726	21901	-	HAVANA	gene	ENSG00000089597	18	GANAB	protein_coding	0.18610864849665543	5.179628390984329	2.692885906671613	0.011957512469362263	0.241466357688268	-3.379670659241821	NA	NA	NA	NA	NA	NA	NA	NA	NA	NA	NA	NA
sn_broad	Astro	carrier	chr8	66920561	66926398	5838	-	HAVANA	gene	ENSG00000245910	9	SNHG6	lncRNA	-0.2689731218123703	5.111574847387415	-2.6890090652821983	0.01206731267105719	0.241466357688268	-3.395534219169332	NA	NA	NA	NA	NA	NA	NA	NA	NA	NA	NA	NA
sn_broad	Astro	carrier	chr7	64794388	64833681	39294	+	HAVANA	gene	ENSG00000197008	10	ZNF138	protein_coding	-0.21154099388467795	5.213501233189891	-2.6891994115046485	0.01206189973450969	0.241466357688268	-3.4097012905164434	NA	NA	NA	NA	NA	NA	NA	NA	NA	NA	NA	NA
sn_broad	Astro	carrier	chr1	62688482	62710694	22213	+	HAVANA	gene	ENSG00000235545	1	DOCK7-DT	lncRNA	-0.2677634274249776	5.570577413199852	-2.68947616092547	0.012054033772699582	0.241466357688268	-3.4477864538337846	NA	NA	NA	NA	NA	NA	NA	NA	NA	NA	NA	NA
sn_broad	Astro	carrier	chr19	9853718	9936515	82798	-	HAVANA	gene	ENSG00000105088	9	OLFM2	protein_coding	0.3538438504882828	8.203550995803294	2.692874313986605	0.011957839400934237	0.241466357688268	-3.4488422545082513	NA	NA	NA	NA	NA	NA	NA	NA	NA	NA	NA	NA
sn_broad	Astro	carrier	chr19	29715305	29716067	763	+	HAVANA	gene	ENSG00000289030	1	ENSG00000289030	lncRNA	-0.5782356550330338	0.44443029846717735	-2.687056111996042	0.012122980786920133	0.24153708227911702	-2.7825755055228676	NA	NA	NA	NA	NA	NA	NA	NA	NA	NA	NA	NA
sn_broad	Astro	carrier	chr21	17788974	17819386	30413	-	HAVANA	gene	ENSG00000154642	11	C21orf91	protein_coding	-0.3494860496671861	3.083774705480096	-2.6868247527975417	0.012129591468165264	0.24153708227911702	-3.111035382872885	NA	NA	NA	NA	NA	NA	NA	NA	NA	NA	NA	NA
sn_broad	Astro	carrier	chr19	1177558	1228431	50874	+	HAVANA	gene	ENSG00000118046	17	STK11	protein_coding	0.3298747257390633	4.173319235230595	2.6869863644755756	0.012124973344594123	0.24153708227911702	-3.23473011431189	NA	NA	NA	NA	NA	NA	NA	NA	NA	NA	NA	NA
sn_broad	Astro	carrier	chr22	23856424	23857675	1252	-	HAVANA	gene	ENSG00000272973	2	ENSG00000272973	lncRNA	-0.6342002792269971	0.3173240380353873	-2.6855475367275803	0.012166146365872318	0.24156839263608396	-2.7826140684444054	NA	NA	NA	NA	NA	NA	NA	NA	NA	NA	NA	NA
sn_broad	Astro	carrier	chr10	125753580	125775821	22242	-	HAVANA	gene	ENSG00000154485	5	MMP21	protein_coding	-0.6320383010013706	0.5467452691616891	-2.6849282452464487	0.01218390801286799	0.24156839263608396	-2.792602293193574	NA	NA	NA	NA	NA	NA	NA	NA	NA	NA	NA	NA
sn_broad	Astro	carrier	chr19	52113091	52139938	26848	-	HAVANA	gene	ENSG00000204611	7	ZNF616	protein_coding	-0.34230866356149603	2.158453013593116	-2.6850164005699133	0.01218137818698772	0.24156839263608396	-2.9742564994338445	NA	NA	NA	NA	NA	NA	NA	NA	NA	NA	NA	NA
sn_broad	Astro	carrier	chr11	17493895	17544416	50522	-	HAVANA	gene	ENSG00000006611	17	USH1C	protein_coding	-1.0000004920465007	4.270330542444871	-2.6854002875917766	0.012170367363535264	0.24156839263608396	-3.33260685031282	NA	NA	NA	NA	NA	NA	NA	NA	NA	NA	NA	NA
sn_broad	Astro	carrier	chr15	48178438	48304078	125641	+	HAVANA	gene	ENSG00000074803	21	SLC12A1	protein_coding	-0.5501743379119011	1.122946685899322	-2.6830124542725304	0.012239007639341016	0.2423985080570026	-2.8460819209786834	NA	NA	NA	NA	NA	NA	NA	NA	NA	NA	NA	NA
sn_broad	Astro	carrier	chr3	51382865	51385048	2184	-	HAVANA	gene	ENSG00000288988	1	ENSG00000288988	lncRNA	-0.509321805303393	0.8468966735965566	-2.6776826632748447	0.01239352428813786	0.24385222988868688	-2.8198667567559554	NA	NA	NA	NA	NA	NA	NA	NA	NA	NA	NA	NA
sn_broad	Astro	carrier	chr6	105403207	105589073	185867	+	HAVANA	gene	ENSG00000286084	3	ENSG00000286084	lncRNA	0.4042891358816525	2.1044275250752578	2.6774638975407994	0.012399905335041346	0.24385222988868688	-2.949562117258938	NA	NA	NA	NA	NA	NA	NA	NA	NA	NA	NA	NA
sn_broad	Astro	carrier	chr17	44353215	44363853	10639	-	HAVANA	gene	ENSG00000161682	15	FAM171A2	protein_coding	0.5336493565391385	2.7009796726187623	2.6765068623225745	0.012427856630309856	0.24385222988868688	-3.0125920332159675	NA	NA	NA	NA	NA	NA	NA	NA	NA	NA	NA	NA
sn_broad	Astro	carrier	chr21	39405728	39445805	40078	-	HAVANA	gene	ENSG00000157578	14	LCA5L	protein_coding	-0.4012963370564985	2.8574302364331747	-2.6763581816629545	0.012432204296726722	0.24385222988868688	-3.089199809412105	NA	NA	NA	NA	NA	NA	NA	NA	NA	NA	NA	NA
sn_broad	Astro	carrier	chr5	144158162	144170714	12553	-	HAVANA	gene	ENSG00000145817	17	YIPF5	protein_coding	-0.33525725488485003	3.2910476186022044	-2.676442220561261	0.01242974668688244	0.24385222988868688	-3.1548364715094026	NA	NA	NA	NA	NA	NA	NA	NA	NA	NA	NA	NA
sn_broad	Astro	carrier	chr22	38861422	38872249	10828	-	HAVANA	gene	ENSG00000183741	12	CBX6	protein_coding	0.30739658538660075	4.28111020951941	2.678109469125471	0.012381083875208948	0.24385222988868688	-3.286212792001497	NA	NA	NA	NA	NA	NA	NA	NA	NA	NA	NA	NA
sn_broad	Astro	carrier	chr8	84182787	84921844	739058	+	HAVANA	gene	ENSG00000184672	12	RALYL	protein_coding	0.9087933717147223	4.8052589145343	2.677669867664924	0.012393897431132228	0.24385222988868688	-3.3492207401930467	NA	NA	NA	NA	NA	NA	NA	NA	NA	NA	NA	NA
sn_broad	Astro	carrier	chr9	108866898	108934328	67431	-	HAVANA	gene	ENSG00000070061	16	ELP1	protein_coding	0.15853841430268512	5.583359148234007	2.677713206131965	0.0123926336459356	0.24385222988868688	-3.46030409253488	NA	NA	NA	NA	NA	NA	NA	NA	NA	NA	NA	NA
sn_broad	Astro	carrier	chr18	5954706	6415237	460532	-	HAVANA	gene	ENSG00000154655	16	L3MBTL4	protein_coding	-0.6033179663765984	6.547559978947206	-2.6798413727620014	0.012330722500062681	0.24385222988868688	-3.49272869825397	NA	NA	NA	NA	NA	NA	NA	NA	NA	NA	NA	NA
sn_broad	Astro	carrier	chrX	41514934	41923554	408621	-	HAVANA	gene	ENSG00000147044	23	CASK	protein_coding	-0.30880206497788487	7.1572901017802355	-2.6745553752884788	0.01248503451630707	0.24462655865106475	-3.508173575945456	NA	NA	NA	NA	NA	NA	NA	NA	NA	NA	NA	NA
sn_broad	Astro	carrier	chr20	44195939	44210771	14833	-	HAVANA	gene	ENSG00000132823	11	OSER1	protein_coding	0.26913451382903064	3.919213426726573	2.6725417070706996	0.01254429185407279	0.24552502859680933	-3.246851575270648	NA	NA	NA	NA	NA	NA	NA	NA	NA	NA	NA	NA
sn_broad	Astro	carrier	chr22	20241415	20283246	41832	-	HAVANA	gene	ENSG00000040608	14	RTN4R	protein_coding	0.3890774498889873	3.263864444665947	2.6717482165756232	0.012567714420572968	0.24572094790277138	-3.109485738534417	NA	NA	NA	NA	NA	NA	NA	NA	NA	NA	NA	NA
sn_broad	Astro	carrier	chr10	125896564	126009592	113029	+	HAVANA	gene	ENSG00000203780	12	FANK1	protein_coding	-0.30417158950184087	5.10858201695452	-2.6705495978807194	0.012603173193013515	0.246151527607684	-3.437703597670817	NA	NA	NA	NA	NA	NA	NA	NA	NA	NA	NA	NA
sn_broad	Astro	carrier	chr2	104928803	104936467	7665	+	HAVANA	gene	ENSG00000287135	1	ENSG00000287135	lncRNA	0.603598372308551	1.8267705645999606	2.6688900686284045	0.012652421359063698	0.2468502228946187	-2.918343983429913	NA	NA	NA	NA	NA	NA	NA	NA	NA	NA	NA	NA
sn_broad	Astro	carrier	chr1	112956415	113047055	90641	+	HAVANA	gene	ENSG00000226419	8	SLC16A1-AS1	lncRNA	-0.22122215455172523	6.3590365050638455	-2.6674101549971283	0.012696490792467345	0.24744650140212954	-3.523555962633926	NA	NA	NA	NA	NA	NA	NA	NA	NA	NA	NA	NA
sn_broad	Astro	carrier	chr1	228208044	228378876	170833	+	HAVANA	gene	ENSG00000154358	23	OBSCN	protein_coding	0.6330689362285027	1.3923015139849728	2.6655868326486467	0.012750983466924413	0.24769331094848465	-2.8781958033555313	NA	NA	NA	NA	NA	NA	NA	NA	NA	NA	NA	NA
sn_broad	Astro	carrier	chr2	104936239	105038496	102258	-	HAVANA	gene	ENSG00000224509	4	MRPS9-AS2	lncRNA	-0.55879780334679	2.330928724438073	-2.6656472711596217	0.012749173679056265	0.24769331094848465	-3.027175581474315	NA	NA	NA	NA	NA	NA	NA	NA	NA	NA	NA	NA
sn_broad	Astro	carrier	chr17	51249579	51251748	2170	-	HAVANA	gene	ENSG00000264895	1	ENSG00000264895	lncRNA	-0.41660373008707363	2.474602907718212	-2.666028304210269	0.012737769438851708	0.24769331094848465	-3.0506287756303	NA	NA	NA	NA	NA	NA	NA	NA	NA	NA	NA	NA
sn_broad	Astro	carrier	chr15	32765544	33194714	429171	-	HAVANA	gene	ENSG00000248905	10	FMN1	protein_coding	0.6327344494509769	2.7897374045011283	2.664046521947269	0.012797188000578939	0.24769331094848465	-3.057139560646765	NA	NA	NA	NA	NA	NA	NA	NA	NA	NA	NA	NA
sn_broad	Astro	carrier	chr8	73939169	73972307	33139	-	HAVANA	gene	ENSG00000154582	18	ELOC	protein_coding	-0.242591339909342	4.073729619132882	-2.663496957615662	0.012813711022300046	0.24769331094848465	-3.307544767810032	NA	NA	NA	NA	NA	NA	NA	NA	NA	NA	NA	NA
sn_broad	Astro	carrier	chr7	2631961	2664802	32842	+	HAVANA	gene	ENSG00000136295	16	TTYH3	protein_coding	0.32962957038908813	5.669631083348097	2.6643931032899215	0.012786778029115799	0.24769331094848465	-3.4801242985220884	NA	NA	NA	NA	NA	NA	NA	NA	NA	NA	NA	NA
sn_broad	Astro	carrier	chr8	144148016	144261927	113912	+	HAVANA	gene	ENSG00000179832	18	MROH1	protein_coding	0.30315094678828425	5.8362627181233675	2.663377088295892	0.01281731761894997	0.24769331094848465	-3.502097098725361	NA	NA	NA	NA	NA	NA	NA	NA	NA	NA	NA	NA
sn_broad	Astro	carrier	chr9	137459952	137550402	90451	-	HAVANA	gene	ENSG00000130653	16	PNPLA7	protein_coding	0.3213840043280771	6.619404582844455	2.664485861767346	0.01278399326238403	0.24769331094848465	-3.5317555502862406	NA	NA	NA	NA	NA	NA	NA	NA	NA	NA	NA	NA
sn_broad	Astro	carrier	chr16	70349085	70372166	23082	-	HAVANA	gene	ENSG00000285710	1	ENSG00000285710	lncRNA	0.5094626363614994	1.3228436597335733	2.662731944362377	0.012836744821445669	0.24780733944034208	-2.889346348888557	NA	NA	NA	NA	NA	NA	NA	NA	NA	NA	NA	NA
sn_broad	Astro	carrier	chr10	971146	988341	17196	-	HAVANA	gene	ENSG00000205740	2	ENSG00000205740	lncRNA	-0.2825419444592172	3.3113317559980247	-2.6620488892177914	0.012857343599615285	0.24794372078416002	-3.1890875416143887	NA	NA	NA	NA	NA	NA	NA	NA	NA	NA	NA	NA
sn_broad	Astro	carrier	chrX	107713221	107777342	64122	-	HAVANA	gene	ENSG00000157514	18	TSC22D3	protein_coding	0.7463755429458483	4.319808656487849	2.6611672679598577	0.012883976117328924	0.2481960488637917	-3.3075064350042216	NA	NA	NA	NA	NA	NA	NA	NA	NA	NA	NA	NA
sn_broad	Astro	carrier	chr15	75195643	75212169	16527	+	HAVANA	gene	ENSG00000167173	19	C15orf39	protein_coding	0.563177524986451	0.8829024669059977	2.657438349455831	0.01299719190009753	0.24833389531197433	-2.8398138101517247	NA	NA	NA	NA	NA	NA	NA	NA	NA	NA	NA	NA
sn_broad	Astro	carrier	chr15	52679474	52690077	10604	+	HAVANA	gene	ENSG00000287500	1	ENSG00000287500	lncRNA	-0.6282468976473439	1.1682535958178084	-2.656576411368507	0.013023493462028565	0.24833389531197433	-2.9170288646982048	NA	NA	NA	NA	NA	NA	NA	NA	NA	NA	NA	NA
sn_broad	Astro	carrier	chrX	102712445	102717733	5289	+	HAVANA	gene	ENSG00000158301	20	GPRASP2	protein_coding	0.36555422790843073	2.387322097282983	2.6568858832306175	0.013014044390339066	0.24833389531197433	-3.017949315311957	NA	NA	NA	NA	NA	NA	NA	NA	NA	NA	NA	NA
sn_broad	Astro	carrier	chrX	47217860	47229997	12138	+	HAVANA	gene	ENSG00000102225	17	CDK16	protein_coding	0.3706995341191215	2.886367499382472	2.657412198453459	0.0129979891537446	0.24833389531197433	-3.0728110856101734	NA	NA	NA	NA	NA	NA	NA	NA	NA	NA	NA	NA
sn_broad	Astro	carrier	chr12	123584533	123598582	14050	+	HAVANA	gene	ENSG00000086598	11	TMED2	protein_coding	-0.2381826768725357	3.755679161910234	-2.6555853700599363	0.013053795916235332	0.24833389531197433	-3.2698150468777194	NA	NA	NA	NA	NA	NA	NA	NA	NA	NA	NA	NA
sn_broad	Astro	carrier	chr4	183494884	183504494	9611	-	HAVANA	gene	ENSG00000232648	4	ING2-DT	lncRNA	-0.24171955209434937	3.732187420896197	-2.656346718301695	0.013030510794931165	0.24833389531197433	-3.2828577906528533	NA	NA	NA	NA	NA	NA	NA	NA	NA	NA	NA	NA
sn_broad	Astro	carrier	chr8	112222928	113436939	1214012	-	HAVANA	gene	ENSG00000164796	18	CSMD3	protein_coding	0.7599618827835068	5.2967306222399255	2.656186899002338	0.01303539550181017	0.24833389531197433	-3.441251866961105	NA	NA	NA	NA	NA	NA	NA	NA	NA	NA	NA	NA
sn_broad	Astro	carrier	chr11	33703010	33736479	33470	-	HAVANA	gene	ENSG00000085063	18	CD59	protein_coding	0.2424835081348209	5.193005365948202	2.658630718415464	0.012960889132250013	0.24833389531197433	-3.4584585677645068	NA	NA	NA	NA	NA	NA	NA	NA	NA	NA	NA	NA
sn_broad	Astro	carrier	chr3	155821024	155854456	33433	-	HAVANA	gene	ENSG00000169359	16	SLC33A1	protein_coding	0.3157374415711822	5.262922923399635	2.656837359056571	0.01301552555079166	0.24833389531197433	-3.4676293232491378	NA	NA	NA	NA	NA	NA	NA	NA	NA	NA	NA	NA
sn_broad	Astro	carrier	chr17	47603860	47649449	45590	-	HAVANA	gene	ENSG00000263766	6	KPNB1-DT	lncRNA	-0.21530372336783188	5.212213994622596	-2.6569008449258797	0.013013587728639017	0.24833389531197433	-3.4753814949821873	NA	NA	NA	NA	NA	NA	NA	NA	NA	NA	NA	NA
sn_broad	Astro	carrier	chr10	59176643	59247774	71132	+	HAVANA	gene	ENSG00000165443	12	PHYHIPL	protein_coding	-0.3024997726264318	8.067632494657074	-2.655838377780176	0.013046053608648887	0.24833389531197433	-3.5260184832743016	NA	NA	NA	NA	NA	NA	NA	NA	NA	NA	NA	NA
sn_broad	Astro	carrier	chr15	88898683	88913468	14786	-	HAVANA	gene	ENSG00000140545	16	MFGE8	protein_coding	0.43287463015618277	6.493742149819011	2.6602810360093034	0.012910799808591868	0.24833389531197433	-3.5273048990534233	NA	NA	NA	NA	NA	NA	NA	NA	NA	NA	NA	NA
sn_broad	Astro	carrier	chr3	113947901	113965401	17501	+	HAVANA	gene	ENSG00000184307	17	ZDHHC23	protein_coding	0.47968791942836964	2.007687452530699	2.6518879767978576	0.013167430329498086	0.250235812900835	-2.9689550341761697	NA	NA	NA	NA	NA	NA	NA	NA	NA	NA	NA	NA
sn_broad	Astro	carrier	chr4	74933095	75050115	117021	+	HAVANA	gene	ENSG00000169116	11	PARM1	protein_coding	0.7813725738732316	0.7644166755403161	2.6509778562128834	0.01319554285038366	0.25051020209225766	-2.8481659240600017	NA	NA	NA	NA	NA	NA	NA	NA	NA	NA	NA	NA
sn_broad	Astro	carrier	chr3	186546067	186570543	24477	-	HAVANA	gene	ENSG00000113838	13	TBCCD1	protein_coding	-0.32973759594081264	3.0759008459751667	-2.6492128057856585	0.013250222760432835	0.2512878685001341	-3.199115226404245	NA	NA	NA	NA	NA	NA	NA	NA	NA	NA	NA	NA
sn_broad	Astro	carrier	chr17	17972813	18016889	44077	+	HAVANA	gene	ENSG00000171962	19	DRC3	protein_coding	-0.569594171093105	2.979605412208799	-2.6478591643845744	0.013292300641671789	0.25156502867296193	-3.1688386183945294	NA	NA	NA	NA	NA	NA	NA	NA	NA	NA	NA	NA
sn_broad	Astro	carrier	chr13	42040036	42256578	216543	+	HAVANA	gene	ENSG00000102780	17	DGKH	protein_coding	0.3910970641666158	4.130951230637427	2.6481475171321645	0.013283326777322451	0.25156502867296193	-3.328189095158355	NA	NA	NA	NA	NA	NA	NA	NA	NA	NA	NA	NA
sn_broad	Astro	carrier	chr5	149730298	149855022	124725	+	HAVANA	gene	ENSG00000155846	17	PPARGC1B	protein_coding	1.1628216556249789	-0.022031997080378396	2.6451975634332556	0.01337540003515938	0.25284317802452905	-2.8565602255968936	NA	NA	NA	NA	NA	NA	NA	NA	NA	NA	NA	NA
sn_broad	Astro	carrier	chrX	71095851	71103532	7682	+	HAVANA	gene	ENSG00000184481	17	FOXO4	protein_coding	0.5701517932235978	0.8585389368914939	2.6448132450264072	0.013387439011124082	0.25284317802452905	-2.8686434820244084	NA	NA	NA	NA	NA	NA	NA	NA	NA	NA	NA	NA
sn_broad	Astro	carrier	chr12	47734363	47771040	36678	-	HAVANA	gene	ENSG00000079337	16	RAPGEF3	protein_coding	0.4612052472459953	6.947957785524523	2.6440783079031713	0.013410489442778008	0.25301767929113606	-3.576299291451501	NA	NA	NA	NA	NA	NA	NA	NA	NA	NA	NA	NA
sn_broad	Astro	carrier	chr10	84230666	84259960	29295	+	HAVANA	gene	ENSG00000148604	15	RGR	protein_coding	0.8935592984882756	4.549226024842376	2.642584294012974	0.01345746153282217	0.25312186373850326	-3.386922376037278	NA	NA	NA	NA	NA	NA	NA	NA	NA	NA	NA	NA
sn_broad	Astro	carrier	chr21	32628759	32728040	99282	-	HAVANA	gene	ENSG00000159082	18	SYNJ1	protein_coding	0.2167578854936214	5.0361539566670315	2.6429902036325785	0.013444684501438231	0.25312186373850326	-3.4844420050175855	NA	NA	NA	NA	NA	NA	NA	NA	NA	NA	NA	NA
sn_broad	Astro	carrier	chr1	174159410	174995308	835899	+	HAVANA	gene	ENSG00000152061	24	RABGAP1L	protein_coding	0.18665463586760733	7.988467339813623	2.6426556985496004	0.013455213074293518	0.25312186373850326	-3.5606849284329387	NA	NA	NA	NA	NA	NA	NA	NA	NA	NA	NA	NA
sn_broad	Astro	carrier	chr7	98617285	98629869	12585	+	HAVANA	gene	ENSG00000106236	4	NPTX2	protein_coding	1.1174152698927446	0.1339396205104825	2.6395128910676617	0.013554509224172201	0.254376048057025	-2.8607258192030103	NA	NA	NA	NA	NA	NA	NA	NA	NA	NA	NA	NA
sn_broad	Astro	carrier	chr12	120640626	120667324	26699	+	HAVANA	gene	ENSG00000157782	10	CABP1	protein_coding	0.7390764699951765	1.6533802705585632	2.63915698652379	0.013565796886010558	0.254376048057025	-2.9545009638915096	NA	NA	NA	NA	NA	NA	NA	NA	NA	NA	NA	NA
sn_broad	Astro	carrier	chr11	20669551	21575686	906136	+	HAVANA	gene	ENSG00000165973	19	NELL1	protein_coding	1.0094972875943262	3.30238648131389	2.639678074358568	0.013549273341824564	0.254376048057025	-3.1618728451627915	NA	NA	NA	NA	NA	NA	NA	NA	NA	NA	NA	NA
sn_broad	Astro	carrier	chr19	16542746	16544814	2069	+	HAVANA	gene	ENSG00000269399	2	ENSG00000269399	lncRNA	-0.5826548649301121	0.5074071955725563	-2.6356919349844437	0.013676151242597129	0.25566029669834633	-2.887918273086914	NA	NA	NA	NA	NA	NA	NA	NA	NA	NA	NA	NA
sn_broad	Astro	carrier	chr1	59814786	59876322	61537	+	HAVANA	gene	ENSG00000134709	13	HOOK1	protein_coding	0.5806004088776149	1.5266919546672153	2.636110248257861	0.013662784612051154	0.25566029669834633	-2.944177014615693	NA	NA	NA	NA	NA	NA	NA	NA	NA	NA	NA	NA
sn_broad	Astro	carrier	chr19	1461143	1479219	18077	-	HAVANA	gene	ENSG00000119559	17	C19orf25	protein_coding	-0.2929425646751218	4.1093838657494866	-2.636375240826016	0.013654323435583385	0.25566029669834633	-3.3781908017942013	NA	NA	NA	NA	NA	NA	NA	NA	NA	NA	NA	NA
sn_broad	Astro	carrier	chr13	77779723	77844145	64423	+	HAVANA	gene	ENSG00000225579	2	EDNRB-AS1	lncRNA	-0.7011768640076423	0.41531339331375866	-2.632765111944291	0.013770015325023819	0.2571396500972437	-2.8868636041195974	NA	NA	NA	NA	NA	NA	NA	NA	NA	NA	NA	NA
sn_broad	Astro	carrier	chr8	47190772	47193262	2491	+	HAVANA	gene	ENSG00000255366	1	ENSG00000255366	lncRNA	0.5802444856412612	0.8576868430323652	2.6319293604872094	0.013796928085587733	0.2571396500972437	-2.8943840741764753	NA	NA	NA	NA	NA	NA	NA	NA	NA	NA	NA	NA
sn_broad	Astro	carrier	chr21	33025935	33029196	3262	+	HAVANA	gene	ENSG00000205927	5	OLIG2	protein_coding	0.9178775334788905	2.120860428393688	2.6315963046440873	0.013807666755931315	0.2571396500972437	-2.967118237343966	NA	NA	NA	NA	NA	NA	NA	NA	NA	NA	NA	NA
sn_broad	Astro	carrier	chr6	82892390	83065841	173452	-	HAVANA	gene	ENSG00000118420	17	UBE3D	protein_coding	-0.26850416123651044	5.737879018933592	-2.631479615519817	0.013811430987755885	0.2571396500972437	-3.5762201826751197	NA	NA	NA	NA	NA	NA	NA	NA	NA	NA	NA	NA
sn_broad	Astro	carrier	chrX	33726337	34346527	620191	+	HAVANA	gene	ENSG00000233928	7	ENSG00000233928	lncRNA	0.6809852028973572	1.777457394005211	2.630955801990852	0.013828340277893383	0.2571912452074117	-2.9853691965128966	NA	NA	NA	NA	NA	NA	NA	NA	NA	NA	NA	NA
sn_broad	Astro	carrier	chr6	114822994	115002280	179287	+	HAVANA	gene	ENSG00000287097	1	ENSG00000287097	lncRNA	0.5326539151330154	3.01772057844468	2.6305244309057025	0.013842279900355237	0.2571912452074117	-3.172399230439292	NA	NA	NA	NA	NA	NA	NA	NA	NA	NA	NA	NA
sn_broad	Astro	carrier	chr19	44025342	44033110	7769	+	HAVANA	gene	ENSG00000159885	14	ZNF222	protein_coding	-0.46922484415856464	1.050512895174808	-2.6289776104003524	0.013892372619433054	0.257505290295486	-2.946110210951466	NA	NA	NA	NA	NA	NA	NA	NA	NA	NA	NA	NA
sn_broad	Astro	carrier	chr16	366969	371289	4321	-	HAVANA	gene	ENSG00000086504	18	MRPL28	protein_coding	0.5396741231969191	2.184655831710884	2.628933811234889	0.013893793480535689	0.257505290295486	-3.0269701047678357	NA	NA	NA	NA	NA	NA	NA	NA	NA	NA	NA	NA
sn_broad	Astro	carrier	chr13	25371974	26025851	653878	+	HAVANA	gene	ENSG00000132932	19	ATP8A2	protein_coding	0.8343365193686916	3.0967299612087014	2.628700945455965	0.01390135000558055	0.257505290295486	-3.186132862163617	NA	NA	NA	NA	NA	NA	NA	NA	NA	NA	NA	NA
sn_broad	Astro	carrier	chr10	125700436	125719566	19131	-	HAVANA	gene	ENSG00000224023	10	EDRF1-DT	lncRNA	-0.32652414186502665	2.5756753384306856	-2.6281255322581916	0.013920038658585992	0.25759101840938925	-3.1541429367632166	NA	NA	NA	NA	NA	NA	NA	NA	NA	NA	NA	NA
sn_broad	Astro	carrier	chr2	236167418	236294927	127510	+	HAVANA	gene	ENSG00000233611	4	GBX2-AS1	lncRNA	-0.7474770058416431	0.26545768963232447	-2.626572679148311	0.013970590108002355	0.25774542878006357	-2.895514622723518	NA	NA	NA	NA	NA	NA	NA	NA	NA	NA	NA	NA
sn_broad	Astro	carrier	chr5	78342333	78360507	18175	-	HAVANA	gene	ENSG00000245556	5	SCAMP1-AS1	lncRNA	-0.5453780009226352	1.7119877998198691	-2.626899410676457	0.013959939536159168	0.25774542878006357	-3.016541389536833	NA	NA	NA	NA	NA	NA	NA	NA	NA	NA	NA	NA
sn_broad	Astro	carrier	chr9	41358861	41505187	146327	+	HAVANA	gene	ENSG00000288891	2	ENSG00000288891	lncRNA	-0.4437533374334435	6.7030987967387325	-2.627157222443395	0.013951540901774537	0.25774542878006357	-3.6106794963947886	NA	NA	NA	NA	NA	NA	NA	NA	NA	NA	NA	NA
sn_broad	Astro	carrier	chr2	220450679	220741493	290815	+	HAVANA	gene	ENSG00000236451	3	ENSG00000236451	lncRNA	0.9333534245815924	1.0194279041819994	2.6261136020061895	0.013985567578703534	0.25776217106825833	-2.913583127082733	NA	NA	NA	NA	NA	NA	NA	NA	NA	NA	NA	NA
sn_broad	Astro	carrier	chr10	86666785	86736072	69288	+	HAVANA	gene	ENSG00000122367	21	LDB3	protein_coding	-0.578219333096015	2.198207469250662	-2.6254023006013916	0.014008803445682349	0.25793093379387	-3.1051840545035065	NA	NA	NA	NA	NA	NA	NA	NA	NA	NA	NA	NA
sn_broad	Astro	carrier	chr20	1180561	1185415	4855	-	HAVANA	gene	ENSG00000125895	6	TMEM74B	protein_coding	1.2777569638893218	1.0503037484579274	2.6221392678549775	0.014115857381658735	0.25865332089698606	-2.9154702700295525	NA	NA	NA	NA	NA	NA	NA	NA	NA	NA	NA	NA
sn_broad	Astro	carrier	chr3	63819299	63848636	29338	+	HAVANA	gene	ENSG00000163632	15	C3orf49	protein_coding	-0.7140064100590722	0.3505708148495981	-2.623622896186428	0.014067088254389251	0.25865332089698606	-2.9180079775853978	NA	NA	NA	NA	NA	NA	NA	NA	NA	NA	NA	NA
sn_broad	Astro	carrier	chr2	27253684	27275817	22134	-	HAVANA	gene	ENSG00000115194	11	SLC30A3	protein_coding	1.3483797991839293	-0.5747033261762492	2.6210879571597294	0.014150510812950672	0.25865332089698606	-2.929426650978847	NA	NA	NA	NA	NA	NA	NA	NA	NA	NA	NA	NA
sn_broad	Astro	carrier	chr8	85172077	85177062	4986	-	HAVANA	gene	ENSG00000260493	1	E2F5-DT	lncRNA	-0.6432858709944352	1.0632134054854787	-2.6210460124470933	0.014151895041271735	0.25865332089698606	-2.960093250501564	NA	NA	NA	NA	NA	NA	NA	NA	NA	NA	NA	NA
sn_broad	Astro	carrier	chr2	169479480	169506655	27176	+	HAVANA	gene	ENSG00000163093	12	BBS5	protein_coding	-0.24698573559767034	4.725565284553054	-2.620770605571071	0.014160986946488919	0.25865332089698606	-3.504048623319022	NA	NA	NA	NA	NA	NA	NA	NA	NA	NA	NA	NA
sn_broad	Astro	carrier	chr6	36965807	36986298	20492	-	HAVANA	gene	ENSG00000137409	21	MTCH1	protein_coding	0.4324238050414011	5.973320328758984	2.6218444040580855	0.014125568737372751	0.25865332089698606	-3.5900340046516908	NA	NA	NA	NA	NA	NA	NA	NA	NA	NA	NA	NA
sn_broad	Astro	carrier	chr14	80197526	80387757	190232	-	HAVANA	gene	ENSG00000211448	14	DIO2	protein_coding	0.39819848381330925	6.704623911240557	2.623337353627788	0.0140764622654065	0.25865332089698606	-3.603911525346854	NA	NA	NA	NA	NA	NA	NA	NA	NA	NA	NA	NA
sn_broad	Astro	carrier	chr2	240998618	241095568	96951	+	HAVANA	gene	ENSG00000162804	15	SNED1	protein_coding	-0.5922035187003338	6.418422793923087	-2.621912588945319	0.014123322511557363	0.25865332089698606	-3.6185480290569294	NA	NA	NA	NA	NA	NA	NA	NA	NA	NA	NA	NA
sn_broad	Astro	carrier	chr17	81666737	81673904	7168	+	HAVANA	gene	ENSG00000185298	13	CCDC137	protein_coding	-0.33155527614117486	2.5208730113760067	-2.619417434372812	0.014205737732565994	0.2592122661958257	-3.158272092251763	NA	NA	NA	NA	NA	NA	NA	NA	NA	NA	NA	NA
sn_broad	Astro	carrier	chr8	233119	233692	574	+	HAVANA	gene	ENSG00000272812	1	ENSG00000272812	lncRNA	-0.8734224358452809	0.12508044342088934	-2.6181100817567895	0.014249098249094934	0.25974475614270565	-2.9004744794464368	NA	NA	NA	NA	NA	NA	NA	NA	NA	NA	NA	NA
sn_broad	Astro	carrier	chr11	125625137	125625913	777	-	HAVANA	gene	ENSG00000288907	2	ENSG00000288907	lncRNA	-0.6484909156615943	0.4800229649555804	-2.6167205556820234	0.014295319209058402	0.2600697595928003	-2.9154752723888944	NA	NA	NA	NA	NA	NA	NA	NA	NA	NA	NA	NA
sn_broad	Astro	carrier	chr5	96875986	96919703	43718	+	HAVANA	gene	ENSG00000164308	17	ERAP2	protein_coding	-0.31230047862219923	3.2090440099308237	-2.616863148432439	0.014290569610810076	0.2600697595928003	-3.2711551159798318	NA	NA	NA	NA	NA	NA	NA	NA	NA	NA	NA	NA
sn_broad	Astro	carrier	chr10	75099586	75182123	82538	+	HAVANA	gene	ENSG00000156671	15	SAMD8	protein_coding	0.21339641796316178	5.496450385459978	2.6144995142660736	0.014369489420961407	0.2611597680476319	-3.586519486084741	NA	NA	NA	NA	NA	NA	NA	NA	NA	NA	NA	NA
sn_broad	Astro	carrier	chr16	23581014	23596316	15303	-	HAVANA	gene	ENSG00000004779	10	NDUFAB1	protein_coding	-0.3250305419204036	3.6724294971451132	-2.613295739304424	0.014409838176957991	0.26137449049690137	-3.3624583087845306	NA	NA	NA	NA	NA	NA	NA	NA	NA	NA	NA	NA
sn_broad	Astro	carrier	chr2	200963263	201009102	45840	+	HAVANA	gene	ENSG00000183308	6	ENSG00000183308	lncRNA	-0.28350355864314114	3.7383644060226175	-2.6136261932735585	0.014398751363703475	0.26137449049690137	-3.3859595178634834	NA	NA	NA	NA	NA	NA	NA	NA	NA	NA	NA	NA
sn_broad	Astro	carrier	chr1	61741998	61742424	427	-	HAVANA	gene	ENSG00000271200	1	PATJ-DT	lncRNA	-0.49633436711713563	3.0607599129562457	-2.6115708271513074	0.01446783846230544	0.26216696402515893	-3.250575218520447	NA	NA	NA	NA	NA	NA	NA	NA	NA	NA	NA	NA
sn_broad	Astro	carrier	chr1	89051882	89065360	13479	-	HAVANA	gene	ENSG00000117228	11	GBP1	protein_coding	-0.6714642571029121	1.5500816871552037	-2.610725594378164	0.014496338693797321	0.26236879042265493	-3.0289985202774377	NA	NA	NA	NA	NA	NA	NA	NA	NA	NA	NA	NA
sn_broad	Astro	carrier	chr17	80415165	80438086	22922	+	HAVANA	gene	ENSG00000173818	17	ENDOV	protein_coding	-0.27981749639756637	3.8175209289745764	-2.609990285101042	0.014521174911307546	0.26236879042265493	-3.385679203146033	NA	NA	NA	NA	NA	NA	NA	NA	NA	NA	NA	NA
sn_broad	Astro	carrier	chr14	36213200	36235608	22409	+	HAVANA	gene	ENSG00000258844	2	ENSG00000258844	lncRNA	-0.5910480608677458	5.028320614560109	-2.6099676317241602	0.014521940692607647	0.26236879042265493	-3.5709612129977124	NA	NA	NA	NA	NA	NA	NA	NA	NA	NA	NA	NA
sn_broad	Astro	carrier	chr21	42371887	42396091	24205	-	HAVANA	gene	ENSG00000160183	17	TMPRSS3	protein_coding	0.742712498595866	2.524152198523755	2.6088414724322013	0.014560057095311657	0.26264245135763825	-3.1201841783514044	NA	NA	NA	NA	NA	NA	NA	NA	NA	NA	NA	NA
sn_broad	Astro	carrier	chr1	21596221	21669357	73137	-	HAVANA	gene	ENSG00000076864	21	RAP1GAP	protein_coding	0.5419463769517623	2.7391806012999953	2.6086732026102104	0.014565760402803518	0.26264245135763825	-3.143668999504046	NA	NA	NA	NA	NA	NA	NA	NA	NA	NA	NA	NA
sn_broad	Astro	carrier	chrX	135094985	135098712	3728	-	HAVANA	gene	ENSG00000196972	9	SMIM10L2B	protein_coding	0.6748893773725183	0.42863969180754685	2.6047868901855886	0.014698061985636208	0.26321778302583415	-2.9242207828642774	NA	NA	NA	NA	NA	NA	NA	NA	NA	NA	NA	NA
sn_broad	Astro	carrier	chr5	150601080	150659207	58128	+	HAVANA	gene	ENSG00000171992	13	SYNPO	protein_coding	1.1154452851305943	0.511221716784391	2.60281184193468	0.014765725948381913	0.26321778302583415	-2.9260685330915446	NA	NA	NA	NA	NA	NA	NA	NA	NA	NA	NA	NA
sn_broad	Astro	carrier	chr19	37091341	37092564	1224	+	HAVANA	gene	ENSG00000267672	1	ENSG00000267672	lncRNA	-0.6880226797784312	0.47313603029091306	-2.6034670458103215	0.014743247018997954	0.26321778302583415	-2.94829623808312	NA	NA	NA	NA	NA	NA	NA	NA	NA	NA	NA	NA
sn_broad	Astro	carrier	chr5	122436497	122479087	42591	-	HAVANA	gene	ENSG00000250328	7	MGC32805	lncRNA	-0.7388922338235084	1.823481065700369	-2.6070305205444524	0.014621546440934344	0.26321778302583415	-3.1283979277713474	NA	NA	NA	NA	NA	NA	NA	NA	NA	NA	NA	NA
sn_broad	Astro	carrier	chr7	39545646	39566239	20594	-	HAVANA	gene	ENSG00000227172	2	YAE1-DT	lncRNA	-0.4710718708642241	2.4225572870618417	-2.6057834092118513	0.014664031393790748	0.26321778302583415	-3.1671617662374536	NA	NA	NA	NA	NA	NA	NA	NA	NA	NA	NA	NA
sn_broad	Astro	carrier	chr6	39899578	39934551	34974	-	HAVANA	gene	ENSG00000124615	20	MOCS1	protein_coding	0.37912021498531256	3.410658284847949	2.6047703185739897	0.014698628517613603	0.26321778302583415	-3.306593010258977	NA	NA	NA	NA	NA	NA	NA	NA	NA	NA	NA	NA
sn_broad	Astro	carrier	chr20	42072752	43189970	1117219	-	HAVANA	gene	ENSG00000196090	14	PTPRT	protein_coding	0.6982954279872655	3.69613175686985	2.6028182192644786	0.014765506999556494	0.26321778302583415	-3.3700159993834244	NA	NA	NA	NA	NA	NA	NA	NA	NA	NA	NA	NA
sn_broad	Astro	carrier	chr1	20633458	20651511	18054	+	HAVANA	gene	ENSG00000158828	8	PINK1	protein_coding	0.28591854426011487	3.8601949704634957	2.602685015184241	0.014770080837912527	0.26321778302583415	-3.3866776890354777	NA	NA	NA	NA	NA	NA	NA	NA	NA	NA	NA	NA
sn_broad	Astro	carrier	chr3	69168782	69542583	373802	-	HAVANA	gene	ENSG00000114541	15	FRMD4B	protein_coding	-0.594925102159775	4.313382548447131	-2.6046489691930397	0.01470277769522731	0.26321778302583415	-3.478985306823553	NA	NA	NA	NA	NA	NA	NA	NA	NA	NA	NA	NA
sn_broad	Astro	carrier	chr17	82654973	82698698	43726	-	HAVANA	gene	ENSG00000141542	11	RAB40B	protein_coding	0.2594018062444521	4.916276061147252	2.6031528035661924	0.014754024161481572	0.26321778302583415	-3.545341656631036	NA	NA	NA	NA	NA	NA	NA	NA	NA	NA	NA	NA
sn_broad	Astro	carrier	chr13	51222334	51284239	61906	+	HAVANA	gene	ENSG00000150510	17	FAM124A	protein_coding	-0.31271424382440105	4.9024938479847036	-2.6053213860535474	0.014679800116522302	0.26321778302583415	-3.5638310070913573	NA	NA	NA	NA	NA	NA	NA	NA	NA	NA	NA	NA
sn_broad	Astro	carrier	chr7	1428465	1459470	31006	-	HAVANA	gene	ENSG00000164877	19	MICALL2	protein_coding	0.3056212845552331	6.535999897758461	2.605645942607321	0.014668721444056105	0.26321778302583415	-3.6545512602326315	NA	NA	NA	NA	NA	NA	NA	NA	NA	NA	NA	NA
sn_broad	Astro	carrier	chrX	14529298	14731812	202515	+	HAVANA	gene	ENSG00000101958	14	GLRA2	protein_coding	0.8603447058312905	0.4719691997535831	2.60093778036802	0.014830197861637593	0.26364225946380015	-2.929127240496112	NA	NA	NA	NA	NA	NA	NA	NA	NA	NA	NA	NA
sn_broad	Astro	carrier	chr8	72537225	72938349	401125	+	HAVANA	gene	ENSG00000182674	6	KCNB2	protein_coding	1.193201340657922	1.9692031702857653	2.6009937144764406	0.014828269819935952	0.26364225946380015	-3.05372774000445	NA	NA	NA	NA	NA	NA	NA	NA	NA	NA	NA	NA
sn_broad	Astro	carrier	chr22	41205282	41231271	25990	+	HAVANA	gene	ENSG00000100395	15	L3MBTL2	protein_coding	0.26877336868508594	3.8668983922031286	2.60073839428154	0.01483707257135251	0.26364225946380015	-3.377350541782699	NA	NA	NA	NA	NA	NA	NA	NA	NA	NA	NA	NA
sn_broad	Astro	carrier	chr15	49858238	50182817	324580	-	HAVANA	gene	ENSG00000104043	15	ATP8B4	protein_coding	0.9828892391337504	1.426277806917315	2.59901702411548	0.014896547675895695	0.2639310961532003	-3.0063528248518554	NA	NA	NA	NA	NA	NA	NA	NA	NA	NA	NA	NA
sn_broad	Astro	carrier	chr12	10212458	10223128	10671	+	HAVANA	gene	ENSG00000139112	11	GABARAPL1	protein_coding	0.6214256802837752	4.033246384363409	2.599533855780078	0.014878667371336987	0.2639310961532003	-3.392221908661689	NA	NA	NA	NA	NA	NA	NA	NA	NA	NA	NA	NA
sn_broad	Astro	carrier	chr20	18383367	18467281	83915	-	HAVANA	gene	ENSG00000089091	17	DZANK1	protein_coding	-0.2548690598176826	4.596523223208741	-2.5993727936077167	0.014884237336082072	0.2639310961532003	-3.5183681429040354	NA	NA	NA	NA	NA	NA	NA	NA	NA	NA	NA	NA
sn_broad	Astro	carrier	chr12	29149016	29341121	192106	+	HAVANA	gene	ENSG00000064763	12	FAR2	protein_coding	0.585537862845583	2.4716973225633696	2.597961927624867	0.014933111812816707	0.2641367860553333	-3.147416476399598	NA	NA	NA	NA	NA	NA	NA	NA	NA	NA	NA	NA
sn_broad	Astro	carrier	chr4	143286293	143329858	43566	+	HAVANA	gene	ENSG00000250969	1	ENSG00000250969	lncRNA	-1.0272593098064187	2.442604051727944	-2.5966053365442425	0.01498024676372769	0.2641367860553333	-3.197140475535643	NA	NA	NA	NA	NA	NA	NA	NA	NA	NA	NA	NA
sn_broad	Astro	carrier	chr1	203305491	203309602	4112	+	HAVANA	gene	ENSG00000159388	6	BTG2	protein_coding	1.1269241229446225	4.31343493509646	2.596659900697838	0.014978348258459345	0.2641367860553333	-3.388668395685777	NA	NA	NA	NA	NA	NA	NA	NA	NA	NA	NA	NA
sn_broad	Astro	carrier	chr22	38705742	38738299	32558	+	HAVANA	gene	ENSG00000100226	16	GTPBP1	protein_coding	0.42290125618061536	4.206363637415075	2.5970462675475092	0.014964911406158663	0.2641367860553333	-3.440023827634558	NA	NA	NA	NA	NA	NA	NA	NA	NA	NA	NA	NA
sn_broad	Astro	carrier	chr6	24667035	24705065	38031	+	HAVANA	gene	ENSG00000112304	11	ACOT13	protein_coding	-0.2633417275766923	4.481719890403199	-2.597042071340521	0.014965057279324356	0.2641367860553333	-3.5280774045891943	NA	NA	NA	NA	NA	NA	NA	NA	NA	NA	NA	NA
sn_broad	Astro	carrier	chr7	17405479	17558909	153431	-	HAVANA	gene	ENSG00000236039	3	LINC02889	lncRNA	-0.6734463179678303	1.1245947024790008	-2.5953810861190023	0.015022902182284872	0.2643143029309328	-3.0193134771855554	NA	NA	NA	NA	NA	NA	NA	NA	NA	NA	NA	NA
sn_broad	Astro	carrier	chr7	74843754	74890610	46857	-	HAVANA	gene	ENSG00000290833	1	ENSG00000290833	lncRNA	-0.31391645286088643	4.936991097634234	-2.594851409486077	0.015041392172439714	0.2643143029309328	-3.578033650169172	NA	NA	NA	NA	NA	NA	NA	NA	NA	NA	NA	NA
sn_broad	Astro	carrier	chr14	35085467	35122517	37051	-	HAVANA	gene	ENSG00000092020	11	PPP2R3C	protein_coding	-0.19680462924026054	5.386595036188182	-2.5953995482017107	0.015022258087683898	0.2643143029309328	-3.624646937781341	NA	NA	NA	NA	NA	NA	NA	NA	NA	NA	NA	NA
sn_broad	Astro	carrier	chr15	61852389	62060473	208085	-	HAVANA	gene	ENSG00000129003	19	VPS13C	protein_coding	0.20996385070068513	8.35811605394357	2.594661548589093	0.015048024997650813	0.2643143029309328	-3.652421451943396	NA	NA	NA	NA	NA	NA	NA	NA	NA	NA	NA	NA
sn_broad	Astro	carrier	chr6	26871484	26956554	85071	-	HAVANA	gene	ENSG00000290474	1	GUSBP2	lncRNA	-0.2765544788097005	4.087392731713703	-2.593998143794707	0.015071222512778086	0.2644681958180982	-3.464188126344734	NA	NA	NA	NA	NA	NA	NA	NA	NA	NA	NA	NA
sn_broad	Astro	carrier	chr12	56076799	56103505	26707	+	HAVANA	gene	ENSG00000065361	17	ERBB3	protein_coding	-0.3966685221041637	2.521930660259258	-2.5928881755800317	0.015110109497236693	0.26469614139306746	-3.2193728952566065	NA	NA	NA	NA	NA	NA	NA	NA	NA	NA	NA	NA
sn_broad	Astro	carrier	chr3	197889077	197960142	71066	-	HAVANA	gene	ENSG00000114473	14	IQCG	protein_coding	-0.23381203828090458	4.9199815401733655	-2.592391001690525	0.015127557862365809	0.26469614139306746	-3.585407291994453	NA	NA	NA	NA	NA	NA	NA	NA	NA	NA	NA	NA
sn_broad	Astro	carrier	chr17	47649476	47685505	36030	+	HAVANA	gene	ENSG00000108424	11	KPNB1	protein_coding	0.1844265648574832	6.405934833040739	2.5924245150599026	0.015126381119284424	0.26469614139306746	-3.679372179353107	NA	NA	NA	NA	NA	NA	NA	NA	NA	NA	NA	NA
sn_broad	Astro	carrier	chr14	24213943	24216070	2128	-	HAVANA	gene	ENSG00000213920	9	MDP1	protein_coding	-0.5197308725933298	2.0180598954471334	-2.5918758783222997	0.01514565591157611	0.2647599392176282	-3.137752842413244	NA	NA	NA	NA	NA	NA	NA	NA	NA	NA	NA	NA
sn_broad	Astro	carrier	chr10	133565797	133629507	63711	+	HAVANA	gene	ENSG00000288107	1	ENSG00000288107	lncRNA	-0.905601481093413	1.267672764252434	-2.591276049841959	0.015166755291706378	0.26487603140520577	-3.0629781616614298	NA	NA	NA	NA	NA	NA	NA	NA	NA	NA	NA	NA
sn_broad	Astro	carrier	chr19	43912624	43935282	22659	-	HAVANA	gene	ENSG00000124459	12	ZNF45	protein_coding	-0.24274082542864095	3.2959883909201437	-2.5906805146461833	0.015187730665996033	0.26498973885814026	-3.3455641982705027	NA	NA	NA	NA	NA	NA	NA	NA	NA	NA	NA	NA
sn_broad	Astro	carrier	chr2	216217045	216220192	3148	+	HAVANA	gene	ENSG00000260804	3	LINC01963	lncRNA	0.6682789535500412	1.0065933955237958	2.5884652539306314	0.015265991268576628	0.26610176978146893	-2.975906386169161	NA	NA	NA	NA	NA	NA	NA	NA	NA	NA	NA	NA
sn_broad	Astro	carrier	chr10	17641284	17643878	2595	-	HAVANA	gene	ENSG00000260589	1	STAM-DT	lncRNA	-0.6793355392050924	1.1847424863244342	-2.5862166601578367	0.015345812415997157	0.26677123245962164	-3.0503345594761586	NA	NA	NA	NA	NA	NA	NA	NA	NA	NA	NA	NA
sn_broad	Astro	carrier	chr8	79611117	79666158	55042	+	HAVANA	gene	ENSG00000104435	14	STMN2	protein_coding	0.765522268143132	2.6625412136312288	2.5865182317165045	0.015335084691051458	0.26677123245962164	-3.1912508219216766	NA	NA	NA	NA	NA	NA	NA	NA	NA	NA	NA	NA
sn_broad	Astro	carrier	chr15	40439721	40468236	28516	+	HAVANA	gene	ENSG00000140320	12	BAHD1	protein_coding	0.3173188380339642	3.9202689935871424	2.5861528583029814	0.015348082915526267	0.26677123245962164	-3.4198393067295854	NA	NA	NA	NA	NA	NA	NA	NA	NA	NA	NA	NA
sn_broad	Astro	carrier	chr17	7588178	7590094	1917	-	HAVANA	gene	ENSG00000129194	8	SOX15	protein_coding	-0.4767019509893957	1.5411922057642917	-2.5856425117636803	0.01536625571327616	0.2668339380731936	-3.077052765708743	NA	NA	NA	NA	NA	NA	NA	NA	NA	NA	NA	NA
sn_broad	Astro	carrier	chr16	58462846	58513628	50783	+	HAVANA	gene	ENSG00000103034	15	NDRG4	protein_coding	0.2726942907693606	6.475073576389855	2.584798268456314	0.015396362031890735	0.2671035534320438	-3.696086322038511	NA	NA	NA	NA	NA	NA	NA	NA	NA	NA	NA	NA
sn_broad	Astro	carrier	chr14	22564907	22589224	24318	-	HAVANA	gene	ENSG00000129562	11	DAD1	protein_coding	-0.4177753428767872	3.88451459166187	-2.58433248845318	0.015412995517598572	0.2671391465301853	-3.4471419073241893	NA	NA	NA	NA	NA	NA	NA	NA	NA	NA	NA	NA
sn_broad	Astro	carrier	chr5	74111690	74536976	425287	-	HAVANA	gene	ENSG00000248673	2	LINC01331	lncRNA	1.0068000255152136	0.19765286393078316	2.5812520898966644	0.015523420518105376	0.2672829547854234	-2.9622862285412808	NA	NA	NA	NA	NA	NA	NA	NA	NA	NA	NA	NA
sn_broad	Astro	carrier	chr4	174636920	174829247	192328	-	HAVANA	gene	ENSG00000145451	13	GLRA3	protein_coding	0.9367237763793953	0.39653090250302886	2.5816126077932027	0.01551045895583598	0.2672829547854234	-2.9624023047173615	NA	NA	NA	NA	NA	NA	NA	NA	NA	NA	NA	NA
sn_broad	Astro	carrier	chr12	89347235	89352501	5267	-	HAVANA	gene	ENSG00000139318	8	DUSP6	protein_coding	0.5878382705283769	2.945923867740526	2.5816898326010804	0.015507683828825307	0.2672829547854234	-3.211144721421159	NA	NA	NA	NA	NA	NA	NA	NA	NA	NA	NA	NA
sn_broad	Astro	carrier	chr12	100156357	100173659	17303	-	HAVANA	gene	ENSG00000290571	1	GOLGA2P5	lncRNA	-0.2927335003646341	4.116940361022302	-2.582380876483772	0.015482871199975807	0.2672829547854234	-3.49981431115026	NA	NA	NA	NA	NA	NA	NA	NA	NA	NA	NA	NA
sn_broad	Astro	carrier	chr3	129184058	129225505	41448	+	HAVANA	gene	ENSG00000289469	2	ENSG00000289469	lncRNA	-0.2800666310060611	4.508119362059445	-2.5827268503424063	0.015470462511029973	0.2672829547854234	-3.558038417042969	NA	NA	NA	NA	NA	NA	NA	NA	NA	NA	NA	NA
sn_broad	Astro	carrier	chr3	187217282	187291980	74699	-	HAVANA	gene	ENSG00000127241	18	MASP1	protein_coding	-0.3887544455642362	5.2060633226378155	-2.5825218923723954	0.0154778124126886	0.2672829547854234	-3.6398392841992595	NA	NA	NA	NA	NA	NA	NA	NA	NA	NA	NA	NA
sn_broad	Astro	carrier	chr2	197388515	197435079	46565	-	HAVANA	gene	ENSG00000115524	17	SF3B1	protein_coding	0.16509538966763238	6.665622244085505	2.581520678890721	0.01551376308580591	0.2672829547854234	-3.7092791520195867	NA	NA	NA	NA	NA	NA	NA	NA	NA	NA	NA	NA
sn_broad	Astro	carrier	chr8	118620498	118906155	285658	+	HAVANA	gene	ENSG00000281641	3	SAMD12-AS1	lncRNA	0.7235381094630752	0.7254336994496972	2.5791875794101036	0.015597838955697076	0.2673081474914597	-2.9867658928849408	NA	NA	NA	NA	NA	NA	NA	NA	NA	NA	NA	NA
sn_broad	Astro	carrier	chr5	73626158	73941993	315836	+	HAVANA	gene	ENSG00000214944	10	ARHGEF28	protein_coding	0.7184158321715655	2.315954524225531	2.5807306420138523	0.015542185727123351	0.2673081474914597	-3.1398477247476055	NA	NA	NA	NA	NA	NA	NA	NA	NA	NA	NA	NA
sn_broad	Astro	carrier	chr3	131381671	131388830	7160	+	HAVANA	gene	ENSG00000198585	12	NUDT16	protein_coding	0.3682752066645243	2.495158441959026	2.5795235912193872	0.015585704374415862	0.2673081474914597	-3.196577122113625	NA	NA	NA	NA	NA	NA	NA	NA	NA	NA	NA	NA
sn_broad	Astro	carrier	chr1	90388193	90420396	32204	-	HAVANA	gene	ENSG00000287372	1	ENSG00000287372	lncRNA	-1.2975617360431597	3.7554302443328074	-2.579230668501022	0.015596282365328845	0.2673081474914597	-3.5111613085102253	NA	NA	NA	NA	NA	NA	NA	NA	NA	NA	NA	NA
sn_broad	Astro	carrier	chr5	111662621	111997464	334844	-	HAVANA	gene	ENSG00000134986	14	NREP	protein_coding	-0.25180021275898357	5.523852983618872	-2.5803338205872612	0.015556480145205753	0.2673081474914597	-3.673974249230817	NA	NA	NA	NA	NA	NA	NA	NA	NA	NA	NA	NA
sn_broad	Astro	carrier	chr15	89690811	89743638	52828	+	HAVANA	gene	ENSG00000140527	15	WDR93	protein_coding	-0.4867697941264866	2.5634769595854157	-2.5778767502530497	0.015645261548211106	0.2676201601897549	-3.2451066776563917	NA	NA	NA	NA	NA	NA	NA	NA	NA	NA	NA	NA
sn_broad	Astro	carrier	chr15	46410298	46731910	321613	+	HAVANA	gene	ENSG00000287704	2	ENSG00000287704	lncRNA	-1.2678464590788412	8.216463272164084	-2.578066041230978	0.015638405205891198	0.2676201601897549	-3.6709363642909167	NA	NA	NA	NA	NA	NA	NA	NA	NA	NA	NA	NA
sn_broad	Astro	carrier	chr9	26066675	26118408	51734	+	HAVANA	gene	ENSG00000276759	2	ENSG00000276759	lncRNA	-0.9367764394771749	0.9109662295446389	-2.5764286378759023	0.01569780627853627	0.2677689115668384	-3.0683931794954518	NA	NA	NA	NA	NA	NA	NA	NA	NA	NA	NA	NA
sn_broad	Astro	carrier	chr18	35972625	35979286	6662	+	HAVANA	gene	ENSG00000141428	17	C18orf21	protein_coding	-0.32747410934950394	1.9904115147492618	-2.576498330952667	0.015695273719526066	0.2677689115668384	-3.1524679405985054	NA	NA	NA	NA	NA	NA	NA	NA	NA	NA	NA	NA
sn_broad	Astro	carrier	chr8	100150623	100154003	3381	+	HAVANA	gene	ENSG00000147669	11	POLR2K	protein_coding	-0.44462162750982204	2.438957937095058	-2.5768025118304383	0.015684224606744547	0.2677689115668384	-3.2188867463893156	NA	NA	NA	NA	NA	NA	NA	NA	NA	NA	NA	NA
sn_broad	Astro	carrier	chr2	219219380	219229717	10338	-	HAVANA	gene	ENSG00000198925	12	ATG9A	protein_coding	0.3401823187040005	3.8006015591616538	2.575664665602143	0.015725592949907146	0.26799336078353386	-3.4089585244545195	NA	NA	NA	NA	NA	NA	NA	NA	NA	NA	NA	NA
sn_broad	Astro	carrier	chr12	52069246	52077495	8250	+	HAVANA	gene	ENSG00000123395	15	ATG101	protein_coding	0.6818526589101019	1.5575306477251611	2.573080589957326	0.015819917828995396	0.26860138519665955	-3.0578072442950033	NA	NA	NA	NA	NA	NA	NA	NA	NA	NA	NA	NA
sn_broad	Astro	carrier	chr11	119623408	119729200	105793	-	HAVANA	gene	ENSG00000110400	11	NECTIN1	protein_coding	0.5064586049470315	1.7095408433279473	2.573772362157302	0.015794615176763855	0.26860138519665955	-3.0887198272687857	NA	NA	NA	NA	NA	NA	NA	NA	NA	NA	NA	NA
sn_broad	Astro	carrier	chr4	24789912	24800842	10931	+	HAVANA	gene	ENSG00000109610	6	SOD3	protein_coding	0.6241663014630587	2.5621445458350256	2.573108222738602	0.015818906395943105	0.26860138519665955	-3.196067863727053	NA	NA	NA	NA	NA	NA	NA	NA	NA	NA	NA	NA
sn_broad	Astro	carrier	chr4	173397770	173409559	11790	+	HAVANA	gene	ENSG00000288025	1	ENSG00000288025	lncRNA	-0.35306438665548034	3.3032068601343583	-2.573089434399395	0.015819594092438816	0.26860138519665955	-3.388261846597693	NA	NA	NA	NA	NA	NA	NA	NA	NA	NA	NA	NA
sn_broad	Astro	carrier	chrX	2828822	2882818	53997	+	HAVANA	gene	ENSG00000056998	21	GYG2	protein_coding	-0.45920865167265035	4.586816078286059	-2.571837561451074	0.015865478077857476	0.2691255170243972	-3.592683324873249	NA	NA	NA	NA	NA	NA	NA	NA	NA	NA	NA	NA
sn_broad	Astro	carrier	chr1	66812885	66924856	111972	-	HAVANA	gene	ENSG00000152763	17	DNAI4	protein_coding	-0.3533575814578951	5.2421690766773095	-2.571340994538226	0.01588371256199406	0.2691855819942009	-3.670719071531072	NA	NA	NA	NA	NA	NA	NA	NA	NA	NA	NA	NA
sn_broad	Astro	carrier	chr9	109130293	109167249	36957	-	HAVANA	gene	ENSG00000260230	5	FRRS1L	protein_coding	0.5934070551902431	3.4575889438128593	2.5704099015612227	0.01591795574180996	0.26951658890014646	-3.3782269479960387	NA	NA	NA	NA	NA	NA	NA	NA	NA	NA	NA	NA
sn_broad	Astro	carrier	chr20	53936777	54070594	133818	-	HAVANA	gene	ENSG00000064787	14	BCAS1	protein_coding	-0.6020013975546573	3.420063019551817	-2.5694607926968644	0.015952931977405112	0.2698593848809433	-3.405695953322145	NA	NA	NA	NA	NA	NA	NA	NA	NA	NA	NA	NA
sn_broad	Astro	carrier	chr1	181088700	181092900	4201	+	HAVANA	gene	ENSG00000162783	11	IER5	protein_coding	0.5243546196173114	1.227407867664176	2.568136151581056	0.016001866394972173	0.26993940364262453	-3.0400025741463077	NA	NA	NA	NA	NA	NA	NA	NA	NA	NA	NA	NA
sn_broad	Astro	carrier	chr11	133896438	133956968	60531	-	HAVANA	gene	ENSG00000080854	16	IGSF9B	protein_coding	0.5582701735833691	2.6914462550598546	2.5683972374682944	0.015992210450460433	0.26993940364262453	-3.2197254945112115	NA	NA	NA	NA	NA	NA	NA	NA	NA	NA	NA	NA
sn_broad	Astro	carrier	chr6	32168212	32178096	9885	-	HAVANA	gene	ENSG00000204310	13	AGPAT1	protein_coding	0.30791022517652133	3.686138166939427	2.5682886885687704	0.01599622434310423	0.26993940364262453	-3.401627838455	NA	NA	NA	NA	NA	NA	NA	NA	NA	NA	NA	NA
sn_broad	Astro	carrier	chr17	8413131	8490411	77281	+	HAVANA	gene	ENSG00000166579	16	NDEL1	protein_coding	0.4589330653433503	5.521461023309362	2.5676399719396032	0.016020231902652265	0.27000059655620007	-3.6765903119089858	NA	NA	NA	NA	NA	NA	NA	NA	NA	NA	NA	NA
sn_broad	Astro	carrier	chr6	53929982	54266280	336299	+	HAVANA	gene	ENSG00000146147	15	MLIP	protein_coding	0.7704984230118216	2.2635703964169513	2.5651196889235472	0.016113819448181726	0.2713282833554129	-3.1617838808221714	NA	NA	NA	NA	NA	NA	NA	NA	NA	NA	NA	NA
sn_broad	Astro	carrier	chr2	178525989	178830802	304814	-	HAVANA	gene	ENSG00000155657	29	TTN	protein_coding	-0.9503634094110265	5.579656330960034	-2.563400171436237	0.016177962268438945	0.2721581898602401	-3.6937278387228982	NA	NA	NA	NA	NA	NA	NA	NA	NA	NA	NA	NA
sn_broad	Astro	carrier	chr12	113157173	113185479	28307	-	HAVANA	gene	ENSG00000123064	13	DDX54	protein_coding	0.37493905545341444	2.703617007335169	2.562735473120424	0.016202820766575816	0.2722279201865851	-3.2529595278327177	NA	NA	NA	NA	NA	NA	NA	NA	NA	NA	NA	NA
sn_broad	Astro	carrier	chr18	57544377	57586732	42356	-	HAVANA	gene	ENSG00000066926	13	FECH	protein_coding	-0.2552514906603378	4.080053515272294	-2.562494900426988	0.016211826469626874	0.2722279201865851	-3.539433161437632	NA	NA	NA	NA	NA	NA	NA	NA	NA	NA	NA	NA
sn_broad	Astro	carrier	chr19	2862270	2864428	2159	+	HAVANA	gene	ENSG00000287766	1	ENSG00000287766	lncRNA	0.798761366704049	-0.009626541834959349	2.5613197453083525	0.01625588448236431	0.27246886450420155	-2.9986457822764936	NA	NA	NA	NA	NA	NA	NA	NA	NA	NA	NA	NA
sn_broad	Astro	carrier	chr3	87792706	87993839	201134	+	HAVANA	gene	ENSG00000179097	7	HTR1F	protein_coding	1.0359060811189194	0.28611712789509064	2.560956213030581	0.016269536220881613	0.27246886450420155	-2.9994366658738567	NA	NA	NA	NA	NA	NA	NA	NA	NA	NA	NA	NA
sn_broad	Astro	carrier	chr1	146235806	146237807	2002	+	HAVANA	gene	ENSG00000276509	1	ENSG00000276509	lncRNA	-0.6483455018009342	0.8489078803622995	-2.5594868550004817	0.016324823439380916	0.27246886450420155	-3.0500125956126207	NA	NA	NA	NA	NA	NA	NA	NA	NA	NA	NA	NA
sn_broad	Astro	carrier	chr1	243793205	243794400	1196	-	HAVANA	gene	ENSG00000228939	1	AKT3-IT1	lncRNA	0.42270783711380244	1.6038386865892482	2.559805775539108	0.016312808706849806	0.27246886450420155	-3.1033623095044116	NA	NA	NA	NA	NA	NA	NA	NA	NA	NA	NA	NA
sn_broad	Astro	carrier	chr6	14660285	15090170	429886	-	HAVANA	gene	ENSG00000234261	6	ENSG00000234261	lncRNA	0.7165268000531093	1.4932902570915674	2.5593419661390153	0.01633028456471688	0.27246886450420155	-3.1034058579490598	NA	NA	NA	NA	NA	NA	NA	NA	NA	NA	NA	NA
sn_broad	Astro	carrier	chrX	3819924	3823898	3975	+	HAVANA	gene	ENSG00000286431	1	ENSG00000286431	lncRNA	-0.36075977119503094	1.919375193209574	-2.5599430499563405	0.016307639674911587	0.27246886450420155	-3.1881592678193473	NA	NA	NA	NA	NA	NA	NA	NA	NA	NA	NA	NA
sn_broad	Astro	carrier	chr13	48303744	48599436	295693	+	HAVANA	gene	ENSG00000139687	16	RB1	protein_coding	-0.20397817135992513	6.6395771774739005	-2.5600562372693356	0.0163033787786981	0.27246886450420155	-3.7546859396301793	NA	NA	NA	NA	NA	NA	NA	NA	NA	NA	NA	NA
sn_broad	Astro	carrier	chr12	126191151	126434227	243077	+	HAVANA	gene	ENSG00000255595	5	ENSG00000255595	lncRNA	0.7475420302508494	0.8802020657514488	2.5569573551514213	0.016420408541662282	0.2737232797845796	-3.040803766372674	NA	NA	NA	NA	NA	NA	NA	NA	NA	NA	NA	NA
sn_broad	Astro	carrier	chr3	20174244	21145967	971724	+	HAVANA	gene	ENSG00000231304	2	SGO1-AS1	lncRNA	-0.49712979526800005	6.74624398015083	-2.555878646725492	0.016461328490424965	0.2741559435859867	-3.762505822784823	NA	NA	NA	NA	NA	NA	NA	NA	NA	NA	NA	NA
sn_broad	Astro	carrier	chr1	161171310	161177968	6659	-	HAVANA	gene	ENSG00000158850	15	B4GALT3	protein_coding	0.4601854843745401	2.1594436503866974	2.5542332925004847	0.016523925740210024	0.2749485191286536	-3.1714396567264367	NA	NA	NA	NA	NA	NA	NA	NA	NA	NA	NA	NA
sn_broad	Astro	carrier	chr19	29287011	29525752	238742	-	HAVANA	gene	ENSG00000264515	7	VSTM2B-DT	lncRNA	0.8830180810663641	0.2027561304681876	2.550697611653857	0.016659187148933975	0.2766303888848426	-3.016055340524618	NA	NA	NA	NA	NA	NA	NA	NA	NA	NA	NA	NA
sn_broad	Astro	carrier	chr16	4734344	4749396	15053	+	HAVANA	gene	ENSG00000166246	14	DNAAF8	protein_coding	-0.7885277293288371	0.574333432842298	-2.5500154224530425	0.016685402823021344	0.2766303888848426	-3.046250541294357	NA	NA	NA	NA	NA	NA	NA	NA	NA	NA	NA	NA
sn_broad	Astro	carrier	chr7	73834590	73842516	7927	-	HAVANA	gene	ENSG00000165171	11	METTL27	protein_coding	-0.5495802415641688	1.0698637951643852	-2.550374933782532	0.016671582494696236	0.2766303888848426	-3.1006383264302952	NA	NA	NA	NA	NA	NA	NA	NA	NA	NA	NA	NA
sn_broad	Astro	carrier	chr14	60240121	60248765	8645	-	HAVANA	gene	ENSG00000254718	6	ENSG00000254718	lncRNA	-0.5562412431559899	1.2543758524711637	-2.5507189721644417	0.016658366907786493	0.2766303888848426	-3.100655583669644	NA	NA	NA	NA	NA	NA	NA	NA	NA	NA	NA	NA
sn_broad	Astro	carrier	chr1	10450031	10451998	1968	+	HAVANA	gene	ENSG00000241563	4	CORT	protein_coding	0.8860151118415611	0.127530219569639	2.548920730751406	0.016727550328577048	0.27682811383878186	-3.019055885484612	NA	NA	NA	NA	NA	NA	NA	NA	NA	NA	NA	NA
sn_broad	Astro	carrier	chr18	51019401	51030050	10650	-	HAVANA	gene	ENSG00000289868	1	ENSG00000289868	lncRNA	-0.3610733875572312	2.298682160358128	-2.549109102967347	0.016720290657610364	0.27682811383878186	-3.2707173164063237	NA	NA	NA	NA	NA	NA	NA	NA	NA	NA	NA	NA
sn_broad	Astro	carrier	chr4	8159049	8160131	1083	+	HAVANA	gene	ENSG00000290015	1	ENSG00000290015	lncRNA	-1.0005492226110528	0.07035230759594412	-2.547863325404906	0.016768355863739474	0.2772292544182636	-3.0255500023788375	NA	NA	NA	NA	NA	NA	NA	NA	NA	NA	NA	NA
sn_broad	Astro	carrier	chr6	116267760	116279930	12171	-	HAVANA	gene	ENSG00000189241	8	TSPYL1	protein_coding	0.4657471115783909	3.602611967070946	2.5475088764460585	0.016782054757088122	0.2772292544182636	-3.4363265760241197	NA	NA	NA	NA	NA	NA	NA	NA	NA	NA	NA	NA
sn_broad	Astro	carrier	chr22	44752558	44862788	110231	+	HAVANA	gene	ENSG00000241484	10	ARHGAP8	protein_coding	0.6630395454599367	3.8708649527596957	2.5450701986275632	0.016876587157004495	0.2777889278673157	-3.5010986255816623	NA	NA	NA	NA	NA	NA	NA	NA	NA	NA	NA	NA
sn_broad	Astro	carrier	chr2	172735274	173052893	317620	+	HAVANA	gene	ENSG00000091428	18	RAPGEF4	protein_coding	0.4381829173527527	4.3133775234492475	2.5461839510175173	0.016833352875730557	0.2777889278673157	-3.552969751297643	NA	NA	NA	NA	NA	NA	NA	NA	NA	NA	NA	NA
sn_broad	Astro	carrier	chr11	44564427	44620358	55932	+	HAVANA	gene	ENSG00000085117	12	CD82	protein_coding	0.37607474020758147	4.744790471424703	2.5453749317016645	0.016864747645626024	0.2777889278673157	-3.635058805626948	NA	NA	NA	NA	NA	NA	NA	NA	NA	NA	NA	NA
sn_broad	Astro	carrier	chr10	71964395	72013558	49164	+	HAVANA	gene	ENSG00000122863	6	CHST3	protein_coding	0.5158611588438844	5.1314981572472425	2.5450968626233554	0.016875550898319172	0.2777889278673157	-3.6763953439344315	NA	NA	NA	NA	NA	NA	NA	NA	NA	NA	NA	NA
sn_broad	Astro	carrier	chr7	103471381	103989658	518278	-	HAVANA	gene	ENSG00000189056	15	RELN	protein_coding	0.5007983755994243	2.3086332067065642	2.5432909442031435	0.01694586868198244	0.27844708026586706	-3.2399843583212014	NA	NA	NA	NA	NA	NA	NA	NA	NA	NA	NA	NA
sn_broad	Astro	carrier	chr2	99318982	99340702	21721	-	HAVANA	gene	ENSG00000115514	12	TXNDC9	protein_coding	-0.25620890318416745	3.1063671127432713	-2.543262709383841	0.0169469702236049	0.27844708026586706	-3.4178956681070494	NA	NA	NA	NA	NA	NA	NA	NA	NA	NA	NA	NA
sn_broad	Astro	carrier	chr3	38282294	38318575	36282	+	HAVANA	gene	ENSG00000144671	11	SLC22A14	protein_coding	0.517630109880691	0.9731519999118199	2.542415911782456	0.016980037664487545	0.27874040323782423	-3.0788213587561457	NA	NA	NA	NA	NA	NA	NA	NA	NA	NA	NA	NA
sn_broad	Astro	carrier	chr9	12698554	12814377	115824	-	HAVANA	gene	ENSG00000235448	3	LURAP1L-AS1	lncRNA	-1.4430086878742268	-0.10675952337670364	-2.5409106166362703	0.0170389669547982	0.27945736312614416	-3.037098204852676	NA	NA	NA	NA	NA	NA	NA	NA	NA	NA	NA	NA
sn_broad	Astro	carrier	chr3	97800732	97821923	21192	-	HAVANA	gene	ENSG00000282527	2	ENSG00000282527	lncRNA	-0.571096096920728	0.2933304309236004	-2.5397388407042683	0.01708497063111875	0.2799612361020532	-3.0639812601231395	NA	NA	NA	NA	NA	NA	NA	NA	NA	NA	NA	NA
sn_broad	Astro	carrier	chr17	21075362	21092351	16990	+	HAVANA	gene	ENSG00000236819	2	LINC01563	lncRNA	-0.21220892882236297	5.0251825691586065	-2.538621579178057	0.017128941135506504	0.2804309218967642	-3.712858267794086	NA	NA	NA	NA	NA	NA	NA	NA	NA	NA	NA	NA
sn_broad	Astro	carrier	chr19	38211006	38229714	18709	-	HAVANA	gene	ENSG00000011332	22	DPF1	protein_coding	0.3717739104768971	2.6198460883796675	2.537853596428434	0.017159226283344674	0.28067591563470934	-3.2843538093967726	NA	NA	NA	NA	NA	NA	NA	NA	NA	NA	NA	NA
sn_broad	Astro	carrier	chr17	44308413	44318670	10258	+	HAVANA	gene	ENSG00000108309	14	RUNDC3A	protein_coding	0.4136616034874092	3.744461636573133	2.5369206961939477	0.017196081563612773	0.28102784500034433	-3.4726190073020677	NA	NA	NA	NA	NA	NA	NA	NA	NA	NA	NA	NA
sn_broad	Astro	carrier	chr8	143039209	143060684	21476	+	HAVANA	gene	ENSG00000177335	13	LINC02904	lncRNA	-0.44461401834705727	2.3601811779778497	-2.534736409949919	0.01728266102900402	0.281995402975951	-3.288207704065631	NA	NA	NA	NA	NA	NA	NA	NA	NA	NA	NA	NA
sn_broad	Astro	carrier	chr17	2712012	2713607	1596	+	HAVANA	gene	ENSG00000262050	2	ENSG00000262050	lncRNA	-0.4875800890155835	2.7529546822388995	-2.5334353440585504	0.01733442343558943	0.281995402975951	-3.371950137667302	NA	NA	NA	NA	NA	NA	NA	NA	NA	NA	NA	NA
sn_broad	Astro	carrier	chr3	58505136	58537283	32148	-	HAVANA	gene	ENSG00000168306	13	ACOX2	protein_coding	-0.2493931341793061	3.567654000546045	-2.533724635635552	0.017322901694900725	0.281995402975951	-3.5106142253261456	NA	NA	NA	NA	NA	NA	NA	NA	NA	NA	NA	NA
sn_broad	Astro	carrier	chr14	100376418	100530303	153886	+	HAVANA	gene	ENSG00000176473	14	WDR25	protein_coding	-0.16644016288437458	4.961756030572355	-2.5331036428977454	0.017347642966915763	0.281995402975951	-3.720748529705628	NA	NA	NA	NA	NA	NA	NA	NA	NA	NA	NA	NA
sn_broad	Astro	carrier	chr3	49029707	49094363	64657	-	HAVANA	gene	ENSG00000198218	12	QRICH1	protein_coding	0.2249121359705617	5.327384896681903	2.5337120899814023	0.017323401209070055	0.281995402975951	-3.739425094102999	NA	NA	NA	NA	NA	NA	NA	NA	NA	NA	NA	NA
sn_broad	Astro	carrier	chr4	143559457	144343750	784294	+	HAVANA	gene	ENSG00000251600	8	ENSG00000251600	lncRNA	0.430462815283565	5.495878497936906	2.5335957365691852	0.017328034538203755	0.281995402975951	-3.7452190433831016	NA	NA	NA	NA	NA	NA	NA	NA	NA	NA	NA	NA
sn_broad	Astro	carrier	chr13	46211928	46277115	65188	+	HAVANA	gene	ENSG00000173988	14	LRRC63	protein_coding	-0.765986114248017	1.0804131679607898	-2.531786001952524	0.017400248058570298	0.28200638392784244	-3.124188789364124	NA	NA	NA	NA	NA	NA	NA	NA	NA	NA	NA	NA
sn_broad	Astro	carrier	chr3	49674014	49683971	9958	+	HAVANA	gene	ENSG00000164062	13	APEH	protein_coding	0.3416252333810794	2.7792427737918617	2.5321754447551528	0.017384684720326112	0.28200638392784244	-3.324985345127722	NA	NA	NA	NA	NA	NA	NA	NA	NA	NA	NA	NA
sn_broad	Astro	carrier	chr4	65319563	65670495	350933	-	HAVANA	gene	ENSG00000145242	14	EPHA5	protein_coding	0.79515817920331755	2.892765299942708	2.5301683106014954	0.017465034080566003	0.28200638392784244	-3.3648290061246007	NA	NA	NA	NA	NA	NA	NA	NA	NA	NA	NA	NA
sn_broad	Astro	carrier	chr6	57172326	57189833	17508	+	HAVANA	gene	ENSG00000112208	11	BAG2	protein_coding	-0.3319178498821582	2.7501657421752816	-2.5306589293072546	0.017445362027614944	0.28200638392784244	-3.36901535943367	NA	NA	NA	NA	NA	NA	NA	NA	NA	NA	NA	NA
sn_broad	Astro	carrier	chr16	31700558	31711986	11429	+	HAVANA	gene	ENSG00000290927	1	ENSG00000290927	lncRNA	-0.32888805481744576	2.792225672306764	-2.530746521871712	0.017441852036702343	0.28200638392784244	-3.3807281999760868	NA	NA	NA	NA	NA	NA	NA	NA	NA	NA	NA	NA
sn_broad	Astro	carrier	chr8	53493523	53524336	30814	-	HAVANA	gene	ENSG00000237807	4	LINC02984	lncRNA	-0.6133161357304949	2.6353839759382263	-2.5326995201771845	0.017363761373027295	0.28200638392784244	-3.3894986729239633	NA	NA	NA	NA	NA	NA	NA	NA	NA	NA	NA	NA
sn_broad	Astro	carrier	chr12	71664301	71680644	16344	+	HAVANA	gene	ENSG00000173451	7	THAP2	protein_coding	-0.31716198143552177	3.7218475903227053	-2.5300080256261293	0.017471465379809016	0.28200638392784244	-3.532747962894302	NA	NA	NA	NA	NA	NA	NA	NA	NA	NA	NA	NA
sn_broad	Astro	carrier	chr5	111092321	111130502	38182	+	HAVANA	gene	ENSG00000134987	13	WDR36	protein_coding	-0.2319155973850966	4.376071131755031	-2.530806362172923	0.017439454504298565	0.28200638392784244	-3.6448810687493047	NA	NA	NA	NA	NA	NA	NA	NA	NA	NA	NA	NA
sn_broad	Astro	carrier	chr9	4741741	4759639	17899	+	HAVANA	gene	ENSG00000287759	1	ENSG00000287759	lncRNA	-0.32109524001952416	4.7477796460421064	-2.5293653201637696	0.017497275403276863	0.2821743709401691	-3.6863403475215355	NA	NA	NA	NA	NA	NA	NA	NA	NA	NA	NA	NA
sn_broad	Astro	carrier	chr12	10824960	11171608	346649	-	HAVANA	gene	ENSG00000231887	9	PRH1	protein_coding	-0.3298661663461009	5.040798647017033	-2.5283622860359456	0.017537626128660954	0.28257635063946235	-3.7253151172929386	NA	NA	NA	NA	NA	NA	NA	NA	NA	NA	NA	NA
sn_broad	Astro	carrier	chr7	73433778	73436120	2343	+	HAVANA	gene	ENSG00000188763	5	FZD9	protein_coding	0.5726617145313014	0.9924651044060737	2.5268889189944064	0.01759705380569318	0.2832847326188919	-3.0968533304465584	NA	NA	NA	NA	NA	NA	NA	NA	NA	NA	NA	NA
sn_broad	Astro	carrier	chr12	51351247	51392867	41621	-	HAVANA	gene	ENSG00000139629	16	GALNT6	protein_coding	-0.8631998123483954	-0.2736715976280366	-2.5261657692372177	0.01762628985214615	0.28339223393108537	-3.058368157066364	NA	NA	NA	NA	NA	NA	NA	NA	NA	NA	NA	NA
sn_broad	Astro	carrier	chr6	111297126	111298510	1385	+	HAVANA	gene	ENSG00000271789	1	ENSG00000271789	lncRNA	-0.5667369660252991	0.6112235119886386	-2.525576694925267	0.01765013858708343	0.28339223393108537	-3.0925985744419577	NA	NA	NA	NA	NA	NA	NA	NA	NA	NA	NA	NA
sn_broad	Astro	carrier	chr6	95575183	95577450	2268	-	HAVANA	gene	ENSG00000261366	1	MANEA-DT	lncRNA	-0.42910734381386395	1.6512081322319268	-2.525694541705834	0.01764536516155374	0.28339223393108537	-3.2171276787917678	NA	NA	NA	NA	NA	NA	NA	NA	NA	NA	NA	NA
sn_broad	Astro	carrier	chr22	29554808	29581327	26520	-	HAVANA	gene	ENSG00000184117	12	NIPSNAP1	protein_coding	0.2778458076985131	3.5125948142784025	2.525158918998233	0.017667070370620448	0.2834156998159077	-3.481357989800083	NA	NA	NA	NA	NA	NA	NA	NA	NA	NA	NA	NA
sn_broad	Astro	carrier	chr4	171812254	173041559	1229306	+	HAVANA	gene	ENSG00000174473	17	GALNTL6	protein_coding	0.872792819574737	3.813793410697807	2.5242375954478256	0.017704463223826745	0.28376707459361855	-3.532852302020655	NA	NA	NA	NA	NA	NA	NA	NA	NA	NA	NA	NA
sn_broad	Astro	carrier	chr16	50548396	50649249	100854	+	HAVANA	gene	ENSG00000140807	7	NKD1	protein_coding	0.40284999199162264	3.435958652207207	2.5228617706846106	0.017760438722379895	0.2841670195580783	-3.464874589135103	NA	NA	NA	NA	NA	NA	NA	NA	NA	NA	NA	NA
sn_broad	Astro	carrier	chr15	63608618	63833948	225331	-	HAVANA	gene	ENSG00000103657	14	HERC1	protein_coding	0.16554154453473346	7.563760700236207	2.5229916471705565	0.0177551477054604	0.2841670195580783	-3.8249796353945538	NA	NA	NA	NA	NA	NA	NA	NA	NA	NA	NA	NA
sn_broad	Astro	carrier	chr5	80111651	80256048	144398	-	HAVANA	gene	ENSG00000164300	17	SERINC5	protein_coding	0.4019842228925996	7.0635415903642915	2.5221499500064275	0.017789463366800134	0.28438304439771245	-3.8366054442393875	NA	NA	NA	NA	NA	NA	NA	NA	NA	NA	NA	NA
sn_broad	Astro	carrier	chr5	52989340	53094779	105440	+	HAVANA	gene	ENSG00000164171	11	ITGA2	protein_coding	-0.8594026069599845	2.5280938667976014	-2.5209412472836914	0.01783884895628835	0.2849238996331322	-3.3954047874764837	NA	NA	NA	NA	NA	NA	NA	NA	NA	NA	NA	NA
sn_broad	Astro	carrier	chr6	43243481	43288258	44778	+	HAVANA	gene	ENSG00000146216	14	TTBK1	protein_coding	0.26942109797555736	4.110840046827067	2.5189296128522245	0.01792132207589527	0.2857429246565721	-3.60552933466403	NA	NA	NA	NA	NA	NA	NA	NA	NA	NA	NA	NA
sn_broad	Astro	carrier	chr1	204828651	205022822	194172	+	HAVANA	gene	ENSG00000163531	17	NFASC	protein_coding	-0.4837844188166569	6.560124744454702	-2.5190082077261597	0.017918093233429563	0.2857429246565721	-3.8332864557249664	NA	NA	NA	NA	NA	NA	NA	NA	NA	NA	NA	NA
sn_broad	Astro	carrier	chr11	64251530	64269150	17621	+	HAVANA	gene	ENSG00000149782	13	PLCB3	protein_coding	0.3136767790295276	3.3111995497495537	2.5171887487585485	0.01799297844853668	0.2866359697192974	-3.4359396577584573	NA	NA	NA	NA	NA	NA	NA	NA	NA	NA	NA	NA
sn_broad	Astro	carrier	chr7	5592816	5606655	13840	+	HAVANA	gene	ENSG00000075618	18	FSCN1	protein_coding	0.6210927110912243	1.8889334613615298	2.5162230555032767	0.01803284180737073	0.2868635812938693	-3.217313765421089	NA	NA	NA	NA	NA	NA	NA	NA	NA	NA	NA	NA
sn_broad	Astro	carrier	chr5	159865080	159973012	107933	+	HAVANA	gene	ENSG00000170214	5	ADRA1B	protein_coding	0.5972889008358977	4.27318354832751	2.516084130454027	0.018038583277867764	0.2868635812938693	-3.6079447021783535	NA	NA	NA	NA	NA	NA	NA	NA	NA	NA	NA	NA
sn_broad	Astro	carrier	chr17	4897771	4934438	36668	-	HAVANA	gene	ENSG00000108556	10	CHRNE	protein_coding	0.39733169590773265	3.0356654663500815	2.515215678720821	0.018074512804303094	0.2871856674543215	-3.416334433485637	NA	NA	NA	NA	NA	NA	NA	NA	NA	NA	NA	NA
sn_broad	Astro	carrier	chr17	18260597	18266552	5956	+	HAVANA	gene	ENSG00000177427	13	MIEF2	protein_coding	0.35769748430043824	2.0835346153191203	2.5129087954160956	0.01817027439474541	0.28845704238451986	-3.256355640668759	NA	NA	NA	NA	NA	NA	NA	NA	NA	NA	NA	NA
sn_broad	Astro	carrier	chrX	114584078	114910061	325984	+	HAVANA	gene	ENSG00000147246	10	HTR2C	protein_coding	1.287831056713466	1.5373298148745778	2.5108972114766743	0.01825416009183369	0.2888678491723335	-3.170187227006427	NA	NA	NA	NA	NA	NA	NA	NA	NA	NA	NA	NA
sn_broad	Astro	carrier	chr1	43164175	43270936	106762	-	HAVANA	gene	ENSG00000117395	13	EBNA1BP2	protein_coding	-0.30705194431265115	2.168028354411196	-2.5100222416590445	0.018290759008728542	0.2888678491723335	-3.325310991482816	NA	NA	NA	NA	NA	NA	NA	NA	NA	NA	NA	NA
sn_broad	Astro	carrier	chr16	61647242	62037035	389794	-	HAVANA	gene	ENSG00000150394	14	CDH8	protein_coding	0.5985595289785325	2.593736800174763	2.5112547662274856	0.01823922349375056	0.2888678491723335	-3.346695017415673	NA	NA	NA	NA	NA	NA	NA	NA	NA	NA	NA	NA
sn_broad	Astro	carrier	chrX	19533977	19887600	353624	-	HAVANA	gene	ENSG00000147010	19	SH3KBP1	protein_coding	0.4687787109554604	3.046616295451547	2.511014386551711	0.018249263941285725	0.2888678491723335	-3.4020469053778153	NA	NA	NA	NA	NA	NA	NA	NA	NA	NA	NA	NA
sn_broad	Astro	carrier	chr12	63779833	63809792	29960	+	HAVANA	gene	ENSG00000118600	13	RXYLT1	protein_coding	-0.2909844949623783	3.6818763501930976	-2.5100524454637725	0.01828949449186573	0.2888678491723335	-3.5849662523923804	NA	NA	NA	NA	NA	NA	NA	NA	NA	NA	NA	NA
sn_broad	Astro	carrier	chr9	6532467	6645729	113263	-	HAVANA	gene	ENSG00000178445	10	GLDC	protein_coding	0.29388976439332426	5.778844146909109	2.510453856588091	0.018272696621683626	0.2888678491723335	-3.8223311951193963	NA	NA	NA	NA	NA	NA	NA	NA	NA	NA	NA	NA
sn_broad	Astro	carrier	chr6	4018843	4021215	2373	-	HAVANA	gene	ENSG00000230648	1	ENSG00000230648	lncRNA	-0.6337959889355136	1.6543095829805927	-2.5096004613330622	0.018308425764646155	0.2888978122379996	-3.2304476077659077	NA	NA	NA	NA	NA	NA	NA	NA	NA	NA	NA	NA
sn_broad	Astro	carrier	chr17	2689386	2712663	23278	-	HAVANA	gene	ENSG00000132361	18	CLUH	protein_coding	0.2616583958237184	4.943268655647487	2.5083923717212886	0.01835911525344533	0.2894483575241983	-3.735435200207304	NA	NA	NA	NA	NA	NA	NA	NA	NA	NA	NA	NA
sn_broad	Astro	carrier	chr2	54330034	54383742	53709	+	HAVANA	gene	ENSG00000177994	16	C2orf73	protein_coding	-0.3748076029923777	4.087795066545748	-2.506647309646327	0.018432564101547925	0.2903564697681496	-3.6533613055695238	NA	NA	NA	NA	NA	NA	NA	NA	NA	NA	NA	NA
sn_broad	Astro	carrier	chr1	151982915	151993859	10945	-	HAVANA	gene	ENSG00000197747	9	S100A10	protein_coding	-0.9464157566234749	1.7963814599241732	-2.505906506173003	0.018463826143791013	0.29055265570418565	-3.2646131872940636	NA	NA	NA	NA	NA	NA	NA	NA	NA	NA	NA	NA
sn_broad	Astro	carrier	chr3	138434586	138481686	47101	+	HAVANA	gene	ENSG00000158220	14	ESYT3	protein_coding	0.46514798824013925	3.01498597107594	2.5048508901892683	0.018508457926134533	0.29055265570418565	-3.4299101795207703	NA	NA	NA	NA	NA	NA	NA	NA	NA	NA	NA	NA
sn_broad	Astro	carrier	chr2	96248514	96265997	17484	-	HAVANA	gene	ENSG00000135956	9	TMEM127	protein_coding	0.3026491217603373	3.5795551906551535	2.5052508351668448	0.018491536415989673	0.29055265570418565	-3.5265613076167224	NA	NA	NA	NA	NA	NA	NA	NA	NA	NA	NA	NA
sn_broad	Astro	carrier	chr9	78236062	78279690	43629	+	HAVANA	gene	ENSG00000148019	14	CEP78	protein_coding	-0.27887062823182607	5.6574273761142875	-2.504905933405314	0.01850612822178745	0.29055265570418565	-3.8402685844418123	NA	NA	NA	NA	NA	NA	NA	NA	NA	NA	NA	NA
sn_broad	Astro	carrier	chr10	17589032	17617374	28343	-	HAVANA	gene	ENSG00000165996	14	HACD1	protein_coding	-0.5385937234861846	1.6423320288397407	-2.5037720739951324	0.01855417352505094	0.2910209409066209	-3.2669922805958445	NA	NA	NA	NA	NA	NA	NA	NA	NA	NA	NA	NA
sn_broad	Astro	carrier	chr12	84859491	84913629	54139	-	HAVANA	gene	ENSG00000072041	18	SLC6A15	protein_coding	0.7162211628813995	1.2944837435935614	2.5029050636821633	0.018590989233659778	0.29109993398345907	-3.1801715688050867	NA	NA	NA	NA	NA	NA	NA	NA	NA	NA	NA	NA
sn_broad	Astro	carrier	chr5	34245273	34288755	43483	+	HAVANA	gene	ENSG00000286543	1	ENSG00000286543	lncRNA	-0.4077864813161607	3.1718178493331095	-2.5030508571486507	0.01858479371793217	0.29109993398345907	-3.492119398485645	NA	NA	NA	NA	NA	NA	NA	NA	NA	NA	NA	NA
sn_broad	Astro	carrier	chr3	48301449	48302246	798	+	HAVANA	gene	ENSG00000289043	1	ENSG00000289043	lncRNA	-0.5673012126416745	1.8057045038794926	-2.502273162632043	0.01861786401319757	0.29127179224746325	-3.2754834795610837	NA	NA	NA	NA	NA	NA	NA	NA	NA	NA	NA	NA
sn_broad	Astro	carrier	chr5	69639459	69679259	39801	-	HAVANA	gene	ENSG00000290560	1	ENSG00000290560	lncRNA	-0.4123245464705615	3.301542392074651	-2.5008550727698546	0.018678306038855137	0.29196806026606326	-3.5434993615196935	NA	NA	NA	NA	NA	NA	NA	NA	NA	NA	NA	NA
sn_broad	Astro	carrier	chr13	69700594	70108493	407900	-	HAVANA	gene	ENSG00000150361	12	KLHL1	protein_coding	1.040442040535187	0.16036231540412962	2.496514114828897	0.018864454541509874	0.2921438203658299	-3.1108250746297528	NA	NA	NA	NA	NA	NA	NA	NA	NA	NA	NA	NA
sn_broad	Astro	carrier	chr1	9100305	9129102	28798	-	HAVANA	gene	ENSG00000180758	12	GPR157	protein_coding	0.5224424303274612	0.9610521341865296	2.4968610899819677	0.018849512874433035	0.2921438203658299	-3.1639914081721563	NA	NA	NA	NA	NA	NA	NA	NA	NA	NA	NA	NA
sn_broad	Astro	carrier	chr9	25780032	25844585	64554	+	HAVANA	gene	ENSG00000236306	3	LINC01241	lncRNA	-0.9647441254077935	0.9357021542900424	-2.497252956552953	0.01883265119604709	0.2921438203658299	-3.2103732121608965	NA	NA	NA	NA	NA	NA	NA	NA	NA	NA	NA	NA
sn_broad	Astro	carrier	chr17	59618553	59619714	1162	-	HAVANA	gene	ENSG00000273702	1	ENSG00000273702	lncRNA	-0.48253240076984927	1.4684741714505443	-2.4973838785220326	0.018827020840060462	0.2921438203658299	-3.225639841011968	NA	NA	NA	NA	NA	NA	NA	NA	NA	NA	NA	NA
sn_broad	Astro	carrier	chr11	72080337	72096895	16559	+	HAVANA	gene	ENSG00000184154	16	LRRC51	protein_coding	-0.35277032203028746	2.5467518816007737	-2.4981777994458385	0.018792911184537714	0.2921438203658299	-3.396173785663698	NA	NA	NA	NA	NA	NA	NA	NA	NA	NA	NA	NA
sn_broad	Astro	carrier	chr6	46096004	46129857	33854	-	HAVANA	gene	ENSG00000231769	4	ENSG00000231769	lncRNA	-0.49495879934335263	2.415112969642568	-2.4965022899141998	0.01886496394611227	0.2921438203658299	-3.4068565716178343	NA	NA	NA	NA	NA	NA	NA	NA	NA	NA	NA	NA
sn_broad	Astro	carrier	chr12	79934901	79942712	7812	+	HAVANA	gene	ENSG00000257557	2	PPP1R12A-AS1	lncRNA	-0.3874667532078906	2.6680473888217984	-2.499401326180097	0.018740455798217183	0.2921438203658299	-3.4148594740515343	NA	NA	NA	NA	NA	NA	NA	NA	NA	NA	NA	NA
sn_broad	Astro	carrier	chr8	26504701	26514092	9392	-	HAVANA	gene	ENSG00000240694	9	PNMA2	protein_coding	0.3166534289615499	4.237160874391881	2.4997266322879717	0.018726531940307628	0.2921438203658299	-3.6495221439341914	NA	NA	NA	NA	NA	NA	NA	NA	NA	NA	NA	NA
sn_broad	Astro	carrier	chr7	135183839	135211555	27717	-	HAVANA	gene	ENSG00000105875	15	WDR91	protein_coding	0.29119185735559583	4.545753256951801	2.4971323923651347	0.018837837485396032	0.2921438203658299	-3.716507751420452	NA	NA	NA	NA	NA	NA	NA	NA	NA	NA	NA	NA
sn_broad	Astro	carrier	chr19	44954585	44993341	38757	+	HAVANA	gene	ENSG00000104853	16	CLPTM1	protein_coding	0.20380596009275642	5.224199833706861	2.4991668515102554	0.018750497784340257	0.2921438203658299	-3.792828906863634	NA	NA	NA	NA	NA	NA	NA	NA	NA	NA	NA	NA
sn_broad	Astro	carrier	chr20	60087661	60653784	566124	+	HAVANA	gene	ENSG00000228340	8	MIR646HG	lncRNA	-0.952526024785445	5.0561465388118485	-2.4976825035332655	0.018814184153988445	0.2921438203658299	-3.7933884513534326	NA	NA	NA	NA	NA	NA	NA	NA	NA	NA	NA	NA
sn_broad	Astro	carrier	chr1	167630093	167708696	78604	+	HAVANA	gene	ENSG00000198771	11	RCSD1	protein_coding	0.8411788303040991	0.11315283650085765	2.493899775997254	0.018977386750018338	0.2933887976880472	-3.1137355084095355	NA	NA	NA	NA	NA	NA	NA	NA	NA	NA	NA	NA
sn_broad	Astro	carrier	chr5	97183827	97216074	32248	+	HAVANA	gene	ENSG00000286828	1	ENSG00000286828	lncRNA	-0.43365966700165337	1.5928466661040594	-2.4940004820829134	0.018973025000066233	0.2933887976880472	-3.2597525555882068	NA	NA	NA	NA	NA	NA	NA	NA	NA	NA	NA	NA
sn_broad	Astro	carrier	chr2	102736905	103019900	282996	+	HAVANA	gene	ENSG00000170417	16	TMEM182	protein_coding	-0.4327767926968591	1.860805282982568	-2.4919559123071617	0.019061760221264278	0.29408157376492317	-3.31521957562304	NA	NA	NA	NA	NA	NA	NA	NA	NA	NA	NA	NA
sn_broad	Astro	carrier	chr1	85265776	85276632	10857	-	HAVANA	gene	ENSG00000142867	14	BCL10	protein_coding	0.27545801601302555	2.3868787984433184	2.4895499500891396	0.01916667025520296	0.29408157376492317	-3.3615355314539204	NA	NA	NA	NA	NA	NA	NA	NA	NA	NA	NA	NA
sn_broad	Astro	carrier	chr8	119833976	119855894	21919	-	HAVANA	gene	ENSG00000136982	6	DSCC1	protein_coding	-0.5147546322708869	2.2019389816372392	-2.4901339621400327	0.01914115605265694	0.29408157376492317	-3.3736054906155046	NA	NA	NA	NA	NA	NA	NA	NA	NA	NA	NA	NA
sn_broad	Astro	carrier	chrX	115518182	115562731	44550	-	HAVANA	gene	ENSG00000271826	5	PLS3-AS1	lncRNA	-0.42914939265659646	2.607125878347747	-2.4912842727474733	0.019090993102406896	0.29408157376492317	-3.4469775226037225	NA	NA	NA	NA	NA	NA	NA	NA	NA	NA	NA	NA
sn_broad	Astro	carrier	chrX	108155607	108439497	283891	-	HAVANA	gene	ENSG00000197565	17	COL4A6	protein_coding	-0.5949505682380594	2.8665583525387035	-2.4923591056928753	0.0190442312067344	0.29408157376492317	-3.482350472078514	NA	NA	NA	NA	NA	NA	NA	NA	NA	NA	NA	NA
sn_broad	Astro	carrier	chrX	54445454	54496234	50781	-	HAVANA	gene	ENSG00000102302	8	FGD1	protein_coding	0.24604304212799644	3.6894276341130903	2.4898279512127788	0.019154521088149325	0.29408157376492317	-3.596488203801325	NA	NA	NA	NA	NA	NA	NA	NA	NA	NA	NA	NA
sn_broad	Astro	carrier	chr12	51951699	51997078	45380	+	HAVANA	gene	ENSG00000135503	13	ACVR1B	protein_coding	0.33492783328090514	3.940278619540275	2.490675603894069	0.019117520917214477	0.29408157376492317	-3.627865045214463	NA	NA	NA	NA	NA	NA	NA	NA	NA	NA	NA	NA
sn_broad	Astro	carrier	chr17	44034328	44067619	33292	-	HAVANA	gene	ENSG00000161654	10	LSM12	protein_coding	0.24277042344227873	4.18364424712792	2.4901449606682116	0.019140675851799526	0.29408157376492317	-3.6741469854554474	NA	NA	NA	NA	NA	NA	NA	NA	NA	NA	NA	NA
sn_broad	Astro	carrier	chr15	65092760	65115200	22441	-	HAVANA	gene	ENSG00000246922	10	UBAP1L	protein_coding	-0.2306901141731701	4.223725457148321	-2.4905588928720594	0.01912261145509763	0.29408157376492317	-3.69719660716849	NA	NA	NA	NA	NA	NA	NA	NA	NA	NA	NA	NA
sn_broad	Astro	carrier	chrX	45745210	45770274	25065	-	HAVANA	gene	ENSG00000270069	3	MIR222HG	lncRNA	1.066544998361137	0.15219394950171666	2.4886313551699404	0.01920686512066817	0.29416384859092976	-3.1227896610399712	NA	NA	NA	NA	NA	NA	NA	NA	NA	NA	NA	NA
sn_broad	Astro	carrier	chr12	116856144	116881441	25298	-	HAVANA	gene	ENSG00000135116	9	HRK	protein_coding	1.1549225431119958	-0.1696247535482811	2.476361978984048	0.019751239288360173	0.29416384859092976	-3.1538820844065953	NA	NA	NA	NA	NA	NA	NA	NA	NA	NA	NA	NA
sn_broad	Astro	carrier	chr12	70515870	70637440	121571	-	HAVANA	gene	ENSG00000127329	16	PTPRB	protein_coding	0.9608408195077929	0.8015053288859726	2.4841853280327193	0.01940251032284791	0.29416384859092976	-3.1598034584744803	NA	NA	NA	NA	NA	NA	NA	NA	NA	NA	NA	NA
sn_broad	Astro	carrier	chr15	26866911	26949208	82298	+	HAVANA	gene	ENSG00000186297	12	GABRA5	protein_coding	1.1076975045429855	0.9050419037188135	2.487547890003192	0.01925437410586682	0.29416384859092976	-3.163982543416562	NA	NA	NA	NA	NA	NA	NA	NA	NA	NA	NA	NA
sn_broad	Astro	carrier	chr2	95206349	95207459	1111	-	HAVANA	gene	ENSG00000289370	2	ENSG00000289370	lncRNA	-0.8833376844770906	0.24830860095719137	-2.4774227036257397	0.019703620969745334	0.29416384859092976	-3.1656900255994254	NA	NA	NA	NA	NA	NA	NA	NA	NA	NA	NA	NA
sn_broad	Astro	carrier	chr2	38406527	38515934	109408	-	HAVANA	gene	ENSG00000231367	6	LINC02613	lncRNA	0.6318561993752534	0.7640462940833892	2.4826040145881128	0.01947253701976747	0.29416384859092976	-3.169682477184754	NA	NA	NA	NA	NA	NA	NA	NA	NA	NA	NA	NA
sn_broad	Astro	carrier	chr1	40508741	40516038	7298	+	HAVANA	gene	ENSG00000164002	12	EXO5	protein_coding	0.5699342196530862	0.7504347809679803	2.4836140741177837	0.019427780835459745	0.29416384859092976	-3.1734333585775945	NA	NA	NA	NA	NA	NA	NA	NA	NA	NA	NA	NA
sn_broad	Astro	carrier	chr11	115920248	115943181	22934	+	HAVANA	gene	ENSG00000257067	6	LINC02703	lncRNA	0.6167043299108805	1.3020107197548254	2.485896760209248	0.019326983112736087	0.29416384859092976	-3.209192320973299	NA	NA	NA	NA	NA	NA	NA	NA	NA	NA	NA	NA
sn_broad	Astro	carrier	chr1	51907956	51990700	82745	-	HAVANA	gene	ENSG00000169213	7	RAB3B	protein_coding	0.5667108015248155	1.378862922795425	2.484645305691462	0.019382184356041138	0.29416384859092976	-3.2147366751919204	NA	NA	NA	NA	NA	NA	NA	NA	NA	NA	NA	NA
sn_broad	Astro	carrier	chr7	64801958	64804117	2160	-	HAVANA	gene	ENSG00000287580	1	ENSG00000287580	lncRNA	-0.8582154818892012	1.0553689083021374	-2.4864492896564707	0.019302657379352696	0.29416384859092976	-3.2194349562730373	NA	NA	NA	NA	NA	NA	NA	NA	NA	NA	NA	NA
sn_broad	Astro	carrier	chr20	3887289	3889173	1885	-	HAVANA	gene	ENSG00000229539	2	PANK2-AS1	lncRNA	-0.41722172451023276	1.9266239404300034	-2.476780191428884	0.019732452142721978	0.29416384859092976	-3.3271216248947564	NA	NA	NA	NA	NA	NA	NA	NA	NA	NA	NA	NA
sn_broad	Astro	carrier	chr8	85327608	85379014	51407	-	HAVANA	gene	ENSG00000133742	14	CA1	protein_coding	-0.6948515516340412	1.6303222959518087	-2.4818222493569886	0.019507242607886634	0.29416384859092976	-3.3285463170509484	NA	NA	NA	NA	NA	NA	NA	NA	NA	NA	NA	NA
sn_broad	Astro	carrier	chr16	31458080	31467166	9087	+	HAVANA	gene	ENSG00000140691	18	ARMC5	protein_coding	0.327703580336262	2.491520999610103	2.4817966160920535	0.01950838153261351	0.29416384859092976	-3.377095037645052	NA	NA	NA	NA	NA	NA	NA	NA	NA	NA	NA	NA
sn_broad	Astro	carrier	chr1	112466541	112530165	63625	+	HAVANA	gene	ENSG00000134245	18	WNT2B	protein_coding	-0.478100633432631	2.3095284800344835	-2.4795507911230548	0.01960840517772701	0.29416384859092976	-3.395577868528089	NA	NA	NA	NA	NA	NA	NA	NA	NA	NA	NA	NA
sn_broad	Astro	carrier	chr13	112067149	112071706	4558	+	HAVANA	gene	ENSG00000182968	5	SOX1	protein_coding	0.4248671622815272	2.7130650873070423	2.488337807784337	0.01921972622478418	0.29416384859092976	-3.4218725115737225	NA	NA	NA	NA	NA	NA	NA	NA	NA	NA	NA	NA
sn_broad	Astro	carrier	chr1	203007374	203024848	17475	+	HAVANA	gene	ENSG00000163444	12	TMEM183A	protein_coding	0.3419942481682732	2.925293721261994	2.482571368392381	0.01947398517143204	0.29416384859092976	-3.472739238186066	NA	NA	NA	NA	NA	NA	NA	NA	NA	NA	NA	NA
sn_broad	Astro	carrier	chr7	73536356	73557690	21335	-	HAVANA	gene	ENSG00000106635	8	BCL7B	protein_coding	0.3026822681538883	3.0255392190305725	2.476242320951185	0.019756617656883874	0.29416384859092976	-3.4812979307461984	NA	NA	NA	NA	NA	NA	NA	NA	NA	NA	NA	NA
sn_broad	Astro	carrier	chr1	24356999	24416934	59936	-	HAVANA	gene	ENSG00000001460	18	STPG1	protein_coding	-0.3507255592553603	3.0636392758193502	-2.47684222344504	0.019729666912524316	0.29416384859092976	-3.544596905897086	NA	NA	NA	NA	NA	NA	NA	NA	NA	NA	NA	NA
sn_broad	Astro	carrier	chr15	82472993	82513950	40958	-	HAVANA	gene	ENSG00000290948	1	ENSG00000290948	lncRNA	-0.42614781074220676	3.3104335291290177	-2.477365766110275	0.019706174334081304	0.29416384859092976	-3.5540885398794666	NA	NA	NA	NA	NA	NA	NA	NA	NA	NA	NA	NA
sn_broad	Astro	carrier	chr15	42537820	42548802	10983	-	HAVANA	gene	ENSG00000180979	10	LRRC57	protein_coding	0.27870260438833205	3.4493349363052865	2.4817182292141413	0.01951186476044506	0.29416384859092976	-3.5689186759080678	NA	NA	NA	NA	NA	NA	NA	NA	NA	NA	NA	NA
sn_broad	Astro	carrier	chr8	144051266	144063965	12700	-	HAVANA	gene	ENSG00000178814	17	OPLAH	protein_coding	0.49981480781144993	3.819340050427735	2.4765007579507	0.019745003164976245	0.29416384859092976	-3.6183231190727345	NA	NA	NA	NA	NA	NA	NA	NA	NA	NA	NA	NA
sn_broad	Astro	carrier	chr9	114850968	115402644	551677	+	HAVANA	gene	ENSG00000173077	16	DELEC1	lncRNA	-0.9805870526057975	3.434949394373604	-2.4763894457542475	0.0197500049071119	0.29416384859092976	-3.659111527792259	NA	NA	NA	NA	NA	NA	NA	NA	NA	NA	NA	NA
sn_broad	Astro	carrier	chr19	19757366	19776423	19058	-	HAVANA	gene	ENSG00000266904	8	LINC00663	lncRNA	-0.22985263008657397	3.766615897813462	-2.477546366093665	0.019698076373211918	0.29416384859092976	-3.661033235666949	NA	NA	NA	NA	NA	NA	NA	NA	NA	NA	NA	NA
sn_broad	Astro	carrier	chr17	58083419	58095542	12124	+	HAVANA	gene	ENSG00000264364	3	DYNLL2	protein_coding	0.32306193800324223	4.149392943994349	2.4780315200015903	0.019676337634238417	0.29416384859092976	-3.684894227449656	NA	NA	NA	NA	NA	NA	NA	NA	NA	NA	NA	NA
sn_broad	Astro	carrier	chr2	9473658	9496543	22886	+	HAVANA	gene	ENSG00000134330	19	IAH1	protein_coding	-0.26354899697115464	4.1108646040112164	-2.4804946091094155	0.019566312355526933	0.29416384859092976	-3.7073003427737397	NA	NA	NA	NA	NA	NA	NA	NA	NA	NA	NA	NA
sn_broad	Astro	carrier	chr17	39687914	39730426	42513	+	HAVANA	gene	ENSG00000141736	14	ERBB2	protein_coding	0.2856803726576751	4.606096061556691	2.4799603281424667	0.01959013022133007	0.29416384859092976	-3.746650203605959	NA	NA	NA	NA	NA	NA	NA	NA	NA	NA	NA	NA
sn_broad	Astro	carrier	chr15	30427080	30470946	43867	-	HAVANA	gene	ENSG00000289083	1	LINC02256	lncRNA	-0.3799726035769213	4.4090691910200315	-2.4768551837313	0.01972908504294894	0.29416384859092976	-3.7535512252559107	NA	NA	NA	NA	NA	NA	NA	NA	NA	NA	NA	NA
sn_broad	Astro	carrier	chr9	39816542	40106661	290120	-	HAVANA	gene	ENSG00000291181	1	ENSG00000291181	lncRNA	-0.5607129746972714	4.7247247738426195	-2.4826285931632888	0.019471446804953645	0.29416384859092976	-3.7842989427695484	NA	NA	NA	NA	NA	NA	NA	NA	NA	NA	NA	NA
sn_broad	Astro	carrier	chr21	42496008	42581440	85433	+	HAVANA	gene	ENSG00000160190	14	SLC37A1	protein_coding	0.334234886119789	4.760655044179755	2.4761787710657006	0.019759474634702533	0.29416384859092976	-3.786506609182461	NA	NA	NA	NA	NA	NA	NA	NA	NA	NA	NA	NA
sn_broad	Astro	carrier	chr6	40391591	40587364	195774	-	HAVANA	gene	ENSG00000156564	10	LRFN2	protein_coding	0.44125609297147506	4.9080578048351295	2.486356269367702	0.01930675072543399	0.29416384859092976	-3.792837839464939	NA	NA	NA	NA	NA	NA	NA	NA	NA	NA	NA	NA
sn_broad	Astro	carrier	chr3	33114014	33147773	33760	+	HAVANA	gene	ENSG00000170275	15	CRTAP	protein_coding	0.253420510427405	4.97154744851817	2.4851054564895927	0.019361870381740042	0.29416384859092976	-3.7979170203608787	NA	NA	NA	NA	NA	NA	NA	NA	NA	NA	NA	NA
sn_broad	Astro	carrier	chr21	25716503	25735673	19171	-	HAVANA	gene	ENSG00000154723	13	ATP5PF	protein_coding	-0.3912372001055555	4.8011377251662495	-2.479892334902727	0.01959316322746583	0.29416384859092976	-3.8032321134913842	NA	NA	NA	NA	NA	NA	NA	NA	NA	NA	NA	NA
sn_broad	Astro	carrier	chr22	38733290	38794143	60854	-	HAVANA	gene	ENSG00000100242	16	SUN2	protein_coding	0.4105134825739376	5.623643943732379	2.47605296508397	0.019765131548803407	0.29416384859092976	-3.8664326869283303	NA	NA	NA	NA	NA	NA	NA	NA	NA	NA	NA	NA
sn_broad	Astro	carrier	chrX	15825806	15854931	29126	-	HAVANA	gene	ENSG00000182287	15	AP1S2	protein_coding	-0.4342773419070549	5.545128815776864	-2.481899502889079	0.019503810487299357	0.29416384859092976	-3.8790845603259037	NA	NA	NA	NA	NA	NA	NA	NA	NA	NA	NA	NA
sn_broad	Astro	carrier	chr7	134744252	134970729	226478	+	HAVANA	gene	ENSG00000122786	20	CALD1	protein_coding	-0.23513089370306162	5.6346527650184965	-2.4812614076747264	0.019532175655938937	0.29416384859092976	-3.8865571120220834	NA	NA	NA	NA	NA	NA	NA	NA	NA	NA	NA	NA
sn_broad	Astro	carrier	chr10	13643706	14462142	818437	-	HAVANA	gene	ENSG00000151474	23	FRMD4A	protein_coding	0.3711426615614526	8.248420287452298	2.476030525734326	0.019766140699532454	0.29416384859092976	-3.8993257745177266	NA	NA	NA	NA	NA	NA	NA	NA	NA	NA	NA	NA
sn_broad	Astro	carrier	chr13	40079106	40535807	456702	-	HAVANA	gene	ENSG00000215483	12	LINC00598	lncRNA	0.3117325213569009	6.90784507228513	2.4800711587661577	0.019585187275502385	0.29416384859092976	-3.920765371317938	NA	NA	NA	NA	NA	NA	NA	NA	NA	NA	NA	NA
sn_broad	Astro	carrier	chr17	50375059	50397523	22465	-	HAVANA	gene	ENSG00000108829	10	LRRC59	protein_coding	-0.3722977470566846	2.045282236662861	-2.4748710606906297	0.01981834923113899	0.2947014268786252	-3.3574183691968713	NA	NA	NA	NA	NA	NA	NA	NA	NA	NA	NA	NA
sn_broad	Astro	carrier	chr7	107650260	107662204	11945	-	HAVANA	gene	ENSG00000233705	9	SLC26A4-AS1	lncRNA	0.7061998146306351	0.21432122969851472	2.4737696816924357	0.01986805987788648	0.2949617965663536	-3.152218138411072	NA	NA	NA	NA	NA	NA	NA	NA	NA	NA	NA	NA
sn_broad	Astro	carrier	chr2	137964020	138016364	52345	+	HAVANA	gene	ENSG00000150540	14	HNMT	protein_coding	-0.39619858781570017	4.001414249593118	-2.474123875271277	0.01985206086541551	0.2949617965663536	-3.7114055005543265	NA	NA	NA	NA	NA	NA	NA	NA	NA	NA	NA	NA
sn_broad	Astro	carrier	chr11	124673844	124697518	23675	+	HAVANA	gene	ENSG00000064199	7	SPA17	protein_coding	-0.43094733106202343	2.117074993150436	-2.4734128157171336	0.019884191614275574	0.29496225941176396	-3.37572621057718	NA	NA	NA	NA	NA	NA	NA	NA	NA	NA	NA	NA
sn_broad	Astro	carrier	chr11	60890547	60906585	16039	-	HAVANA	gene	ENSG00000110107	9	PRPF19	protein_coding	0.28058448405641845	3.7114333688659116	2.472614052973646	0.019920342544161827	0.2950207561916287	-3.6145388571774686	NA	NA	NA	NA	NA	NA	NA	NA	NA	NA	NA	NA
sn_broad	Astro	carrier	chr18	59139866	59158832	18967	+	HAVANA	gene	ENSG00000166562	9	SEC11C	protein_coding	-0.3626955434529622	5.1257002429000345	-2.4728099242802704	0.019911472073591785	0.2950207561916287	-3.8568980128280845	NA	NA	NA	NA	NA	NA	NA	NA	NA	NA	NA	NA
sn_broad	Astro	carrier	chr1	77979542	78138444	158903	+	HAVANA	gene	ENSG00000137960	6	GIPC2	protein_coding	0.3503303118206278	3.3112404683404093	2.4721263579207786	0.019942444722449014	0.295109521256273	-3.545961325616553	NA	NA	NA	NA	NA	NA	NA	NA	NA	NA	NA	NA
sn_broad	Astro	carrier	chr12	45050901	45103107	52207	+	HAVANA	gene	ENSG00000257319	1	DBX2-AS1	lncRNA	-0.5445011239956496	4.513281129708425	-2.4699834996460774	0.020039826244347532	0.29607227161003774	-3.8095657947590404	NA	NA	NA	NA	NA	NA	NA	NA	NA	NA	NA	NA
sn_broad	Astro	carrier	chr17	42458844	42522582	63739	+	HAVANA	gene	ENSG00000033627	18	ATP6V0A1	protein_coding	0.2836777586430772	6.419968785642882	2.4700549408450136	0.020036572577468218	0.29607227161003774	-3.935796867348059	NA	NA	NA	NA	NA	NA	NA	NA	NA	NA	NA	NA
sn_broad	Astro	carrier	chr16	52436417	52547802	111386	-	HAVANA	gene	ENSG00000103460	17	TOX3	protein_coding	1.050742893548327	0.8752503653476749	2.4695372256274775	0.020060162044132534	0.29609146203946873	-3.1836294133346263	NA	NA	NA	NA	NA	NA	NA	NA	NA	NA	NA	NA
sn_broad	Astro	carrier	chr3	112561709	112585579	23871	+	HAVANA	gene	ENSG00000138459	9	SLC35A5	protein_coding	-0.28310643082168085	4.269980590776611	-2.4692458529785606	0.02007344955529586	0.29609146203946873	-3.7542731294883884	NA	NA	NA	NA	NA	NA	NA	NA	NA	NA	NA	NA
sn_broad	Astro	carrier	chr5	154887411	154938211	50801	-	HAVANA	gene	ENSG00000082516	9	GEMIN5	protein_coding	-0.19571542568101297	4.126326253891267	-2.468811023974853	0.020093294201201914	0.2961457359340459	-3.730631433786528	NA	NA	NA	NA	NA	NA	NA	NA	NA	NA	NA	NA
sn_broad	Astro	carrier	chr16	29350746	29370272	19527	+	HAVANA	gene	ENSG00000290680	1	ENSG00000290680	lncRNA	0.38661164840675566	2.7770129905591143	2.4674211704660687	0.02015684528898114	0.2968435737091113	-3.4826938188285173	NA	NA	NA	NA	NA	NA	NA	NA	NA	NA	NA	NA
sn_broad	Astro	carrier	chr22	30080464	30177075	96612	+	HAVANA	gene	ENSG00000176635	18	HORMAD2	protein_coding	-0.3821343259039923	2.6549143500582577	-2.4663508695928353	0.020205910895934157	0.29720763420085244	-3.477418698016043	NA	NA	NA	NA	NA	NA	NA	NA	NA	NA	NA	NA
sn_broad	Astro	carrier	chr12	101728648	101739472	10825	-	HAVANA	gene	ENSG00000139351	15	SYCP3	protein_coding	-0.6643986547769063	3.613906315625717	-2.466174370268799	0.02021401267545099	0.29720763420085244	-3.690590260801489	NA	NA	NA	NA	NA	NA	NA	NA	NA	NA	NA	NA
sn_broad	Astro	carrier	chr11	65916810	65919062	2253	-	HAVANA	gene	ENSG00000175573	7	C11orf68	protein_coding	0.4079623331113529	2.3927476970444057	2.46385763499182	0.02032063447947409	0.2976756600900251	-3.399196261924653	NA	NA	NA	NA	NA	NA	NA	NA	NA	NA	NA	NA
sn_broad	Astro	carrier	chr2	219249710	219277902	28193	-	HAVANA	gene	ENSG00000127824	15	TUBA4A	protein_coding	0.6693638911602326	3.066735209234956	2.4640938622965467	0.020309739069773812	0.2976756600900251	-3.4699399318050927	NA	NA	NA	NA	NA	NA	NA	NA	NA	NA	NA	NA
sn_broad	Astro	carrier	chr11	12094008	12359144	265137	+	HAVANA	gene	ENSG00000133816	19	MICAL2	protein_coding	0.36029878563877715	3.1952397969270327	2.462662624150893	0.02037583393847661	0.2976756600900251	-3.559613522590928	NA	NA	NA	NA	NA	NA	NA	NA	NA	NA	NA	NA
sn_broad	Astro	carrier	chr21	45981770	46005050	23281	+	HAVANA	gene	ENSG00000142156	16	COL6A1	protein_coding	0.25303388958341966	5.249869696227503	2.464291054110699	0.020300648195138958	0.2976756600900251	-3.867676050904076	NA	NA	NA	NA	NA	NA	NA	NA	NA	NA	NA	NA
sn_broad	Astro	carrier	chr4	38602438	38664926	62489	-	HAVANA	gene	ENSG00000231160	12	KLF3-AS1	lncRNA	-0.26592097169199924	5.216972319382957	-2.4631604556580915	0.020352821556801452	0.2976756600900251	-3.8815956146308386	NA	NA	NA	NA	NA	NA	NA	NA	NA	NA	NA	NA
sn_broad	Astro	carrier	chr20	11890723	11926609	35887	+	HAVANA	gene	ENSG00000132640	15	BTBD3	protein_coding	-0.20590602567450578	5.359032925018611	-2.464646617375207	0.020284265595279263	0.2976756600900251	-3.896107941619768	NA	NA	NA	NA	NA	NA	NA	NA	NA	NA	NA	NA
sn_broad	Astro	carrier	chr11	13276652	13387266	110615	+	HAVANA	gene	ENSG00000133794	20	BMAL1	protein_coding	0.33167997104868974	5.957936649591083	2.46327614698709	0.02034747712372822	0.2976756600900251	-3.9208276991907067	NA	NA	NA	NA	NA	NA	NA	NA	NA	NA	NA	NA
sn_broad	Astro	carrier	chr2	101271219	101308701	37483	-	HAVANA	gene	ENSG00000163162	9	RNF149	protein_coding	-0.18633134726153022	6.068736243726327	-2.4627149163578976	0.020373415593458438	0.2976756600900251	-3.9428457370363565	NA	NA	NA	NA	NA	NA	NA	NA	NA	NA	NA	NA
sn_broad	Astro	carrier	chr5	142716229	142761035	44807	+	HAVANA	gene	ENSG00000236714	3	LINC01844	lncRNA	0.764977316748447	0.5677492800738678	2.4611099359910362	0.020447761227260244	0.2978427109778205	-3.1858533005623673	NA	NA	NA	NA	NA	NA	NA	NA	NA	NA	NA	NA
sn_broad	Astro	carrier	chr5	37811589	37953827	142239	+	HAVANA	gene	ENSG00000248587	8	GDNF-AS1	lncRNA	0.6681169689220006	0.8689441301943923	2.4597173303431923	0.020512471482715712	0.2978427109778205	-3.2034751383088893	NA	NA	NA	NA	NA	NA	NA	NA	NA	NA	NA	NA
sn_broad	Astro	carrier	chr19	489176	505343	16168	+	HAVANA	gene	ENSG00000099866	16	MADCAM1	protein_coding	-0.43180714851389657	2.4877572523603773	-2.4586151457864163	0.020563820259189944	0.2978427109778205	-3.469116379509886	NA	NA	NA	NA	NA	NA	NA	NA	NA	NA	NA	NA
sn_broad	Astro	carrier	chr11	124739942	124747210	7269	+	HAVANA	gene	ENSG00000154146	13	NRGN	protein_coding	1.0175122927418103	2.870218900668227	2.459238977376196	0.02053474257097946	0.2978427109778205	-3.4697438499705635	NA	NA	NA	NA	NA	NA	NA	NA	NA	NA	NA	NA
sn_broad	Astro	carrier	chr19	4502192	4518486	16295	-	HAVANA	gene	ENSG00000167676	5	PLIN4	protein_coding	0.348711309918631	3.429914816098759	2.46135255558191	0.020436506647924402	0.2978427109778205	-3.580332620880192	NA	NA	NA	NA	NA	NA	NA	NA	NA	NA	NA	NA
sn_broad	Astro	carrier	chr4	6648695	6673965	25271	-	HAVANA	gene	ENSG00000251580	3	LINC02482	lncRNA	-0.3481633532359458	3.3129762676856114	-2.460453963505157	0.02047821888502333	0.2978427109778205	-3.6238133321046826	NA	NA	NA	NA	NA	NA	NA	NA	NA	NA	NA	NA
sn_broad	Astro	carrier	chr11	65615776	65637439	21664	+	HAVANA	gene	ENSG00000197136	5	PCNX3	protein_coding	0.3074475741177767	3.7358783794389603	2.45861828575511	0.02056367380591641	0.2978427109778205	-3.6389134754231147	NA	NA	NA	NA	NA	NA	NA	NA	NA	NA	NA	NA
sn_broad	Astro	carrier	chr19	44846175	44889223	43049	+	HAVANA	gene	ENSG00000130202	10	NECTIN2	protein_coding	0.3412748228475859	4.506588410129527	2.4607394792822883	0.020464956887877445	0.2978427109778205	-3.7583573364095826	NA	NA	NA	NA	NA	NA	NA	NA	NA	NA	NA	NA
sn_broad	Astro	carrier	chr5	133971871	134004975	33105	-	HAVANA	gene	ENSG00000213585	11	VDAC1	protein_coding	0.24041678225929797	4.751218533142623	2.4605366486403044	0.02047437740823618	0.2978427109778205	-3.8179247287991545	NA	NA	NA	NA	NA	NA	NA	NA	NA	NA	NA	NA
sn_broad	Astro	carrier	chr9	72900671	73080442	179772	-	HAVANA	gene	ENSG00000165092	13	ALDH1A1	protein_coding	-0.5878420214933002	7.293852930181903	-2.4585661800754415	0.02056610422417811	0.2978427109778205	-3.959052402353281	NA	NA	NA	NA	NA	NA	NA	NA	NA	NA	NA	NA
sn_broad	Astro	carrier	chr19	2511219	2702694	191476	-	HAVANA	gene	ENSG00000176533	13	GNG7	protein_coding	0.32268540008592606	6.6871707246848695	2.459425424787021	0.020526059334767165	0.2978427109778205	-3.961796765014885	NA	NA	NA	NA	NA	NA	NA	NA	NA	NA	NA	NA
sn_broad	Astro	carrier	chr5	14661808	14664604	2797	-	HAVANA	gene	ENSG00000261360	3	OTULIN-DT	lncRNA	-0.5580878805628949	1.1100143320754157	-2.456086788204023	0.02068205896566689	0.2990491872541574	-3.2879741560511864	NA	NA	NA	NA	NA	NA	NA	NA	NA	NA	NA	NA
sn_broad	Astro	carrier	chr15	90868588	90883564	14977	+	HAVANA	gene	ENSG00000140564	13	FURIN	protein_coding	0.33143534537804453	2.81093851159303	2.4561214998973586	0.02068043144698022	0.2990491872541574	-3.495827651747631	NA	NA	NA	NA	NA	NA	NA	NA	NA	NA	NA	NA
sn_broad	Astro	carrier	chr7	75492320	75504316	11997	+	HAVANA	gene	ENSG00000170092	15	SPDYE5	protein_coding	-0.6639427268879874	2.1443560170918343	-2.4552736094912895	0.020720220003970818	0.29912878681855426	-3.4453699849038424	NA	NA	NA	NA	NA	NA	NA	NA	NA	NA	NA	NA
sn_broad	Astro	carrier	chrX	101550547	101554700	4154	+	HAVANA	gene	ENSG00000126947	13	ARMCX1	protein_coding	0.2926241440366715	2.8625998089830484	2.455290608616186	0.020719421602738788	0.29912878681855426	-3.4980592872991116	NA	NA	NA	NA	NA	NA	NA	NA	NA	NA	NA	NA
sn_broad	Astro	carrier	chr14	99169287	99272197	102911	-	HAVANA	gene	ENSG00000127152	18	BCL11B	protein_coding	0.9081836844757751	0.7192884373693895	2.4508070492979157	0.02093098504891649	0.30017721672883463	-3.2079601504149102	NA	NA	NA	NA	NA	NA	NA	NA	NA	NA	NA	NA
sn_broad	Astro	carrier	chr4	38966744	39032922	66179	-	HAVANA	gene	ENSG00000121895	8	TMEM156	protein_coding	0.6475287776656902	0.7206318802675783	2.452649719972487	0.020843796574379677	0.30017721672883463	-3.2158910947958663	NA	NA	NA	NA	NA	NA	NA	NA	NA	NA	NA	NA
sn_broad	Astro	carrier	chr2	219245455	219250337	4883	+	HAVANA	gene	ENSG00000115661	14	STK16	protein_coding	0.39421472109196554	2.071065816547216	2.4509679903393855	0.02092335655920467	0.30017721672883463	-3.365797313006146	NA	NA	NA	NA	NA	NA	NA	NA	NA	NA	NA	NA
sn_broad	Astro	carrier	chr17	20836447	20896162	59716	-	HAVANA	gene	ENSG00000291074	1	CCDC144NL	lncRNA	-0.9946997805248066	1.7774423565222575	-2.4514519665260663	0.020900431836375483	0.30017721672883463	-3.369911124257756	NA	NA	NA	NA	NA	NA	NA	NA	NA	NA	NA	NA
sn_broad	Astro	carrier	chr12	28163298	28190738	27441	-	HAVANA	gene	ENSG00000247934	4	ENSG00000247934	lncRNA	0.3619303387126176	2.5468648373395477	2.4522346517227933	0.020863406900779063	0.30017721672883463	-3.462453923904968	NA	NA	NA	NA	NA	NA	NA	NA	NA	NA	NA	NA
sn_broad	Astro	carrier	chr17	28954901	29006440	51540	-	HAVANA	gene	ENSG00000063015	21	SEZ6	protein_coding	0.43248609081392964	2.811700459841923	2.452106424672037	0.020869468549206058	0.30017721672883463	-3.4839021965488226	NA	NA	NA	NA	NA	NA	NA	NA	NA	NA	NA	NA
sn_broad	Astro	carrier	chr7	100483927	100494802	10876	+	HAVANA	gene	ENSG00000166924	9	NYAP1	protein_coding	-0.3538255923028486	3.303244798072842	-2.4506103862834316	0.02094031020630189	0.30017721672883463	-3.628043752592496	NA	NA	NA	NA	NA	NA	NA	NA	NA	NA	NA	NA
sn_broad	Astro	carrier	chr14	99737693	99942060	204368	+	HAVANA	gene	ENSG00000066629	19	EML1	protein_coding	-0.19701365963864914	4.905127204312365	-2.4518232573422623	0.020882860392160762	0.30017721672883463	-3.877276571073219	NA	NA	NA	NA	NA	NA	NA	NA	NA	NA	NA	NA
sn_broad	Astro	carrier	chr14	67533290	67589612	56323	+	HAVANA	gene	ENSG00000054690	14	PLEKHH1	protein_coding	-0.2721704803159757	4.996687326694717	-2.453360573394271	0.020810250944133198	0.30017721672883463	-3.8867453470951188	NA	NA	NA	NA	NA	NA	NA	NA	NA	NA	NA	NA
sn_broad	Astro	carrier	chr6	89146055	89165565	19511	+	HAVANA	gene	ENSG00000146281	6	PM20D2	protein_coding	-0.3080017690754324	3.5426069828312845	-2.4495752912243023	0.020989454236392136	0.3006464437925754	-3.6537970091305003	NA	NA	NA	NA	NA	NA	NA	NA	NA	NA	NA	NA
sn_broad	Astro	carrier	chr16	30634507	30635572	1066	+	HAVANA	gene	ENSG00000288983	2	ENSG00000288983	lncRNA	-0.5576967445650476	0.8114449921402774	-2.448137476883383	0.02105789444987176	0.3008352725088665	-3.2572594797363235	NA	NA	NA	NA	NA	NA	NA	NA	NA	NA	NA	NA
sn_broad	Astro	carrier	chr22	22264601	22273020	8420	+	HAVANA	gene	ENSG00000279278	1	ENSG00000279278	lncRNA	-0.7613675199755392	1.030496861016351	-2.447574608861738	0.021084742898547195	0.3008352725088665	-3.324173366458426	NA	NA	NA	NA	NA	NA	NA	NA	NA	NA	NA	NA
sn_broad	Astro	carrier	chr1	108040263	108076020	35758	+	HAVANA	gene	ENSG00000226822	4	LINC02785	lncRNA	0.46965510698255963	1.7937943363626094	2.447864200944338	0.021070925611609646	0.3008352725088665	-3.3556136918699946	NA	NA	NA	NA	NA	NA	NA	NA	NA	NA	NA	NA
sn_broad	Astro	carrier	chr11	62787402	62790400	2999	+	HAVANA	gene	ENSG00000185475	11	TMEM179B	protein_coding	-0.354436438618303	3.387670310059632	-2.4484955974793445	0.02104082868723777	0.3008352725088665	-3.6350319454232	NA	NA	NA	NA	NA	NA	NA	NA	NA	NA	NA	NA
sn_broad	Astro	carrier	chr9	112399512	112487204	87693	-	HAVANA	gene	ENSG00000230185	7	HSDL2-AS1	lncRNA	-0.2512325331105689	4.421219164363363	-2.4489403498553663	0.021019652302687368	0.3008352725088665	-3.826849332141044	NA	NA	NA	NA	NA	NA	NA	NA	NA	NA	NA	NA
sn_broad	Astro	carrier	chr22	43166622	43187134	20513	-	HAVANA	gene	ENSG00000100304	13	TTLL12	protein_coding	0.31269654255701274	2.30555697571588	2.44709233642823	0.02110777201654389	0.3009294812008437	-3.4291274781249133	NA	NA	NA	NA	NA	NA	NA	NA	NA	NA	NA	NA
sn_broad	Astro	carrier	chr3	198153287	198222513	69227	+	HAVANA	gene	ENSG00000290937	1	ENSG00000290937	lncRNA	-0.7406421499422169	-0.010106731843960723	-2.4462187147820678	0.021149547439845647	0.3012905980544108	-3.2006304907999783	NA	NA	NA	NA	NA	NA	NA	NA	NA	NA	NA	NA
sn_broad	Astro	carrier	chr20	3667965	3682246	14282	-	HAVANA	gene	ENSG00000149451	19	ADAM33	protein_coding	0.4226446366786072	3.713696419065083	2.444305792441747	0.02124128635129614	0.30147669575682123	-3.663148071166463	NA	NA	NA	NA	NA	NA	NA	NA	NA	NA	NA	NA
sn_broad	Astro	carrier	chr5	67379378	67806600	427223	+	HAVANA	gene	ENSG00000249364	7	LINC02997	lncRNA	0.395351211724396	3.7909294612114772	2.445239724413615	0.02119645174521675	0.30147669575682123	-3.676534963354721	NA	NA	NA	NA	NA	NA	NA	NA	NA	NA	NA	NA
sn_broad	Astro	carrier	chr11	64244479	64246943	2465	-	HAVANA	gene	ENSG00000173457	11	PPP1R14B	protein_coding	-0.37708296244772144	3.692661325574069	-2.444230771525421	0.021244891606007434	0.30147669575682123	-3.6869896589900844	NA	NA	NA	NA	NA	NA	NA	NA	NA	NA	NA	NA
sn_broad	Astro	carrier	chr22	37019635	37029821	10187	+	HAVANA	gene	ENSG00000128309	17	MPST	protein_coding	0.30136346078510323	3.876628414858149	2.4454684529214923	0.021185484606133273	0.30147669575682123	-3.70067597830189	NA	NA	NA	NA	NA	NA	NA	NA	NA	NA	NA	NA
sn_broad	Astro	carrier	chr19	3052910	3063107	10198	-	HAVANA	gene	ENSG00000104964	15	TLE5	protein_coding	0.32409448378783434	4.613632107225586	2.4442579975315537	0.021243583150065526	0.30147669575682123	-3.815384612268819	NA	NA	NA	NA	NA	NA	NA	NA	NA	NA	NA	NA
sn_broad	Astro	carrier	chr19	57571566	57578911	7346	-	HAVANA	gene	ENSG00000083817	9	ZNF416	protein_coding	0.5200719951280436	0.60653871683915	2.4389012437700774	0.021502454520148453	0.30306454783417774	-3.2362392856066062	NA	NA	NA	NA	NA	NA	NA	NA	NA	NA	NA	NA
sn_broad	Astro	carrier	chr3	49857988	49869935	11948	-	HAVANA	gene	ENSG00000164076	17	CAMKV	protein_coding	1.0055501594063085	1.0307898927440327	2.438920937454749	0.021501497514968503	0.30306454783417774	-3.2581822812610373	NA	NA	NA	NA	NA	NA	NA	NA	NA	NA	NA	NA
sn_broad	Astro	carrier	chr11	1947278	1984522	37245	+	HAVANA	gene	ENSG00000214026	11	MRPL23	protein_coding	-0.606724092542751	0.91876809602324	-2.4386542794224426	0.02151445895692949	0.30306454783417774	-3.2904109738306166	NA	NA	NA	NA	NA	NA	NA	NA	NA	NA	NA	NA
sn_broad	Astro	carrier	chr16	30896614	30903547	6934	+	HAVANA	gene	ENSG00000150281	7	CTF1	protein_coding	-0.4258020800187483	1.5912194822608619	-2.438001672211329	0.021546210506967103	0.30306454783417774	-3.365287836500093	NA	NA	NA	NA	NA	NA	NA	NA	NA	NA	NA	NA
sn_broad	Astro	carrier	chrX	44523639	44542859	19221	-	HAVANA	gene	ENSG00000069509	6	FUNDC1	protein_coding	0.2855855529444131	2.805056806390462	2.4410221536555268	0.021399614437062352	0.30306454783417774	-3.52228555080879	NA	NA	NA	NA	NA	NA	NA	NA	NA	NA	NA	NA
sn_broad	Astro	carrier	chr3	49024325	49029447	5123	-	HAVANA	gene	ENSG00000178035	13	IMPDH2	protein_coding	0.39744275061233214	3.0254938210552007	2.4371322204796835	0.02158857915157238	0.30306454783417774	-3.5621132344025663	NA	NA	NA	NA	NA	NA	NA	NA	NA	NA	NA	NA
sn_broad	Astro	carrier	chr14	103556545	103562657	6113	-	HAVANA	gene	ENSG00000166170	12	BAG5	protein_coding	0.2681734984768829	3.462883933991332	2.4415449064377346	0.021374336367755563	0.30306454783417774	-3.641142374860585	NA	NA	NA	NA	NA	NA	NA	NA	NA	NA	NA	NA
sn_broad	Astro	carrier	chr17	74770529	74776367	5839	-	HAVANA	gene	ENSG00000109065	12	NAT9	protein_coding	-0.33319228068778384	3.404514262759876	-2.4394814235769258	0.021474277358080815	0.30306454783417774	-3.6485016451621988	NA	NA	NA	NA	NA	NA	NA	NA	NA	NA	NA	NA
sn_broad	Astro	carrier	chr15	74782080	74803197	21118	+	HAVANA	gene	ENSG00000103653	17	CSK	protein_coding	0.2777563480487786	3.741341421629845	2.4369362635568255	0.02159813875256765	0.30306454783417774	-3.687822134471496	NA	NA	NA	NA	NA	NA	NA	NA	NA	NA	NA	NA
sn_broad	Astro	carrier	chr5	163503114	163519558	16445	+	HAVANA	gene	ENSG00000038274	18	MAT2B	protein_coding	0.2807464832474271	3.648223365561884	2.4384290877533603	0.021525410433838748	0.30306454783417774	-3.690589124042181	NA	NA	NA	NA	NA	NA	NA	NA	NA	NA	NA	NA
sn_broad	Astro	carrier	chr1	53226900	53238518	11619	-	HAVANA	gene	ENSG00000162385	11	MAGOH	protein_coding	-0.2214504462459863	3.77643503637356	-2.4367971222358507	0.02160492901044957	0.30306454783417774	-3.7233712937979897	NA	NA	NA	NA	NA	NA	NA	NA	NA	NA	NA	NA
sn_broad	Astro	carrier	chr11	57299638	57324952	25315	-	HAVANA	gene	ENSG00000149115	14	TNKS1BP1	protein_coding	0.2994631796852798	4.396441973572596	2.437734499055382	0.021559221799194235	0.30306454783417774	-3.8179372704606998	NA	NA	NA	NA	NA	NA	NA	NA	NA	NA	NA	NA
sn_broad	Astro	carrier	chr3	122739999	122793831	53833	-	HAVANA	gene	ENSG00000169087	11	HSPBAP1	protein_coding	-0.19244125272064894	4.336881947956356	-2.4377169203320506	0.021560078133361044	0.30306454783417774	-3.830786142196399	NA	NA	NA	NA	NA	NA	NA	NA	NA	NA	NA	NA
sn_broad	Astro	carrier	chr2	131047876	131093460	45585	-	HAVANA	gene	ENSG00000152102	18	FAM168B	protein_coding	0.1596893914258528	5.446583656973907	2.437279865068662	0.02158137899637565	0.30306454783417774	-3.950791477156141	NA	NA	NA	NA	NA	NA	NA	NA	NA	NA	NA	NA
sn_broad	Astro	carrier	chr20	1023874	1118493	94620	-	HAVANA	gene	ENSG00000286787	3	ENSG00000286787	lncRNA	-0.20696610277576966	5.345495831868778	-2.4374521665935243	0.021572979190181047	0.30306454783417774	-3.954242906983183	NA	NA	NA	NA	NA	NA	NA	NA	NA	NA	NA	NA
sn_broad	Astro	carrier	chr15	90717346	90816166	98821	+	HAVANA	gene	ENSG00000197299	13	BLM	protein_coding	0.5664907762319287	1.9907361380316138	2.4358583906069704	0.021650791464730337	0.30347551616974733	-3.386710268676271	NA	NA	NA	NA	NA	NA	NA	NA	NA	NA	NA	NA
sn_broad	Astro	carrier	chr5	135033280	135358219	324940	+	HAVANA	gene	ENSG00000224186	8	PITX1-AS1	lncRNA	0.4311329637390964	2.1263891736032945	2.434850446426863	0.02170013488303292	0.3039346108999718	-3.4579266466415524	NA	NA	NA	NA	NA	NA	NA	NA	NA	NA	NA	NA
sn_broad	Astro	carrier	chr15	45378700	45380123	1424	+	HAVANA	gene	ENSG00000275672	1	ENSG00000275672	lncRNA	-0.5007443041368288	1.0792034992112143	-2.433393567530557	0.021771638211772876	0.30430561590487853	-3.3121183901613525	NA	NA	NA	NA	NA	NA	NA	NA	NA	NA	NA	NA
sn_broad	Astro	carrier	chr5	65148738	65481920	333183	-	HAVANA	gene	ENSG00000049192	15	ADAMTS6	protein_coding	-0.681517462767321	3.0059054653232526	-2.433295575989394	0.02177645537397903	0.30430561590487853	-3.6133552965853477	NA	NA	NA	NA	NA	NA	NA	NA	NA	NA	NA	NA
sn_broad	Astro	carrier	chr6	99520976	99589899	68924	+	HAVANA	gene	ENSG00000279170	3	TSTD3	protein_coding	-0.22170006695165467	6.509328909074865	-2.4338526240418155	0.02174908449741417	0.30430561590487853	-4.01337753734818	NA	NA	NA	NA	NA	NA	NA	NA	NA	NA	NA	NA
sn_broad	Astro	carrier	chr12	66189195	66254622	65428	+	HAVANA	gene	ENSG00000090376	11	IRAK3	protein_coding	0.7752912009220502	1.2328559341843492	2.432293994440014	0.02182574823397332	0.30452986111682495	-3.2977301770606124	NA	NA	NA	NA	NA	NA	NA	NA	NA	NA	NA	NA
sn_broad	Astro	carrier	chrX	68829021	68842160	13140	+	HAVANA	gene	ENSG00000090776	6	EFNB1	protein_coding	0.5777695256107906	1.9374669174556858	2.4323122356551146	0.021824849576958915	0.30452986111682495	-3.383203229867631	NA	NA	NA	NA	NA	NA	NA	NA	NA	NA	NA	NA
sn_broad	Astro	carrier	chr5	177600132	177610330	10199	+	HAVANA	gene	ENSG00000027847	14	B4GALT7	protein_coding	0.37289878159796697	2.406843849052491	2.431757575811622	0.02185219019643498	0.30466676133842374	-3.4579689318397246	NA	NA	NA	NA	NA	NA	NA	NA	NA	NA	NA	NA
sn_broad	Astro	carrier	chr3	64515654	64688000	172347	-	HAVANA	gene	ENSG00000163638	13	ADAMTS9	protein_coding	-0.6152651178263291	6.173408404370644	-2.430805419928827	0.02189919775890474	0.30508996421531165	-4.008480075241458	NA	NA	NA	NA	NA	NA	NA	NA	NA	NA	NA	NA
sn_broad	Astro	carrier	chr8	108606850	108787594	180745	-	HAVANA	gene	ENSG00000164841	5	TMEM74	protein_coding	-0.595425411112237	2.433833969174339	-2.4300823382729364	0.021934958015796747	0.30516554611131397	-3.5348624965550126	NA	NA	NA	NA	NA	NA	NA	NA	NA	NA	NA	NA
sn_broad	Astro	carrier	chr20	10172395	10308258	135864	+	HAVANA	gene	ENSG00000132639	15	SNAP25	protein_coding	0.447525374365382	5.557178225884358	2.4300221310025947	0.021937938003744568	0.30516554611131397	-3.964090260286886	NA	NA	NA	NA	NA	NA	NA	NA	NA	NA	NA	NA
sn_broad	Astro	carrier	chr16	81006552	81033114	26563	+	HAVANA	gene	ENSG00000166451	14	CENPN	protein_coding	0.8396653388190114	0.3049573372939733	2.425397152000616	0.022167967424990654	0.30525402104641636	-3.240582705656961	NA	NA	NA	NA	NA	NA	NA	NA	NA	NA	NA	NA
sn_broad	Astro	carrier	chr8	143723933	143738234	14302	-	HAVANA	gene	ENSG00000180921	7	FAM83H	protein_coding	0.5183944388033106	0.6219642155242278	2.427766947022571	0.022049827450753588	0.30525402104641636	-3.253621735449841	NA	NA	NA	NA	NA	NA	NA	NA	NA	NA	NA	NA
sn_broad	Astro	carrier	chr19	51311644	51330891	19248	+	HAVANA	gene	ENSG00000142549	10	IGLON5	protein_coding	0.87661424039964	0.8647191303313747	2.4258611474874012	0.022144790503174572	0.30525402104641636	-3.264292880276292	NA	NA	NA	NA	NA	NA	NA	NA	NA	NA	NA	NA
sn_broad	Astro	carrier	chr11	67491768	67506263	14496	-	HAVANA	gene	ENSG00000110697	13	PITPNM1	protein_coding	0.5709651198663674	1.4443597819500411	2.4261501218555854	0.022130367256529854	0.30525402104641636	-3.3173108416160395	NA	NA	NA	NA	NA	NA	NA	NA	NA	NA	NA	NA
sn_broad	Astro	carrier	chr7	77050391	77062558	12168	-	HAVANA	gene	ENSG00000205482	11	SPDYE18	protein_coding	-0.4364121628457386	1.5017411695933471	-2.4255191299113785	0.022161872381316956	0.30525402104641636	-3.384269298773575	NA	NA	NA	NA	NA	NA	NA	NA	NA	NA	NA	NA
sn_broad	Astro	carrier	chr14	59504539	59576812	72274	-	HAVANA	gene	ENSG00000151838	12	CCDC175	protein_coding	-1.0534347861998299	1.565309869790894	-2.4286187503189303	0.022007504385070514	0.30525402104641636	-3.4207285111822294	NA	NA	NA	NA	NA	NA	NA	NA	NA	NA	NA	NA
sn_broad	Astro	carrier	chr3	184186095	184194012	7918	+	HAVANA	gene	ENSG00000161204	12	ABCF3	protein_coding	0.38743457685482885	2.639005206033844	2.4256257564458434	0.022156545681420694	0.30525402104641636	-3.524389646160672	NA	NA	NA	NA	NA	NA	NA	NA	NA	NA	NA	NA
sn_broad	Astro	carrier	chr19	58551452	58555105	3654	-	HAVANA	gene	ENSG00000130724	10	CHMP2A	protein_coding	-0.5093204152369557	3.0552581518590065	-2.426821309369132	0.022096900302738098	0.30525402104641636	-3.6135560605789006	NA	NA	NA	NA	NA	NA	NA	NA	NA	NA	NA	NA
sn_broad	Astro	carrier	chr17	11953889	11977594	23706	-	HAVANA	gene	ENSG00000266368	1	ENSG00000266368	lncRNA	-0.3303306105770193	2.898508417382461	-2.4248718521827244	0.022194233407959965	0.30525402104641636	-3.614679190563942	NA	NA	NA	NA	NA	NA	NA	NA	NA	NA	NA	NA
sn_broad	Astro	carrier	chr22	29505879	29555216	49338	-	HAVANA	gene	ENSG00000100296	14	THOC5	protein_coding	0.28574035288405275	3.455310405827119	2.4269793313352706	0.022089027721949067	0.30525402104641636	-3.67491212893585	NA	NA	NA	NA	NA	NA	NA	NA	NA	NA	NA	NA
sn_broad	Astro	carrier	chr10	14838306	14871741	33436	+	HAVANA	gene	ENSG00000187522	16	HSPA14	protein_coding	-0.28884856257317426	3.5041409323629256	-2.425189836173483	0.022178330198706502	0.30525402104641636	-3.712012124389065	NA	NA	NA	NA	NA	NA	NA	NA	NA	NA	NA	NA
sn_broad	Astro	carrier	chr2	190607660	190649840	42181	-	HAVANA	gene	ENSG00000284052	1	ENSG00000284052	lncRNA	-0.291871809436703	4.25311198968896	-2.426636851122831	0.022106093183907324	0.30525402104641636	-3.8378303435834558	NA	NA	NA	NA	NA	NA	NA	NA	NA	NA	NA	NA
sn_broad	Astro	carrier	chr3	27372721	27484420	111700	-	HAVANA	gene	ENSG00000033867	17	SLC4A7	protein_coding	0.3762083982685187	4.517122147601474	2.4249408494624682	0.022190781785264263	0.30525402104641636	-3.8436317242126417	NA	NA	NA	NA	NA	NA	NA	NA	NA	NA	NA	NA
sn_broad	Astro	carrier	chr15	72686179	72738475	52297	+	HAVANA	gene	ENSG00000140463	14	BBS4	protein_coding	-0.21462637448882882	5.431430064208913	-2.425269815223335	0.022174331883822444	0.30525402104641636	-3.983221768434827	NA	NA	NA	NA	NA	NA	NA	NA	NA	NA	NA	NA
sn_broad	Astro	carrier	chr2	112645939	112663825	17887	+	HAVANA	gene	ENSG00000144136	11	SLC20A1	protein_coding	0.3812085876079281	5.788719807656388	2.4255308306095906	0.02216128779673561	0.30525402104641636	-3.9903000500615087	NA	NA	NA	NA	NA	NA	NA	NA	NA	NA	NA	NA
sn_broad	Astro	carrier	chr10	7559270	7666998	107729	-	HAVANA	gene	ENSG00000123243	15	ITIH5	protein_coding	-0.825575989555547	1.426594926233497	-2.4199227602540256	0.022443102905150707	0.3067962300203714	-3.3773884656903963	NA	NA	NA	NA	NA	NA	NA	NA	NA	NA	NA	NA
sn_broad	Astro	carrier	chr6	146543833	146554953	11121	+	HAVANA	gene	ENSG00000118508	5	RAB32	protein_coding	-0.42967228189967055	1.9038234132727418	-2.4199926047025806	0.022439572977859777	0.3067962300203714	-3.448971054501681	NA	NA	NA	NA	NA	NA	NA	NA	NA	NA	NA	NA
sn_broad	Astro	carrier	chr9	214854	465259	250406	+	HAVANA	gene	ENSG00000107099	18	DOCK8	protein_coding	0.7681073460187944	2.8507107940480525	2.421496236404608	0.022363703059968987	0.3067962300203714	-3.558688482002005	NA	NA	NA	NA	NA	NA	NA	NA	NA	NA	NA	NA
sn_broad	Astro	carrier	chr7	75410322	75416794	6473	+	HAVANA	gene	ENSG00000291151	1	NSUN5P1	lncRNA	-0.2824359671849801	3.273663046433944	-2.4189313830571266	0.022493261902874914	0.3067962300203714	-3.681176813009389	NA	NA	NA	NA	NA	NA	NA	NA	NA	NA	NA	NA
sn_broad	Astro	carrier	chr22	30652051	30667887	15837	-	HAVANA	gene	ENSG00000167065	14	DUSP18	protein_coding	-0.33528683233396617	4.201914808058121	-2.4203412870197876	0.022421958245157466	0.3067962300203714	-3.835912968636421	NA	NA	NA	NA	NA	NA	NA	NA	NA	NA	NA	NA
sn_broad	Astro	carrier	chr20	63400208	63472677	72470	-	HAVANA	gene	ENSG00000075043	21	KCNQ2	protein_coding	0.43424515575860534	4.578032158347277	2.422071496540833	0.022334738999236204	0.3067962300203714	-3.860762458947162	NA	NA	NA	NA	NA	NA	NA	NA	NA	NA	NA	NA
sn_broad	Astro	carrier	chrX	77825747	77899271	73525	-	HAVANA	gene	ENSG00000102158	22	MAGT1	protein_coding	0.2764492901279665	4.842835232192105	2.4186538597462466	0.022507321678350387	0.3067962300203714	-3.9010596823210495	NA	NA	NA	NA	NA	NA	NA	NA	NA	NA	NA	NA
sn_broad	Astro	carrier	chr18	35241030	35267133	26104	+	HAVANA	gene	ENSG00000186812	13	ZNF397	protein_coding	-0.18207904921001994	5.1770736666420305	-2.4193340849634457	0.022472874703720218	0.3067962300203714	-3.968489728167998	NA	NA	NA	NA	NA	NA	NA	NA	NA	NA	NA	NA
sn_broad	Astro	carrier	chr12	78863993	79452008	588016	+	HAVANA	gene	ENSG00000067715	15	SYT1	protein_coding	0.931529509059803	5.601377545905348	2.420562894531327	0.022410769670332845	0.3067962300203714	-3.979876735825623	NA	NA	NA	NA	NA	NA	NA	NA	NA	NA	NA	NA
sn_broad	Astro	carrier	chr11	46332905	46380554	47650	+	HAVANA	gene	ENSG00000149091	15	DGKZ	protein_coding	0.47911212771401335	5.9548463546069	2.4208860679876723	0.022394462388755376	0.3067962300203714	-3.9871030000765137	NA	NA	NA	NA	NA	NA	NA	NA	NA	NA	NA	NA
sn_broad	Astro	carrier	chr15	56243971	56445997	202027	+	HAVANA	gene	ENSG00000151575	15	TEX9	protein_coding	-0.29029226034583644	6.1257338036726114	-2.419238773269407	0.02247769842495477	0.3067962300203714	-4.0365657861595405	NA	NA	NA	NA	NA	NA	NA	NA	NA	NA	NA	NA
sn_broad	Astro	carrier	chr17	15229773	15272292	42520	-	HAVANA	gene	ENSG00000109099	16	PMP22	protein_coding	0.26822383869224753	6.752142847241761	2.4211418721137123	0.02238156227148936	0.3067962300203714	-4.038640983952655	NA	NA	NA	NA	NA	NA	NA	NA	NA	NA	NA	NA
sn_broad	Astro	carrier	chr19	1228287	1238027	9741	-	HAVANA	gene	ENSG00000099625	14	CBARP	protein_coding	0.5976347503826642	3.982848293232584	2.417950911813828	0.022542970217799104	0.30705369099634167	-3.7230900782125125	NA	NA	NA	NA	NA	NA	NA	NA	NA	NA	NA	NA
sn_broad	Astro	carrier	chr5	43483913	43509356	25444	+	HAVANA	gene	ENSG00000249492	3	ENSG00000249492	lncRNA	-0.2663656802237786	4.382991546968157	-2.4165736636286583	0.022612964641734873	0.30777824088899175	-3.876289230835597	NA	NA	NA	NA	NA	NA	NA	NA	NA	NA	NA	NA
sn_broad	Astro	carrier	chr5	138506095	138543236	37142	-	HAVANA	gene	ENSG00000120705	13	ETF1	protein_coding	0.41444980146852917	4.583645901078945	2.4151918856856027	0.022683389498007578	0.3085075691191528	-3.8812933387955417	NA	NA	NA	NA	NA	NA	NA	NA	NA	NA	NA	NA
sn_broad	Astro	carrier	chr11	27040725	27127809	87085	+	HAVANA	gene	ENSG00000129151	9	BBOX1	protein_coding	-0.2533398349304634	6.7703245184814875	-2.414756698232435	0.022705611234869815	0.30858071055104974	-4.0556466924416394	NA	NA	NA	NA	NA	NA	NA	NA	NA	NA	NA	NA
sn_broad	Astro	carrier	chr8	144314584	144326910	12327	-	HAVANA	gene	ENSG00000185000	12	DGAT1	protein_coding	0.4201143525122992	3.281801949395471	2.413047315377457	0.022793089813170467	0.3095399595087346	-3.6636811389492805	NA	NA	NA	NA	NA	NA	NA	NA	NA	NA	NA	NA
sn_broad	Astro	carrier	chr3	187291272	187297933	6662	+	HAVANA	gene	ENSG00000283175	1	ENSG00000283175	lncRNA	-0.480382027261786	2.475077379452098	-2.4126832694755693	0.022811759918145352	0.3095640308892021	-3.562537066633642	NA	NA	NA	NA	NA	NA	NA	NA	NA	NA	NA	NA
sn_broad	Astro	carrier	chr19	35745600	35747519	1920	+	HAVANA	gene	ENSG00000205155	8	PSENEN	protein_coding	-0.5694911240031411	1.0984200105977102	-2.411718058570159	0.02286132866702661	0.31000706230934677	-3.3689964185401644	NA	NA	NA	NA	NA	NA	NA	NA	NA	NA	NA	NA
sn_broad	Astro	carrier	chr7	71132144	71713600	581457	+	HAVANA	gene	ENSG00000185274	13	GALNT17	protein_coding	0.807117701333028	2.855798449244547	2.4101841061861102	0.02294030850298602	0.3108479672889822	-3.58718241185324	NA	NA	NA	NA	NA	NA	NA	NA	NA	NA	NA	NA
sn_broad	Astro	carrier	chrX	103062651	103064171	1521	-	HAVANA	gene	ENSG00000133169	6	BEX1	protein_coding	0.70473881790919	3.034858673852515	2.407171438949005	0.023096152423429637	0.31249742422247484	-3.6168252389088895	NA	NA	NA	NA	NA	NA	NA	NA	NA	NA	NA	NA
sn_broad	Astro	carrier	chr19	12525373	12551542	26170	-	HAVANA	gene	ENSG00000249709	8	ZNF564	protein_coding	-0.2636504783345346	3.9157979929616955	-2.4074546605389564	0.02308146029014479	0.31249742422247484	-3.827500055677233	NA	NA	NA	NA	NA	NA	NA	NA	NA	NA	NA	NA
sn_broad	Astro	carrier	chr6	158972871	159000202	27332	-	HAVANA	gene	ENSG00000130363	13	RSPH3	protein_coding	-0.2354262170910495	4.707174592997929	-2.406283329881889	0.023142278705164672	0.31289043976281683	-3.9423861861427962	NA	NA	NA	NA	NA	NA	NA	NA	NA	NA	NA	NA
sn_broad	Astro	carrier	chr12	20014780	20098868	84089	+	HAVANA	gene	ENSG00000256287	1	LINC02398	lncRNA	0.5375059930557858	1.18345538520653	2.4055279805736256	0.02318157616352375	0.3129598196873656	-3.3642975833699023	NA	NA	NA	NA	NA	NA	NA	NA	NA	NA	NA	NA
sn_broad	Astro	carrier	chr17	28394642	28407197	12556	-	HAVANA	gene	ENSG00000076351	13	SLC46A1	protein_coding	0.38419817858734273	2.505460463287043	2.405573242555166	0.023179219663463615	0.3129598196873656	-3.5421395015952544	NA	NA	NA	NA	NA	NA	NA	NA	NA	NA	NA	NA
sn_broad	Astro	carrier	chr17	31316410	31321749	5340	-	HAVANA	gene	ENSG00000126860	12	EVI2A	protein_coding	-0.7113286143496462	1.538907911067281	-2.404771493309704	0.02322099409012938	0.3132611279316423	-3.4598808603210567	NA	NA	NA	NA	NA	NA	NA	NA	NA	NA	NA	NA
sn_broad	Astro	carrier	chr3	196291219	196318299	27081	-	HAVANA	gene	ENSG00000213123	11	DYNLT2B	protein_coding	-0.17329846710582109	4.970170767223181	-2.404173504731615	0.023252196643101363	0.31345124540222	-3.9808974925635394	NA	NA	NA	NA	NA	NA	NA	NA	NA	NA	NA	NA
sn_broad	Astro	carrier	chr5	146099406	146120412	21007	+	HAVANA	gene	ENSG00000251556	1	ENSG00000251556	lncRNA	-0.5986160029906519	0.44574060759848433	-2.403050155172669	0.023310915967558368	0.31401175038652157	-3.3206649732650586	NA	NA	NA	NA	NA	NA	NA	NA	NA	NA	NA	NA
sn_broad	Astro	carrier	chr5	123023250	123036725	13476	-	HAVANA	gene	ENSG00000168938	6	PPIC	protein_coding	-0.43588279106221484	2.5815280101834857	-2.401998433405695	0.023366014269775685	0.3144289702379391	-3.592163944548966	NA	NA	NA	NA	NA	NA	NA	NA	NA	NA	NA	NA
sn_broad	Astro	carrier	chr4	77157207	77433388	276182	+	HAVANA	gene	ENSG00000138764	15	CCNG2	protein_coding	0.2401533691143123	4.463421217696996	2.4018039714965522	0.023376214927078223	0.3144289702379391	-3.8959991450510763	NA	NA	NA	NA	NA	NA	NA	NA	NA	NA	NA	NA
sn_broad	Astro	carrier	chr17	68867289	68955392	88104	-	HAVANA	gene	ENSG00000141338	15	ABCA8	protein_coding	-0.5549165985849307	2.980343148638144	-2.400849979803243	0.02342631644451412	0.3148716927831978	-3.689113793529914	NA	NA	NA	NA	NA	NA	NA	NA	NA	NA	NA	NA
sn_broad	Astro	carrier	chr8	128405269	128564679	159411	-	HAVANA	gene	ENSG00000254275	6	LINC00824	lncRNA	-0.8588439649429165	0.34622650318074205	-2.3998889852483596	0.023476885145489238	0.3150732784249366	-3.293692281165099	NA	NA	NA	NA	NA	NA	NA	NA	NA	NA	NA	NA
sn_broad	Astro	carrier	chr6	136335714	136336087	374	-	HAVANA	gene	ENSG00000260418	1	ENSG00000260418	lncRNA	-0.6969398277921407	1.1693510335987702	-2.399038020870597	0.02352174735296126	0.3150732784249366	-3.395502565953218	NA	NA	NA	NA	NA	NA	NA	NA	NA	NA	NA	NA
sn_broad	Astro	carrier	chr16	48165773	48247568	81796	-	HAVANA	gene	ENSG00000121270	16	ABCC11	protein_coding	-0.36866923912666993	2.422673716400969	-2.398932686791334	0.023527305943521464	0.3150732784249366	-3.563432838289111	NA	NA	NA	NA	NA	NA	NA	NA	NA	NA	NA	NA
sn_broad	Astro	carrier	chr15	97960703	97973833	13131	+	HAVANA	gene	ENSG00000140450	9	ARRDC4	protein_coding	-0.8766303408308194	3.7589053000039847	-2.399054328286804	0.023520886900898076	0.3150732784249366	-3.8444867410716226	NA	NA	NA	NA	NA	NA	NA	NA	NA	NA	NA	NA
sn_broad	Astro	carrier	chr1	40344850	40423326	78477	+	HAVANA	gene	ENSG00000084070	12	SMAP2	protein_coding	0.2837846092154246	4.121963326093968	2.399456598667156	0.023499670442862542	0.3150732784249366	-3.853642134420427	NA	NA	NA	NA	NA	NA	NA	NA	NA	NA	NA	NA
sn_broad	Astro	carrier	chr6	42890265	42890821	557	-	HAVANA	gene	ENSG00000221821	4	C6orf226	protein_coding	-0.5676480718366004	1.833826160593919	-2.3981779699947534	0.023567168341901586	0.31529212902869674	-3.495832623778753	NA	NA	NA	NA	NA	NA	NA	NA	NA	NA	NA	NA
sn_broad	Astro	carrier	chr20	34704339	34713439	9101	+	HAVANA	gene	ENSG00000078804	13	TP53INP2	protein_coding	0.5380215652886491	2.924025089351358	2.397971798351468	0.023578068600945117	0.31529212902869674	-3.584668555754869	NA	NA	NA	NA	NA	NA	NA	NA	NA	NA	NA	NA
sn_broad	Astro	carrier	chr11	64778954	64779405	452	+	HAVANA	gene	ENSG00000269038	1	SF1-DT	lncRNA	-0.4932456708178201	1.5224292385342084	-2.397536004375623	0.023601124144983335	0.3153702365689969	-3.437903990726588	NA	NA	NA	NA	NA	NA	NA	NA	NA	NA	NA	NA
sn_broad	Astro	carrier	chr8	144137774	144140851	3078	+	HAVANA	gene	ENSG00000235173	7	HGH1	protein_coding	0.48350441200131133	1.3023249791924885	2.3966791746374883	0.02364651465171788	0.3157464638625886	-3.385472771198846	NA	NA	NA	NA	NA	NA	NA	NA	NA	NA	NA	NA
sn_broad	Astro	carrier	chr12	21827210	21887957	60748	+	HAVANA	gene	ENSG00000257022	1	ENSG00000257022	lncRNA	-0.3904759389033914	2.658726487922254	-2.3958881456794323	0.023688490300790087	0.3160765785218313	-3.656852811397643	NA	NA	NA	NA	NA	NA	NA	NA	NA	NA	NA	NA
sn_broad	Astro	carrier	chr13	21176658	21179084	2427	+	HAVANA	gene	ENSG00000173141	5	MRPL57	protein_coding	-0.39393124369872723	3.056364700978534	-2.3936981818875736	0.023805055961158714	0.3174007461487829	-3.688279438300467	NA	NA	NA	NA	NA	NA	NA	NA	NA	NA	NA	NA
sn_broad	Astro	carrier	chr21	15368966	15627342	258377	-	HAVANA	gene	ENSG00000229425	5	ENSG00000229425	lncRNA	0.5578089887121302	1.769327798658428	2.3926390525181707	0.023861618604644246	0.3174617667662183	-3.4405865005508964	NA	NA	NA	NA	NA	NA	NA	NA	NA	NA	NA	NA
sn_broad	Astro	carrier	chr1	98661701	98760500	98800	+	HAVANA	gene	ENSG00000162627	17	SNX7	protein_coding	-0.2595905400522862	5.3766602476097605	-2.392854310779965	0.023850112820455245	0.3174617667662183	-4.04793965600089	NA	NA	NA	NA	NA	NA	NA	NA	NA	NA	NA	NA
sn_broad	Astro	carrier	chr4	139411927	139454034	42108	-	HAVANA	gene	ENSG00000273247	7	RAB33B-AS1	lncRNA	-0.2144063496446269	6.081080657977288	-2.3930670416341497	0.023838747117562623	0.3174617667662183	-4.085058576310084	NA	NA	NA	NA	NA	NA	NA	NA	NA	NA	NA	NA
sn_broad	Astro	carrier	chr17	74842023	74861504	19482	-	HAVANA	gene	ENSG00000161509	14	GRIN2C	protein_coding	0.33001115299353767	7.253841040717914	2.3922672446848012	0.023881504096302218	0.31749575837754473	-4.096278865194142	NA	NA	NA	NA	NA	NA	NA	NA	NA	NA	NA	NA
sn_broad	Astro	carrier	chr10	119829404	119892556	63153	-	HAVANA	gene	ENSG00000197771	13	MCMBP	protein_coding	-0.16972255541383108	4.720346608940075	-2.3919084828391384	0.02390070622210912	0.3175206221820443	-3.9720135943620276	NA	NA	NA	NA	NA	NA	NA	NA	NA	NA	NA	NA
sn_broad	Astro	carrier	chr1	114716913	114758676	41764	-	HAVANA	gene	ENSG00000009307	17	CSDE1	protein_coding	0.1461486429085599	6.209837683990225	2.3912707020611923	0.02393487725712484	0.31774416764530944	-4.092762468596924	NA	NA	NA	NA	NA	NA	NA	NA	NA	NA	NA	NA
sn_broad	Astro	carrier	chr12	57723761	57742157	18397	-	HAVANA	gene	ENSG00000135439	12	AGAP2	protein_coding	0.7974662241783219	0.47393389106907036	2.388639768170176	0.024076310588859368	0.3178048216291109	-3.308501692018999	NA	NA	NA	NA	NA	NA	NA	NA	NA	NA	NA	NA
sn_broad	Astro	carrier	chr2	10911934	10914225	2292	+	HAVANA	gene	ENSG00000162975	5	KCNF1	protein_coding	0.7562384389734818	0.5114681559889658	2.389343374210109	0.024038411532154868	0.3178048216291109	-3.3099100994099224	NA	NA	NA	NA	NA	NA	NA	NA	NA	NA	NA	NA
sn_broad	Astro	carrier	chr19	57625032	57626950	1919	+	HAVANA	gene	ENSG00000268392	1	ENSG00000268392	lncRNA	-0.41643269478844497	1.4128687325937357	-2.3889054162996475	0.024061995291196406	0.3178048216291109	-3.4296017878301477	NA	NA	NA	NA	NA	NA	NA	NA	NA	NA	NA	NA
sn_broad	Astro	carrier	chr3	180707589	180871005	163417	-	HAVANA	gene	ENSG00000285336	1	ENSG00000285336	lncRNA	0.6013956446616442	1.8318666967494186	2.390275257565238	0.02398830055860482	0.3178048216291109	-3.4528847394385607	NA	NA	NA	NA	NA	NA	NA	NA	NA	NA	NA	NA
sn_broad	Astro	carrier	chr15	35939167	36252257	313091	-	HAVANA	gene	ENSG00000259639	6	ENSG00000259639	lncRNA	-0.47450561265761304	1.7917888907458757	-2.3898410947383555	0.024011635269455645	0.3178048216291109	-3.520910891820381	NA	NA	NA	NA	NA	NA	NA	NA	NA	NA	NA	NA
sn_broad	Astro	carrier	chr5	148923639	149063163	139525	-	HAVANA	gene	ENSG00000169247	14	SH3TC2	protein_coding	-0.5932842118676177	1.9867264483523712	-2.3903528079807055	0.023984134683847066	0.3178048216291109	-3.5278313882304837	NA	NA	NA	NA	NA	NA	NA	NA	NA	NA	NA	NA
sn_broad	Astro	carrier	chr3	194005259	194071025	65767	-	HAVANA	gene	ENSG00000230102	8	LINC02028	lncRNA	0.3638832609636502	2.8578708559194808	2.3883502965635897	0.024091918561585293	0.3178048216291109	-3.6405906965165533	NA	NA	NA	NA	NA	NA	NA	NA	NA	NA	NA	NA
sn_broad	Astro	carrier	chr11	64851642	64888296	36655	-	HAVANA	gene	ENSG00000110047	18	EHD1	protein_coding	0.4177954717223433	3.5680407931474813	2.3888436953151984	0.024065320628880005	0.3178048216291109	-3.7201661897609553	NA	NA	NA	NA	NA	NA	NA	NA	NA	NA	NA	NA
sn_broad	Astro	carrier	chr10	65570338	65880289	309952	+	HAVANA	gene	ENSG00000228065	13	LINC01515	lncRNA	-0.6197506941055222	5.5274370747543244	-2.3882825448175637	0.02409557299360453	0.3178048216291109	-4.066473762573283	NA	NA	NA	NA	NA	NA	NA	NA	NA	NA	NA	NA
sn_broad	Astro	carrier	chr8	101686542	102124907	438366	-	HAVANA	gene	ENSG00000104490	18	NCALD	protein_coding	0.6768008732974995	3.3753675581780955	2.387023754259253	0.024163562656311862	0.31792932933214907	-3.698070383278489	NA	NA	NA	NA	NA	NA	NA	NA	NA	NA	NA	NA
sn_broad	Astro	carrier	chr1	228082708	228099212	16505	+	HAVANA	gene	ENSG00000143761	17	ARF1	protein_coding	0.24052536854916573	4.59452822614311	2.387687445131787	0.024127693613748745	0.31792932933214907	-3.9307260897561758	NA	NA	NA	NA	NA	NA	NA	NA	NA	NA	NA	NA
sn_broad	Astro	carrier	chr12	108522214	108561400	39187	-	HAVANA	gene	ENSG00000075856	12	SART3	protein_coding	0.16126619919684426	4.533812707788628	2.3868228537295715	0.02417442989954605	0.31792932933214907	-3.9432116052895227	NA	NA	NA	NA	NA	NA	NA	NA	NA	NA	NA	NA
sn_broad	Astro	carrier	chr4	78939485	79309673	370189	+	HAVANA	gene	ENSG00000249307	8	LINC01088	lncRNA	-0.8389045463456248	6.3603578666296405	-2.387161956198475	0.02415608954099648	0.31792932933214907	-4.078836370019778	NA	NA	NA	NA	NA	NA	NA	NA	NA	NA	NA	NA
sn_broad	Astro	carrier	chr11	111540280	111561745	21466	+	HAVANA	gene	ENSG00000204381	12	LAYN	protein_coding	-0.8964149687560772	-0.347510257136138	-2.384812371537685	0.024283428710647786	0.3182270919080746	-3.2956690711954786	NA	NA	NA	NA	NA	NA	NA	NA	NA	NA	NA	NA
sn_broad	Astro	carrier	chr2	159932006	160062615	130610	-	HAVANA	gene	ENSG00000153246	13	PLA2R1	protein_coding	0.8720859746559899	0.7902907125530311	2.384247887549433	0.024314113073682787	0.3182270919080746	-3.3307136012556713	NA	NA	NA	NA	NA	NA	NA	NA	NA	NA	NA	NA
sn_broad	Astro	carrier	chr5	115124762	115180546	55785	-	HAVANA	gene	ENSG00000152503	10	TRIM36	protein_coding	0.7274713817239936	1.0233024244759616	2.3840387839999164	0.024325488574871046	0.3182270919080746	-3.3643779831461305	NA	NA	NA	NA	NA	NA	NA	NA	NA	NA	NA	NA
sn_broad	Astro	carrier	chr1	113904619	113914086	9468	+	HAVANA	gene	ENSG00000118655	8	DCLRE1B	protein_coding	0.4683292527232361	1.0334847993306124	2.384513845006062	0.024299651676133002	0.3182270919080746	-3.3698684310648948	NA	NA	NA	NA	NA	NA	NA	NA	NA	NA	NA	NA
sn_broad	Astro	carrier	chr5	141338760	141512975	174216	+	HAVANA	gene	ENSG00000081853	15	PCDHGA2	protein_coding	0.5788034094752335	0.9729641731221926	2.3832680917377123	0.02436745726302455	0.3182270919080746	-3.3793760451777226	NA	NA	NA	NA	NA	NA	NA	NA	NA	NA	NA	NA
sn_broad	Astro	carrier	chr7	78392626	78448999	56374	-	HAVANA	gene	ENSG00000285892	1	ENSG00000285892	lncRNA	-0.4848727316181817	1.255119918394094	-2.3828886182478404	0.024388146126579514	0.3182270919080746	-3.4445759701498284	NA	NA	NA	NA	NA	NA	NA	NA	NA	NA	NA	NA
sn_broad	Astro	carrier	chr11	10305073	10307397	2325	+	HAVANA	gene	ENSG00000148926	10	ADM	protein_coding	-0.7862722030512951	2.472188747243267	-2.3854789338278124	0.02424724115387087	0.3182270919080746	-3.585014052790965	NA	NA	NA	NA	NA	NA	NA	NA	NA	NA	NA	NA
sn_broad	Astro	carrier	chr19	48637946	48646187	8242	-	HAVANA	gene	ENSG00000063180	9	CA11	protein_coding	0.3688690522085971	3.279066510053841	2.385734885221271	0.024233358706068266	0.3182270919080746	-3.7080775754017843	NA	NA	NA	NA	NA	NA	NA	NA	NA	NA	NA	NA
sn_broad	Astro	carrier	chr3	47227998	47283451	55454	-	HAVANA	gene	ENSG00000088727	14	KIF9	protein_coding	-0.30890473331178225	3.340956229195185	-2.3828989196292287	0.02438758428406924	0.3182270919080746	-3.7619929409796855	NA	NA	NA	NA	NA	NA	NA	NA	NA	NA	NA	NA
sn_broad	Astro	carrier	chr1	43974487	43978295	3809	+	HAVANA	gene	ENSG00000117410	14	ATP6V0B	protein_coding	0.3922462491835774	4.003354125968452	2.3853146644456884	0.02425615472872636	0.3182270919080746	-3.823586804934659	NA	NA	NA	NA	NA	NA	NA	NA	NA	NA	NA	NA
sn_broad	Astro	carrier	chr22	41621163	41664048	42886	+	HAVANA	gene	ENSG00000196419	13	XRCC6	protein_coding	0.30001653143960283	5.045070826386494	2.3830907385669398	0.024377124544889574	0.3182270919080746	-4.005905394705905	NA	NA	NA	NA	NA	NA	NA	NA	NA	NA	NA	NA
sn_broad	Astro	carrier	chr19	35995188	35996312	1125	+	HAVANA	gene	ENSG00000205138	4	SDHAF1	protein_coding	-0.7458905367221598	0.636331530719717	-2.3814399655698377	0.02446727434040444	0.31834774905737523	-3.3600101652678283	NA	NA	NA	NA	NA	NA	NA	NA	NA	NA	NA	NA
sn_broad	Astro	carrier	chr11	96590317	96985810	395494	+	HAVANA	gene	ENSG00000254587	2	ENSG00000254587	lncRNA	-0.43096695794216666	3.169482900444569	-2.3814614822481306	0.024466097342347334	0.31834774905737523	-3.752134963714427	NA	NA	NA	NA	NA	NA	NA	NA	NA	NA	NA	NA
sn_broad	Astro	carrier	chr22	27748277	27801756	53480	-	HAVANA	gene	ENSG00000169184	7	MN1	protein_coding	0.2578051779945625	4.598435564163647	2.3816132033040653	0.024457799417898208	0.31834774905737523	-3.9461292244527733	NA	NA	NA	NA	NA	NA	NA	NA	NA	NA	NA	NA
sn_broad	Astro	carrier	chr10	46786674	46811989	25316	+	HAVANA	gene	ENSG00000291069	1	BMS1P1	lncRNA	-0.30523563686711563	5.005866430522931	-2.3819436308181077	0.024439736588069885	0.31834774905737523	-4.022495584544416	NA	NA	NA	NA	NA	NA	NA	NA	NA	NA	NA	NA
sn_broad	Astro	carrier	chr17	10699015	10730023	31009	-	HAVANA	gene	ENSG00000187824	9	TMEM220	protein_coding	-0.20010395073041787	5.089315192849376	-2.3808118640600493	0.02450165535867353	0.31834774905737523	-4.043255811537266	NA	NA	NA	NA	NA	NA	NA	NA	NA	NA	NA	NA
sn_broad	Astro	carrier	chr9	135808487	135907546	99060	-	HAVANA	gene	ENSG00000130559	19	CAMSAP1	protein_coding	0.16771500384457916	5.4606325150144475	2.380850199233314	0.024499555703067888	0.31834774905737523	-4.069816943589097	NA	NA	NA	NA	NA	NA	NA	NA	NA	NA	NA	NA
sn_broad	Astro	carrier	chr3	183178041	183428778	250738	-	HAVANA	gene	ENSG00000053524	13	MCF2L2	protein_coding	0.5618477630228629	6.1204908890969545	2.3799779693785856	0.024547369332785316	0.31871566702808435	-4.113393746432505	NA	NA	NA	NA	NA	NA	NA	NA	NA	NA	NA	NA
sn_broad	Astro	carrier	chrX	47571901	47619857	47957	-	HAVANA	gene	ENSG00000008056	14	SYN1	protein_coding	0.725189023900435	2.1346537186020043	2.3791364331046445	0.0245935812553652	0.31891085427661364	-3.5016182312800685	NA	NA	NA	NA	NA	NA	NA	NA	NA	NA	NA	NA
sn_broad	Astro	carrier	chr17	59674636	59707626	32991	-	HAVANA	gene	ENSG00000141378	15	PTRH2	protein_coding	-0.24656639747909592	4.05375364077244	-2.3790702646965305	0.024597218181924407	0.31891085427661364	-3.908177352500515	NA	NA	NA	NA	NA	NA	NA	NA	NA	NA	NA	NA
sn_broad	Astro	carrier	chr4	95162504	95549206	386703	-	HAVANA	gene	ENSG00000182168	16	UNC5C	protein_coding	0.3823194959671854	7.868281501266637	2.3785309223681765	0.024626881311600592	0.31906963622950696	-4.1134553322138805	NA	NA	NA	NA	NA	NA	NA	NA	NA	NA	NA	NA
sn_broad	Astro	carrier	chr1	76074746	76634603	559858	+	HAVANA	gene	ENSG00000184005	12	ST6GALNAC3	protein_coding	-0.45401763009795104	7.1687973838077905	-2.377452202516721	0.024686307632723625	0.31961353769010376	-4.1237359713158135	NA	NA	NA	NA	NA	NA	NA	NA	NA	NA	NA	NA
sn_broad	Astro	carrier	chr3	139935185	140577397	642213	+	HAVANA	gene	ENSG00000158258	16	CLSTN2	protein_coding	0.6735637029769297	3.8472424392761595	2.3765594119934934	0.024735590267877212	0.3200254334092589	-3.8241176361150337	NA	NA	NA	NA	NA	NA	NA	NA	NA	NA	NA	NA
sn_broad	Astro	carrier	chr18	78979818	79002677	22860	+	HAVANA	gene	ENSG00000256463	10	SALL3	protein_coding	0.21576830485681642	6.165645799819947	2.3750365720656634	0.02481985959165954	0.32088908095921154	-4.123878560507658	NA	NA	NA	NA	NA	NA	NA	NA	NA	NA	NA	NA
sn_broad	Astro	carrier	chr14	22598290	22612963	14674	+	HAVANA	gene	ENSG00000100439	11	ABHD4	protein_coding	0.3041418056792107	2.387853104382611	2.374029533833542	0.024875730044628952	0.3213846081929495	-3.567368820101506	NA	NA	NA	NA	NA	NA	NA	NA	NA	NA	NA	NA
sn_broad	Astro	carrier	chr19	17387196	17394196	7001	-	HAVANA	gene	ENSG00000269720	3	CCDC194	protein_coding	0.9241021337371038	0.4099151589462116	2.372776625586719	0.024945401784408724	0.3215446844828104	-3.322762608343831	NA	NA	NA	NA	NA	NA	NA	NA	NA	NA	NA	NA
sn_broad	Astro	carrier	chr19	36150922	36152449	1528	-	HAVANA	gene	ENSG00000161281	11	COX7A1	protein_coding	0.9257377799040722	1.2108660636406055	2.3727428345135673	0.02494728330560827	0.3215446844828104	-3.4040467150577656	NA	NA	NA	NA	NA	NA	NA	NA	NA	NA	NA	NA
sn_broad	Astro	carrier	chr12	113422380	113438276	15897	+	HAVANA	gene	ENSG00000139410	15	SDSL	protein_coding	-0.5680978814934848	1.1621167817135134	-2.3729547818668633	0.02493548400577318	0.3215446844828104	-3.433233079089656	NA	NA	NA	NA	NA	NA	NA	NA	NA	NA	NA	NA
sn_broad	Astro	carrier	chr6	43509702	43562419	52718	+	HAVANA	gene	ENSG00000171453	20	POLR1C	protein_coding	-0.2893119732839784	4.172584137579023	-2.3725445519604613	0.024958326492060937	0.3215446844828104	-3.9348691179099213	NA	NA	NA	NA	NA	NA	NA	NA	NA	NA	NA	NA
sn_broad	Astro	carrier	chr15	90620007	90717141	97135	-	HAVANA	gene	ENSG00000259736	1	CRTC3-AS1	lncRNA	-0.2899075580446493	3.362043378506545	-2.3715675989516307	0.025012802341717127	0.3220200554464215	-3.7950923389714415	NA	NA	NA	NA	NA	NA	NA	NA	NA	NA	NA	NA
sn_broad	Astro	carrier	chr12	109097597	109126725	29129	+	HAVANA	gene	ENSG00000076248	12	UNG	protein_coding	0.26163224325278733	4.566928469911244	2.370785534474812	0.025056489277272047	0.3221297428488589	-3.9676388972449073	NA	NA	NA	NA	NA	NA	NA	NA	NA	NA	NA	NA
sn_broad	Astro	carrier	chr3	142157527	142225592	68066	-	HAVANA	gene	ENSG00000175066	16	GK5	protein_coding	-0.17778578638108877	5.433039837288208	-2.3708516278377743	0.025052794538527684	0.3221297428488589	-4.095127637938293	NA	NA	NA	NA	NA	NA	NA	NA	NA	NA	NA	NA
sn_broad	Astro	carrier	chr12	19775451	20012261	236811	+	HAVANA	gene	ENSG00000255910	2	ENSG00000255910	lncRNA	0.49937573289445203	2.4581143258668083	2.369462869953324	0.02513053335050552	0.3224029208552249	-3.6231249713132723	NA	NA	NA	NA	NA	NA	NA	NA	NA	NA	NA	NA
sn_broad	Astro	carrier	chr16	82626965	83800640	1173676	+	HAVANA	gene	ENSG00000140945	17	CDH13	protein_coding	0.6339462989267763	3.52096829291552	2.3696331933476613	0.025120987279256445	0.3224029208552249	-3.74967136488562	NA	NA	NA	NA	NA	NA	NA	NA	NA	NA	NA	NA
sn_broad	Astro	carrier	chr19	57527325	57557542	30218	+	HAVANA	gene	ENSG00000121406	9	ZNF549	protein_coding	-0.24157443330774941	3.834078908804298	-2.369770120419828	0.02511331536489017	0.3224029208552249	-3.884471122969728	NA	NA	NA	NA	NA	NA	NA	NA	NA	NA	NA	NA
sn_broad	Astro	carrier	chr19	55428740	55443300	14561	-	HAVANA	gene	ENSG00000187902	13	SHISA7	protein_coding	0.8581810835177002	0.509492750555231	2.3674752568873636	0.02524217778514607	0.3224469817213356	-3.3447174036287928	NA	NA	NA	NA	NA	NA	NA	NA	NA	NA	NA	NA
sn_broad	Astro	carrier	chr1	916865	921016	4152	-	HAVANA	gene	ENSG00000223764	2	LINC02593	lncRNA	-1.138462935498853	0.3039744652532616	-2.367269241068647	0.025253775586346804	0.3224469817213356	-3.363764417532785	NA	NA	NA	NA	NA	NA	NA	NA	NA	NA	NA	NA
sn_broad	Astro	carrier	chrX	70133447	70166324	32878	+	HAVANA	gene	ENSG00000089289	16	IGBP1	protein_coding	-0.2154809876993795	4.271269601159972	-2.3686441174347417	0.025176468024129015	0.3224469817213356	-3.9475669287564283	NA	NA	NA	NA	NA	NA	NA	NA	NA	NA	NA	NA
sn_broad	Astro	carrier	chr7	35976596	36028174	51579	-	HAVANA	gene	ENSG00000287893	1	ENSG00000287893	lncRNA	-0.7578895316515166	4.028184872615976	-2.3675780974321468	0.025236390126780098	0.3224469817213356	-3.953595198596593	NA	NA	NA	NA	NA	NA	NA	NA	NA	NA	NA	NA
sn_broad	Astro	carrier	chr9	37759234	37832117	72884	-	HAVANA	gene	ENSG00000107371	14	EXOSC3	protein_coding	-0.17109814551913916	5.246450823670812	-2.3679228762691498	0.025216995510700276	0.3224469817213356	-4.085480929582685	NA	NA	NA	NA	NA	NA	NA	NA	NA	NA	NA	NA
sn_broad	Astro	carrier	chr9	83968083	83980631	12549	-	HAVANA	gene	ENSG00000165119	22	HNRNPK	protein_coding	0.20700430644564394	6.0868773154622655	2.368279303025125	0.025196959983072097	0.3224469817213356	-4.131011509546811	NA	NA	NA	NA	NA	NA	NA	NA	NA	NA	NA	NA
sn_broad	Astro	carrier	chrX	21372801	21654695	281895	+	HAVANA	gene	ENSG00000149970	16	CNKSR2	protein_coding	-0.3111067098421967	7.475825744207727	-2.3672088988574593	0.025257173513652656	0.3224469817213356	-4.140260283380034	NA	NA	NA	NA	NA	NA	NA	NA	NA	NA	NA	NA
sn_broad	Astro	carrier	chr12	112405189	112418838	13650	-	HAVANA	gene	ENSG00000089009	16	RPL6	protein_coding	-0.3499659072815229	4.8274906456731905	-2.3663532512173715	0.025305400802821156	0.3228377038354342	-4.042570190907891	NA	NA	NA	NA	NA	NA	NA	NA	NA	NA	NA	NA
sn_broad	Astro	carrier	chr8	41653220	41896741	243522	-	HAVANA	gene	ENSG00000029534	22	ANK1	protein_coding	0.566514238562773	0.5540313365784	2.3654928601400376	0.025353980226806596	0.32310200608772893	-3.364355004186374	NA	NA	NA	NA	NA	NA	NA	NA	NA	NA	NA	NA
sn_broad	Astro	carrier	chr17	5179535	5191868	12334	-	HAVANA	gene	ENSG00000180626	10	ZNF594	protein_coding	-0.2084981610225527	4.401638410764581	-2.3653617385758734	0.025361391089200557	0.32310200608772893	-3.984648136053489	NA	NA	NA	NA	NA	NA	NA	NA	NA	NA	NA	NA
sn_broad	Astro	carrier	chr11	9459549	9460702	1154	-	HAVANA	gene	ENSG00000268403	3	ENSG00000268403	lncRNA	-0.4603938378566863	2.3390030412489042	-2.3639466879746713	0.02544149430583021	0.32320680981380245	-3.6071028812754133	NA	NA	NA	NA	NA	NA	NA	NA	NA	NA	NA	NA
sn_broad	Astro	carrier	chr1	35557473	35567274	9802	+	HAVANA	gene	ENSG00000020129	16	NCDN	protein_coding	0.3872115691143303	3.6834372458794635	2.363839974493199	0.025447544501854207	0.32320680981380245	-3.82591074380593	NA	NA	NA	NA	NA	NA	NA	NA	NA	NA	NA	NA
sn_broad	Astro	carrier	chr9	71683366	71816690	133325	-	HAVANA	gene	ENSG00000135048	14	CEMIP2	protein_coding	0.4565523333534456	4.925607947374888	2.3637817230856006	0.025450847660646744	0.32320680981380245	-4.0150837915399515	NA	NA	NA	NA	NA	NA	NA	NA	NA	NA	NA	NA
sn_broad	Astro	carrier	chr18	44680173	45068510	388338	+	HAVANA	gene	ENSG00000152217	20	SETBP1	protein_coding	-0.31076960900850326	6.265264898235385	-2.364588431125609	0.02540513791339853	0.32320680981380245	-4.152460015315611	NA	NA	NA	NA	NA	NA	NA	NA	NA	NA	NA	NA
sn_broad	Astro	carrier	chr12	1970772	2697950	727179	+	HAVANA	gene	ENSG00000151067	23	CACNA1C	protein_coding	0.2516362088204418	7.378694839140131	2.363658630136922	0.025457828960770573	0.32320680981380245	-4.155394239781109	NA	NA	NA	NA	NA	NA	NA	NA	NA	NA	NA	NA
sn_broad	Astro	carrier	chr21	36385392	36419015	33624	+	HAVANA	gene	ENSG00000159259	8	CHAF1B	protein_coding	0.601096951903915	0.25405411630680985	2.361493928758149	0.025580887522567715	0.32387136103209435	-3.3447105520578946	NA	NA	NA	NA	NA	NA	NA	NA	NA	NA	NA	NA
sn_broad	Astro	carrier	chr3	58008398	58172251	163854	+	HAVANA	gene	ENSG00000136068	16	FLNB	protein_coding	-0.3170734531265422	3.830552817820257	-2.36183625840101	0.02556139075229351	0.32387136103209435	-3.895696842288382	NA	NA	NA	NA	NA	NA	NA	NA	NA	NA	NA	NA
sn_broad	Astro	carrier	chr9	115019575	115118207	98633	-	HAVANA	gene	ENSG00000041982	17	TNC	protein_coding	-1.2688805014248394	6.400932705627996	-2.3615413273540793	0.02557818721124839	0.32387136103209435	-4.119507119154922	NA	NA	NA	NA	NA	NA	NA	NA	NA	NA	NA	NA
sn_broad	Astro	carrier	chr1	173477330	173488815	11486	+	HAVANA	gene	ENSG00000117592	9	PRDX6	protein_coding	-0.32706588096753775	6.4511446496561815	-2.3620300130255325	0.025550361817562955	0.32387136103209435	-4.160398243386952	NA	NA	NA	NA	NA	NA	NA	NA	NA	NA	NA	NA
sn_broad	Astro	carrier	chr6	142788123	142794086	5964	+	HAVANA	gene	ENSG00000237851	1	ENSG00000237851	lncRNA	0.7946402180133185	-0.0969976661750897	2.360847389467159	0.025617747038985922	0.32388250607686797	-3.340916673420256	NA	NA	NA	NA	NA	NA	NA	NA	NA	NA	NA	NA
sn_broad	Astro	carrier	chr16	66579448	66588275	8828	+	HAVANA	gene	ENSG00000140932	10	CMTM2	protein_coding	-0.6571545695234347	0.1664184171437464	-2.3602838450570762	0.025649914511916956	0.32388250607686797	-3.3731495712433808	NA	NA	NA	NA	NA	NA	NA	NA	NA	NA	NA	NA
sn_broad	Astro	carrier	chr19	56661980	56671783	9804	-	HAVANA	gene	ENSG00000127903	14	ZNF835	protein_coding	-0.4667189303440431	0.9302648607331889	-2.3610757400072067	0.025604723131100432	0.32388250607686797	-3.4304375597675465	NA	NA	NA	NA	NA	NA	NA	NA	NA	NA	NA	NA
sn_broad	Astro	carrier	chrX	71239624	71255146	15523	-	HAVANA	gene	ENSG00000147130	14	ZMYM3	protein_coding	0.27582809670146524	3.9082598807973783	2.3602388488056314	0.025652484515149312	0.32388250607686797	-3.877667279203062	NA	NA	NA	NA	NA	NA	NA	NA	NA	NA	NA	NA
sn_broad	Astro	carrier	chr12	72087266	72670758	583493	+	HAVANA	gene	ENSG00000072657	10	TRHDE	protein_coding	0.8977117144746682	1.3187959356414691	2.35954075622666	0.025692386848358305	0.3240343548342543	-3.4296046571203296	NA	NA	NA	NA	NA	NA	NA	NA	NA	NA	NA	NA
sn_broad	Astro	carrier	chr11	1274371	1309654	35284	-	HAVANA	gene	ENSG00000078902	16	TOLLIP	protein_coding	0.250005824290775	4.440593884064771	2.3591970319928643	0.02571205461581988	0.3240343548342543	-3.9659568833020353	NA	NA	NA	NA	NA	NA	NA	NA	NA	NA	NA	NA
sn_broad	Astro	carrier	chr5	443175	471937	28763	+	HAVANA	gene	ENSG00000180104	16	EXOC3	protein_coding	0.1953735204050595	4.993856374531921	2.3591006190292667	0.025717573795251403	0.3240343548342543	-4.051941776709594	NA	NA	NA	NA	NA	NA	NA	NA	NA	NA	NA	NA
sn_broad	Astro	carrier	chr9	129665647	129722674	57028	+	HAVANA	gene	ENSG00000167157	11	PRRX2	protein_coding	0.8582510439112951	-0.17720861510886718	2.35665449125782	0.025857965052218188	0.3242568192136151	-3.3410007510318858	NA	NA	NA	NA	NA	NA	NA	NA	NA	NA	NA	NA
sn_broad	Astro	carrier	chr19	7914830	7919097	4268	+	HAVANA	gene	ENSG00000260001	7	TGFBR3L	protein_coding	0.7857155178360395	0.643281519395212	2.3574169162128444	0.025814132162406914	0.3242568192136151	-3.3733536954529164	NA	NA	NA	NA	NA	NA	NA	NA	NA	NA	NA	NA
sn_broad	Astro	carrier	chr6	33249534	33255167	5634	+	HAVANA	gene	ENSG00000232940	8	HCG25	lncRNA	-0.38754864551093005	2.091695185560632	-2.3567440112632347	0.02585281490397072	0.3242568192136151	-3.6099233940003157	NA	NA	NA	NA	NA	NA	NA	NA	NA	NA	NA	NA
sn_broad	Astro	carrier	chr1	228165804	228182257	16454	+	HAVANA	gene	ENSG00000181873	13	IBA57	protein_coding	0.3433042046450283	2.919979495134036	2.3568756215563065	0.025845244971594808	0.3242568192136151	-3.7179741988178674	NA	NA	NA	NA	NA	NA	NA	NA	NA	NA	NA	NA
sn_broad	Astro	carrier	chr19	20923222	20950697	27476	+	HAVANA	gene	ENSG00000105750	15	ZNF85	protein_coding	-0.3033321302346319	3.119599741162354	-2.357215452946731	0.02582570797538325	0.3242568192136151	-3.7720623269062834	NA	NA	NA	NA	NA	NA	NA	NA	NA	NA	NA	NA
sn_broad	Astro	carrier	chr3	72888046	72998138	110093	+	HAVANA	gene	ENSG00000172986	13	GXYLT2	protein_coding	-0.3231227262844978	3.927291596303025	-2.356326772144149	0.02587682694816077	0.3242568192136151	-3.929035679766682	NA	NA	NA	NA	NA	NA	NA	NA	NA	NA	NA	NA
sn_broad	Astro	carrier	chr19	37181579	37218153	36575	-	HAVANA	gene	ENSG00000245680	11	ZNF585B	protein_coding	-0.1725863212274268	5.238769083780446	-2.3564460516429593	0.025869960355938786	0.3242568192136151	-4.109628976401876	NA	NA	NA	NA	NA	NA	NA	NA	NA	NA	NA	NA
sn_broad	Astro	carrier	chr6	39792298	39904877	112580	+	HAVANA	gene	ENSG00000146122	17	DAAM2	protein_coding	-0.3437895175369414	8.174559465483245	-2.3574431549611385	0.025812624867125166	0.3242568192136151	-4.1457813477519485	NA	NA	NA	NA	NA	NA	NA	NA	NA	NA	NA	NA
sn_broad	Astro	carrier	chr19	49642209	49658642	16434	+	HAVANA	gene	ENSG00000126461	15	SCAF1	protein_coding	0.30848108325478973	3.6295727068190007	2.3539843989312597	0.026012008317399776	0.32561211396603956	-3.8294063528949063	NA	NA	NA	NA	NA	NA	NA	NA	NA	NA	NA	NA
sn_broad	Astro	carrier	chr7	97851688	97972985	121298	-	HAVANA	gene	ENSG00000284707	2	ENSG00000284707	lncRNA	-0.2114320207390903	6.587865105656606	-2.353837086884278	0.026020531378072156	0.32561211396603956	-4.174977609277708	NA	NA	NA	NA	NA	NA	NA	NA	NA	NA	NA	NA
sn_broad	Astro	carrier	chr10	102845761	102854513	8753	-	HAVANA	gene	ENSG00000282772	1	ENSG00000282772	lncRNA	-0.5257881827139537	0.7983389488249659	-2.353311045561342	0.026050987443502514	0.32577070987369694	-3.4286148764518614	NA	NA	NA	NA	NA	NA	NA	NA	NA	NA	NA	NA
sn_broad	Astro	carrier	chr7	155474256	155644406	170151	-	HAVANA	gene	ENSG00000283128	3	ENSG00000283128	protein_coding	-0.24491656805802742	3.6280925587033597	-2.3527923786803706	0.026081048384917097	0.3258538759607869	-3.887747257168017	NA	NA	NA	NA	NA	NA	NA	NA	NA	NA	NA	NA
sn_broad	Astro	carrier	chr11	61430042	61446733	16692	+	HAVANA	gene	ENSG00000167985	7	SDHAF2	protein_coding	0.21528782661464163	4.90235265673257	2.352582671814323	0.026093211573934193	0.3258538759607869	-4.0673756937664916	NA	NA	NA	NA	NA	NA	NA	NA	NA	NA	NA	NA
sn_broad	Astro	carrier	chr20	20034368	20056046	21679	-	HAVANA	gene	ENSG00000101343	15	CRNKL1	protein_coding	0.2739576760688105	3.280622328905435	2.3515981449041514	0.026150384220996522	0.3262277466786972	-3.79344294120148	NA	NA	NA	NA	NA	NA	NA	NA	NA	NA	NA	NA
sn_broad	Astro	carrier	chr8	138130023	138497261	367239	-	HAVANA	gene	ENSG00000147724	12	FAM135B	protein_coding	0.20161672178874346	6.918509019589221	2.3514540048709924	0.02615876418509859	0.3262277466786972	-4.182067223395915	NA	NA	NA	NA	NA	NA	NA	NA	NA	NA	NA	NA
sn_broad	Astro	carrier	chr15	100126106	100129743	3638	+	HAVANA	gene	ENSG00000259356	1	ENSG00000259356	lncRNA	1.3776994897796546	1.2383546487709984	2.3498006510577407	0.026255061614395076	0.32642870553983755	-3.4139150626104016	NA	NA	NA	NA	NA	NA	NA	NA	NA	NA	NA	NA
sn_broad	Astro	carrier	chr22	37805229	37807432	2204	+	HAVANA	gene	ENSG00000189060	6	H1-0	protein_coding	0.46431813292570645	2.296174705092201	2.350368455143898	0.026221954222792908	0.32642870553983755	-3.58673834457674	NA	NA	NA	NA	NA	NA	NA	NA	NA	NA	NA	NA
sn_broad	Astro	carrier	chr5	17065598	17276843	211246	+	HAVANA	gene	ENSG00000176788	9	BASP1	protein_coding	0.5856962023942316	3.403721237013162	2.3498557041455492	0.02625184992355122	0.32642870553983755	-3.786289221111655	NA	NA	NA	NA	NA	NA	NA	NA	NA	NA	NA	NA
sn_broad	Astro	carrier	chr2	188291669	188595931	304263	+	HAVANA	gene	ENSG00000144366	17	GULP1	protein_coding	-0.681561280519458	3.7203197836212247	-2.3496479976486944	0.02626396899376204	0.32642870553983755	-3.931241642232369	NA	NA	NA	NA	NA	NA	NA	NA	NA	NA	NA	NA
sn_broad	Astro	carrier	chr8	116766505	116849463	82959	+	HAVANA	gene	ENSG00000147679	12	UTP23	protein_coding	-0.29368126333259204	5.1620783894505236	-2.3498943179290457	0.026249597483742497	0.32642870553983755	-4.120687696142658	NA	NA	NA	NA	NA	NA	NA	NA	NA	NA	NA	NA
sn_broad	Astro	carrier	chr18	66501083	66604138	103056	-	HAVANA	gene	ENSG00000071991	9	CDH19	protein_coding	-0.5189606628372272	1.3873103635905952	-2.349180699629221	0.026291253126531924	0.3265462761207219	-3.5301669345420557	NA	NA	NA	NA	NA	NA	NA	NA	NA	NA	NA	NA
sn_broad	Astro	carrier	chr11	115333577	115340262	6686	+	HAVANA	gene	ENSG00000256972	1	ENSG00000256972	lncRNA	-0.9250009445121912	0.9847003102648942	-2.3484767117451524	0.026332405669834136	0.32683582105105785	-3.479081764404932	NA	NA	NA	NA	NA	NA	NA	NA	NA	NA	NA	NA
sn_broad	Astro	carrier	chr3	52708444	52770946	62503	-	HAVANA	gene	ENSG00000114904	13	NEK4	protein_coding	-0.18973612946345098	4.847469000812082	-2.3474366281536407	0.026393312620965607	0.32736999811515904	-4.077844974187813	NA	NA	NA	NA	NA	NA	NA	NA	NA	NA	NA	NA
sn_broad	Astro	carrier	chr6	122443351	122471807	28457	-	HAVANA	gene	ENSG00000111897	7	SERINC1	protein_coding	0.2456278529784779	5.599563679484665	2.3462080798237768	0.026465421442980946	0.32804230097118464	-4.145469766208665	NA	NA	NA	NA	NA	NA	NA	NA	NA	NA	NA	NA
sn_broad	Astro	carrier	chr4	74099403	74099736	334	+	HAVANA	gene	ENSG00000289241	1	ENSG00000289241	lncRNA	1.1641875845977019	-0.5365296039497589	2.343269019473532	0.02663865689220765	0.32873477418325503	-3.370079913491392	NA	NA	NA	NA	NA	NA	NA	NA	NA	NA	NA	NA
sn_broad	Astro	carrier	chr1	38193619	38210340	16722	+	HAVANA	gene	ENSG00000287987	1	ENSG00000287987	lncRNA	0.9465776117925524	0.2655633602182102	2.3375996404224932	0.026975746379603545	0.32873477418325503	-3.378320566294697	NA	NA	NA	NA	NA	NA	NA	NA	NA	NA	NA	NA
sn_broad	Astro	carrier	chr19	50958631	50969673	11043	-	HAVANA	gene	ENSG00000167755	15	KLK6	protein_coding	-1.1840555023637995	-0.6928791062083363	-2.332619557687837	0.02727505248008497	0.32873477418325503	-3.3799314032164602	NA	NA	NA	NA	NA	NA	NA	NA	NA	NA	NA	NA
sn_broad	Astro	carrier	chr5	176810519	176880898	70380	+	HAVANA	gene	ENSG00000113763	12	UNC5A	protein_coding	0.9323181074326844	-0.01906574539687386	2.3322661907907407	0.027296404519089986	0.32873477418325503	-3.3799971912064257	NA	NA	NA	NA	NA	NA	NA	NA	NA	NA	NA	NA
sn_broad	Astro	carrier	chr20	50299876	50321486	21611	-	HAVANA	gene	ENSG00000233077	2	LINC01271	lncRNA	1.0816506157696169	-0.8205001940146514	2.33293226273183	0.027256170100009417	0.32873477418325503	-3.396166745399116	NA	NA	NA	NA	NA	NA	NA	NA	NA	NA	NA	NA
sn_broad	Astro	carrier	chr10	7444298	7472040	27743	-	HAVANA	gene	ENSG00000232591	3	LINC02642	lncRNA	0.8623431808249873	0.662547515460748	2.3341015062322796	0.02718567191770536	0.32873477418325503	-3.4284005850078096	NA	NA	NA	NA	NA	NA	NA	NA	NA	NA	NA	NA
sn_broad	Astro	carrier	chr8	133191039	133231690	40652	+	HAVANA	gene	ENSG00000104415	14	CCN4	protein_coding	0.5751331688545719	1.1547932978190125	2.338942253589457	0.026895568083389748	0.32873477418325503	-3.475774361034978	NA	NA	NA	NA	NA	NA	NA	NA	NA	NA	NA	NA
sn_broad	Astro	carrier	chr10	80131682	80145359	13678	+	HAVANA	gene	ENSG00000189129	14	PLAC9	protein_coding	0.6340176903753567	1.1482458505919024	2.331802735891181	0.027324431646229847	0.32873477418325503	-3.493436427866142	NA	NA	NA	NA	NA	NA	NA	NA	NA	NA	NA	NA
sn_broad	Astro	carrier	chr14	101796555	101810321	13767	-	HAVANA	gene	ENSG00000259088	1	ENSG00000259088	lncRNA	-0.51691992027181	0.9803051209937527	-2.342716855987795	0.0266713178537929	0.32873477418325503	-3.4948297549322067	NA	NA	NA	NA	NA	NA	NA	NA	NA	NA	NA	NA
sn_broad	Astro	carrier	chr3	187668912	187670394	1483	-	HAVANA	gene	ENSG00000157005	4	SST	protein_coding	0.9037773264769862	1.4207744526966768	2.33470566805695	0.027149309782060232	0.32873477418325503	-3.4988053336937526	NA	NA	NA	NA	NA	NA	NA	NA	NA	NA	NA	NA
sn_broad	Astro	carrier	chr2	176495255	176819725	324471	+	HAVANA	gene	ENSG00000224577	4	LINC01117	lncRNA	-0.5622080117526969	1.0511101780442165	-2.3411271236220617	0.026765555821460937	0.32873477418325503	-3.508244488221135	NA	NA	NA	NA	NA	NA	NA	NA	NA	NA	NA	NA
sn_broad	Astro	carrier	chr11	46123031	46177106	54076	+	HAVANA	gene	ENSG00000255314	4	ENSG00000255314	lncRNA	-0.4926939189376611	1.236172587921979	-2.333985548013718	0.027192656059801996	0.32873477418325503	-3.5135295634184796	NA	NA	NA	NA	NA	NA	NA	NA	NA	NA	NA	NA
sn_broad	Astro	carrier	chr3	10914196	10977981	63786	-	HAVANA	gene	ENSG00000286962	1	ENSG00000286962	lncRNA	0.6008368789589582	1.290866577619067	2.337953584860745	0.026954588386660885	0.32873477418325503	-3.5286056270163195	NA	NA	NA	NA	NA	NA	NA	NA	NA	NA	NA	NA
sn_broad	Astro	carrier	chr3	9498361	9553822	55462	-	HAVANA	gene	ENSG00000156959	9	LHFPL4	protein_coding	0.437689055547245	1.5828777248503685	2.33503912412642	0.027129259340687214	0.32873477418325503	-3.5389878903563052	NA	NA	NA	NA	NA	NA	NA	NA	NA	NA	NA	NA
sn_broad	Astro	carrier	chr20	18486540	18497225	10686	-	HAVANA	gene	ENSG00000089050	16	RBBP9	protein_coding	-0.37038950318804886	2.001200748381733	-2.3336605892109814	0.02721223697440241	0.32873477418325503	-3.622909680988964	NA	NA	NA	NA	NA	NA	NA	NA	NA	NA	NA	NA
sn_broad	Astro	carrier	chr1	150515757	150518032	2276	+	HAVANA	gene	ENSG00000228126	1	FALEC	lncRNA	-0.4155207636756362	1.8839804532482674	-2.338339025444772	0.026931564821132934	0.32873477418325503	-3.6266627424162867	NA	NA	NA	NA	NA	NA	NA	NA	NA	NA	NA	NA
sn_broad	Astro	carrier	chr5	90458209	90474771	16563	-	HAVANA	gene	ENSG00000176055	10	MBLAC2	protein_coding	-0.36358370400977547	2.2261381369513202	-2.3383900841202068	0.02692851627167717	0.32873477418325503	-3.665972397737097	NA	NA	NA	NA	NA	NA	NA	NA	NA	NA	NA	NA
sn_broad	Astro	carrier	chr19	44643798	44666162	22365	+	HAVANA	gene	ENSG00000073008	16	PVR	protein_coding	0.32282227267317554	2.7463941522352124	2.337897041033628	0.026957967433059338	0.32873477418325503	-3.7079294863712446	NA	NA	NA	NA	NA	NA	NA	NA	NA	NA	NA	NA
sn_broad	Astro	carrier	chr13	109988097	110129136	141040	-	HAVANA	gene	ENSG00000275830	4	LINC03082	lncRNA	-0.9317670880597586	2.1290502055342992	-2.3369783090923786	0.02701292474339576	0.32873477418325503	-3.708832710953275	NA	NA	NA	NA	NA	NA	NA	NA	NA	NA	NA	NA
sn_broad	Astro	carrier	chr19	15673018	15697174	24157	+	HAVANA	gene	ENSG00000186204	15	CYP4F12	protein_coding	-1.0250795580080074	2.4475043110233403	-2.33745355798185	0.026984483264989135	0.32873477418325503	-3.730146261198986	NA	NA	NA	NA	NA	NA	NA	NA	NA	NA	NA	NA
sn_broad	Astro	carrier	chr19	3538261	3574290	36030	-	HAVANA	gene	ENSG00000161091	15	MFSD12	protein_coding	0.3091335933435153	3.2022925855800675	2.3327235841708975	0.027268769623702834	0.32873477418325503	-3.810310167390603	NA	NA	NA	NA	NA	NA	NA	NA	NA	NA	NA	NA
sn_broad	Astro	carrier	chr2	156011530	156254950	243421	-	HAVANA	gene	ENSG00000226383	7	LINC01876	lncRNA	-0.9232117634309648	3.1684784889899498	-2.3402487970061236	0.02681775229419573	0.32873477418325503	-3.84088517536744	NA	NA	NA	NA	NA	NA	NA	NA	NA	NA	NA	NA
sn_broad	Astro	carrier	chr6	31686955	31703356	16402	-	HAVANA	gene	ENSG00000204427	12	ABHD16A	protein_coding	0.219266672382882	3.5361919229143943	2.3364220370892066	0.027046249768092032	0.32873477418325503	-3.8584540389428263	NA	NA	NA	NA	NA	NA	NA	NA	NA	NA	NA	NA
sn_broad	Astro	carrier	chr10	101825974	101843920	17947	-	HAVANA	gene	ENSG00000120049	20	KCNIP2	protein_coding	0.21869295773268616	3.7840644202960187	2.3420407855181127	0.026711357717606483	0.32873477418325503	-3.8966203564007196	NA	NA	NA	NA	NA	NA	NA	NA	NA	NA	NA	NA
sn_broad	Astro	carrier	chr6	75284992	75317525	32534	+	HAVANA	gene	ENSG00000225793	5	TMEM30A-DT	lncRNA	-0.3005417312321934	3.5202718409824874	-2.332217066879157	0.02729937401439058	0.32873477418325503	-3.9127122132530068	NA	NA	NA	NA	NA	NA	NA	NA	NA	NA	NA	NA
sn_broad	Astro	carrier	chr12	102073103	102120120	47018	-	HAVANA	gene	ENSG00000075188	9	NUP37	protein_coding	-0.2721667321668366	3.6443852271139643	-2.3335321125812043	0.02721998208096357	0.32873477418325503	-3.923390403732055	NA	NA	NA	NA	NA	NA	NA	NA	NA	NA	NA	NA
sn_broad	Astro	carrier	chr11	6621330	6655809	34480	-	HAVANA	gene	ENSG00000166341	9	DCHS1	protein_coding	0.2985476069637163	4.01121471864617	2.3360058820640877	0.02707120517521421	0.32873477418325503	-3.9398430940847198	NA	NA	NA	NA	NA	NA	NA	NA	NA	NA	NA	NA
sn_broad	Astro	carrier	chr17	76038775	76072517	33743	-	HAVANA	gene	ENSG00000167881	15	SRP68	protein_coding	0.20508635826134602	4.007391237034809	2.3418249178295127	0.02672415388291443	0.32873477418325503	-3.9483199785607757	NA	NA	NA	NA	NA	NA	NA	NA	NA	NA	NA	NA
sn_broad	Astro	carrier	chr17	28553383	28571794	18412	-	HAVANA	gene	ENSG00000087111	22	PIGS	protein_coding	0.26779467998122586	4.053624650181739	2.3360612540465424	0.027067883495866057	0.32873477418325503	-3.951109745026477	NA	NA	NA	NA	NA	NA	NA	NA	NA	NA	NA	NA
sn_broad	Astro	carrier	chr19	10651862	10653875	2014	-	HAVANA	gene	ENSG00000267100	2	ILF3-DT	lncRNA	-0.320935973582543	4.0262357426454125	-2.340424459867039	0.02680730573247901	0.32873477418325503	-3.9599171678486362	NA	NA	NA	NA	NA	NA	NA	NA	NA	NA	NA	NA
sn_broad	Astro	carrier	chr13	49660674	49691486	30813	-	HAVANA	gene	ENSG00000123179	14	EBPL	protein_coding	-0.28754471775936397	4.054785196989794	-2.332759193214759	0.027266619257691485	0.32873477418325503	-3.992558415210168	NA	NA	NA	NA	NA	NA	NA	NA	NA	NA	NA	NA
sn_broad	Astro	carrier	chr5	103086000	103120138	34139	-	HAVANA	gene	ENSG00000145723	17	GIN1	protein_coding	-0.3086593636573012	4.098376288161324	-2.3441327642190863	0.02658763872287208	0.32873477418325503	-3.9979690509492047	NA	NA	NA	NA	NA	NA	NA	NA	NA	NA	NA	NA
sn_broad	Astro	carrier	chr11	63938959	63957319	18361	+	HAVANA	gene	ENSG00000110583	13	NAA40	protein_coding	-0.2194954187686733	4.321898609127944	-2.339049045155861	0.026889200024851186	0.32873477418325503	-4.01168016213099	NA	NA	NA	NA	NA	NA	NA	NA	NA	NA	NA	NA
sn_broad	Astro	carrier	chr11	65333843	65354262	20420	+	HAVANA	gene	ENSG00000133884	11	DPF2	protein_coding	-0.24979546753290416	4.4538396046043855	-2.332853490011976	0.02726092558975426	0.32873477418325503	-4.041861788502292	NA	NA	NA	NA	NA	NA	NA	NA	NA	NA	NA	NA
sn_broad	Astro	carrier	chr2	216672105	216695549	23445	-	HAVANA	gene	ENSG00000115461	5	IGFBP5	protein_coding	-0.9745534045732542	4.774971811154603	-2.3372258321586528	0.026998108211417526	0.32873477418325503	-4.095892934130001	NA	NA	NA	NA	NA	NA	NA	NA	NA	NA	NA	NA
sn_broad	Astro	carrier	chr17	2755705	3037741	282037	+	HAVANA	gene	ENSG00000132359	17	RAP1GAP2	protein_coding	0.33524435357691607	5.065548132392536	2.3404842251612394	0.02680375237279364	0.32873477418325503	-4.101197447066003	NA	NA	NA	NA	NA	NA	NA	NA	NA	NA	NA	NA
sn_broad	Astro	carrier	chr1	100251528	100266182	14655	-	HAVANA	gene	ENSG00000224616	5	RTCA-AS1	lncRNA	-0.17729928506401915	4.9488556701637325	-2.3386423298907406	0.026913460099455704	0.32873477418325503	-4.108499838710197	NA	NA	NA	NA	NA	NA	NA	NA	NA	NA	NA	NA
sn_broad	Astro	carrier	chrX	132369320	132489968	120649	-	HAVANA	gene	ENSG00000076770	16	MBNL3	protein_coding	-0.37101316883226243	4.8714299547765	-2.3355530860356906	0.027098381640384566	0.32873477418325503	-4.111442877922636	NA	NA	NA	NA	NA	NA	NA	NA	NA	NA	NA	NA
sn_broad	Astro	carrier	chr5	65625004	65666233	41230	+	HAVANA	gene	ENSG00000113597	18	TRAPPC13	protein_coding	-0.23096472437099136	5.311109397405561	-2.3408923147168106	0.026779500779183004	0.32873477418325503	-4.142006104514033	NA	NA	NA	NA	NA	NA	NA	NA	NA	NA	NA	NA
sn_broad	Astro	carrier	chr2	240479422	240569209	89788	-	HAVANA	gene	ENSG00000144504	16	ANKMY1	protein_coding	-0.23811160648934537	5.251099154461469	-2.338121998843004	0.02694452629075373	0.32873477418325503	-4.142117699300847	NA	NA	NA	NA	NA	NA	NA	NA	NA	NA	NA	NA
sn_broad	Astro	carrier	chr19	16829398	16880353	50956	+	HAVANA	gene	ENSG00000127511	10	SIN3B	protein_coding	0.1687592757891152	5.5682692168790275	2.3320336733544473	0.027310462583218	0.32873477418325503	-4.172117937676974	NA	NA	NA	NA	NA	NA	NA	NA	NA	NA	NA	NA
sn_broad	Astro	carrier	chr10	65912457	67763637	1851181	-	HAVANA	gene	ENSG00000183230	18	CTNNA3	protein_coding	-0.5726038393297359	6.216101995006648	-2.342602088193364	0.026678111050171056	0.32873477418325503	-4.190930342930841	NA	NA	NA	NA	NA	NA	NA	NA	NA	NA	NA	NA
sn_broad	Astro	carrier	chr9	128882133	128918039	35907	+	HAVANA	gene	ENSG00000136802	12	LRRC8A	protein_coding	0.32689267252749454	6.483700595168143	2.344276558281098	0.026579153997750113	0.32873477418325503	-4.192439896332351	NA	NA	NA	NA	NA	NA	NA	NA	NA	NA	NA	NA
sn_broad	Astro	carrier	chr19	10602457	10644557	42101	+	HAVANA	gene	ENSG00000129353	15	SLC44A2	protein_coding	0.23058500630255763	5.945009449471355	2.331731040615834	0.02732876970966689	0.32873477418325503	-4.195301674106166	NA	NA	NA	NA	NA	NA	NA	NA	NA	NA	NA	NA
[truncated: 131,297 more rows]
