# Supplementary material for: APOE E4 Alzheimer’s Risk Converges on an Oligodendrocyte Subtype in the Human Entorhinal Cortex
Source: bioRxiv. 2025 Nov 20:2025.11.20.689483. Preprint. [Version 1] doi: 10.1101/2025.11.20.689483 (PMC12667772; doi:10.1101/2025.11.20.689483)
Supplement: Supplement 9 — Table S17 MOFA results. MOFA statistics including gene expression variance explained (R2) for SpD and subcluster views, covariate p-values, and donor factor scores. The statistics were computed with run_mofa() from MOFA2; see its documentation for the definition of the variable names. Related to Figure 6. [file media-9.zip]

Archive with 2 entries (2 files):
- SuppTable_17a.csv
- __MACOSX/._SuppTable_17a.csv
