# Supplementary material for: APOE E4 Alzheimer’s Risk Converges on an Oligodendrocyte Subtype in the Human Entorhinal Cortex
Source: bioRxiv. 2025 Nov 20:2025.11.20.689483. Preprint. [Version 1] doi: 10.1101/2025.11.20.689483 (PMC12667772; doi:10.1101/2025.11.20.689483)
Supplement: Supplement 9 — Table S17 MOFA results. MOFA statistics including gene expression variance explained (R2) for SpD and subcluster views, covariate p-values, and donor factor scores. The statistics were computed with run_mofa() from MOFA2; see its documentation for the definition of the variable names. Related to Figure 6. [file media-9.zip › SuppTable_17a.csv]

feature	value	ctype	gene_name	Factor
ENSG00000183878	-0.031199513003230095	Astro.1	UTY	Factor3
ENSG00000176728	-0.032712943851947784	Astro.1	TTTY14	Factor3
ENSG00000114374	-0.035670205950737	Astro.1	USP9Y	Factor3
ENSG00000165246	-0.03902885317802429	Astro.1	NLGN4Y	Factor3
ENSG00000231535	-0.04257284104824066	Astro.1	LINC00278	Factor3
ENSG00000229236	-0.040416132658720016	Astro.1	TTTY10	Factor3
ENSG00000012817	-0.045798350125551224	Astro.1	KDM5D	Factor3
ENSG00000272865	-0.03091512806713581	Astro.1	AL591686.2	Factor3
ENSG00000129824	-0.044197339564561844	Astro.1	RPS4Y1	Factor3
ENSG00000067048	-0.0469742976129055	Astro.1	DDX3Y	Factor3
ENSG00000067646	-0.05175454914569855	Astro.1	ZFY	Factor3
ENSG00000119508	0.07673699408769608	Astro.1	NR4A3	Factor3
ENSG00000198840	0.03935238718986511	Astro.1	MT-ND3	Factor3
ENSG00000170345	0.052547283470630646	Astro.1	FOS	Factor3
ENSG00000123358	0.09200174361467361	Astro.1	NR4A1	Factor3
ENSG00000241231	-0.01424479205161333	Astro.1	AC068308.1	Factor3
ENSG00000183287	-0.007535705808550119	Astro.1	CCBE1	Factor3
ENSG00000198899	0.02723371796309948	Astro.1	MT-ATP6	Factor3
ENSG00000197943	0.044588055461645126	Astro.1	PLCG2	Factor3
ENSG00000120738	0.08752503991127014	Astro.1	EGR1	Factor3
ENSG00000041982	-0.12141169607639313	Astro.1	TNC	Factor3
ENSG00000099860	0.06382431089878082	Astro.1	GADD45B	Factor3
ENSG00000204388	0.06966236978769302	Astro.1	HSPA1B	Factor3
ENSG00000204389	0.06422185897827148	Astro.1	HSPA1A	Factor3
ENSG00000180287	-0.03358667716383934	Astro.1	PLD5	Factor3
ENSG00000228253	0.07528720051050186	Astro.1	MT-ATP8	Factor3
ENSG00000120694	0.08022163808345795	Astro.1	HSPH1	Factor3
ENSG00000171223	0.05913473293185234	Astro.1	JUNB	Factor3
ENSG00000287704	-0.19643397629261017	Astro.1	AC012405.1	Factor3
ENSG00000198886	0.04242154583334923	Astro.1	MT-ND4	Factor3
ENSG00000198727	0.03336764872074127	Astro.1	MT-CYB	Factor3
ENSG00000235109	0.06532952934503555	Astro.1	ZSCAN31	Factor3
ENSG00000198692	-0.07232719659805298	Astro.1	EIF1AY	Factor3
ENSG00000189223	-0.011594095267355442	Astro.1	PAX8-AS1	Factor3
ENSG00000226251	-0.02792682871222496	Astro.1	LINC02608	Factor3
ENSG00000172987	-0.04462486878037453	Astro.1	HPSE2	Factor3
ENSG00000187398	0.028643591329455376	Astro.1	LUZP2	Factor3
ENSG00000111371	-0.09182707220315933	Astro.1	SLC38A1	Factor3
ENSG00000247809	0.02389036864042282	Astro.1	NR2F2-AS1	Factor3
ENSG00000120129	0.10892881453037262	Astro.1	DUSP1	Factor3
ENSG00000285751	0.029072009027004242	Astro.1	AC021723.2	Factor3
ENSG00000198938	0.059312786906957626	Astro.1	MT-CO3	Factor3
ENSG00000287372	-0.11819625645875931	Astro.1	AL627316.1	Factor3
ENSG00000075426	0.08718368411064148	Astro.1	FOSL2	Factor3
ENSG00000128016	0.11958862841129303	Astro.1	ZFP36	Factor3
ENSG00000228696	-0.014450150541961193	Astro.1	ARL17B	Factor3
ENSG00000231538	-0.14425361156463623	Astro.1	DPP10-AS3	Factor3
ENSG00000198763	0.06850443035364151	Astro.1	MT-ND2	Factor3
ENSG00000136267	-0.009146234020590782	Astro.1	DGKB	Factor3
ENSG00000198786	0.08861348778009415	Astro.1	MT-ND5	Factor3
ENSG00000026508	-0.13407866656780243	Astro.1	CD44	Factor3
ENSG00000143333	0.1500639021396637	Astro.1	RGS16	Factor3
ENSG00000198712	0.03599189221858978	Astro.1	MT-CO2	Factor3
ENSG00000280809	-0.10949927568435669	Astro.1	LINC00836	Factor3
ENSG00000106211	0.1455956995487213	Astro.1	HSPB1	Factor3
ENSG00000251363	-0.014256853610277176	Astro.1	LINC02315	Factor3
ENSG00000012660	0.12279786914587021	Astro.1	ELOVL5	Factor3
ENSG00000117318	-0.08493228256702423	Astro.1	ID3	Factor3
ENSG00000259255	-0.1847633719444275	Astro.1	AC073941.1	Factor3
ENSG00000240583	-0.15916384756565094	Astro.1	AQP1	Factor3
ENSG00000286776	-0.08932897448539734	Astro.1	AC093610.1	Factor3
ENSG00000198888	0.07441777735948563	Astro.1	MT-ND1	Factor3
ENSG00000212907	0.11878273636102676	Astro.1	MT-ND4L	Factor3
ENSG00000162772	0.09116344153881073	Astro.1	ATF3	Factor3
ENSG00000149257	0.09102845937013626	Astro.1	SERPINH1	Factor3
ENSG00000165084	-0.03688511997461319	Astro.1	C8orf34	Factor3
ENSG00000177606	0.10445572435855865	Astro.1	JUN	Factor3
ENSG00000258548	-0.06560789793729782	Astro.1	LINC00645	Factor3
ENSG00000196569	-0.10003490746021271	Astro.1	LAMA2	Factor3
ENSG00000156218	-0.16948097944259644	Astro.1	ADAMTSL3	Factor3
ENSG00000011465	0.10121826082468033	Astro.1	DCN	Factor3
ENSG00000105877	-0.03986717015504837	Astro.1	DNAH11	Factor3
ENSG00000124749	-0.14823824167251587	Astro.1	COL21A1	Factor3
ENSG00000235026	-0.1167115792632103	Astro.1	DPP10-AS1	Factor3
ENSG00000183166	-0.05849362164735794	Astro.1	CALN1	Factor3
ENSG00000140873	-5.414158222265542e-4	Astro.1	ADAMTS18	Factor3
ENSG00000170074	-0.023394256830215454	Astro.1	FAM153A	Factor3
ENSG00000182732	-0.1254047304391861	Astro.1	RGS6	Factor3
ENSG00000067715	0.12722329795360565	Astro.1	SYT1	Factor3
ENSG00000072274	0.14015735685825348	Astro.1	TFRC	Factor3
ENSG00000026103	0.01618681661784649	Astro.1	FAS	Factor3
ENSG00000182463	-0.10446600615978241	Astro.1	TSHZ2	Factor3
ENSG00000133083	-0.16183705627918243	Astro.1	DCLK1	Factor3
ENSG00000227888	-0.06040399521589279	Astro.1	FAM66A	Factor3
ENSG00000226383	-0.08267461508512497	Astro.1	LINC01876	Factor3
ENSG00000173077	-0.1187327653169632	Astro.1	DEC1	Factor3
ENSG00000096060	-0.0022330963984131813	Astro.1	FKBP5	Factor3
ENSG00000169302	-0.02727709338068962	Astro.1	STK32A	Factor3
ENSG00000259363	-0.09895258396863937	Astro.1	AC090825.1	Factor3
ENSG00000250891	0.035860590636730194	Astro.1	LINC02208	Factor3
ENSG00000134531	0.04003728926181793	Astro.1	EMP1	Factor3
ENSG00000159388	0.16291312873363495	Astro.1	BTG2	Factor3
ENSG00000214548	0.11487241834402084	Astro.1	MEG3	Factor3
ENSG00000254101	-0.032304346561431885	Astro.1	LINC02055	Factor3
ENSG00000172403	-0.214305117726326	Astro.1	SYNPO2	Factor3
ENSG00000176204	0.11100000888109207	Astro.1	LRRTM4	Factor3
ENSG00000197360	0.04330001026391983	Astro.1	ZNF98	Factor3
ENSG00000283240	-0.0024442910216748714	Astro.1	AC007529.2	Factor3
ENSG00000240922	0.013795653358101845	Astro.1	LSAMP-AS1	Factor3
ENSG00000153234	0.11475835740566254	Astro.1	NR4A2	Factor3
ENSG00000168743	0.009993522427976131	Astro.1	NPNT	Factor3
ENSG00000185022	0.13241277635097504	Astro.1	MAFF	Factor3
ENSG00000273748	-0.047454193234443665	Astro.1	AL592183.1	Factor3
ENSG00000140403	0.16037680208683014	Astro.1	DNAJA4	Factor3
ENSG00000123560	-0.20018506050109863	Astro.1	PLP1	Factor3
ENSG00000144381	0.1360645741224289	Astro.1	HSPD1	Factor3
ENSG00000152208	-0.09121650457382202	Astro.1	GRID2	Factor3
ENSG00000275443	-9.87294944934547e-4	Astro.1	AC012409.2	Factor3
ENSG00000171617	0.1167297512292862	Astro.1	ENC1	Factor3
ENSG00000287158	-0.1723165363073349	Astro.1	AC117464.1	Factor3
ENSG00000115461	-0.19310824573040009	Astro.1	IGFBP5	Factor3
ENSG00000288049	-0.06939677894115448	Astro.1	AC010889.2	Factor3
ENSG00000125968	0.013308916240930557	Astro.1	ID1	Factor3
ENSG00000241956	0.08768527954816818	Astro.1	AC109466.1	Factor3
ENSG00000133874	0.09389115124940872	Astro.1	RNF122	Factor3
ENSG00000276644	0.07434704154729843	Astro.1	DACH1	Factor3
ENSG00000133067	0.010388176888227463	Astro.1	LGR6	Factor3
ENSG00000248874	0.07417166978120804	Astro.1	C5orf17	Factor3
ENSG00000187094	0.04232868179678917	Astro.1	CCK	Factor3
ENSG00000249306	-0.05097520351409912	Astro.1	LINC01411	Factor3
ENSG00000258081	0.025389289483428	Astro.1	AL110292.1	Factor3
ENSG00000225725	0.03214080631732941	Astro.1	FAM66E	Factor3
ENSG00000151892	0.08894620835781097	Astro.1	GFRA1	Factor3
ENSG00000108551	-0.005670594051480293	Astro.1	RASD1	Factor3
ENSG00000279082	0.10062859207391739	Astro.1	LINC01727	Factor3
ENSG00000253444	0.017277533188462257	Astro.1	AC245519.1	Factor3
ENSG00000287876	-0.09184210002422333	Astro.1	AL512452.1	Factor3
ENSG00000060138	0.05955549702048302	Astro.1	YBX3	Factor3
ENSG00000174482	0.15347014367580414	Astro.1	LINGO2	Factor3
ENSG00000006611	-0.17076638340950012	Astro.1	USH1C	Factor3
ENSG00000253853	0.03516208007931709	Astro.1	AC246817.1	Factor3
ENSG00000246375	0.036048565059900284	Astro.1	PPM1K-DT	Factor3
ENSG00000184672	0.0832052081823349	Astro.1	RALYL	Factor3
ENSG00000137573	-0.12659862637519836	Astro.1	SULF1	Factor3
ENSG00000154146	0.11117281764745712	Astro.1	NRGN	Factor3
ENSG00000204764	-0.07286987453699112	Astro.1	RANBP17	Factor3
ENSG00000259356	0.1684306561946869	Astro.1	AC022710.1	Factor3
ENSG00000152977	-0.21645057201385498	Astro.1	ZIC1	Factor3
ENSG00000286619	-0.08223665505647659	Astro.1	AC119673.2	Factor3
ENSG00000286797	-0.04951341822743416	Astro.1	AC009315.1	Factor3
ENSG00000226022	-0.014595000073313713	Astro.1	AC026167.1	Factor3
ENSG00000163565	-0.12955330312252045	Astro.1	IFI16	Factor3
ENSG00000115112	0.023170307278633118	Astro.1	TFCP2L1	Factor3
ENSG00000135363	-0.03402121365070343	Astro.1	LMO2	Factor3
ENSG00000258667	0.024237459525465965	Astro.1	HIF1A-AS3	Factor3
ENSG00000185842	-0.13046632707118988	Astro.1	DNAH14	Factor3
ENSG00000248152	0.06570172309875488	Astro.1	AC093879.1	Factor3
ENSG00000019991	0.10543536394834518	Astro.1	HGF	Factor3
ENSG00000107295	0.021207625046372414	Astro.1	SH3GL2	Factor3
ENSG00000154175	-0.029456978663802147	Astro.1	ABI3BP	Factor3
ENSG00000117461	0.143907830119133	Astro.1	PIK3R3	Factor3
ENSG00000225206	0.09870226681232452	Astro.1	MIR137HG	Factor3
ENSG00000067064	0.13307449221611023	Astro.1	IDI1	Factor3
ENSG00000259275	-0.014209127053618431	Astro.1	AC087477.2	Factor3
ENSG00000088992	-0.04401911422610283	Astro.1	TESC	Factor3
ENSG00000101333	-0.15306353569030762	Astro.1	PLCB4	Factor3
ENSG00000175445	0.020587895065546036	Astro.1	LPL	Factor3
ENSG00000261701	-0.023914311081171036	Astro.1	HPR	Factor3
ENSG00000060709	0.052922580391168594	Astro.1	RIMBP2	Factor3
ENSG00000102359	-0.023957552388310432	Astro.1	SRPX2	Factor3
ENSG00000079841	0.09501150995492935	Astro.1	RIMS1	Factor3
ENSG00000145808	0.12692369520664215	Astro.1	ADAMTS19	Factor3
ENSG00000280441	0.031816497445106506	Astro.1	FP236383.3	Factor3
ENSG00000049130	-0.18857978284358978	Astro.1	KITLG	Factor3
ENSG00000237031	0.05878017842769623	Astro.1	AC008067.1	Factor3
ENSG00000165309	-0.006302933674305677	Astro.1	ARMC3	Factor3
ENSG00000170962	0.04307931661605835	Astro.1	PDGFD	Factor3
ENSG00000197921	0.15065428614616394	Astro.1	HES5	Factor3
ENSG00000175497	-0.24281245470046997	Astro.1	DPP10	Factor3
ENSG00000151929	0.17473973333835602	Astro.1	BAG3	Factor3
ENSG00000228340	-0.03995370864868164	Astro.1	MIR646HG	Factor3
ENSG00000169991	0.18625180423259735	Astro.1	IFFO2	Factor3
ENSG00000183023	0.0015019287820905447	Astro.1	SLC8A1	Factor3
ENSG00000130508	-0.059505265206098557	Astro.1	PXDN	Factor3
ENSG00000185551	0.051558513194322586	Astro.1	NR2F2	Factor3
ENSG00000282885	0.09536904096603394	Astro.1	AL627171.2	Factor3
ENSG00000144366	-0.01758706383407116	Astro.1	GULP1	Factor3
ENSG00000116132	-0.21752811968326569	Astro.1	PRRX1	Factor3
ENSG00000227028	0.005309381987899542	Astro.1	SLC8A1-AS1	Factor3
ENSG00000007516	-0.1488667130470276	Astro.1	BAIAP3	Factor3
ENSG00000287990	0.04630536958575249	Astro.1	AL358334.4	Factor3
ENSG00000234906	0.09014980494976044	Astro.1	APOC2	Factor3
ENSG00000118322	0.06426356732845306	Astro.1	ATP10B	Factor3
ENSG00000010278	-0.0744013711810112	Astro.1	CD9	Factor3
ENSG00000130164	-0.07971073687076569	Astro.1	LDLR	Factor3
ENSG00000148604	0.14519134163856506	Astro.1	RGR	Factor3
ENSG00000175164	0.02593042142689228	Astro.1	ABO	Factor3
ENSG00000233008	-0.016458582133054733	Astro.1	LINC01725	Factor3
ENSG00000198695	0.09606099128723145	Astro.1	MT-ND6	Factor3
ENSG00000059728	0.14307284355163574	Astro.1	MXD1	Factor3
ENSG00000249106	0.04924843832850456	Astro.1	AC097537.1	Factor3
ENSG00000118785	-0.17696835100650787	Astro.1	SPP1	Factor3
ENSG00000224063	-0.11206291615962982	Astro.1	AC007319.1	Factor3
ENSG00000280870	-0.039996929466724396	Astro.1	AC233296.1	Factor3
ENSG00000185008	0.10389929264783859	Astro.1	ROBO2	Factor3
ENSG00000285588	0.08316159248352051	Astro.1	AL160254.1	Factor3
ENSG00000288088	-0.010777023620903492	Astro.1	AL606923.2	Factor3
ENSG00000258274	0.11381946504116058	Astro.1	AC012085.2	Factor3
ENSG00000087074	0.13844677805900574	Astro.1	PPP1R15A	Factor3
ENSG00000081237	0.01940327323973179	Astro.1	PTPRC	Factor3
ENSG00000109846	0.07088042795658112	Astro.1	CRYAB	Factor3
ENSG00000198435	0.12984715402126312	Astro.1	NRARP	Factor3
ENSG00000228408	-0.18027281761169434	Astro.1	AL031056.1	Factor3
ENSG00000256732	0.0554325245320797	Astro.1	AC006065.4	Factor3
ENSG00000250062	0.08691650629043579	Astro.1	AC104827.1	Factor3
ENSG00000137959	-0.14750485122203827	Astro.1	IFI44L	Factor3
ENSG00000183098	-0.19357529282569885	Astro.1	GPC6	Factor3
ENSG00000171517	-0.03612234443426132	Astro.1	LPAR3	Factor3
ENSG00000160321	0.04366319626569748	Astro.1	ZNF208	Factor3
ENSG00000152936	-0.1957135647535324	Astro.1	LMNTD1	Factor3
ENSG00000254420	0.009965823031961918	Astro.1	AP003086.1	Factor3
ENSG00000115541	0.06985049694776535	Astro.1	HSPE1	Factor3
ENSG00000203814	0.11050398647785187	Astro.1	HIST2H2BF	Factor3
ENSG00000104760	0.021321827545762062	Astro.1	FGL1	Factor3
ENSG00000259104	-0.04829851910471916	Astro.1	PTCSC3	Factor3
ENSG00000112541	0.14300775527954102	Astro.1	PDE10A	Factor3
ENSG00000127311	-0.02550312876701355	Astro.1	HELB	Factor3
ENSG00000276476	-0.05834270641207695	Astro.1	AL136962.1	Factor3
ENSG00000248323	0.12033455073833466	Astro.1	LUCAT1	Factor3
ENSG00000160179	0.14382943511009216	Astro.1	ABCG1	Factor3
ENSG00000177993	0.1722746342420578	Astro.1	ZNRF3-AS1	Factor3
ENSG00000275830	-0.1741638034582138	Astro.1	AL390755.1	Factor3
ENSG00000179094	0.19267377257347107	Astro.1	PER1	Factor3
ENSG00000287231	-0.052904319018125534	Astro.1	AL136119.1	Factor3
ENSG00000198804	0.11710093170404434	Astro.1	MT-CO1	Factor3
ENSG00000104888	0.13405480980873108	Astro.1	SLC17A7	Factor3
ENSG00000152779	-0.12317498028278351	Astro.1	SLC16A12	Factor3
ENSG00000169504	-0.06845662742853165	Astro.1	CLIC4	Factor3
ENSG00000205358	0.011285613290965557	Astro.1	MT1H	Factor3
ENSG00000141469	-0.12542764842510223	Astro.1	SLC14A1	Factor3
ENSG00000103888	0.09926099330186844	Astro.1	CEMIP	Factor3
ENSG00000285774	0.12133805453777313	Astro.1	AL133444.1	Factor3
ENSG00000113140	-0.10899816453456879	Astro.1	SPARC	Factor3
ENSG00000235020	0.1293436586856842	Astro.1	AL390783.1	Factor3
ENSG00000156395	-0.15520021319389343	Astro.1	SORCS3	Factor3
ENSG00000187546	-0.04432825371623039	Astro.1	AGMO	Factor3
ENSG00000145623	-0.12920880317687988	Astro.1	OSMR	Factor3
ENSG00000184408	-0.049380429089069366	Astro.1	KCND2	Factor3
ENSG00000107099	0.09389643371105194	Astro.1	DOCK8	Factor3
ENSG00000169064	-0.09405680745840073	Astro.1	ZBBX	Factor3
ENSG00000082438	-0.0527847558259964	Astro.1	COBLL1	Factor3
ENSG00000009694	-0.07419518381357193	Astro.1	TENM1	Factor3
ENSG00000162631	-0.05273464322090149	Astro.1	NTNG1	Factor3
ENSG00000146592	0.013455080799758434	Astro.1	CREB5	Factor3
ENSG00000176406	0.14166273176670074	Astro.1	RIMS2	Factor3
ENSG00000259692	0.02176288329064846	Astro.1	AC104041.1	Factor3
ENSG00000223598	0.07939375936985016	Astro.1	AL138733.1	Factor3
ENSG00000132002	0.25447404384613037	Astro.1	DNAJB1	Factor3
ENSG00000164330	-0.06005329266190529	Astro.1	EBF1	Factor3
ENSG00000135245	-0.06894688308238983	Astro.1	HILPDA	Factor3
ENSG00000187498	0.0014956190716475248	Astro.1	COL4A1	Factor3
ENSG00000167470	0.17339198291301727	Astro.1	MIDN	Factor3
ENSG00000154556	0.08295409381389618	Astro.1	SORBS2	Factor3
ENSG00000160888	0.15962032973766327	Astro.1	IER2	Factor3
ENSG00000034510	-0.010143437422811985	Astro.1	TMSB10	Factor3
ENSG00000203506	0.025679325684905052	Astro.1	RBMS3-AS2	Factor3
ENSG00000237596	0.07665286958217621	Astro.1	AL138828.1	Factor3
ENSG00000145423	-0.08073567599058151	Astro.1	SFRP2	Factor3
ENSG00000130522	0.15845270454883575	Astro.1	JUND	Factor3
ENSG00000241560	0.011851775459945202	Astro.1	ZBTB20-AS1	Factor3
ENSG00000164070	0.18379999697208405	Astro.1	HSPA4L	Factor3
ENSG00000287893	-0.1735014170408249	Astro.1	AC083864.5	Factor3
ENSG00000148655	-0.1668640673160553	Astro.1	LRMDA	Factor3
ENSG00000270066	0.0591561459004879	Astro.1	AL356488.2	Factor3
ENSG00000176463	-0.0844525471329689	Astro.1	SLCO3A1	Factor3
ENSG00000142871	0.11408042162656784	Astro.1	CCN1	Factor3
ENSG00000233073	0.09034144133329391	Astro.1	AC005009.2	Factor3
ENSG00000257545	0.17603012919425964	Astro.1	AC079385.1	Factor3
ENSG00000147234	-0.21964718401432037	Astro.1	FRMPD3	Factor3
ENSG00000133048	-0.04452136158943176	Astro.1	CHI3L1	Factor3
ENSG00000177954	0.04288651421666145	Astro.1	RPS27	Factor3
ENSG00000232885	0.18471543490886688	Astro.1	GPC5-AS2	Factor3
ENSG00000120693	-0.23903930187225342	Astro.1	SMAD9	Factor3
ENSG00000080824	0.1908891201019287	Astro.1	HSP90AA1	Factor3
ENSG00000055813	-0.056441038846969604	Astro.1	CCDC85A	Factor3
ENSG00000153993	0.006646424997597933	Astro.1	SEMA3D	Factor3
ENSG00000280241	0.009889372624456882	Astro.1	AC079298.3	Factor3
ENSG00000185774	0.23996023833751678	Astro.1	KCNIP4	Factor3
ENSG00000230876	0.14552897214889526	Astro.1	LINC00486	Factor3
ENSG00000130222	0.0618472546339035	Astro.1	GADD45G	Factor3
ENSG00000174473	0.07734668999910355	Astro.1	GALNTL6	Factor3
ENSG00000105835	0.08390078693628311	Astro.1	NAMPT	Factor3
ENSG00000112319	-0.014878996647894382	Astro.1	EYA4	Factor3
ENSG00000134817	-0.15789595246315002	Astro.1	APLNR	Factor3
ENSG00000144115	0.05132463201880455	Astro.1	THNSL2	Factor3
ENSG00000187010	-0.03919171914458275	Astro.1	RHD	Factor3
ENSG00000154188	-0.19079084694385529	Astro.1	ANGPT1	Factor3
ENSG00000187229	1.6303577285725623e-4	Astro.1	AC100800.1	Factor3
ENSG00000229205	-0.06463834643363953	Astro.1	LINC00200	Factor3
ENSG00000285548	0.22566401958465576	Astro.1	AC068725.1	Factor3
ENSG00000165030	0.18965356051921844	Astro.1	NFIL3	Factor3
ENSG00000140830	-0.02592884935438633	Astro.1	TXNL4B	Factor3
ENSG00000121005	-0.17127537727355957	Astro.1	CRISPLD1	Factor3
ENSG00000145087	-0.02882096730172634	Astro.1	STXBP5L	Factor3
ENSG00000286195	0.26123231649398804	Astro.1	AC007666.2	Factor3
ENSG00000070882	-0.20207332074642181	Astro.1	OSBPL3	Factor3
ENSG00000174226	-0.04625735059380531	Astro.1	SNX31	Factor3
ENSG00000134548	-0.05144321545958519	Astro.1	SPX	Factor3
ENSG00000103175	0.05760693922638893	Astro.1	WFDC1	Factor3
ENSG00000286313	0.18299229443073273	Astro.1	AL360178.1	Factor3
ENSG00000228842	0.13174784183502197	Astro.1	PCDH9-AS2	Factor3
ENSG00000113805	-0.09002512693405151	Astro.1	CNTN3	Factor3
ENSG00000038427	-0.23430615663528442	Astro.1	VCAN	Factor3
ENSG00000231104	0.1492985635995865	Astro.1	AC022395.1	Factor3
ENSG00000189238	0.029158607125282288	Astro.1	LINC00943	Factor3
ENSG00000132274	-0.06600804626941681	Astro.1	TRIM22	Factor3
ENSG00000154277	0.05236191675066948	Astro.1	UCHL1	Factor3
ENSG00000272449	0.16550135612487793	Astro.1	AL139246.5	Factor3
ENSG00000128573	0.022796716541051865	Astro.1	FOXP2	Factor3
ENSG00000164949	0.09218500554561615	Astro.1	GEM	Factor3
ENSG00000166292	0.15924635529518127	Astro.1	TMEM100	Factor3
ENSG00000237356	-0.14645040035247803	Astro.1	AL365295.1	Factor3
ENSG00000120549	0.001554880291223526	Astro.1	KIAA1217	Factor3
ENSG00000116717	-0.03974739834666252	Astro.1	GADD45A	Factor3
ENSG00000106511	-0.07137812674045563	Astro.1	MEOX2	Factor3
ENSG00000141232	0.15599194169044495	Astro.1	TOB1	Factor3
ENSG00000163032	0.10445109754800797	Astro.1	VSNL1	Factor3
ENSG00000188783	0.17705069482326508	Astro.1	PRELP	Factor3
ENSG00000248429	-0.10903123766183853	Astro.1	FAM198B-AS1	Factor3
ENSG00000153802	0.011109971441328526	Astro.1	TMPRSS11D	Factor3
ENSG00000234665	-0.02206854708492756	Astro.1	LERFS	Factor3
ENSG00000066923	0.20640994608402252	Astro.1	STAG3	Factor3
ENSG00000256120	0.08764815330505371	Astro.1	SOX5-AS1	Factor3
ENSG00000198739	0.0921517089009285	Astro.1	LRRTM3	Factor3
ENSG00000225572	0.13272732496261597	Astro.1	DOCK4-AS1	Factor3
ENSG00000187122	0.10141286998987198	Astro.1	SLIT1	Factor3
ENSG00000145335	0.009887633845210075	Astro.1	SNCA	Factor3
ENSG00000109971	0.09912816435098648	Astro.1	HSPA8	Factor3
ENSG00000250155	0.10023551434278488	Astro.1	AC008957.1	Factor3
ENSG00000107518	0.19622357189655304	Astro.1	ATRNL1	Factor3
ENSG00000095777	0.022282741963863373	Astro.1	MYO3A	Factor3
ENSG00000236986	0.07712596654891968	Astro.1	AL157938.2	Factor3
ENSG00000100095	-0.052833911031484604	Astro.1	SEZ6L	Factor3
ENSG00000267270	-0.036089010536670685	Astro.1	PARD6G-AS1	Factor3
ENSG00000130226	-0.13970717787742615	Astro.1	DPP6	Factor3
ENSG00000258580	-0.01842936873435974	Astro.1	AL136298.1	Factor3
ENSG00000152137	0.0984237864613533	Astro.1	HSPB8	Factor3
ENSG00000257322	-0.04081185162067413	Astro.1	AC138123.1	Factor3
ENSG00000142173	-0.16137097775936127	Astro.1	COL6A2	Factor3
ENSG00000285820	0.08448197692632675	Astro.1	AL157829.1	Factor3
ENSG00000092051	0.008836622349917889	Astro.1	JPH4	Factor3
ENSG00000132256	-0.029627684503793716	Astro.1	TRIM5	Factor3
ENSG00000167772	-0.04485645890235901	Astro.1	ANGPTL4	Factor3
ENSG00000150991	0.13981960713863373	Astro.1	UBC	Factor3
ENSG00000258754	0.0871478021144867	Astro.1	LINC01579	Factor3
ENSG00000107372	0.16360558569431305	Astro.1	ZFAND5	Factor3
ENSG00000229618	0.1659594476222992	Astro.1	AC011287.1	Factor3
ENSG00000099875	0.14707529544830322	Astro.1	MKNK2	Factor3
ENSG00000270127	-0.07626815140247345	Astro.1	AC027020.2	Factor3
ENSG00000236581	0.11795282363891602	Astro.1	STARD13-AS	Factor3
ENSG00000251209	0.003513679141178727	Astro.1	LINC00923	Factor3
ENSG00000148926	-0.06414059549570084	Astro.1	ADM	Factor3
ENSG00000256972	-0.007299484685063362	Astro.1	AP000462.3	Factor3
ENSG00000286412	0.03890087455511093	Astro.1	AC007682.1	Factor3
ENSG00000162645	-0.0695149376988411	Astro.1	GBP2	Factor3
ENSG00000236559	0.06680743396282196	Astro.1	AL117381.1	Factor3
ENSG00000112309	-0.22803762555122375	Astro.1	B3GAT2	Factor3
ENSG00000162687	0.04762201011180878	Astro.1	KCNT2	Factor3
ENSG00000204767	-0.06515205651521683	Astro.1	INSYN2B	Factor3
ENSG00000184611	0.17316752672195435	Astro.1	KCNH7	Factor3
ENSG00000176884	0.16907863318920135	Astro.1	GRIN1	Factor3
ENSG00000232729	0.12156322598457336	Astro.1	AC211433.1	Factor3
ENSG00000224243	0.061597779393196106	Astro.1	SOX1-OT	Factor3
ENSG00000197584	0.042876921594142914	Astro.1	KCNMB2	Factor3
ENSG00000154096	0.11659232527017593	Astro.1	THY1	Factor3
ENSG00000226367	0.08516368269920349	Astro.1	ST7-AS2	Factor3
ENSG00000169083	-0.2039927989244461	Astro.1	AR	Factor3
ENSG00000250604	-0.131940558552742	Astro.1	AC098679.1	Factor3
ENSG00000186480	0.07311443239450455	Astro.1	INSIG1	Factor3
ENSG00000273079	0.18827378749847412	Astro.1	GRIN2B	Factor3
ENSG00000157152	0.11842519044876099	Astro.1	SYN2	Factor3
ENSG00000152760	-0.0947040393948555	Astro.1	TCTEX1D1	Factor3
ENSG00000078328	0.23694346845149994	Astro.1	RBFOX1	Factor3
ENSG00000228495	-0.025672970339655876	Astro.1	LINC01013	Factor3
ENSG00000235298	0.19176265597343445	Astro.1	AL354733.3	Factor3
ENSG00000109158	0.04245835542678833	Astro.1	GABRA4	Factor3
ENSG00000256637	-0.053372882306575775	Astro.1	LINC01965	Factor3
ENSG00000282142	0.034383006393909454	Astro.1	AC245187.2	Factor3
ENSG00000169071	-0.0615498349070549	Astro.1	ROR2	Factor3
ENSG00000250602	0.13879384100437164	Astro.1	AC093535.1	Factor3
ENSG00000134533	-0.055986206978559494	Astro.1	RERG	Factor3
ENSG00000144278	-0.10840697586536407	Astro.1	GALNT13	Factor3
ENSG00000163145	0.02107960544526577	Astro.1	C1QTNF7	Factor3
ENSG00000131095	-0.2041659653186798	Astro.1	GFAP	Factor3
ENSG00000287683	-0.014981064945459366	Astro.1	AL591519.1	Factor3
ENSG00000156076	0.1063554435968399	Astro.1	WIF1	Factor3
ENSG00000173401	0.008950212970376015	Astro.1	GLIPR1L1	Factor3
ENSG00000274767	-0.011175990104675293	Astro.1	AC243829.1	Factor3
ENSG00000119771	0.06476063281297684	Astro.1	KLHL29	Factor3
ENSG00000174469	0.25041887164115906	Astro.1	CNTNAP2	Factor3
ENSG00000270866	-0.011487222276628017	Astro.1	AC067773.1	Factor3
ENSG00000136826	0.20460161566734314	Astro.1	KLF4	Factor3
ENSG00000168209	0.15243509411811829	Astro.1	DDIT4	Factor3
ENSG00000244694	-0.030571501702070236	Astro.1	PTCHD4	Factor3
ENSG00000132561	-0.09937550127506256	Astro.1	MATN2	Factor3
ENSG00000256661	-0.09698108583688736	Astro.1	A2ML1-AS1	Factor3
ENSG00000071205	-0.017257660627365112	Astro.1	ARHGAP10	Factor3
ENSG00000158270	-0.1165471002459526	Astro.1	COLEC12	Factor3
ENSG00000249307	-0.22970668971538544	Astro.1	LINC01088	Factor3
ENSG00000234860	0.005160689819604158	Astro.1	AL162394.1	Factor3
ENSG00000105409	0.1769717037677765	Astro.1	ATP1A3	Factor3
ENSG00000163638	-0.1430034339427948	Astro.1	ADAMTS9	Factor3
ENSG00000253925	0.010134583339095116	Astro.1	AC011369.1	Factor3
ENSG00000107242	0.07966117560863495	Astro.1	PIP5K1B	Factor3
ENSG00000103550	-0.0448649600148201	Astro.1	KNOP1	Factor3
ENSG00000286339	0.016693875193595886	Astro.1	Z99496.2	Factor3
ENSG00000168386	0.09182506799697876	Astro.1	FILIP1L	Factor3
ENSG00000257496	0.061015550047159195	Astro.1	AC025031.1	Factor3
ENSG00000169902	-0.014273547567427158	Astro.1	TPST1	Factor3
ENSG00000065911	-0.021302204579114914	Astro.1	MTHFD2	Factor3
ENSG00000132334	0.08779898285865784	Astro.1	PTPRE	Factor3
ENSG00000187608	0.01464045885950327	Astro.1	ISG15	Factor3
ENSG00000259442	0.2043234407901764	Astro.1	AC105339.3	Factor3
ENSG00000286242	0.09572719037532806	Astro.1	AC018797.3	Factor3
ENSG00000221869	-0.043836385011672974	Astro.1	CEBPD	Factor3
ENSG00000185610	-0.21499820053577423	Astro.1	DBX2	Factor3
ENSG00000285906	0.0770619809627533	Astro.1	AC083855.2	Factor3
ENSG00000183549	0.01967351883649826	Astro.1	ACSM5	Factor3
ENSG00000107338	-0.2081933170557022	Astro.1	SHB	Factor3
ENSG00000248397	0.08931269496679306	Astro.1	LINC00498	Factor3
ENSG00000129682	0.03142222389578819	Astro.1	FGF13	Factor3
ENSG00000253194	0.12022475898265839	Astro.1	AL137009.1	Factor3
ENSG00000101463	0.09952362626791	Astro.1	SYNDIG1	Factor3
ENSG00000282917	0.049997057765722275	Astro.1	AC107068.2	Factor3
ENSG00000228548	-0.07934006303548813	Astro.1	ITPKB-AS1	Factor3
ENSG00000203805	-0.20408771932125092	Astro.1	PLPP4	Factor3
ENSG00000103257	0.14519427716732025	Astro.1	SLC7A5	Factor3
ENSG00000112232	0.1973886340856552	Astro.1	KHDRBS2	Factor3
ENSG00000266049	0.09555165469646454	Astro.1	AP001011.1	Factor3
ENSG00000125895	0.11990170925855637	Astro.1	TMEM74B	Factor3
ENSG00000156687	0.07133631408214569	Astro.1	UNC5D	Factor3
ENSG00000171246	0.10641157627105713	Astro.1	NPTX1	Factor3
ENSG00000285744	-0.19506770372390747	Astro.1	AC083837.1	Factor3
ENSG00000131951	-0.1364065706729889	Astro.1	LRRC9	Factor3
ENSG00000257239	-0.07165050506591797	Astro.1	AC090630.1	Factor3
ENSG00000160678	-0.17437297105789185	Astro.1	S100A1	Factor3
ENSG00000247675	0.07522594928741455	Astro.1	LRP4-AS1	Factor3
ENSG00000189058	-0.052256666123867035	Astro.1	APOD	Factor3
ENSG00000182718	-0.02604413777589798	Astro.1	ANXA2	Factor3
ENSG00000100276	-0.2053503841161728	Astro.1	RASL10A	Factor3
ENSG00000162493	-0.1253959834575653	Astro.1	PDPN	Factor3
ENSG00000250284	-0.16376271843910217	Astro.1	AC109439.2	Factor3
ENSG00000287939	-0.18686474859714508	Astro.1	AL096709.1	Factor3
ENSG00000183346	-0.1947980374097824	Astro.1	CABCOCO1	Factor3
ENSG00000150556	0.17198546230793	Astro.1	LYPD6B	Factor3
ENSG00000198626	0.1902795135974884	Astro.1	RYR2	Factor3
ENSG00000237001	0.0768626406788826	Astro.1	WASF3-AS1	Factor3
ENSG00000163491	-0.053221963346004486	Astro.1	NEK10	Factor3
ENSG00000285938	0.1815139204263687	Astro.1	AC072022.2	Factor3
ENSG00000117143	0.0766347199678421	Astro.1	UAP1	Factor3
ENSG00000134490	0.25398382544517517	Astro.1	TMEM241	Factor3
ENSG00000165973	0.12450608611106873	Astro.1	NELL1	Factor3
ENSG00000173221	0.09926048666238785	Astro.1	GLRX	Factor3
ENSG00000112902	-0.10543723404407501	Astro.1	SEMA5A	Factor3
ENSG00000286145	0.0713735893368721	Astro.1	AC068282.1	Factor3
ENSG00000287299	0.2319539487361908	Astro.1	AC012459.1	Factor3
ENSG00000170092	-0.02195434458553791	Astro.1	SPDYE5	Factor3
ENSG00000133169	0.024653788655996323	Astro.1	BEX1	Factor3
ENSG00000163947	-0.2348605841398239	Astro.1	ARHGEF3	Factor3
ENSG00000286334	0.04830582067370415	Astro.1	AL161430.1	Factor3
ENSG00000250116	0.14467839896678925	Astro.1	AC018682.1	Factor3
ENSG00000263990	0.03709682449698448	Astro.1	AC004253.1	Factor3
ENSG00000151025	-0.04604427143931389	Astro.1	GPR158	Factor3
ENSG00000169895	0.21002988517284393	Astro.1	SYAP1	Factor3
ENSG00000138193	-0.2053900510072708	Astro.1	PLCE1	Factor3
ENSG00000174944	0.07205400615930557	Astro.1	P2RY14	Factor3
ENSG00000140090	-0.18190652132034302	Astro.1	SLC24A4	Factor3
ENSG00000047617	-0.06327877938747406	Astro.1	ANO2	Factor3
ENSG00000064270	-0.030571602284908295	Astro.1	ATP2C2	Factor3
ENSG00000185291	0.29114994406700134	Astro.1	IL3RA	Factor3
ENSG00000151229	0.165747731924057	Astro.1	SLC2A13	Factor3
ENSG00000266846	-0.10250476747751236	Astro.1	AP001021.3	Factor3
ENSG00000144802	0.20898903906345367	Astro.1	NFKBIZ	Factor3
ENSG00000125618	0.026890873908996582	Astro.1	PAX8	Factor3
ENSG00000154027	0.06189225614070892	Astro.1	AK5	Factor3
ENSG00000182329	-0.039516717195510864	Astro.1	KIAA2012	Factor3
ENSG00000144339	0.043188586831092834	Astro.1	TMEFF2	Factor3
ENSG00000238018	0.12764151394367218	Astro.1	AC093110.1	Factor3
ENSG00000073331	-0.21358905732631683	Astro.1	ALPK1	Factor3
ENSG00000134463	0.016230056062340736	Astro.1	ECHDC3	Factor3
ENSG00000162616	0.15132270753383636	Astro.1	DNAJB4	Factor3
ENSG00000155511	0.043160177767276764	Astro.1	GRIA1	Factor3
ENSG00000228933	0.0559714213013649	Astro.1	AC107419.1	Factor3
ENSG00000184838	-0.012874445877969265	Astro.1	PRR16	Factor3
ENSG00000176014	0.007968274876475334	Astro.1	TUBB6	Factor3
ENSG00000154529	-0.005992772523313761	Astro.1	CNTNAP3B	Factor3
ENSG00000108298	-0.10906900465488434	Astro.1	RPL19	Factor3
ENSG00000258225	0.03505392000079155	Astro.1	AC073571.1	Factor3
ENSG00000187323	0.11041583120822906	Astro.1	DCC	Factor3
ENSG00000235335	0.18808762729167938	Astro.1	AC016723.1	Factor3
ENSG00000254319	-0.005783585365861654	Astro.1	AC246817.2	Factor3
ENSG00000117114	0.1999850571155548	Astro.1	ADGRL2	Factor3
ENSG00000077522	-0.14717301726341248	Astro.1	ACTN2	Factor3
ENSG00000233559	0.226495161652565	Astro.1	LINC00513	Factor3
ENSG00000237153	-0.09971755743026733	Astro.1	AL162725.2	Factor3
ENSG00000165409	-0.019923066720366478	Astro.1	TSHR	Factor3
ENSG00000269694	0.07534296065568924	Astro.1	AC005197.1	Factor3
ENSG00000130643	0.05848339945077896	Astro.1	CALY	Factor3
ENSG00000173068	-0.1425902247428894	Astro.1	BNC2	Factor3
ENSG00000214827	0.05913621187210083	Astro.1	MTCP1	Factor3
ENSG00000196843	0.09632366895675659	Astro.1	ARID5A	Factor3
ENSG00000285940	0.13552004098892212	Astro.1	AC009899.1	Factor3
ENSG00000116991	0.16561920940876007	Astro.1	SIPA1L2	Factor3
ENSG00000231731	0.17604540288448334	Astro.1	AC010976.1	Factor3
ENSG00000071282	0.037245675921440125	Astro.1	LMCD1	Factor3
ENSG00000007174	-0.06624246388673782	Astro.1	DNAH9	Factor3
ENSG00000235984	0.0675424188375473	Astro.1	GPC5-AS1	Factor3
ENSG00000287912	-0.049648597836494446	Astro.1	AP003464.1	Factor3
ENSG00000285621	0.08119655400514603	Astro.1	AL138999.2	Factor3
ENSG00000256223	0.14183387160301208	Astro.1	ZNF10	Factor3
ENSG00000269124	0.17350472509860992	Astro.1	AC007193.2	Factor3
ENSG00000115738	0.09105440229177475	Astro.1	ID2	Factor3
ENSG00000242021	0.020674994215369225	Astro.1	AC112493.1	Factor3
ENSG00000277196	0.056809768080711365	Astro.1	AC007325.2	Factor3
ENSG00000145416	0.11636883020401001	Astro.1	MARCH1	Factor3
ENSG00000164796	0.07443670928478241	Astro.1	CSMD3	Factor3
ENSG00000086061	0.12110508978366852	Astro.1	DNAJA1	Factor3
ENSG00000102362	-0.10559112578630447	Astro.1	SYTL4	Factor3
ENSG00000237986	-0.0789307951927185	Astro.1	CELF2-AS2	Factor3
ENSG00000243144	0.07404167950153351	Astro.1	AC079760.2	Factor3
ENSG00000237515	0.08865838497877121	Astro.1	SHISA9	Factor3
ENSG00000257004	0.13386492431163788	Astro.1	AC008115.2	Factor3
ENSG00000226179	-0.10907932370901108	Astro.1	LINC00685	Factor3
ENSG00000161791	0.11841479688882828	Astro.1	FMNL3	Factor3
ENSG00000139351	-0.015226075425744057	Astro.1	SYCP3	Factor3
ENSG00000139985	0.0656099021434784	Astro.1	ADAM21	Factor3
ENSG00000103710	-0.2532680332660675	Astro.1	RASL12	Factor3
ENSG00000125534	-0.22156453132629395	Astro.1	PPDPF	Factor3
ENSG00000287274	0.07161467522382736	Astro.1	AL627232.1	Factor3
ENSG00000125812	0.13730992376804352	Astro.1	GZF1	Factor3
ENSG00000235731	0.15299540758132935	Astro.1	LINC02250	Factor3
ENSG00000242082	-0.10617537796497345	Astro.1	SLC5A4-AS1	Factor3
ENSG00000246214	0.18620723485946655	Astro.1	AC024588.1	Factor3
ENSG00000169933	-0.016193924471735954	Astro.1	FRMPD4	Factor3
ENSG00000162598	-0.10379620641469955	Astro.1	C1orf87	Factor3
ENSG00000174776	-0.29944270849227905	Astro.1	WDR49	Factor3
ENSG00000170091	0.13409371674060822	Astro.1	NSG2	Factor3
ENSG00000114315	0.20906305313110352	Astro.1	HES1	Factor3
ENSG00000188738	-0.08084701746702194	Astro.1	FSIP2	Factor3
ENSG00000253197	0.07632357627153397	Astro.1	AC117834.1	Factor3
ENSG00000144655	0.18356096744537354	Astro.1	CSRNP1	Factor3
ENSG00000277526	-0.023639848455786705	Astro.1	AC245123.1	Factor3
ENSG00000250592	-0.04813097417354584	Astro.1	AC055733.2	Factor3
ENSG00000235958	0.0949316918849945	Astro.1	UBOX5-AS1	Factor3
ENSG00000238117	0.1417902261018753	Astro.1	AP000844.2	Factor3
ENSG00000236532	-0.0919855535030365	Astro.1	LINC01695	Factor3
ENSG00000169242	0.060471851378679276	Astro.1	EFNA1	Factor3
ENSG00000170906	-0.08114828914403915	Astro.1	NDUFA3	Factor3
ENSG00000118257	0.06877154856920242	Astro.1	NRP2	Factor3
ENSG00000153898	0.10929868370294571	Astro.1	MCOLN2	Factor3
ENSG00000259805	0.12703987956047058	Astro.1	AC022558.2	Factor3
ENSG00000157570	0.04992729425430298	Astro.1	TSPAN18	Factor3
ENSG00000137198	-0.15589694678783417	Astro.1	GMPR	Factor3
ENSG00000064989	-0.18600760400295258	Astro.1	CALCRL	Factor3
ENSG00000006016	-0.0794987678527832	Astro.1	CRLF1	Factor3
ENSG00000033122	0.01579385995864868	Astro.1	LRRC7	Factor3
ENSG00000255886	0.08267316222190857	Astro.1	AC020611.2	Factor3
ENSG00000227681	0.07366771996021271	Astro.1	AL033504.1	Factor3
ENSG00000118515	-0.12459824234247208	Astro.1	SGK1	Factor3
ENSG00000196109	0.014847694896161556	Astro.1	ZNF676	Factor3
ENSG00000269950	0.005380614195019007	Astro.1	AP000962.1	Factor3
ENSG00000119938	0.11873941123485565	Astro.1	PPP1R3C	Factor3
ENSG00000185053	0.05826551094651222	Astro.1	SGCZ	Factor3
ENSG00000047457	-0.09019520878791809	Astro.1	CP	Factor3
ENSG00000151773	-0.19108298420906067	Astro.1	CCDC122	Factor3
ENSG00000197168	-0.05612524598836899	Astro.1	NEK5	Factor3
ENSG00000130988	-0.06786319613456726	Astro.1	RGN	Factor3
ENSG00000106624	-0.10128902643918991	Astro.1	AEBP1	Factor3
ENSG00000154080	-0.08977190405130386	Astro.1	CHST9	Factor3
ENSG00000103316	0.005079471040517092	Astro.1	CRYM	Factor3
ENSG00000250033	-0.06714904308319092	Astro.1	SLC7A11-AS1	Factor3
ENSG00000165195	0.17843745648860931	Astro.1	PIGA	Factor3
ENSG00000080709	-0.2262095957994461	Astro.1	KCNN2	Factor3
ENSG00000148123	-0.01737632229924202	Astro.1	PLPPR1	Factor3
ENSG00000139915	0.1366020292043686	Astro.1	MDGA2	Factor3
ENSG00000184347	0.039192330092191696	Astro.1	SLIT3	Factor3
ENSG00000103196	0.05618998408317566	Astro.1	CRISPLD2	Factor3
ENSG00000053524	-0.056325994431972504	Astro.1	MCF2L2	Factor3
ENSG00000285051	-0.16856732964515686	Astro.1	SLC7A14-AS1	Factor3
ENSG00000228065	-0.13226595520973206	Astro.1	LINC01515	Factor3
ENSG00000164530	-0.08336280286312103	Astro.1	PI16	Factor3
ENSG00000271643	0.010910638608038425	Astro.1	AC112220.2	Factor3
ENSG00000154227	0.09721830487251282	Astro.1	CERS3	Factor3
ENSG00000075884	0.061684515327215195	Astro.1	ARHGAP15	Factor3
ENSG00000273136	-0.12181802839040756	Astro.1	NBPF26	Factor3
ENSG00000113369	-0.1285601109266281	Astro.1	ARRDC3	Factor3
ENSG00000175874	0.09558475017547607	Astro.1	CREG2	Factor3
ENSG00000166596	-0.042319025844335556	Astro.1	CFAP52	Factor3
ENSG00000188313	-0.03070276603102684	Astro.1	PLSCR1	Factor3
ENSG00000162947	0.160979762673378	Astro.1	LINC01931	Factor3
ENSG00000184227	0.015923285856842995	Astro.1	ACOT1	Factor3
ENSG00000078098	-0.17549271881580353	Astro.1	FAP	Factor3
ENSG00000205927	0.2498137354850769	Astro.1	OLIG2	Factor3
ENSG00000149972	0.21722185611724854	Astro.1	CNTN5	Factor3
ENSG00000153822	-0.013098162598907948	Astro.1	KCNJ16	Factor3
ENSG00000257319	-0.2924157679080963	Astro.1	AC008127.1	Factor3
ENSG00000086544	0.15260285139083862	Astro.1	ITPKC	Factor3
ENSG00000253557	0.0565270334482193	Astro.1	AC100849.1	Factor3
ENSG00000286024	0.22058381140232086	Astro.1	AC026803.3	Factor3
ENSG00000223528	0.22986938059329987	Astro.1	AL359094.1	Factor3
ENSG00000163694	0.08611789345741272	Astro.1	RBM47	Factor3
ENSG00000255159	0.1461084485054016	Astro.1	AC026894.1	Factor3
ENSG00000081041	-0.007115340791642666	Astro.1	CXCL2	Factor3
ENSG00000186583	0.13552118837833405	Astro.1	SPATC1	Factor3
ENSG00000286751	-0.08831130713224411	Astro.1	AC140168.1	Factor3
ENSG00000163453	-0.044293101876974106	Astro.1	IGFBP7	Factor3
ENSG00000175866	0.12270475924015045	Astro.1	BAIAP2	Factor3
ENSG00000223646	-0.016549069434404373	Astro.1	AC002463.1	Factor3
ENSG00000224525	-0.05309904366731644	Astro.1	AL591686.1	Factor3
ENSG00000171951	0.0484655536711216	Astro.1	SCG2	Factor3
ENSG00000197956	-0.1862565279006958	Astro.1	S100A6	Factor3
ENSG00000171621	0.05533071234822273	Astro.1	SPSB1	Factor3
ENSG00000249593	0.016159450635313988	Astro.1	AC011405.1	Factor3
ENSG00000224310	0.04612197354435921	Astro.1	LINC01567	Factor3
ENSG00000258102	-0.14167967438697815	Astro.1	MAP1LC3B2	Factor3
ENSG00000198216	0.1736939251422882	Astro.1	CACNA1E	Factor3
ENSG00000231901	-0.051008615642786026	Astro.1	AL354754.1	Factor3
ENSG00000234915	0.1316053867340088	Astro.1	AL360091.3	Factor3
ENSG00000118971	0.15706868469715118	Astro.1	CCND2	Factor3
ENSG00000115252	0.06496748328208923	Astro.1	PDE1A	Factor3
ENSG00000157514	0.19648776948451996	Astro.1	TSC22D3	Factor3
ENSG00000258637	0.07730645686388016	Astro.1	AC008056.1	Factor3
ENSG00000133019	0.26327091455459595	Astro.1	CHRM3	Factor3
ENSG00000145864	0.22257058322429657	Astro.1	GABRB2	Factor3
ENSG00000287064	-0.04694633558392525	Astro.1	AL606500.1	Factor3
ENSG00000231840	0.13037335872650146	Astro.1	AC073342.1	Factor3
ENSG00000104419	0.09241979569196701	Astro.1	NDRG1	Factor3
ENSG00000142149	-0.004005682189017534	Astro.1	HUNK	Factor3
ENSG00000185760	0.1759200543165207	Astro.1	KCNQ5	Factor3
ENSG00000178297	0.11250617355108261	Astro.1	TMPRSS9	Factor3
ENSG00000280029	-0.07613975554704666	Astro.1	AC244517.11	Factor3
ENSG00000115594	0.026415659114718437	Astro.1	IL1R1	Factor3
ENSG00000168772	0.04479054734110832	Astro.1	CXXC4	Factor3
ENSG00000121904	-0.019760658964514732	Astro.1	CSMD2	Factor3
ENSG00000130303	-0.0876009464263916	Astro.1	BST2	Factor3
ENSG00000226438	0.0747455582022667	Astro.1	AL442071.1	Factor3
ENSG00000106070	0.01397970411926508	Astro.1	GRB10	Factor3
ENSG00000148671	-0.06854362785816193	Astro.1	ADIRF	Factor3
ENSG00000184678	0.18507066369056702	Astro.1	HIST2H2BE	Factor3
ENSG00000145526	0.20475433766841888	Astro.1	CDH18	Factor3
ENSG00000184205	0.22887322306632996	Astro.1	TSPYL2	Factor3
ENSG00000105258	-0.10442909598350525	Astro.1	POLR2I	Factor3
ENSG00000249738	0.1119532510638237	Astro.1	AC008691.1	Factor3
ENSG00000238083	-0.11510342359542847	Astro.1	LRRC37A2	Factor3
ENSG00000136960	-0.18567390739917755	Astro.1	ENPP2	Factor3
ENSG00000185650	0.20669397711753845	Astro.1	ZFP36L1	Factor3
ENSG00000173406	-0.0756864994764328	Astro.1	DAB1	Factor3
ENSG00000229989	-0.1511201709508896	Astro.1	MIR181A1HG	Factor3
ENSG00000102109	-0.14529336988925934	Astro.1	PCSK1N	Factor3
ENSG00000065675	-0.05212521553039551	Astro.1	PRKCQ	Factor3
ENSG00000132196	0.0011056051589548588	Astro.1	HSD17B7	Factor3
ENSG00000285190	0.0788424089550972	Astro.1	AC018754.1	Factor3
ENSG00000141431	-0.07234117388725281	Astro.1	ASXL3	Factor3
ENSG00000196090	0.1283874362707138	Astro.1	PTPRT	Factor3
ENSG00000196782	-0.07816227525472641	Astro.1	MAML3	Factor3
ENSG00000244274	-0.1940588653087616	Astro.1	DBNDD2	Factor3
ENSG00000182256	0.0868527814745903	Astro.1	GABRG3	Factor3
ENSG00000185437	0.09952104091644287	Astro.1	SH3BGR	Factor3
ENSG00000230316	0.11454057693481445	Astro.1	FEZF1-AS1	Factor3
ENSG00000146090	0.11688219010829926	Astro.1	RASGEF1C	Factor3
ENSG00000137193	0.11456573754549026	Astro.1	PIM1	Factor3
ENSG00000121380	0.0601433701813221	Astro.1	BCL2L14	Factor3
ENSG00000267710	0.02644994854927063	Astro.1	EDDM13	Factor3
ENSG00000276759	-0.047082725912332535	Astro.1	AL353753.1	Factor3
ENSG00000225746	0.15154188871383667	Astro.1	MEG8	Factor3
ENSG00000183454	0.10845255851745605	Astro.1	GRIN2A	Factor3
ENSG00000147145	-0.20526094734668732	Astro.1	LPAR4	Factor3
ENSG00000154655	-0.24333296716213226	Astro.1	L3MBTL4	Factor3
ENSG00000101204	0.2187667340040207	Astro.1	CHRNA4	Factor3
ENSG00000137860	-0.01701885089278221	Astro.1	SLC28A2	Factor3
ENSG00000144285	-0.027625981718301773	Astro.1	SCN1A	Factor3
ENSG00000150275	0.008003977127373219	Astro.1	PCDH15	Factor3
ENSG00000245534	0.05291841924190521	Astro.1	RORA-AS1	Factor3
ENSG00000251294	-0.031335193663835526	Astro.1	AC091885.2	Factor3
ENSG00000146250	0.105377696454525	Astro.1	PRSS35	Factor3
ENSG00000047648	-0.1447666734457016	Astro.1	ARHGAP6	Factor3
ENSG00000236754	0.0930461585521698	Astro.1	AC007666.1	Factor3
ENSG00000110172	0.06578627973794937	Astro.1	CHORDC1	Factor3
ENSG00000147488	-0.1273346096277237	Astro.1	ST18	Factor3
ENSG00000180914	0.03859810158610344	Astro.1	OXTR	Factor3
ENSG00000221932	-0.0017907244618982077	Astro.1	HEPN1	Factor3
ENSG00000162951	0.1222289428114891	Astro.1	LRRTM1	Factor3
ENSG00000105993	0.1406184583902359	Astro.1	DNAJB6	Factor3
ENSG00000135905	0.019456176087260246	Astro.1	DOCK10	Factor3
ENSG00000142621	0.03680989891290665	Astro.1	FHAD1	Factor3
ENSG00000105810	0.10248852521181107	Astro.1	CDK6	Factor3
ENSG00000180596	0.1606290340423584	Astro.1	HIST1H2BC	Factor3
ENSG00000075651	-0.038572635501623154	Astro.1	PLD1	Factor3
ENSG00000268081	0.04541051760315895	Astro.1	AC123912.1	Factor3
ENSG00000184647	-0.04169255122542381	Astro.1	PRSS55	Factor3
ENSG00000152661	0.10052245855331421	Astro.1	GJA1	Factor3
ENSG00000225689	0.1328725516796112	Astro.1	AL008633.1	Factor3
ENSG00000286749	-0.0961642786860466	Astro.1	AC008571.2	Factor3
ENSG00000155368	-0.004566590301692486	Astro.1	DBI	Factor3
ENSG00000137726	-0.024439310654997826	Astro.1	FXYD6	Factor3
ENSG00000183655	-0.026157453656196594	Astro.1	KLHL25	Factor3
ENSG00000125850	0.1010669469833374	Astro.1	OVOL2	Factor3
ENSG00000226091	0.08616221696138382	Astro.1	LINC00937	Factor3
ENSG00000185736	-0.08281688392162323	Astro.1	ADARB2	Factor3
ENSG00000286561	0.07715636491775513	Astro.1	AC011092.3	Factor3
ENSG00000124191	-0.10586664825677872	Astro.1	TOX2	Factor3
ENSG00000197321	0.051491692662239075	Astro.1	SVIL	Factor3
ENSG00000185352	0.02309548854827881	Astro.1	HS6ST3	Factor3
ENSG00000030304	-0.005937936715781689	Astro.1	MUSK	Factor3
ENSG00000143552	0.11412870138883591	Astro.1	NUP210L	Factor3
ENSG00000145242	0.111602783203125	Astro.1	EPHA5	Factor3
ENSG00000101210	0.16717153787612915	Astro.1	EEF1A2	Factor3
ENSG00000287508	0.15246912837028503	Astro.1	AC009560.4	Factor3
ENSG00000271383	0.08830993622541428	Astro.1	NBPF19	Factor3
ENSG00000069849	0.1921539157629013	Astro.1	ATP1B3	Factor3
ENSG00000288107	-0.05265998840332031	Astro.1	AL731769.2	Factor3
ENSG00000112186	0.08748261630535126	Astro.1	CAP2	Factor3
ENSG00000198523	-0.02215828374028206	Astro.1	PLN	Factor3
ENSG00000175556	0.18859243392944336	Astro.1	LONRF3	Factor3
ENSG00000198010	0.21507559716701508	Astro.1	DLGAP2	Factor3
ENSG00000236467	0.1643669754266739	Astro.1	KCNMA1-AS1	Factor3
ENSG00000079931	-0.08720517158508301	Astro.1	MOXD1	Factor3
ENSG00000141404	0.06107208877801895	Astro.1	GNAL	Factor3
ENSG00000126368	0.21804572641849518	Astro.1	NR1D1	Factor3
ENSG00000132470	-0.2735045254230499	Astro.1	ITGB4	Factor3
ENSG00000169760	0.01849367842078209	Astro.1	NLGN1	Factor3
ENSG00000115268	-0.09475729614496231	Astro.1	RPS15	Factor3
ENSG00000272514	-0.010460247285664082	Astro.1	CFAP206	Factor3
ENSG00000233723	0.08669143915176392	Astro.1	LINC01122	Factor3
ENSG00000257285	-0.05448220670223236	Astro.1	AL132780.1	Factor3
ENSG00000186416	0.19422805309295654	Astro.1	NKRF	Factor3
ENSG00000234281	0.04212139919400215	Astro.1	LANCL1-AS1	Factor3
ENSG00000230612	0.0654924213886261	Astro.1	AC004039.1	Factor3
ENSG00000287360	0.08954574912786484	Astro.1	AC006296.3	Factor3
ENSG00000232712	0.1527063250541687	Astro.1	KIZ-AS1	Factor3
ENSG00000242516	0.06973925977945328	Astro.1	LINC00960	Factor3
ENSG00000250049	-0.0827302634716034	Astro.1	AC114316.1	Factor3
ENSG00000254604	0.19203731417655945	Astro.1	AP002336.2	Factor3
ENSG00000150551	0.07057291269302368	Astro.1	LYPD1	Factor3
ENSG00000138119	-0.030966706573963165	Astro.1	MYOF	Factor3
ENSG00000225313	0.09139547497034073	Astro.1	AL513327.1	Factor3
ENSG00000165379	0.009861218743026257	Astro.1	LRFN5	Factor3
ENSG00000214300	0.016002926975488663	Astro.1	SPDYE3	Factor3
ENSG00000184076	-0.10469458252191544	Astro.1	UQCR10	Factor3
ENSG00000287180	0.01109369471669197	Astro.1	AC106818.2	Factor3
ENSG00000246451	0.028906844556331635	Astro.1	AL049840.2	Factor3
ENSG00000125347	0.08091966807842255	Astro.1	IRF1	Factor3
ENSG00000091879	0.057405367493629456	Astro.1	ANGPT2	Factor3
ENSG00000022355	0.12362010031938553	Astro.1	GABRA1	Factor3
ENSG00000090530	-0.0933920294046402	Astro.1	P3H2	Factor3
ENSG00000197061	0.06246110424399376	Astro.1	HIST1H4C	Factor3
ENSG00000155657	-0.18096905946731567	Astro.1	TTN	Factor3
ENSG00000227227	0.0735657662153244	Astro.1	AC017101.1	Factor3
ENSG00000277586	0.11542958766222	Astro.1	NEFL	Factor3
ENSG00000187720	-0.0238986536860466	Astro.1	THSD4	Factor3
ENSG00000247157	0.09803077578544617	Astro.1	LINC01252	Factor3
ENSG00000145428	-0.06463198363780975	Astro.1	RNF175	Factor3
ENSG00000110958	0.09417038410902023	Astro.1	PTGES3	Factor3
ENSG00000104856	0.036746200174093246	Astro.1	RELB	Factor3
ENSG00000131378	0.004101668484508991	Astro.1	RFTN1	Factor3
ENSG00000120885	0.08120277523994446	Astro.1	CLU	Factor3
ENSG00000157851	0.03832964226603508	Astro.1	DPYSL5	Factor3
ENSG00000134013	-0.016854651272296906	Astro.1	LOXL2	Factor3
ENSG00000162804	-0.21345831453800201	Astro.1	SNED1	Factor3
ENSG00000112972	0.01590893790125847	Astro.1	HMGCS1	Factor3
ENSG00000050767	0.22476468980312347	Astro.1	COL23A1	Factor3
ENSG00000052802	-0.0714346170425415	Astro.1	MSMO1	Factor3
ENSG00000205542	-0.01177484542131424	Astro.1	TMSB4X	Factor3
ENSG00000103319	0.20849105715751648	Astro.1	EEF2K	Factor3
ENSG00000174945	0.1316031664609909	Astro.1	AMZ1	Factor3
ENSG00000272398	-0.11239076405763626	Astro.1	CD24	Factor3
ENSG00000171724	-0.03291955590248108	Astro.1	VAT1L	Factor3
ENSG00000144331	0.21165670454502106	Astro.1	ZNF385B	Factor3
ENSG00000145147	0.0860079899430275	Astro.1	SLIT2	Factor3
ENSG00000259367	0.1865711361169815	Astro.1	AC087286.2	Factor3
ENSG00000108684	0.05268082395195961	Astro.1	ASIC2	Factor3
ENSG00000255503	-0.013631376437842846	Astro.1	AP001767.3	Factor3
ENSG00000281333	-0.1497730165719986	Astro.1	AC024941.2	Factor3
ENSG00000146477	0.04364880919456482	Astro.1	SLC22A3	Factor3
ENSG00000259520	-0.10566810518503189	Astro.1	AC051619.5	Factor3
ENSG00000258752	-0.018946412950754166	Astro.1	AL357093.2	Factor3
ENSG00000182674	0.10981912910938263	Astro.1	KCNB2	Factor3
ENSG00000077420	0.07794643193483353	Astro.1	APBB1IP	Factor3
ENSG00000125148	0.11877747625112534	Astro.1	MT2A	Factor3
ENSG00000130844	0.0894034132361412	Astro.1	ZNF331	Factor3
ENSG00000152049	-0.015891285613179207	Astro.1	KCNE4	Factor3
ENSG00000163431	0.04766315594315529	Astro.1	LMOD1	Factor3
ENSG00000259564	0.20900268852710724	Astro.1	AC009554.1	Factor3
ENSG00000106399	0.051388584077358246	Astro.1	RPA3	Factor3
ENSG00000154678	-0.05455537885427475	Astro.1	PDE1C	Factor3
ENSG00000136531	0.20148541033267975	Astro.1	SCN2A	Factor3
ENSG00000130208	0.01753983087837696	Astro.1	APOC1	Factor3
ENSG00000114204	-0.32186242938041687	Astro.1	SERPINI2	Factor3
ENSG00000229642	0.04717923700809479	Astro.1	AC087857.1	Factor3
ENSG00000186468	0.0015362558187916875	Astro.1	RPS23	Factor3
ENSG00000233860	0.09249177575111389	Astro.1	AC107072.2	Factor3
ENSG00000113916	0.23121120035648346	Astro.1	BCL6	Factor3
ENSG00000286540	-0.09916143864393234	Astro.1	AL096854.1	Factor3
ENSG00000205364	-0.04793132469058037	Astro.1	MT1M	Factor3
ENSG00000254560	-0.029020322486758232	Astro.1	BBOX1-AS1	Factor3
ENSG00000187889	-0.1499287188053131	Astro.1	FYB2	Factor3
ENSG00000257242	0.1621054708957672	Astro.1	LINC01619	Factor3
ENSG00000106034	0.05854218453168869	Astro.1	CPED1	Factor3
ENSG00000070808	-0.059924814850091934	Astro.1	CAMK2A	Factor3
ENSG00000182752	-0.09889695793390274	Astro.1	PAPPA	Factor3
ENSG00000170892	0.13384951651096344	Astro.1	TSEN34	Factor3
ENSG00000091986	-0.15354691445827484	Astro.1	CCDC80	Factor3
ENSG00000255501	-0.01381309237331152	Astro.1	CARD18	Factor3
ENSG00000281327	-0.1516827642917633	Astro.1	LINC01338	Factor3
ENSG00000223727	-0.19430232048034668	Astro.1	AC034195.1	Factor3
ENSG00000171587	0.031669750809669495	Astro.1	DSCAM	Factor3
ENSG00000215277	0.09952832758426666	Astro.1	RNF212B	Factor3
ENSG00000214226	-0.0484490729868412	Astro.1	C17orf67	Factor3
ENSG00000165092	-0.1257454752922058	Astro.1	ALDH1A1	Factor3
ENSG00000116852	0.24745771288871765	Astro.1	KIF21B	Factor3
ENSG00000228526	-0.11107611656188965	Astro.1	MIR34AHG	Factor3
ENSG00000198034	-0.08289432525634766	Astro.1	RPS4X	Factor3
ENSG00000197971	-0.07945449650287628	Astro.1	MBP	Factor3
ENSG00000251307	-0.037109460681676865	Astro.1	AC026704.1	Factor3
ENSG00000255571	-0.18087078630924225	Astro.1	MIR9-3HG	Factor3
ENSG00000267028	0.09095488488674164	Astro.1	TCF4-AS1	Factor3
ENSG00000233143	-0.2862226665019989	Astro.1	DIRC3-AS1	Factor3
ENSG00000273319	-0.009546699933707714	Astro.1	AC058791.1	Factor3
ENSG00000130203	0.026652857661247253	Astro.1	APOE	Factor3
ENSG00000250634	0.039702970534563065	Astro.1	LINC01182	Factor3
ENSG00000127472	-0.022951195016503334	Astro.1	PLA2G5	Factor3
ENSG00000183780	0.1320476084947586	Astro.1	SLC35F3	Factor3
ENSG00000183117	0.1973537802696228	Astro.1	CSMD1	Factor3
ENSG00000132938	0.25897878408432007	Astro.1	MTUS2	Factor3
ENSG00000285608	0.036661919206380844	Astro.1	AL161665.1	Factor3
ENSG00000186352	0.11077745258808136	Astro.1	ANKRD37	Factor3
ENSG00000229839	0.12358279526233673	Astro.1	AC018462.1	Factor3
ENSG00000167693	0.025217343121767044	Astro.1	NXN	Factor3
ENSG00000142089	-0.0698864758014679	Astro.1	IFITM3	Factor3
ENSG00000129595	0.037537895143032074	Astro.1	EPB41L4A	Factor3
ENSG00000270071	-0.18222607672214508	Astro.1	AP001172.1	Factor3
ENSG00000099715	-0.006153183523565531	Astro.1	PCDH11Y	Factor3
ENSG00000249776	-0.12805889546871185	Astro.1	AC124854.1	Factor3
ENSG00000134516	0.07664162665605545	Astro.1	DOCK2	Factor3
ENSG00000064225	0.04433883726596832	Astro.1	ST3GAL6	Factor3
ENSG00000189350	-0.19913728535175323	Astro.1	TOGARAM2	Factor3
ENSG00000125458	-0.12347462773323059	Astro.1	NT5C	Factor3
ENSG00000073849	-0.039052367210388184	Astro.1	ST6GAL1	Factor3
ENSG00000171189	-0.014296375215053558	Astro.1	GRIK1	Factor3
ENSG00000254266	-0.11816839873790741	Astro.1	PKIA-AS1	Factor3
ENSG00000123243	-0.06340880692005157	Astro.1	ITIH5	Factor3
ENSG00000253108	-0.1369485855102539	Astro.1	AC090993.1	Factor3
ENSG00000008405	0.15697671473026276	Astro.1	CRY1	Factor3
ENSG00000227906	0.0362665019929409	Astro.1	SNAP25-AS1	Factor3
ENSG00000158258	0.11210094392299652	Astro.1	CLSTN2	Factor3
ENSG00000271811	-0.16084560751914978	Astro.1	Z97200.1	Factor3
ENSG00000168952	0.0193051528185606	Astro.1	STXBP6	Factor3
ENSG00000234758	0.06728193908929825	Astro.1	AC034228.3	Factor3
ENSG00000283415	-0.1336267739534378	Astro.1	AC087280.2	Factor3
ENSG00000104635	-0.09693897515535355	Astro.1	SLC39A14	Factor3
ENSG00000164707	0.12957318127155304	Astro.1	SLC13A4	Factor3
ENSG00000157005	0.0012925721239298582	Astro.1	SST	Factor3
ENSG00000122870	-0.1057966947555542	Astro.1	BICC1	Factor3
ENSG00000182870	0.10052748024463654	Astro.1	GALNT9	Factor3
ENSG00000147481	0.036243192851543427	Astro.1	SNTG1	Factor3
ENSG00000162877	-0.059695594012737274	Astro.1	PM20D1	Factor3
ENSG00000189337	-0.2423006296157837	Astro.1	KAZN	Factor3
ENSG00000116761	0.15335261821746826	Astro.1	CTH	Factor3
ENSG00000153707	-0.023226777091622353	Astro.1	PTPRD	Factor3
ENSG00000178852	0.11166265606880188	Astro.1	EFCAB13	Factor3
ENSG00000151014	0.10093406587839127	Astro.1	NOCT	Factor3
ENSG00000177990	-0.12504832446575165	Astro.1	DPY19L2	Factor3
ENSG00000237128	0.041621848940849304	Astro.1	LINC02652	Factor3
ENSG00000204569	0.2501496970653534	Astro.1	PPP1R10	Factor3
ENSG00000104435	0.07142914831638336	Astro.1	STMN2	Factor3
ENSG00000240184	0.13657040894031525	Astro.1	PCDHGC3	Factor3
ENSG00000020577	0.10190213471651077	Astro.1	SAMD4A	Factor3
ENSG00000104432	-0.11063160002231598	Astro.1	IL7	Factor3
ENSG00000179299	0.00869136955589056	Astro.1	NSUN7	Factor3
ENSG00000241484	0.047386400401592255	Astro.1	ARHGAP8	Factor3
ENSG00000166006	0.25233909487724304	Astro.1	KCNC2	Factor3
ENSG00000249988	0.08711232244968414	Astro.1	AC092546.1	Factor3
ENSG00000108106	0.2358759343624115	Astro.1	UBE2S	Factor3
ENSG00000134201	-0.15717454254627228	Astro.1	GSTM5	Factor3
ENSG00000285971	-0.05089147388935089	Astro.1	AC023095.1	Factor3
ENSG00000287555	0.018468497321009636	Astro.1	AC023424.3	Factor3
ENSG00000137462	0.01928282342851162	Astro.1	TLR2	Factor3
ENSG00000054967	0.13209168612957	Astro.1	RELT	Factor3
ENSG00000274422	0.03900996223092079	Astro.1	AC245060.5	Factor3
ENSG00000034152	0.05728290230035782	Astro.1	MAP2K3	Factor3
ENSG00000236975	-0.11790603399276733	Astro.1	LINC02814	Factor3
ENSG00000253369	-0.14064688980579376	Astro.1	AC022034.3	Factor3
ENSG00000257228	-0.04090104624629021	Astro.1	AC090531.1	Factor3
ENSG00000185862	0.0252534206956625	Astro.1	EVI2B	Factor3
ENSG00000255145	0.13437052071094513	Astro.1	STX17-AS1	Factor3
ENSG00000288054	0.1465885043144226	Astro.1	AL360178.2	Factor3
ENSG00000116016	0.2641846537590027	Astro.1	EPAS1	Factor3
ENSG00000170075	0.11704889684915543	Astro.1	GPR37L1	Factor3
ENSG00000268810	0.13578927516937256	Astro.1	AC007193.1	Factor3
ENSG00000011677	0.023028993979096413	Astro.1	GABRA3	Factor3
ENSG00000287105	0.05409994721412659	Astro.1	AC090577.1	Factor3
ENSG00000107736	-0.025100598111748695	Astro.1	CDH23	Factor3
ENSG00000027075	0.0067356666550040245	Astro.1	PRKCH	Factor3
ENSG00000253642	-0.1389838308095932	Astro.1	AF279873.3	Factor3
ENSG00000265451	0.07194942981004715	Astro.1	AC012447.1	Factor3
ENSG00000272168	-0.0875750258564949	Astro.1	CASC15	Factor3
ENSG00000253877	-0.12340705841779709	Astro.1	LINC01608	Factor3
ENSG00000231441	-0.012684919871389866	Astro.1	AL512422.1	Factor3
ENSG00000235725	0.09916738420724869	Astro.1	AC007389.3	Factor3
ENSG00000259106	0.052335917949676514	Astro.1	AC008056.2	Factor3
ENSG00000184305	-0.12233895063400269	Astro.1	CCSER1	Factor3
ENSG00000122863	0.1513758897781372	Astro.1	CHST3	Factor3
ENSG00000004478	0.17285314202308655	Astro.1	FKBP4	Factor3
ENSG00000260807	0.12645094096660614	Astro.1	AC009041.2	Factor3
ENSG00000237975	-0.04288247972726822	Astro.1	FLG-AS1	Factor3
ENSG00000249797	0.02852759137749672	Astro.1	LINC02147	Factor3
ENSG00000259345	-0.1651376485824585	Astro.1	AC013652.1	Factor3
ENSG00000150893	0.052005335688591	Astro.1	FREM2	Factor3
ENSG00000120889	-0.01047219056636095	Astro.1	TNFRSF10B	Factor3
ENSG00000066336	0.08334432542324066	Astro.1	SPI1	Factor3
ENSG00000188290	-0.0729844942688942	Astro.1	HES4	Factor3
ENSG00000074706	0.139858216047287	Astro.1	IPCEF1	Factor3
ENSG00000166342	0.25647813081741333	Astro.1	NETO1	Factor3
ENSG00000225087	0.11828967928886414	Astro.1	AL583808.1	Factor3
ENSG00000286068	0.1257135272026062	Astro.1	AC010974.2	Factor3
ENSG00000255052	-0.006445980165153742	Astro.1	FAM66D	Factor3
ENSG00000234719	-0.05051074177026749	Astro.1	NPIPB2	Factor3
ENSG00000144290	0.13638556003570557	Astro.1	SLC4A10	Factor3
ENSG00000104979	-0.1895371973514557	Astro.1	C19orf53	Factor3
ENSG00000228566	0.012957790866494179	Astro.1	AC013287.1	Factor3
ENSG00000230358	-0.028667541220784187	Astro.1	SPDYE21P	Factor3
ENSG00000187193	0.06351658701896667	Astro.1	MT1X	Factor3
ENSG00000271952	-0.11593909561634064	Astro.1	LINC01954	Factor3
ENSG00000181016	0.16343775391578674	Astro.1	LSMEM1	Factor3
ENSG00000258766	0.22543616592884064	Astro.1	DIO2-AS1	Factor3
ENSG00000081181	0.07473182678222656	Astro.1	ARG2	Factor3
ENSG00000197714	-0.009865963831543922	Astro.1	ZNF460	Factor3
ENSG00000181938	-0.2624037265777588	Astro.1	GINS3	Factor3
ENSG00000231246	-0.0029060780070722103	Astro.1	AL445426.1	Factor3
ENSG00000117984	0.11660590767860413	Astro.1	CTSD	Factor3
ENSG00000167996	0.020528800785541534	Astro.1	FTH1	Factor3
ENSG00000247853	-0.0634545311331749	Astro.1	AC006064.2	Factor3
ENSG00000235939	0.07587730139493942	Astro.1	AL138760.1	Factor3
ENSG00000108387	-0.1741340458393097	Astro.1	SEPTIN4	Factor3
ENSG00000084453	-0.15262413024902344	Astro.1	SLCO1A2	Factor3
ENSG00000183715	0.2994494140148163	Astro.1	OPCML	Factor3
ENSG00000286808	-0.03238053619861603	Astro.1	AC092338.3	Factor3
ENSG00000287256	0.2949115037918091	Astro.1	AC137494.1	Factor3
ENSG00000197405	0.0033615748398005962	Astro.1	C5AR1	Factor3
ENSG00000250842	-0.1072707548737526	Astro.1	AC137770.1	Factor3
ENSG00000185666	0.18222519755363464	Astro.1	SYN3	Factor3
ENSG00000181788	0.2881782650947571	Astro.1	SIAH2	Factor3
ENSG00000175352	0.040862370282411575	Astro.1	NRIP3	Factor3
ENSG00000179715	0.018396707251667976	Astro.1	PCED1B	Factor3
ENSG00000261460	0.17496013641357422	Astro.1	AC009690.2	Factor3
ENSG00000166268	-0.08848857134580612	Astro.1	MYRFL	Factor3
ENSG00000214114	0.13925622403621674	Astro.1	MYCBP	Factor3
ENSG00000100626	-0.14294780790805817	Astro.1	GALNT16	Factor3
ENSG00000170606	0.21153365075588226	Astro.1	HSPA4	Factor3
ENSG00000120262	-0.23057790100574493	Astro.1	CCDC170	Factor3
ENSG00000146376	-0.12520277500152588	Astro.1	ARHGAP18	Factor3
ENSG00000099625	0.13027223944664001	Astro.1	CBARP	Factor3
ENSG00000185924	0.043795399367809296	Astro.1	RTN4RL1	Factor3
ENSG00000152932	0.2098148614168167	Astro.1	RAB3C	Factor3
ENSG00000162989	-0.14709730446338654	Astro.1	KCNJ3	Factor3
ENSG00000116147	-0.07914874702692032	Astro.1	TNR	Factor3
ENSG00000224795	0.034840576350688934	Astro.1	NTM-AS1	Factor3
ENSG00000265972	0.039421889930963516	Astro.1	TXNIP	Factor3
ENSG00000117479	0.22371332347393036	Astro.1	SLC19A2	Factor3
ENSG00000118985	0.004868870135396719	Astro.1	ELL2	Factor3
ENSG00000113231	-0.10195508599281311	Astro.1	PDE8B	Factor3
ENSG00000226965	0.05119448900222778	Astro.1	AC073114.1	Factor3
ENSG00000168913	0.09831488877534866	Astro.1	ENHO	Factor3
ENSG00000233729	0.174905925989151	Astro.1	NCKAP5-AS1	Factor3
ENSG00000257097	0.15074653923511505	Astro.1	CLIP1-AS1	Factor3
ENSG00000168874	-0.21609561145305634	Astro.1	ATOH8	Factor3
ENSG00000124172	0.03082340396940708	Astro.1	ATP5F1E	Factor3
ENSG00000168314	-0.16791829466819763	Astro.1	MOBP	Factor3
ENSG00000137857	0.0797683522105217	Astro.1	DUOX1	Factor3
ENSG00000121101	0.17659102380275726	Astro.1	TEX14	Factor3
ENSG00000115363	-0.11025294661521912	Astro.1	EVA1A	Factor3
ENSG00000170396	0.07912348955869675	Astro.1	ZNF804A	Factor3
ENSG00000109610	0.1381063610315323	Astro.1	SOD3	Factor3
ENSG00000169020	-0.006110414396971464	Astro.1	ATP5ME	Factor3
ENSG00000170775	-0.044096123427152634	Astro.1	GPR37	Factor3
ENSG00000104043	0.1341191679239273	Astro.1	ATP8B4	Factor3
ENSG00000145536	0.06420806050300598	Astro.1	ADAMTS16	Factor3
ENSG00000206077	-0.014887462370097637	Astro.1	ZDHHC11B	Factor3
ENSG00000255690	-0.03343180567026138	Astro.1	TRIL	Factor3
ENSG00000132872	0.10331127047538757	Astro.1	SYT4	Factor3
ENSG00000253766	-0.004481255076825619	Astro.1	AC091946.1	Factor3
ENSG00000144834	0.12883223593235016	Astro.1	TAGLN3	Factor3
ENSG00000263655	0.05530379340052605	Astro.1	AC090125.1	Factor3
ENSG00000188803	-0.1674765646457672	Astro.1	SHISA6	Factor3
ENSG00000138271	0.13120295107364655	Astro.1	GPR87	Factor3
ENSG00000245384	-0.03202701359987259	Astro.1	CXXC4-AS1	Factor3
ENSG00000188107	0.047064248472452164	Astro.1	EYS	Factor3
ENSG00000184005	-0.2224150002002716	Astro.1	ST6GALNAC3	Factor3
ENSG00000257335	0.10267934948205948	Astro.1	MGAM	Factor3
ENSG00000132170	0.05002398416399956	Astro.1	PPARG	Factor3
ENSG00000143153	0.10667835921049118	Astro.1	ATP1B1	Factor3
ENSG00000237654	0.10465420037508011	Astro.1	AP003025.1	Factor3
ENSG00000132475	0.0838666632771492	Astro.1	H3F3B	Factor3
ENSG00000115339	-0.1052040383219719	Astro.1	GALNT3	Factor3
ENSG00000270871	0.07481025159358978	Astro.1	AC015849.3	Factor3
ENSG00000172995	0.08101349323987961	Astro.1	ARPP21	Factor3
ENSG00000186594	0.16718325018882751	Astro.1	MIR22HG	Factor3
ENSG00000285280	-0.08680447190999985	Astro.1	AL390957.1	Factor3
ENSG00000286802	-0.1482955515384674	Astro.1	AC104459.1	Factor3
ENSG00000143878	0.1729305386543274	Astro.1	RHOB	Factor3
ENSG00000203727	0.08873728662729263	Astro.1	SAMD5	Factor3
ENSG00000243295	0.016806524246931076	Astro.1	AC126121.3	Factor3
ENSG00000168439	0.105864979326725	Astro.1	STIP1	Factor3
ENSG00000226272	0.12532196938991547	Astro.1	ARHGAP26-AS1	Factor3
ENSG00000182253	-0.21944421529769897	Astro.1	SYNM	Factor3
ENSG00000279278	-0.07292842119932175	Astro.1	AC245060.6	Factor3
ENSG00000183783	0.10995124280452728	Astro.1	KCTD8	Factor3
ENSG00000134539	-0.07507654279470444	Astro.1	KLRD1	Factor3
ENSG00000113327	0.10379409790039062	Astro.1	GABRG2	Factor3
ENSG00000006062	-0.22341886162757874	Astro.1	MAP3K14	Factor3
ENSG00000152518	0.22430774569511414	Astro.1	ZFP36L2	Factor3
ENSG00000249781	0.08786501735448837	Astro.1	LINC02112	Factor3
ENSG00000249464	0.012509573251008987	Astro.1	LINC01091	Factor3
ENSG00000285675	0.08457177877426147	Astro.1	AC023385.1	Factor3
ENSG00000067066	0.0397777184844017	Astro.1	SP100	Factor3
ENSG00000164056	0.016966620460152626	Astro.1	SPRY1	Factor3
ENSG00000140044	0.17002075910568237	Astro.1	JDP2	Factor3
ENSG00000165434	0.10531552135944366	Astro.1	PGM2L1	Factor3
ENSG00000137818	-0.011507702060043812	Astro.1	RPLP1	Factor3
ENSG00000169752	-0.058176323771476746	Astro.1	NRG4	Factor3
ENSG00000149806	-0.13674214482307434	Astro.1	FAU	Factor3
ENSG00000182118	0.048966821283102036	Astro.1	FAM89A	Factor3
ENSG00000206199	0.0249284990131855	Astro.1	ANKUB1	Factor3
ENSG00000258655	0.04821579158306122	Astro.1	ARHGAP5-AS1	Factor3
ENSG00000132530	-0.028640907257795334	Astro.1	XAF1	Factor3
ENSG00000259116	-0.0027561867609620094	Astro.1	AL049869.3	Factor3
ENSG00000141314	-0.049132995307445526	Astro.1	RHBDL3	Factor3
ENSG00000258657	-0.09591389447450638	Astro.1	AL136018.1	Factor3
ENSG00000287962	0.07130688428878784	Astro.1	AC116534.1	Factor3
ENSG00000267368	-0.029476946219801903	Astro.1	UPK3BL1	Factor3
ENSG00000117115	0.18657460808753967	Astro.1	PADI2	Factor3
ENSG00000286044	0.19483406841754913	Astro.1	AP001977.1	Factor3
ENSG00000151150	0.14314892888069153	Astro.1	ANK3	Factor3
ENSG00000110841	0.03925888240337372	Astro.1	PPFIBP1	Factor3
ENSG00000229178	-0.08400745689868927	Astro.1	AC233280.1	Factor3
ENSG00000135048	0.37906041741371155	Astro.1	CEMIP2	Factor3
ENSG00000176956	0.0804230272769928	Astro.1	LY6H	Factor3
ENSG00000248458	0.24721966683864594	Astro.1	AL139147.1	Factor3
ENSG00000073792	-0.10445477068424225	Astro.1	IGF2BP2	Factor3
ENSG00000148734	-0.08286351710557938	Astro.1	NPFFR1	Factor3
ENSG00000118733	0.25109121203422546	Astro.1	OLFM3	Factor3
ENSG00000287286	-0.007172508630901575	Astro.1	AC024560.5	Factor3
ENSG00000127824	0.21959002315998077	Astro.1	TUBA4A	Factor3
ENSG00000125257	-0.1778702735900879	Astro.1	ABCC4	Factor3
ENSG00000151883	-0.1741122007369995	Astro.1	PARP8	Factor3
ENSG00000223653	-0.003055217210203409	Astro.1	AL078459.1	Factor3
ENSG00000074317	0.19054920971393585	Astro.1	SNCB	Factor3
ENSG00000005020	-0.07128318399190903	Astro.1	SKAP2	Factor3
ENSG00000186469	0.15759283304214478	Astro.1	GNG2	Factor3
ENSG00000178381	0.18504734337329865	Astro.1	ZFAND2A	Factor3
ENSG00000254532	-0.06263627111911774	Astro.1	AL358944.1	Factor3
ENSG00000161860	0.17796893417835236	Astro.1	SYCE2	Factor3
ENSG00000182578	0.1816035956144333	Astro.1	CSF1R	Factor3
ENSG00000164181	-0.023614982143044472	Astro.1	ELOVL7	Factor3
ENSG00000151838	-0.17634740471839905	Astro.1	CCDC175	Factor3
ENSG00000170873	-0.03206001967191696	Astro.1	MTSS1	Factor3
ENSG00000227757	0.17263399064540863	Astro.1	AP000282.1	Factor3
ENSG00000134107	0.20675142109394073	Astro.1	BHLHE40	Factor3
ENSG00000128610	0.19332517683506012	Astro.1	FEZF1	Factor3
ENSG00000182154	-0.005977369379252195	Astro.1	MRPL41	Factor3
ENSG00000234745	-0.0787799209356308	Astro.1	HLA-B	Factor3
ENSG00000185860	-0.13375161588191986	Astro.1	CCDC190	Factor3
ENSG00000118181	0.009865010157227516	Astro.1	RPS25	Factor3
ENSG00000169306	0.015192176215350628	Astro.1	IL1RAPL1	Factor3
ENSG00000157890	0.08453334867954254	Astro.1	MEGF11	Factor3
ENSG00000234527	-0.10824504494667053	Astro.1	PCDH9-AS1	Factor3
ENSG00000144908	0.24284154176712036	Astro.1	ALDH1L1	Factor3
ENSG00000019582	0.01862153224647045	Astro.1	CD74	Factor3
ENSG00000283674	-0.04304597154259682	Astro.1	AC068587.4	Factor3
ENSG00000198805	0.22876672446727753	Astro.1	PNP	Factor3
ENSG00000197653	-0.01662468910217285	Astro.1	DNAH10	Factor3
ENSG00000164116	-0.10682597756385803	Astro.1	GUCY1A1	Factor3
ENSG00000135333	0.024222465232014656	Astro.1	EPHA7	Factor3
ENSG00000247081	-0.19162169098854065	Astro.1	BAALC-AS1	Factor3
ENSG00000237441	0.038847651332616806	Astro.1	RGL2	Factor3
ENSG00000255198	0.06135927885770798	Astro.1	SNHG9	Factor3
ENSG00000185274	0.12032345682382584	Astro.1	GALNT17	Factor3
ENSG00000251652	0.027803299948573112	Astro.1	AC092535.4	Factor3
ENSG00000287422	0.1481989324092865	Astro.1	AL442071.2	Factor3
ENSG00000272211	-0.047310300171375275	Astro.1	AC114760.2	Factor3
ENSG00000160789	0.1245143786072731	Astro.1	LMNA	Factor3
ENSG00000260041	0.13199013471603394	Astro.1	AC007495.1	Factor3
ENSG00000144645	0.048759009689092636	Astro.1	OSBPL10	Factor3
ENSG00000246851	0.15797068178653717	Astro.1	AL157938.3	Factor3
ENSG00000115963	0.17937295138835907	Astro.1	RND3	Factor3
ENSG00000129521	0.04597027227282524	Astro.1	EGLN3	Factor3
ENSG00000287494	0.19455260038375854	Astro.1	AC069368.2	Factor3
ENSG00000170959	-0.11350388824939728	Astro.1	DCDC1	Factor3
ENSG00000286216	0.15249912440776825	Astro.1	AC104335.1	Factor3
ENSG00000221866	0.10664592683315277	Astro.1	PLXNA4	Factor3
ENSG00000159713	-0.297564297914505	Astro.1	TPPP3	Factor3
ENSG00000158865	0.09521406143903732	Astro.1	SLC5A11	Factor3
ENSG00000132874	-0.17413699626922607	Astro.1	SLC14A2	Factor3
ENSG00000103811	-0.018192123621702194	Astro.1	CTSH	Factor3
ENSG00000251381	0.03125740960240364	Astro.1	LINC00958	Factor3
ENSG00000167460	0.16511622071266174	Astro.1	TPM4	Factor3
ENSG00000157654	-0.029643453657627106	Astro.1	PALM2-AKAP2	Factor3
ENSG00000124225	0.24386467039585114	Astro.1	PMEPA1	Factor3
ENSG00000137473	-0.06841759383678436	Astro.1	TTC29	Factor3
ENSG00000120051	-0.07119138538837433	Astro.1	CFAP58	Factor3
ENSG00000266402	0.1623845398426056	Astro.1	SNHG25	Factor3
ENSG00000235904	-0.030495695769786835	Astro.1	RBMS3-AS3	Factor3
ENSG00000274847	-0.05602271109819412	Astro.1	MAFIP	Factor3
ENSG00000272512	0.08051713556051254	Astro.1	AL645608.7	Factor3
ENSG00000013810	-0.005852569825947285	Astro.1	TACC3	Factor3
ENSG00000269821	0.003286065300926566	Astro.1	KCNQ1OT1	Factor3
ENSG00000225885	0.08638530224561691	Astro.1	AC023590.1	Factor3
ENSG00000164236	0.13723349571228027	Astro.1	ANKRD33B	Factor3
ENSG00000162620	-0.014918096363544464	Astro.1	LRRIQ3	Factor3
ENSG00000011028	0.002997505245730281	Astro.1	MRC2	Factor3
ENSG00000214652	0.05772252008318901	Astro.1	ZNF727	Factor3
ENSG00000149948	-0.07993258535861969	Astro.1	HMGA2	Factor3
ENSG00000205571	-0.1517016738653183	Astro.1	SMN2	Factor3
ENSG00000183230	-0.11673253774642944	Astro.1	CTNNA3	Factor3
ENSG00000126878	0.06841776520013809	Astro.1	AIF1L	Factor3
ENSG00000225526	0.09756776690483093	Astro.1	MKRN2OS	Factor3
ENSG00000163046	0.020846640691161156	Astro.1	ANKRD30BL	Factor3
ENSG00000251031	0.016692765057086945	Astro.1	AC132803.1	Factor3
ENSG00000284862	-0.10088831931352615	Astro.1	CCDC39	Factor3
ENSG00000104805	0.17430293560028076	Astro.1	NUCB1	Factor3
ENSG00000149089	-0.004937764722853899	Astro.1	APIP	Factor3
ENSG00000111837	0.051706794649362564	Astro.1	MAK	Factor3
ENSG00000091831	-0.1461927890777588	Astro.1	ESR1	Factor3
ENSG00000099901	0.06051112338900566	Astro.1	RANBP1	Factor3
ENSG00000188596	-0.24538983404636383	Astro.1	CFAP54	Factor3
ENSG00000197748	-0.2181684523820877	Astro.1	CFAP43	Factor3
ENSG00000141338	-0.11856205016374588	Astro.1	ABCA8	Factor3
ENSG00000246859	-0.030816780403256416	Astro.1	STARD4-AS1	Factor3
ENSG00000285741	-0.21208703517913818	Astro.1	AC005999.2	Factor3
ENSG00000265907	0.09528881311416626	Astro.1	AP000919.2	Factor3
ENSG00000181826	-0.02719438634812832	Astro.1	RELL1	Factor3
ENSG00000112658	0.13611294329166412	Astro.1	SRF	Factor3
ENSG00000206503	0.07218065857887268	Astro.1	HLA-A	Factor3
ENSG00000253693	0.1286787986755371	Astro.1	AC008415.1	Factor3
ENSG00000130540	0.0399482436478138	Astro.1	SULT4A1	Factor3
ENSG00000249867	0.10323156416416168	Astro.1	LINC02742	Factor3
ENSG00000250407	-0.010017269290983677	Astro.1	AC008728.1	Factor3
ENSG00000206579	0.20348693430423737	Astro.1	XKR4	Factor3
ENSG00000283122	-0.0854344516992569	Astro.1	HYMAI	Factor3
ENSG00000112667	-0.1870373636484146	Astro.1	DNPH1	Factor3
ENSG00000198258	-0.12080086767673492	Astro.1	UBL5	Factor3
ENSG00000266964	-0.13120807707309723	Astro.1	FXYD1	Factor3
ENSG00000240086	0.0033905107993632555	Astro.1	AC092969.1	Factor3
ENSG00000103254	-0.10587006062269211	Astro.1	ANTKMT	Factor3
ENSG00000117643	-0.2132444977760315	Astro.1	MAN1C1	Factor3
ENSG00000147813	-0.07941900193691254	Astro.1	NAPRT	Factor3
ENSG00000228033	0.036075908690690994	Astro.1	AC010967.1	Factor3
ENSG00000285980	0.09821292757987976	Astro.1	AP003025.2	Factor3
ENSG00000251620	0.07516162842512131	Astro.1	STPG2-AS1	Factor3
ENSG00000231533	-1.7296044097747654e-4	Astro.1	AL391840.1	Factor3
ENSG00000161011	0.17728309333324432	Astro.1	SQSTM1	Factor3
ENSG00000159399	-0.10319353640079498	Astro.1	HK2	Factor3
ENSG00000177103	-0.01046587061136961	Astro.1	DSCAML1	Factor3
ENSG00000241684	-0.2348627746105194	Astro.1	ADAMTS9-AS2	Factor3
ENSG00000112110	-0.1140076220035553	Astro.1	MRPL18	Factor3
ENSG00000151702	0.09887287020683289	Astro.1	FLI1	Factor3
ENSG00000106069	-0.002055625431239605	Astro.1	CHN2	Factor3
ENSG00000172216	0.20377333462238312	Astro.1	CEBPB	Factor3
ENSG00000267519	0.07919470220804214	Astro.1	AC020916.1	Factor3
ENSG00000081923	-0.08560367673635483	Astro.1	ATP8B1	Factor3
ENSG00000152270	0.13600262999534607	Astro.1	PDE3B	Factor3
ENSG00000166501	0.03724202886223793	Astro.1	PRKCB	Factor3
ENSG00000100344	-0.024493377655744553	Astro.1	PNPLA3	Factor3
ENSG00000044574	-0.020692192018032074	Astro.1	HSPA5	Factor3
ENSG00000135678	0.06708677858114243	Astro.1	CPM	Factor3
ENSG00000230426	0.0910855084657669	Astro.1	ERVMER61-1	Factor3
ENSG00000184156	0.07206228375434875	Astro.1	KCNQ3	Factor3
ENSG00000162032	0.004189779981970787	Astro.1	SPSB3	Factor3
ENSG00000251027	0.04849444329738617	Astro.1	LINC01950	Factor3
ENSG00000229294	0.07305997610092163	Astro.1	AL139294.1	Factor3
ENSG00000234279	0.20353040099143982	Astro.1	LINC01937	Factor3
ENSG00000110723	-0.1892656683921814	Astro.1	EXPH5	Factor3
ENSG00000198732	-0.22555045783519745	Astro.1	SMOC1	Factor3
ENSG00000285684	-0.023254452273249626	Astro.1	AL137781.1	Factor3
ENSG00000119138	0.18715646862983704	Astro.1	KLF9	Factor3
ENSG00000118495	-0.11402541399002075	Astro.1	PLAGL1	Factor3
ENSG00000154263	-0.008827714249491692	Astro.1	ABCA10	Factor3
ENSG00000115414	0.10833481699228287	Astro.1	FN1	Factor3
ENSG00000184068	0.12991885840892792	Astro.1	SREBF2-AS1	Factor3
ENSG00000183662	0.023316198959946632	Astro.1	TAFA1	Factor3
ENSG00000242173	0.02714027464389801	Astro.1	ARHGDIG	Factor3
ENSG00000256453	-0.03121376410126686	Astro.1	DND1	Factor3
ENSG00000152578	0.05161198973655701	Astro.1	GRIA4	Factor3
ENSG00000111186	0.13353277742862701	Astro.1	WNT5B	Factor3
ENSG00000228363	0.1482686549425125	Astro.1	AC015971.1	Factor3
ENSG00000003989	0.08808166533708572	Astro.1	SLC7A2	Factor3
ENSG00000204677	0.0022054833825677633	Astro.1	FAM153CP	Factor3
ENSG00000147894	0.13347208499908447	Astro.1	C9orf72	Factor3
ENSG00000185306	0.1665065735578537	Astro.1	C12orf56	Factor3
ENSG00000206052	0.13845209777355194	Astro.1	DOK6	Factor3
ENSG00000135441	-0.08047238737344742	Astro.1	BLOC1S1	Factor3
ENSG00000164171	-0.11671346426010132	Astro.1	ITGA2	Factor3
ENSG00000133134	-0.1778082251548767	Astro.1	BEX2	Factor3
ENSG00000110700	-0.13382817804813385	Astro.1	RPS13	Factor3
ENSG00000268119	-0.008461176417768002	Astro.1	AC010615.2	Factor3
ENSG00000002586	-0.25993895530700684	Astro.1	CD99	Factor3
ENSG00000287855	-0.011648355051875114	Astro.1	AL023882.1	Factor3
ENSG00000136206	0.09281834214925766	Astro.1	SPDYE1	Factor3
ENSG00000149380	0.1904900074005127	Astro.1	P4HA3	Factor3
ENSG00000134871	-0.04417479783296585	Astro.1	COL4A2	Factor3
ENSG00000219445	0.018289530649781227	Astro.1	AC019155.2	Factor3
ENSG00000224318	-0.07026846706867218	Astro.1	CHL1-AS2	Factor3
ENSG00000165072	-0.14328593015670776	Astro.1	MAMDC2	Factor3
ENSG00000283380	-0.16396799683570862	Astro.1	AL807742.1	Factor3
ENSG00000178722	-0.06869713217020035	Astro.1	C5orf64	Factor3
ENSG00000101460	0.14243550598621368	Astro.1	MAP1LC3A	Factor3
ENSG00000187054	0.021725565195083618	Astro.1	TMPRSS11A	Factor3
ENSG00000158816	0.015833938494324684	Astro.1	VWA5B1	Factor3
ENSG00000286924	-0.01228358130902052	Astro.1	AL139815.1	Factor3
ENSG00000117600	0.14693774282932281	Astro.1	PLPPR4	Factor3
ENSG00000198719	0.034458551555871964	Astro.1	DLL1	Factor3
ENSG00000131386	-0.18095871806144714	Astro.1	GALNT15	Factor3
ENSG00000004799	0.22056002914905548	Astro.1	PDK4	Factor3
ENSG00000126838	-0.04663960263133049	Astro.1	PZP	Factor3
ENSG00000128918	-0.027947064489126205	Astro.1	ALDH1A2	Factor3
ENSG00000244198	-0.00897265411913395	Astro.1	AC004889.1	Factor3
ENSG00000254302	-0.12369104474782944	Astro.1	AC087855.2	Factor3
ENSG00000161016	-0.08979246020317078	Astro.1	RPL8	Factor3
ENSG00000109475	0.03852185979485512	Astro.1	RPL34	Factor3
ENSG00000172020	0.06591544300317764	Astro.1	GAP43	Factor3
ENSG00000088756	-0.14447957277297974	Astro.1	ARHGAP28	Factor3
ENSG00000149131	-0.1526506394147873	Astro.1	SERPING1	Factor3
ENSG00000236107	-0.15164902806282043	Astro.1	SCN1A-AS1	Factor3
ENSG00000116133	-0.12837187945842743	Astro.1	DHCR24	Factor3
ENSG00000203930	-0.12550128996372223	Astro.1	LINC00632	Factor3
ENSG00000143851	0.1379116177558899	Astro.1	PTPN7	Factor3
ENSG00000138798	-0.029966088011860847	Astro.1	EGF	Factor3
ENSG00000039139	-0.09959109127521515	Astro.1	DNAH5	Factor3
ENSG00000237949	-0.14067934453487396	Astro.1	LINC00844	Factor3
ENSG00000028116	-0.12136895954608917	Astro.1	VRK2	Factor3
ENSG00000265888	-0.05419894680380821	Astro.1	DSCAS	Factor3
ENSG00000227409	-0.017001653090119362	Astro.1	ZMYM4-AS1	Factor3
ENSG00000033327	-0.1698264628648758	Astro.1	GAB2	Factor3
ENSG00000165164	-0.2623114585876465	Astro.1	CFAP47	Factor3
ENSG00000104112	-0.0218287892639637	Astro.1	SCG3	Factor3
ENSG00000143947	-0.12025471776723862	Astro.1	RPS27A	Factor3
ENSG00000158486	-0.034959327429533005	Astro.1	DNAH3	Factor3
ENSG00000096384	0.2662123739719391	Astro.1	HSP90AB1	Factor3
ENSG00000183960	-0.134962797164917	Astro.1	KCNH8	Factor3
ENSG00000165966	0.026057900860905647	Astro.1	PDZRN4	Factor3
ENSG00000259616	-0.1820134073495865	Astro.1	AC104574.2	Factor3
ENSG00000204172	-0.16244648396968842	Astro.1	AGAP9	Factor3
ENSG00000175197	0.16910256445407867	Astro.1	DDIT3	Factor3
ENSG00000160712	0.06955697387456894	Astro.1	IL6R	Factor3
ENSG00000247095	-0.03109552524983883	Astro.1	MIR210HG	Factor3
ENSG00000103024	-0.16468632221221924	Astro.1	NME3	Factor3
ENSG00000169856	0.024111034348607063	Astro.1	ONECUT1	Factor3
ENSG00000258545	-0.025181416422128677	Astro.1	RHOXF1-AS1	Factor3
ENSG00000087250	-0.019505109637975693	Astro.1	MT3	Factor3
ENSG00000163909	0.13409844040870667	Astro.1	HEYL	Factor3
ENSG00000170296	-0.03594736009836197	Astro.1	GABARAP	Factor3
ENSG00000164434	0.06632938981056213	Astro.1	FABP7	Factor3
ENSG00000139112	0.22505851089954376	Astro.1	GABARAPL1	Factor3
ENSG00000168918	0.12163449078798294	Astro.1	INPP5D	Factor3
ENSG00000186340	-0.25207439064979553	Astro.1	THBS2	Factor3
ENSG00000232300	-0.036791786551475525	Astro.1	FAM215B	Factor3
ENSG00000079385	0.11077239364385605	Astro.1	CEACAM1	Factor3
ENSG00000156482	0.020678041502833366	Astro.1	RPL30	Factor3
ENSG00000184635	0.08191996067762375	Astro.1	ZNF93	Factor3
ENSG00000236303	0.009178492240607738	Astro.1	LINC02646	Factor3
ENSG00000111266	0.23497839272022247	Astro.1	DUSP16	Factor3
ENSG00000183091	-0.27164310216903687	Astro.1	NEB	Factor3
ENSG00000278384	-0.0012295354390516877	Astro.1	AL354822.1	Factor3
ENSG00000126733	-0.10031678527593613	Astro.1	DACH2	Factor3
ENSG00000100221	0.21091987192630768	Astro.1	JOSD1	Factor3
ENSG00000012171	-0.1064339429140091	Astro.1	SEMA3B	Factor3
ENSG00000140319	-0.01582135632634163	Astro.1	SRP14	Factor3
ENSG00000149591	0.02054971642792225	Astro.1	TAGLN	Factor3
ENSG00000165983	-0.10883045941591263	Astro.1	PTER	Factor3
ENSG00000185201	-0.10230416804552078	Astro.1	IFITM2	Factor3
ENSG00000136541	-0.2118709534406662	Astro.1	ERMN	Factor3
ENSG00000101439	-0.1601940244436264	Astro.1	CST3	Factor3
ENSG00000188729	-0.022439800202846527	Astro.1	OSTN	Factor3
ENSG00000082397	-0.07237818837165833	Astro.1	EPB41L3	Factor3
ENSG00000273540	-0.04233782738447189	Astro.1	AGBL1	Factor3
ENSG00000240175	0.01968182809650898	Astro.1	MAGI1-AS1	Factor3
ENSG00000177700	-0.06346267461776733	Astro.1	POLR2L	Factor3
ENSG00000155090	0.17946651577949524	Astro.1	KLF10	Factor3
ENSG00000235910	0.12130771577358246	Astro.1	APOA1-AS	Factor3
ENSG00000285651	-0.0779917910695076	Astro.1	AL450992.2	Factor3
ENSG00000223442	-0.01632985658943653	Astro.1	TH2LCRR	Factor3
ENSG00000141543	0.09689545631408691	Astro.1	EIF4A3	Factor3
ENSG00000087510	-0.02663503959774971	Astro.1	TFAP2C	Factor3
ENSG00000258844	-0.21927693486213684	Astro.1	AL162511.1	Factor3
ENSG00000233540	0.11530405282974243	Astro.1	DNM3-IT1	Factor3
ENSG00000255197	0.1788061410188675	Astro.1	AC090559.1	Factor3
ENSG00000167281	0.11563795804977417	Astro.1	RBFOX3	Factor3
ENSG00000122884	0.040935102850198746	Astro.1	P4HA1	Factor3
ENSG00000196436	0.15995711088180542	Astro.1	NPIPB15	Factor3
ENSG00000251003	0.12675625085830688	Astro.1	ZFPM2-AS1	Factor3
ENSG00000062096	-0.019182449206709862	Astro.1	ARSF	Factor3
ENSG00000281357	-0.013107218779623508	Astro.1	ARRDC3-AS1	Factor3
ENSG00000280670	-0.10476340353488922	Astro.1	CCDC163	Factor3
ENSG00000186628	0.03083958849310875	Astro.1	FSD2	Factor3
ENSG00000140990	-0.11949125677347183	Astro.1	NDUFB10	Factor3
ENSG00000139209	0.0018758809892460704	Astro.1	SLC38A4	Factor3
ENSG00000151690	0.042788635939359665	Astro.1	MFSD6	Factor3
ENSG00000166598	0.049256742000579834	Astro.1	HSP90B1	Factor3
ENSG00000241111	0.1219952329993248	Astro.1	AC092040.1	Factor3
ENSG00000141504	0.017167508602142334	Astro.1	SAT2	Factor3
ENSG00000242686	0.009336377494037151	Astro.1	AC107464.1	Factor3
ENSG00000067836	0.006509426515549421	Astro.1	ROGDI	Factor3
ENSG00000286962	0.11718229949474335	Astro.1	AC027128.1	Factor3
ENSG00000251372	0.021522438153624535	Astro.1	LINC00499	Factor3
ENSG00000186297	0.08565731346607208	Astro.1	GABRA5	Factor3
ENSG00000119125	0.16788175702095032	Astro.1	GDA	Factor3
ENSG00000087086	0.22569811344146729	Astro.1	FTL	Factor3
ENSG00000287580	-0.08559302240610123	Astro.1	AC073349.4	Factor3
ENSG00000185518	0.0711221918463707	Astro.1	SV2B	Factor3
ENSG00000245832	-0.056189026683568954	Astro.1	MIR4300HG	Factor3
ENSG00000108375	0.0662708729505539	Astro.1	RNF43	Factor3
ENSG00000188818	0.04032313823699951	Astro.1	ZDHHC11	Factor3
ENSG00000260850	0.14887681603431702	Astro.1	AC007344.1	Factor3
ENSG00000169738	0.06028025224804878	Astro.1	DCXR	Factor3
ENSG00000104312	-0.015548231080174446	Astro.1	RIPK2	Factor3
ENSG00000235888	0.05257290229201317	Astro.1	AF064858.1	Factor3
ENSG00000286277	0.05491222068667412	Astro.1	AL009177.1	Factor3
ENSG00000145779	-0.006656202953308821	Astro.1	TNFAIP8	Factor3
ENSG00000005075	-0.15368832647800446	Astro.1	POLR2J	Factor3
ENSG00000246225	-0.08154308795928955	Astro.1	AC006299.1	Factor3
ENSG00000168490	0.1467398852109909	Astro.1	PHYHIP	Factor3
ENSG00000237919	-0.07253236323595047	Astro.1	AL158840.1	Factor3
ENSG00000269067	0.009398037567734718	Astro.1	ZNF728	Factor3
ENSG00000198755	-0.10593879222869873	Astro.1	RPL10A	Factor3
ENSG00000251442	0.048341698944568634	Astro.1	LINC01094	Factor3
ENSG00000196277	0.2699485719203949	Astro.1	GRM7	Factor3
ENSG00000215374	-0.19785837829113007	Astro.1	FAM66B	Factor3
ENSG00000286646	-0.040668174624443054	Astro.1	AL121933.2	Factor3
ENSG00000281131	-0.02765999361872673	Astro.1	SCHLAP1	Factor3
ENSG00000287283	-0.034037914127111435	Astro.1	AL117353.1	Factor3
ENSG00000152377	0.08777022361755371	Astro.1	SPOCK1	Factor3
ENSG00000131379	0.09345365315675735	Astro.1	C3orf20	Factor3
ENSG00000185829	-0.010034355334937572	Astro.1	ARL17A	Factor3
ENSG00000153179	0.05008921027183533	Astro.1	RASSF3	Factor3
ENSG00000183943	0.029725799337029457	Astro.1	PRKX	Factor3
ENSG00000100401	-0.012361517176032066	Astro.1	RANGAP1	Factor3
ENSG00000196553	0.15455728769302368	Astro.1	CCDC196	Factor3
ENSG00000105677	0.023545516654849052	Astro.1	TMEM147	Factor3
ENSG00000187823	-0.07809493690729141	Astro.1	RTL4	Factor3
ENSG00000071127	0.11852400749921799	Astro.1	WDR1	Factor3
ENSG00000171823	0.07771476358175278	Astro.1	FBXL14	Factor3
ENSG00000167703	-0.05899921432137489	Astro.1	SLC43A2	Factor3
ENSG00000197982	-0.14673887193202972	Astro.1	C1orf122	Factor3
ENSG00000170160	-0.1963442862033844	Astro.1	CCDC144A	Factor3
ENSG00000153233	0.17752660810947418	Astro.1	PTPRR	Factor3
ENSG00000228791	-0.015758337453007698	Astro.1	THRB-AS1	Factor3
ENSG00000145736	0.0904373899102211	Astro.1	GTF2H2	Factor3
ENSG00000285595	0.07990346103906631	Astro.1	AC105114.2	Factor3
ENSG00000128284	-0.018504120409488678	Astro.1	APOL3	Factor3
ENSG00000264016	0.127030611038208	Astro.1	AC015908.3	Factor3
ENSG00000186395	-0.2088516652584076	Astro.1	KRT10	Factor3
ENSG00000162244	-0.09212692826986313	Astro.1	RPL29	Factor3
ENSG00000166922	-0.008352125994861126	Astro.1	SCG5	Factor3
ENSG00000136160	-0.012213909067213535	Astro.1	EDNRB	Factor3
ENSG00000135697	0.007186729460954666	Astro.1	BCO1	Factor3
ENSG00000112539	-0.027336260303854942	Astro.1	C6orf118	Factor3
ENSG00000008056	0.10461916774511337	Astro.1	SYN1	Factor3
ENSG00000245248	-0.0165919940918684	Astro.1	USP2-AS1	Factor3
ENSG00000163959	0.15456998348236084	Astro.1	SLC51A	Factor3
ENSG00000160307	-0.12575988471508026	Astro.1	S100B	Factor3
ENSG00000155886	-0.09426749497652054	Astro.1	SLC24A2	Factor3
ENSG00000114113	-0.012391208671033382	Astro.1	RBP2	Factor3
ENSG00000164124	-0.22181595861911774	Astro.1	TMEM144	Factor3
ENSG00000237742	0.051288772374391556	Astro.1	AL365259.1	Factor3
ENSG00000154127	0.00423520989716053	Astro.1	UBASH3B	Factor3
ENSG00000132481	-0.09419161081314087	Astro.1	TRIM47	Factor3
ENSG00000125772	-0.1705450713634491	Astro.1	GPCPD1	Factor3
ENSG00000249437	-0.025529002770781517	Astro.1	NAIP	Factor3
ENSG00000185818	0.07357241958379745	Astro.1	NAT8L	Factor3
ENSG00000250969	-0.17881958186626434	Astro.1	AC097658.2	Factor3
ENSG00000136928	0.18215060234069824	Astro.1	GABBR2	Factor3
ENSG00000251298	0.07178391516208649	Astro.1	AC093835.1	Factor3
ENSG00000184497	0.23734889924526215	Astro.1	TMEM255B	Factor3
ENSG00000224533	0.04072635993361473	Astro.1	TMLHE-AS1	Factor3
ENSG00000231871	-0.003117284970358014	Astro.1	IPO9-AS1	Factor3
ENSG00000204179	-0.1023309975862503	Astro.1	PTPN20	Factor3
ENSG00000187514	0.1831607222557068	Astro.1	PTMA	Factor3
ENSG00000116251	0.07606098055839539	Astro.1	RPL22	Factor3
ENSG00000080573	0.0883830115199089	Astro.1	COL5A3	Factor3
ENSG00000150054	-0.07790113985538483	Astro.1	MPP7	Factor3
ENSG00000102996	-0.03631260618567467	Astro.1	MMP15	Factor3
ENSG00000143384	0.1285984218120575	Astro.1	MCL1	Factor3
ENSG00000229846	0.12554818391799927	Astro.1	AC099788.1	Factor3
ENSG00000268055	0.14260853826999664	Astro.1	AC067969.1	Factor3
ENSG00000149091	0.19261085987091064	Astro.1	DGKZ	Factor3
ENSG00000250069	0.07777584344148636	Astro.1	AC011379.1	Factor3
ENSG00000197728	0.09588050842285156	Astro.1	RPS26	Factor3
ENSG00000125851	0.20154845714569092	Astro.1	PCSK2	Factor3
ENSG00000151490	0.15494407713413239	Astro.1	PTPRO	Factor3
ENSG00000227088	-0.12175001204013824	Astro.1	AC012494.1	Factor3
ENSG00000286292	0.08966322243213654	Astro.1	AC099343.4	Factor3
ENSG00000178531	0.09895007312297821	Astro.1	CTXN1	Factor3
ENSG00000157168	0.12406142055988312	Astro.1	NRG1	Factor3
ENSG00000173598	0.22064967453479767	Astro.1	NUDT4	Factor3
ENSG00000229980	0.1499498337507248	Astro.1	TOB1-AS1	Factor3
ENSG00000015475	-0.11468330770730972	Astro.1	BID	Factor3
ENSG00000224186	-0.007610050495713949	Astro.1	C5orf66	Factor3
ENSG00000180573	0.05716122314333916	Astro.1	HIST1H2AC	Factor3
ENSG00000257252	0.014231976121664047	Astro.1	AC124947.1	Factor3
ENSG00000177706	-0.0028066132217645645	Astro.1	FAM20C	Factor3
ENSG00000196668	-0.229215607047081	Astro.1	LINC00173	Factor3
ENSG00000267559	0.005742704961448908	Astro.1	AL158154.3	Factor3
ENSG00000287808	0.11919447779655457	Astro.1	AL355999.1	Factor3
ENSG00000196182	0.14936144649982452	Astro.1	STK40	Factor3
ENSG00000140264	-0.07860086113214493	Astro.1	SERF2	Factor3
ENSG00000144713	-0.02741222269833088	Astro.1	RPL32	Factor3
ENSG00000185432	0.11962173134088516	Astro.1	METTL7A	Factor3
ENSG00000204592	-0.06349146366119385	Astro.1	HLA-E	Factor3
ENSG00000141384	-0.04293045029044151	Astro.1	TAF4B	Factor3
ENSG00000117069	0.08223199844360352	Astro.1	ST6GALNAC5	Factor3
ENSG00000163576	-0.04826323688030243	Astro.1	EFHB	Factor3
ENSG00000267262	0.23853334784507751	Astro.1	AC011444.2	Factor3
ENSG00000159733	0.09132334589958191	Astro.1	ZFYVE28	Factor3
ENSG00000154359	0.18005260825157166	Astro.1	LONRF1	Factor3
ENSG00000261645	-0.07133033871650696	Astro.1	DISC1FP1	Factor3
ENSG00000105048	0.1405903846025467	Astro.1	TNNT1	Factor3
ENSG00000259664	0.0022076095920056105	Astro.1	LINC02254	Factor3
ENSG00000185904	0.03697141632437706	Astro.1	LINC00839	Factor3
ENSG00000072422	-0.04521513357758522	Astro.1	RHOBTB1	Factor3
ENSG00000138162	0.13304449617862701	Astro.1	TACC2	Factor3
ENSG00000165300	-0.029549095779657364	Astro.1	SLITRK5	Factor3
ENSG00000286695	-0.22901804745197296	Astro.1	AC026316.5	Factor3
ENSG00000150630	-0.13307969272136688	Astro.1	VEGFC	Factor3
ENSG00000258342	-0.24868597090244293	Astro.1	AL133304.3	Factor3
ENSG00000117868	0.07336203753948212	Astro.1	ESYT2	Factor3
ENSG00000125144	-0.06135508045554161	Astro.1	MT1G	Factor3
ENSG00000288002	-0.05416060984134674	Astro.1	AC091912.3	Factor3
ENSG00000133392	0.14959102869033813	Astro.1	MYH11	Factor3
ENSG00000115380	-0.1911308616399765	Astro.1	EFEMP1	Factor3
ENSG00000257657	0.058025065809488297	Astro.1	AC079950.1	Factor3
ENSG00000112715	-0.0010087867267429829	Astro.1	VEGFA	Factor3
ENSG00000101883	-0.06603924930095673	Astro.1	RHOXF1	Factor3
ENSG00000260071	-0.005452293436974287	Astro.1	AC012178.1	Factor3
ENSG00000170989	-0.0252113975584507	Astro.1	S1PR1	Factor3
ENSG00000249502	0.10703086107969284	Astro.1	AC006160.1	Factor3
ENSG00000075624	0.13141117990016937	Astro.1	ACTB	Factor3
ENSG00000142676	-0.01107416395097971	Astro.1	RPL11	Factor3
ENSG00000182871	0.09485718607902527	Astro.1	COL18A1	Factor3
ENSG00000198924	-0.07941659539937973	Astro.1	DCLRE1A	Factor3
ENSG00000253311	0.10006508231163025	Astro.1	LINC01847	Factor3
ENSG00000133433	-0.0851130411028862	Astro.1	GSTT2B	Factor3
ENSG00000171488	0.14495834708213806	Astro.1	LRRC8C	Factor3
ENSG00000113368	-0.047665223479270935	Astro.1	LMNB1	Factor3
ENSG00000137699	0.051762040704488754	Astro.1	TRIM29	Factor3
ENSG00000064309	-0.08489412814378738	Astro.1	CDON	Factor3
ENSG00000225279	0.09875751286745071	Astro.1	AL121987.1	Factor3
ENSG00000236130	0.05864841490983963	Astro.1	PTCSC2	Factor3
ENSG00000105695	-0.15749762952327728	Astro.1	MAG	Factor3
ENSG00000114656	-0.025310136377811432	Astro.1	KIAA1257	Factor3
ENSG00000223725	0.08685196191072464	Astro.1	AC009226.1	Factor3
ENSG00000198355	-0.0168474018573761	Astro.1	PIM3	Factor3
ENSG00000177600	0.0044311038218438625	Astro.1	RPLP2	Factor3
ENSG00000005059	-0.11660285294055939	Astro.1	MCUB	Factor3
ENSG00000224184	0.046653106808662415	Astro.1	MIR3681HG	Factor3
ENSG00000158315	0.12082701921463013	Astro.1	RHBDL2	Factor3
ENSG00000197430	-0.2863869071006775	Astro.1	OPALIN	Factor3
ENSG00000245552	-0.07264725863933563	Astro.1	AP000787.1	Factor3
ENSG00000254245	0.10640623420476913	Astro.1	PCDHGA3	Factor3
ENSG00000183032	-0.28356432914733887	Astro.1	SLC25A21	Factor3
ENSG00000244128	-0.07540876418352127	Astro.1	LINC01322	Factor3
ENSG00000230561	0.06576934456825256	Astro.1	CCDC192	Factor3
ENSG00000140332	0.057512108236551285	Astro.1	TLE3	Factor3
ENSG00000172115	0.11649573594331741	Astro.1	CYCS	Factor3
ENSG00000163132	-0.12068826705217361	Astro.1	MSX1	Factor3
ENSG00000089199	0.03601646423339844	Astro.1	CHGB	Factor3
ENSG00000138735	0.0700121745467186	Astro.1	PDE5A	Factor3
ENSG00000285731	-8.189872023649514e-4	Astro.1	AC090644.1	Factor3
ENSG00000135821	0.2620842456817627	Astro.1	GLUL	Factor3
ENSG00000284052	0.028736671432852745	Astro.1	AC006460.2	Factor3
ENSG00000166257	0.18205894529819489	Astro.1	SCN3B	Factor3
ENSG00000249740	-0.16527482867240906	Astro.1	OSMR-AS1	Factor3
ENSG00000102271	-0.08135635405778885	Astro.1	KLHL4	Factor3
ENSG00000095739	0.030552074313163757	Astro.1	BAMBI	Factor3
ENSG00000286307	0.16405273973941803	Astro.1	AC017028.1	Factor3
ENSG00000270001	0.054136499762535095	Astro.1	AL121894.2	Factor3
ENSG00000182022	0.010847748257219791	Astro.1	CHST15	Factor3
ENSG00000235397	0.08895108103752136	Astro.1	EPN2-AS1	Factor3
ENSG00000169126	-0.21939793229103088	Astro.1	ARMC4	Factor3
ENSG00000134222	-0.1398322880268097	Astro.1	PSRC1	Factor3
ENSG00000135094	0.08755706995725632	Astro.1	SDS	Factor3
ENSG00000266578	0.03956548497080803	Astro.1	AP001025.1	Factor3
ENSG00000176788	0.07241762429475784	Astro.1	BASP1	Factor3
ENSG00000146859	0.0690711960196495	Astro.1	TMEM140	Factor3
ENSG00000072682	-0.10210444033145905	Astro.1	P4HA2	Factor3
ENSG00000006015	-0.11301366984844208	Astro.1	REX1BD	Factor3
ENSG00000013297	-0.16555289924144745	Astro.1	CLDN11	Factor3
ENSG00000109881	-0.060821760445833206	Astro.1	CCDC34	Factor3
ENSG00000112306	-0.005788496229797602	Astro.1	RPS12	Factor3
ENSG00000144485	-0.17801794409751892	Astro.1	HES6	Factor3
ENSG00000169715	0.1282062530517578	Astro.1	MT1E	Factor3
ENSG00000021645	0.14428040385246277	Astro.1	NRXN3	Factor3
ENSG00000231768	0.006276686210185289	Astro.1	LINC01354	Factor3
ENSG00000161265	0.0678001120686531	Astro.1	U2AF1L4	Factor3
ENSG00000234352	0.11226104199886322	Astro.1	AC009264.1	Factor3
ENSG00000125675	-0.003420843742787838	Astro.1	GRIA3	Factor3
ENSG00000248898	-0.03684743866324425	Astro.1	AC022126.1	Factor3
ENSG00000113100	0.2787269353866577	Astro.1	CDH9	Factor3
ENSG00000161970	-0.053102023899555206	Astro.1	RPL26	Factor3
ENSG00000152256	-0.1456567496061325	Astro.1	PDK1	Factor3
ENSG00000111674	-0.056498441845178604	Astro.1	ENO2	Factor3
ENSG00000136250	0.18538884818553925	Astro.1	AOAH	Factor3
ENSG00000153064	0.08493269234895706	Astro.1	BANK1	Factor3
ENSG00000185305	-0.016025414690375328	Astro.1	ARL15	Factor3
ENSG00000141434	0.01022934727370739	Astro.1	MEP1B	Factor3
ENSG00000087253	-0.060680437833070755	Astro.1	LPCAT2	Factor3
ENSG00000241468	-0.10532514750957489	Astro.1	ATP5MF	Factor3
ENSG00000196517	-0.1386486142873764	Astro.1	SLC6A9	Factor3
ENSG00000233927	-0.032466206699609756	Astro.1	RPS28	Factor3
ENSG00000125869	0.022894132882356644	Astro.1	LAMP5	Factor3
ENSG00000132906	0.18164823949337006	Astro.1	CASP9	Factor3
ENSG00000157856	-0.13399843871593475	Astro.1	DRC1	Factor3
ENSG00000078804	0.1474849134683609	Astro.1	TP53INP2	Factor3
ENSG00000165891	-0.10541490465402603	Astro.1	E2F7	Factor3
ENSG00000256751	-0.00405090069398284	Astro.1	PLBD1-AS1	Factor3
ENSG00000166579	0.19803351163864136	Astro.1	NDEL1	Factor3
ENSG00000131370	0.21898841857910156	Astro.1	SH3BP5	Factor3
ENSG00000133112	0.04644327238202095	Astro.1	TPT1	Factor3
ENSG00000172270	0.06409651041030884	Astro.1	BSG	Factor3
ENSG00000279168	-0.1021747961640358	Astro.1	AC105052.4	Factor3
ENSG00000162391	0.17980033159255981	Astro.1	FAM151A	Factor3
ENSG00000287143	-0.02761971205472946	Astro.1	AC117480.1	Factor3
ENSG00000127540	-0.07551262527704239	Astro.1	UQCR11	Factor3
ENSG00000149571	0.08441321551799774	Astro.1	KIRREL3	Factor3
ENSG00000172346	0.05547961965203285	Astro.1	CSDC2	Factor3
ENSG00000004468	-0.2054150402545929	Astro.1	CD38	Factor3
ENSG00000262580	0.09182748943567276	Astro.1	AC087741.1	Factor3
ENSG00000204934	0.096446894109249115	Astro.1	ATP6V0E2-AS1	Factor3
ENSG00000121653	0.24205166101455688	Astro.1	MAPK8IP1	Factor3
ENSG00000186197	0.054529622197151184	Astro.1	EDARADD	Factor3
ENSG00000126267	-0.08628401905298233	Astro.1	COX6B1	Factor3
ENSG00000111728	-0.2765687108039856	Astro.1	ST8SIA1	Factor3
ENSG00000250305	-0.0319146029651165	Astro.1	TRMT9B	Factor3
ENSG00000275620	-0.019558027386665344	Astro.1	AL121827.2	Factor3
ENSG00000077264	0.11162226647138596	Astro.1	PAK3	Factor3
ENSG00000257551	-0.08642320334911346	Astro.1	HLX-AS1	Factor3
ENSG00000136942	-0.09234139323234558	Astro.1	RPL35	Factor3
ENSG00000100504	-0.02152194082736969	Astro.1	PYGL	Factor3
ENSG00000272381	0.048893701285123825	Astro.1	LINC02664	Factor3
ENSG00000072657	0.2036934196949005	Astro.1	TRHDE	Factor3
ENSG00000114541	-0.035315029323101044	Astro.1	FRMD4B	Factor3
ENSG00000231424	0.03522520512342453	Astro.1	BX284613.2	Factor3
ENSG00000111640	0.01784428209066391	Astro.1	GAPDH	Factor3
ENSG00000170915	0.035456184297800064	Astro.1	PAQR8	Factor3
ENSG00000102760	0.1918202042579651	Astro.1	RGCC	Factor3
ENSG00000105472	-0.09113895893096924	Astro.1	CLEC11A	Factor3
ENSG00000100345	-0.030132967978715897	Astro.1	MYH9	Factor3
ENSG00000106686	-0.2794325053691864	Astro.1	SPATA6L	Factor3
ENSG00000241343	0.14102648198604584	Astro.1	RPL36A	Factor3
ENSG00000121207	-0.05202547833323479	Astro.1	LRAT	Factor3
ENSG00000259296	0.11222119629383087	Astro.1	AC020892.2	Factor3
ENSG00000167552	-0.1703442931175232	Astro.1	TUBA1A	Factor3
ENSG00000264031	0.12804590165615082	Astro.1	ABHD15-AS1	Factor3
ENSG00000223732	-0.023478910326957703	Astro.1	AL359706.1	Factor3
ENSG00000149451	0.330988347530365	Astro.1	ADAM33	Factor3
ENSG00000272688	0.05019143968820572	Astro.1	AP005329.3	Factor3
ENSG00000225249	-0.15236976742744446	Astro.1	LINC00378	Factor3
ENSG00000258636	0.0740632563829422	Astro.1	AL121821.2	Factor3
ENSG00000226009	0.18833261728286743	Astro.1	KCNIP2-AS1	Factor3
ENSG00000133640	-0.1837298572063446	Astro.1	LRRIQ1	Factor3
ENSG00000236449	-0.03569689020514488	Astro.1	AC010894.3	Factor3
ENSG00000134343	0.23052120208740234	Astro.1	ANO3	Factor3
ENSG00000182899	0.029447849839925766	Astro.1	RPL35A	Factor3
ENSG00000228474	-0.09588435292243958	Astro.1	OST4	Factor3
ENSG00000053108	-0.014692403376102448	Astro.1	FSTL4	Factor3
ENSG00000136943	-0.09186986833810806	Astro.1	CTSV	Factor3
ENSG00000249853	0.14469660818576813	Astro.1	HS3ST5	Factor3
ENSG00000203279	0.03950028866529465	Astro.1	AL590705.1	Factor3
ENSG00000175756	-0.05961238592863083	Astro.1	AURKAIP1	Factor3
ENSG00000111775	-0.09774071723222733	Astro.1	COX6A1	Factor3
ENSG00000205669	0.08929350972175598	Astro.1	ACOT6	Factor3
ENSG00000257283	0.15873049199581146	Astro.1	AC012464.1	Factor3
ENSG00000101489	0.23202604055404663	Astro.1	CELF4	Factor3
ENSG00000117834	-0.035630643367767334	Astro.1	SLC5A9	Factor3
ENSG00000137285	0.06835412979125977	Astro.1	TUBB2B	Factor3
ENSG00000259675	-0.1545267105102539	Astro.1	AC018618.1	Factor3
ENSG00000243244	-0.08156871050596237	Astro.1	STON1	Factor3
ENSG00000258026	0.07053918391466141	Astro.1	AC078955.1	Factor3
ENSG00000197958	-0.06877101212739944	Astro.1	RPL12	Factor3
ENSG00000240972	-0.1699972003698349	Astro.1	MIF	Factor3
ENSG00000104237	-0.0633968859910965	Astro.1	RP1	Factor3
ENSG00000072110	-0.006396761629730463	Astro.1	ACTN1	Factor3
ENSG00000203711	0.15811896324157715	Astro.1	C6orf99	Factor3
ENSG00000287569	-0.04628229886293411	Astro.1	AL078587.2	Factor3
ENSG00000135916	-0.02047407068312168	Astro.1	ITM2C	Factor3
ENSG00000116745	-0.07966992259025574	Astro.1	RPE65	Factor3
ENSG00000128245	0.12851591408252716	Astro.1	YWHAH	Factor3
ENSG00000146151	-0.19029900431632996	Astro.1	HMGCLL1	Factor3
ENSG00000151366	-0.08494691550731659	Astro.1	NDUFC2	Factor3
ENSG00000155849	-0.006056532263755798	Astro.1	ELMO1	Factor3
ENSG00000170540	0.14091265201568604	Astro.1	ARL6IP1	Factor3
ENSG00000198133	0.06452800333499908	Astro.1	TMEM229B	Factor3
ENSG00000148362	-0.2233334332704544	Astro.1	PAXX	Factor3
ENSG00000247228	-0.12420298904180527	Astro.1	AC009060.1	Factor3
ENSG00000245532	0.07169384509325027	Astro.1	NEAT1	Factor3
ENSG00000198242	-0.04465405270457268	Astro.1	RPL23A	Factor3
ENSG00000285729	-0.04698986932635307	Astro.1	AC103874.1	Factor3
ENSG00000101096	0.051722075790166855	Astro.1	NFATC2	Factor3
ENSG00000179088	-0.010237953625619411	Astro.1	C12orf42	Factor3
ENSG00000286219	0.04478808119893074	Astro.1	NOTCH2NLC	Factor3
ENSG00000147027	-0.045692212879657745	Astro.1	TMEM47	Factor3
ENSG00000226953	0.11202763766050339	Astro.1	NCKAP5-AS2	Factor3
ENSG00000075340	0.102101631462574	Astro.1	ADD2	Factor3
ENSG00000139318	0.32832393050193787	Astro.1	DUSP6	Factor3
ENSG00000117450	-0.11277750134468079	Astro.1	PRDX1	Factor3
ENSG00000004059	0.023639433085918427	Astro.1	ARF5	Factor3
ENSG00000261829	0.18277838826179504	Astro.1	AC009407.1	Factor3
ENSG00000170214	0.13272619247436523	Astro.1	ADRA1B	Factor3
ENSG00000168701	-0.006621845066547394	Astro.1	TMEM208	Factor3
ENSG00000182348	0.10595326870679855	Astro.1	ZNF804B	Factor3
ENSG00000205307	-0.07910148799419403	Astro.1	SAP25	Factor3
ENSG00000249042	0.10914452373981476	Astro.1	AC008771.1	Factor3
ENSG00000253300	-0.07161105424165726	Astro.1	AC018541.1	Factor3
ENSG00000162643	-0.11909081786870956	Astro.1	WDR63	Factor3
ENSG00000166979	0.06319306045770645	Astro.1	EVA1C	Factor3
ENSG00000186314	-0.11515446752309799	Astro.1	PRELID2	Factor3
ENSG00000186487	0.1944732666015625	Astro.1	MYT1L	Factor3
ENSG00000214216	-0.007486194837838411	Astro.1	IQCJ	Factor3
ENSG00000170011	-0.10721803456544876	Astro.1	MYRIP	Factor3
ENSG00000232618	-0.02724776789546013	Astro.1	AL355304.1	Factor3
ENSG00000230010	0.03863723203539848	Astro.1	AL049646.1	Factor3
ENSG00000085491	-0.043269574642181396	Astro.1	SLC25A24	Factor3
ENSG00000226746	0.20417998731136322	Astro.1	SMCR5	Factor3
ENSG00000054179	0.010968290269374847	Astro.1	ENTPD2	Factor3
ENSG00000152954	-0.01567627117037773	Astro.1	NRSN1	Factor3
ENSG00000126860	-0.272176057100296	Astro.1	EVI2A	Factor3
ENSG00000223715	0.12019485235214233	Astro.1	LINC01208	Factor3
ENSG00000135744	0.0031885544303804636	Astro.1	AGT	Factor3
ENSG00000103253	-0.1750316470861435	Astro.1	HAGHL	Factor3
ENSG00000104147	0.010621071793138981	Astro.1	OIP5	Factor3
ENSG00000268061	0.11696132272481918	Astro.1	NAPA-AS1	Factor3
ENSG00000128833	-0.13767683506011963	Astro.1	MYO5C	Factor3
ENSG00000287783	0.046508874744176865	Astro.1	AC020930.1	Factor3
ENSG00000113811	0.1266711950302124	Astro.1	SELENOK	Factor3
ENSG00000152128	-0.045343782752752304	Astro.1	TMEM163	Factor3
ENSG00000117154	0.07476619631052017	Astro.1	IGSF21	Factor3
ENSG00000134070	0.08641788363456726	Astro.1	IRAK2	Factor3
ENSG00000182533	0.12631957232952118	Astro.1	CAV3	Factor3
ENSG00000249509	-0.08497990667819977	Astro.1	AC023886.1	Factor3
ENSG00000155052	0.14557228982448578	Astro.1	CNTNAP5	Factor3
ENSG00000178449	-0.027910027652978897	Astro.1	COX14	Factor3
ENSG00000174010	0.21415048837661743	Astro.1	KLHL15	Factor3
ENSG00000117152	0.06375354528427124	Astro.1	RGS4	Factor3
ENSG00000134333	-0.1043323427438736	Astro.1	LDHA	Factor3
ENSG00000106483	-0.026908861473202705	Astro.1	SFRP4	Factor3
ENSG00000231663	-0.08760048449039459	Astro.1	COA6-AS1	Factor3
ENSG00000287828	0.04256996512413025	Astro.1	AL354743.2	Factor3
ENSG00000285530	0.0787644162774086	Astro.1	AL445928.2	Factor3
ENSG00000261934	0.11154646426439285	Astro.1	PCDHGA9	Factor3
ENSG00000104549	-0.06939457356929779	Astro.1	SQLE	Factor3
ENSG00000151470	0.1342049539089203	Astro.1	C4orf33	Factor3
ENSG00000271918	-0.0011209944495931268	Astro.1	AC034236.2	Factor3
ENSG00000133106	0.012413659133017063	Astro.1	EPSTI1	Factor3
ENSG00000111639	-0.08521702885627747	Astro.1	MRPL51	Factor3
ENSG00000119048	0.10946407914161682	Astro.1	UBE2B	Factor3
ENSG00000234997	0.12808458507061005	Astro.1	AC016745.1	Factor3
ENSG00000226803	0.0464632548391819	Astro.1	ZNF451-AS1	Factor3
ENSG00000230623	-0.04784277826547623	Astro.1	AC104461.1	Factor3
ENSG00000285519	0.14160467684268951	Astro.1	AC104781.2	Factor3
ENSG00000125089	0.06777691096067429	Astro.1	SH3TC1	Factor3
ENSG00000108679	-0.07223670929670334	Astro.1	LGALS3BP	Factor3
ENSG00000118849	0.04398796707391739	Astro.1	RARRES1	Factor3
ENSG00000232023	0.048758868128061295	Astro.1	LINC01807	Factor3
ENSG00000229433	0.15705789625644684	Astro.1	LINC02069	Factor3
ENSG00000154162	0.17966945469379425	Astro.1	CDH12	Factor3
ENSG00000115423	-0.16678670048713684	Astro.1	DNAH6	Factor3
ENSG00000258537	-0.17920495569705963	Astro.1	FRMD6-AS2	Factor3
ENSG00000115486	0.09629462659358978	Astro.1	GGCX	Factor3
ENSG00000246250	0.09712977707386017	Astro.1	AC087521.2	Factor3
ENSG00000172809	0.04415406659245491	Astro.1	RPL38	Factor3
ENSG00000127774	0.042978301644325256	Astro.1	EMC6	Factor3
ENSG00000092421	-0.11182153970003128	Astro.1	SEMA6A	Factor3
ENSG00000285987	-0.191905215382576	Astro.1	AL157886.1	Factor3
ENSG00000136237	0.13519687950611115	Astro.1	RAPGEF5	Factor3
ENSG00000237312	0.08073750138282776	Astro.1	AL358134.1	Factor3
ENSG00000010282	0.2300124168395996	Astro.1	HHATL	Factor3
ENSG00000176601	-0.018329009413719177	Astro.1	MAP3K19	Factor3
ENSG00000281392	-0.08304079622030258	Astro.1	AC107204.1	Factor3
ENSG00000204642	-0.03252848982810974	Astro.1	HLA-F	Factor3
ENSG00000048052	0.10646319389343262	Astro.1	HDAC9	Factor3
ENSG00000176340	-0.10978300124406815	Astro.1	COX8A	Factor3
ENSG00000088926	-0.020261568948626518	Astro.1	F11	Factor3
ENSG00000257522	-0.04040512070059776	Astro.1	AL133166.1	Factor3
ENSG00000111405	0.04216373711824417	Astro.1	ENDOU	Factor3
ENSG00000168959	0.12400291860103607	Astro.1	GRM5	Factor3
ENSG00000114124	-0.04072021320462227	Astro.1	GRK7	Factor3
ENSG00000139211	-0.019275600090622902	Astro.1	AMIGO2	Factor3
ENSG00000170579	0.0503331758081913	Astro.1	DLGAP1	Factor3
ENSG00000229458	0.00958471279591322	Astro.1	AC010157.1	Factor3
ENSG00000259635	0.039577122777700424	Astro.1	AC100830.1	Factor3
ENSG00000112769	-0.23799152672290802	Astro.1	LAMA4	Factor3
ENSG00000232855	-0.04853053018450737	Astro.1	AF165147.1	Factor3
ENSG00000157557	0.04225526005029678	Astro.1	ETS2	Factor3
ENSG00000223786	0.01389069389551878	Astro.1	AL357507.1	Factor3
ENSG00000156467	0.10832642763853073	Astro.1	UQCRB	Factor3
ENSG00000258107	-0.036700427532196045	Astro.1	AL158058.1	Factor3
ENSG00000137962	0.22352944314479828	Astro.1	ARHGAP29	Factor3
ENSG00000097046	-0.04930591955780983	Astro.1	CDC7	Factor3
ENSG00000236064	0.11375144124031067	Astro.1	AL109946.1	Factor3
ENSG00000213398	-0.05286254733800888	Astro.1	LCAT	Factor3
ENSG00000131469	-0.1009398102760315	Astro.1	RPL27	Factor3
ENSG00000100138	0.06791218370199203	Astro.1	SNU13	Factor3
ENSG00000198743	0.08701207488775253	Astro.1	SLC5A3	Factor3
ENSG00000138326	-0.013863925822079182	Astro.1	RPS24	Factor3
ENSG00000196924	0.06886293739080429	Astro.1	FLNA	Factor3
ENSG00000134815	0.06992157548666	Astro.1	DHX34	Factor3
ENSG00000287202	0.1679181456565857	Astro.1	AC008119.1	Factor3
ENSG00000233968	-0.006353325210511684	Astro.1	AL157895.1	Factor3
ENSG00000124145	0.2657800316810608	Astro.1	SDC4	Factor3
ENSG00000244137	-0.020647674798965454	Astro.1	AL512328.1	Factor3
ENSG00000119703	-0.005867254454642534	Astro.1	ZC2HC1C	Factor3
ENSG00000116254	0.1274031698703766	Astro.1	CHD5	Factor3
ENSG00000188483	0.13752244412899017	Astro.1	IER5L	Factor3
ENSG00000119632	-0.055212654173374176	Astro.1	IFI27L2	Factor3
ENSG00000196353	0.21112361550331116	Astro.1	CPNE4	Factor3
ENSG00000174963	-0.24768409132957458	Astro.1	ZIC4	Factor3
ENSG00000137491	0.09291322529315948	Astro.1	SLCO2B1	Factor3
ENSG00000226017	0.05469334125518799	Astro.1	PRICKLE2-AS3	Factor3
ENSG00000257585	-0.2037336677312851	Astro.1	LINC00609	Factor3
ENSG00000142669	-0.10090034455060959	Astro.1	SH3BGRL3	Factor3
ENSG00000160183	0.16024062037467957	Astro.1	TMPRSS3	Factor3
ENSG00000229647	0.15469211339950562	Astro.1	MYOSLID	Factor3
ENSG00000168615	0.17620350420475006	Astro.1	ADAM9	Factor3
ENSG00000168389	-0.043419767171144485	Astro.1	MFSD2A	Factor3
ENSG00000236230	0.07099482417106628	Astro.1	AL356108.1	Factor3
ENSG00000077150	0.10549254715442657	Astro.1	NFKB2	Factor3
ENSG00000177283	0.17179523408412933	Astro.1	FZD8	Factor3
ENSG00000165194	-5.822274833917618e-4	Astro.1	PCDH19	Factor3
ENSG00000257636	0.10499884188175201	Astro.1	G2E3-AS1	Factor3
ENSG00000173621	-0.02104475162923336	Astro.1	LRFN4	Factor3
ENSG00000258077	0.12374614179134369	Astro.1	AC078923.1	Factor3
ENSG00000091972	-0.0818362608551979	Astro.1	CD200	Factor3
ENSG00000122574	-0.11056707054376602	Astro.1	WIPF3	Factor3
ENSG00000163659	0.14077995717525482	Astro.1	TIPARP	Factor3
ENSG00000077044	0.08846848458051682	Astro.1	DGKD	Factor3
ENSG00000224957	0.013588313944637775	Astro.1	LINC01266	Factor3
ENSG00000091428	-0.028077052906155586	Astro.1	RAPGEF4	Factor3
ENSG00000133216	-0.07436379790306091	Astro.1	EPHB2	Factor3
ENSG00000196683	-0.08418119698762894	Astro.1	TOMM7	Factor3
ENSG00000204128	-0.04935574159026146	Astro.1	C2orf72	Factor3
ENSG00000196083	-0.0127708176150918	Astro.1	IL1RAP	Factor3
ENSG00000158106	-0.23639722168445587	Astro.1	RHPN1	Factor3
ENSG00000284981	0.1583104431629181	Astro.1	UPK3BL2	Factor3
ENSG00000287780	-0.05234697833657265	Astro.1	AC104850.2	Factor3
ENSG00000120729	0.15098410844802856	Astro.1	MYOT	Factor3
ENSG00000105290	-0.07322147488594055	Astro.1	APLP1	Factor3
ENSG00000083857	0.028577681630849838	Astro.1	FAT1	Factor3
ENSG00000239779	0.0011225036578252912	Astro.1	WBP1	Factor3
ENSG00000287621	-0.04048776254057884	Astro.1	AC021851.2	Factor3
ENSG00000164405	-0.0901932641863823	Astro.1	UQCRQ	Factor3
ENSG00000254033	-0.08552982658147812	Astro.1	AC087855.1	Factor3
ENSG00000206384	0.04540121182799339	Astro.1	COL6A6	Factor3
ENSG00000173124	0.16509909927845	Astro.1	ACSM6	Factor3
ENSG00000233735	-0.01350458525121212	Astro.1	AL359918.2	Factor3
ENSG00000145888	0.147511824965477	Astro.1	GLRA1	Factor3
ENSG00000135940	-0.11958501487970352	Astro.1	COX5B	Factor3
ENSG00000110108	0.03291011601686478	Astro.1	TMEM109	Factor3
ENSG00000166862	0.12084226310253143	Astro.1	CACNG2	Factor3
ENSG00000139304	0.016772717237472534	Astro.1	PTPRQ	Factor3
ENSG00000118432	0.08494245260953903	Astro.1	CNR1	Factor3
ENSG00000144119	0.2128065526485443	Astro.1	C1QL2	Factor3
ENSG00000104611	-0.16354680061340332	Astro.1	SH2D4A	Factor3
ENSG00000133742	-0.11004579812288284	Astro.1	CA1	Factor3
ENSG00000177042	-0.1514931321144104	Astro.1	TMEM80	Factor3
ENSG00000152910	-0.11391245573759079	Astro.1	CNTNAP4	Factor3
ENSG00000248905	0.19562935829162598	Astro.1	FMN1	Factor3
ENSG00000286512	0.07038702070713043	Astro.1	AL031768.2	Factor3
ENSG00000282022	0.06636813282966614	Astro.1	AC006581.2	Factor3
ENSG00000153253	0.1911192387342453	Astro.1	SCN3A	Factor3
ENSG00000221983	-0.16046196222305298	Astro.1	UBA52	Factor3
ENSG00000185955	0.022288335487246513	Astro.1	C7orf61	Factor3
ENSG00000132639	0.05725567415356636	Astro.1	SNAP25	Factor3
ENSG00000143499	-0.07852918654680252	Astro.1	SMYD2	Factor3
ENSG00000275342	-0.10967569798231125	Astro.1	PRAG1	Factor3
ENSG00000244588	0.06652844697237015	Astro.1	RAD21L1	Factor3
ENSG00000105518	-0.16320854425430298	Astro.1	TMEM205	Factor3
ENSG00000233670	-0.10230667144060135	Astro.1	PIRT	Factor3
ENSG00000246174	-0.06861132383346558	Astro.1	KCTD21-AS1	Factor3
ENSG00000285755	-0.13103646039962769	Astro.1	AC132153.1	Factor3
ENSG00000213949	0.0560092031955719	Astro.1	ITGA1	Factor3
ENSG00000157445	-0.22592394053936005	Astro.1	CACNA2D3	Factor3
ENSG00000286340	-0.013284477405250072	Astro.1	AL356776.2	Factor3
ENSG00000164687	-0.09829508513212204	Astro.1	FABP5	Factor3
ENSG00000236671	-0.1748075634241104	Astro.1	PRKG1-AS1	Factor3
ENSG00000164741	0.321760356426239	Astro.1	DLC1	Factor3
ENSG00000186204	-0.11516057699918747	Astro.1	CYP4F12	Factor3
ENSG00000178878	0.049840085208415985	Astro.1	APOLD1	Factor3
ENSG00000264589	-0.11220530420541763	Astro.1	MAPT-AS1	Factor3
ENSG00000123395	0.26960304379463196	Astro.1	ATG101	Factor3
ENSG00000049192	-0.030520794913172722	Astro.1	ADAMTS6	Factor3
ENSG00000184613	-0.04255067929625511	Astro.1	NELL2	Factor3
ENSG00000158560	-0.0033506492618471384	Astro.1	DYNC1I1	Factor3
ENSG00000110651	-0.016949160024523735	Astro.1	CD81	Factor3
ENSG00000229999	-0.00256591709330678	Astro.1	AL022238.2	Factor3
ENSG00000168610	0.11113952845335007	Astro.1	STAT3	Factor3
ENSG00000144619	0.29887667298316956	Astro.1	CNTN4	Factor3
ENSG00000287708	0.07327204942703247	Astro.1	AL137017.1	Factor3
ENSG00000225964	-0.03736274316906929	Astro.1	NRIR	Factor3
ENSG00000149256	-0.2570550739765167	Astro.1	TENM4	Factor3
ENSG00000163806	0.002088851761072874	Astro.1	SPDYA	Factor3
ENSG00000172296	-0.09683039784431458	Astro.1	SPTLC3	Factor3
ENSG00000134590	0.08098870515823364	Astro.1	RTL8C	Factor3
ENSG00000231304	-0.07736780494451523	Astro.1	SGO1-AS1	Factor3
ENSG00000278662	-0.18041560053825378	Astro.1	GOLGA6L10	Factor3
ENSG00000260232	-0.06691320240497589	Astro.1	PWRN4	Factor3
ENSG00000127184	0.06538214534521103	Astro.1	COX7C	Factor3
ENSG00000224934	-0.03600013628602028	Astro.1	AL391684.1	Factor3
ENSG00000267575	-0.1986483931541443	Astro.1	AC006504.5	Factor3
ENSG00000111671	-0.0413622222840786	Astro.1	SPSB2	Factor3
ENSG00000197822	-0.0038378762546926737	Astro.1	OCLN	Factor3
ENSG00000109436	0.10047762095928192	Astro.1	TBC1D9	Factor3
ENSG00000109814	0.12310075759887695	Astro.1	UGDH	Factor3
ENSG00000076344	0.0790892094373703	Astro.1	RGS11	Factor3
ENSG00000253796	-0.04396004229784012	Astro.1	AC104248.1	Factor3
ENSG00000163531	-0.11207554489374161	Astro.1	NFASC	Factor3
ENSG00000151136	0.01774020493030548	Astro.1	BTBD11	Factor3
ENSG00000241449	-0.04249712824821472	Astro.1	AC092666.1	Factor3
ENSG00000149403	-0.15776510536670685	Astro.1	GRIK4	Factor3
ENSG00000144057	-0.13654209673404694	Astro.1	ST6GAL2	Factor3
ENSG00000140795	-0.0027130944654345512	Astro.1	MYLK3	Factor3
ENSG00000157680	0.13158896565437317	Astro.1	DGKI	Factor3
ENSG00000125966	0.041176896542310715	Astro.1	MMP24	Factor3
ENSG00000231500	-0.09607385098934174	Astro.1	RPS18	Factor3
ENSG00000113013	0.1754206418991089	Astro.1	HSPA9	Factor3
ENSG00000052126	-0.11619170010089874	Astro.1	PLEKHA5	Factor3
ENSG00000102119	0.10383294522762299	Astro.1	EMD	Factor3
ENSG00000189067	-0.03965017572045326	Astro.1	LITAF	Factor3
ENSG00000197208	-0.07835806161165237	Astro.1	SLC22A4	Factor3
ENSG00000253807	-0.08512628078460693	Astro.1	LINC01170	Factor3
ENSG00000188677	0.029009748250246048	Astro.1	PARVB	Factor3
ENSG00000197410	0.228155717253685	Astro.1	DCHS2	Factor3
ENSG00000123416	0.03993188962340355	Astro.1	TUBA1B	Factor3
ENSG00000279762	0.08241049945354462	Astro.1	AC005899.8	Factor3
ENSG00000277481	0.051350660622119904	Astro.1	PKD1L3	Factor3
ENSG00000131711	-0.19474317133426666	Astro.1	MAP1B	Factor3
ENSG00000287151	0.02663860283792019	Astro.1	C2orf27A	Factor3
ENSG00000122966	-0.1926051527261734	Astro.1	CIT	Factor3
ENSG00000118514	0.0618712455034256	Astro.1	ALDH8A1	Factor3
ENSG00000171612	0.1095595434308052	Astro.1	SLC25A33	Factor3
ENSG00000159128	-0.03210264444351196	Astro.1	IFNGR2	Factor3
ENSG00000134215	0.1663227528333664	Astro.1	VAV3	Factor3
ENSG00000198918	0.0392489954829216	Astro.1	RPL39	Factor3
ENSG00000132510	0.04447134584188461	Astro.1	KDM6B	Factor3
ENSG00000222017	0.1773279756307602	Astro.1	AC011997.1	Factor3
ENSG00000237352	0.030251838266849518	Astro.1	LINC01358	Factor3
ENSG00000164588	0.18000097572803497	Astro.1	HCN1	Factor3
ENSG00000260422	0.009689160622656345	Astro.1	Z97205.2	Factor3
ENSG00000250974	0.08562839031219482	Astro.1	LINC02196	Factor3
ENSG00000170315	-0.1374262422323227	Astro.1	UBB	Factor3
ENSG00000125505	0.06166371703147888	Astro.1	MBOAT7	Factor3
ENSG00000196526	0.006879682186990976	Astro.1	AFAP1	Factor3
ENSG00000189043	-0.10387278348207474	Astro.1	NDUFA4	Factor3
ENSG00000248708	0.08127401769161224	Astro.1	LINC02144	Factor3
ENSG00000182287	-0.12377303838729858	Astro.1	AP1S2	Factor3
ENSG00000259118	-0.11308154463768005	Astro.1	AL139022.1	Factor3
ENSG00000189060	0.11490467935800552	Astro.1	H1F0	Factor3
ENSG00000132932	0.20796658098697662	Astro.1	ATP8A2	Factor3
ENSG00000138670	-0.04505292698740959	Astro.1	RASGEF1B	Factor3
ENSG00000171159	-0.03991943970322609	Astro.1	C9orf16	Factor3
ENSG00000236200	0.03418629243969917	Astro.1	KDM4A-AS1	Factor3
ENSG00000196872	0.12534359097480774	Astro.1	KIAA1211L	Factor3
ENSG00000116005	0.08430811017751694	Astro.1	PCYOX1	Factor3
ENSG00000090266	-0.13545747101306915	Astro.1	NDUFB2	Factor3
ENSG00000116604	0.12844806909561157	Astro.1	MEF2D	Factor3
ENSG00000160213	-0.06645043939352036	Astro.1	CSTB	Factor3
ENSG00000006210	0.12205272912979126	Astro.1	CX3CL1	Factor3
ENSG00000123500	-0.02323363721370697	Astro.1	COL10A1	Factor3
ENSG00000167992	-0.08056128770112991	Astro.1	VWCE	Factor3
ENSG00000149575	0.09057138860225677	Astro.1	SCN2B	Factor3
ENSG00000227240	-0.07235939055681229	Astro.1	AL136456.1	Factor3
ENSG00000165259	0.062498800456523895	Astro.1	HDX	Factor3
ENSG00000141837	0.04402382671833038	Astro.1	CACNA1A	Factor3
ENSG00000103260	-0.05746132880449295	Astro.1	METRN	Factor3
ENSG00000234608	-0.12673300504684448	Astro.1	MAPKAPK5-AS1	Factor3
ENSG00000257458	0.19035989046096802	Astro.1	AC069437.1	Factor3
ENSG00000213339	0.09799802303314209	Astro.1	QTRT1	Factor3
ENSG00000224093	0.07173717767000198	Astro.1	AL109613.1	Factor3
ENSG00000229195	0.014714277349412441	Astro.1	AC009495.1	Factor3
ENSG00000146147	0.07098175585269928	Astro.1	MLIP	Factor3
ENSG00000279110	0.15088631212711334	Astro.1	AL022323.4	Factor3
ENSG00000172428	0.005763528402894735	Astro.1	COPS9	Factor3
ENSG00000125691	0.0010671422351151705	Astro.1	RPL23	Factor3
ENSG00000171858	0.10979053378105164	Astro.1	RPS21	Factor3
ENSG00000164211	-0.15959392488002777	Astro.1	STARD4	Factor3
ENSG00000260088	-0.005097848363220692	Astro.1	DDX59-AS1	Factor3
ENSG00000244405	0.1559622436761856	Astro.1	ETV5	Factor3
ENSG00000135547	0.20046326518058777	Astro.1	HEY2	Factor3
ENSG00000154099	-0.15062746405601501	Astro.1	DNAAF1	Factor3
ENSG00000106536	-0.08446796238422394	Astro.1	POU6F2	Factor3
ENSG00000105722	0.17529073357582092	Astro.1	ERF	Factor3
ENSG00000266524	-0.09273458272218704	Astro.1	GDF10	Factor3
ENSG00000172965	0.06593118607997894	Astro.1	MIR4435-2HG	Factor3
ENSG00000286830	-0.25063976645469666	Astro.1	AC105052.5	Factor3
ENSG00000145592	-0.0070160552859306335	Astro.1	RPL37	Factor3
ENSG00000157927	-0.07892525941133499	Astro.1	RADIL	Factor3
ENSG00000286536	0.14010803401470184	Astro.1	AL591506.1	Factor3
ENSG00000254122	0.08131857961416245	Astro.1	PCDHGB7	Factor3
ENSG00000066322	0.10663632303476334	Astro.1	ELOVL1	Factor3
ENSG00000163660	0.1636628359556198	Astro.1	CCNL1	Factor3
ENSG00000141526	-0.017054501920938492	Astro.1	SLC16A3	Factor3
ENSG00000182196	-0.06805536895990372	Astro.1	ARL6IP4	Factor3
ENSG00000172602	0.24192607402801514	Astro.1	RND1	Factor3
ENSG00000281128	-0.017264176160097122	Astro.1	PTENP1-AS	Factor3
ENSG00000142102	0.06049998477101326	Astro.1	PGGHG	Factor3
ENSG00000139410	-0.1790439486503601	Astro.1	SDSL	Factor3
ENSG00000142733	0.001879204181022942	Astro.1	MAP3K6	Factor3
ENSG00000173846	-0.03036879189312458	Astro.1	PLK3	Factor3
ENSG00000018408	0.004294458776712418	Astro.1	WWTR1	Factor3
ENSG00000182601	0.083209991455078125	Astro.1	HS3ST4	Factor3
ENSG00000110713	0.15730655193328857	Astro.1	NUP98	Factor3
ENSG00000259416	-0.021164393052458763	Astro.1	AC021739.3	Factor3
ENSG00000224855	0.010767205618321896	Astro.1	OPA1-AS1	Factor3
ENSG00000164587	-0.01832670532166958	Astro.1	RPS14	Factor3
ENSG00000167702	0.22692033648490906	Astro.1	KIFC2	Factor3
ENSG00000172292	-0.31973764300346375	Astro.1	CERS6	Factor3
ENSG00000154822	0.07442455738782883	Astro.1	PLCL2	Factor3
ENSG00000104723	-0.035895608365535736	Astro.1	TUSC3	Factor3
ENSG00000044524	0.14317983388900757	Astro.1	EPHA3	Factor3
ENSG00000115556	0.0037527659442275763	Astro.1	PLCD4	Factor3
ENSG00000063438	-0.0031815399415791035	Astro.1	AHRR	Factor3
ENSG00000177511	0.21146008372306824	Astro.1	ST8SIA3	Factor3
ENSG00000154040	0.09923342615365982	Astro.1	CABYR	Factor3
ENSG00000204296	0.004276671912521124	Astro.1	TSBP1	Factor3
ENSG00000247345	0.12919199466705322	Astro.1	AC092343.1	Factor3
ENSG00000140474	-0.17619942128658295	Astro.1	ULK3	Factor3
ENSG00000099840	0.09683061391115189	Astro.1	IZUMO4	Factor3
ENSG00000234255	0.1759224832057953	Astro.1	AC012370.2	Factor3
ENSG00000255621	-0.06366966664791107	Astro.1	AC023790.2	Factor3
ENSG00000198822	0.1439238041639328	Astro.1	GRM3	Factor3
ENSG00000244383	0.016435477882623672	Astro.1	FAM3D-AS1	Factor3
ENSG00000141295	-0.06128227710723877	Astro.1	SCRN2	Factor3
ENSG00000090273	0.07251015305519104	Astro.1	NUDC	Factor3
ENSG00000124140	0.11352252960205078	Astro.1	SLC12A5	Factor3
ENSG00000282943	-0.06750365346670151	Astro.1	AC004784.1	Factor3
ENSG00000109062	0.1855676919221878	Astro.1	SLC9A3R1	Factor3
ENSG00000105982	-0.08841150999069214	Astro.1	RNF32	Factor3
ENSG00000164924	0.1847258061170578	Astro.1	YWHAZ	Factor3
ENSG00000129244	0.16920655965805054	Astro.1	ATP1B2	Factor3
ENSG00000182809	0.008681169711053371	Astro.1	CRIP2	Factor3
ENSG00000173267	0.18934087455272675	Astro.1	SNCG	Factor3
ENSG00000165124	-0.009463655762374401	Astro.1	SVEP1	Factor3
ENSG00000169220	-0.17835792899131775	Astro.1	RGS14	Factor3
ENSG00000117632	0.13035742938518524	Astro.1	STMN1	Factor3
ENSG00000106066	-0.033492688089609146	Astro.1	CPVL	Factor3
ENSG00000285551	-0.05749553442001343	Astro.1	AC067752.1	Factor3
ENSG00000251314	-0.01726454682648182	Astro.1	AC104123.1	Factor3
ENSG00000158352	-0.04570462554693222	Astro.1	SHROOM4	Factor3
ENSG00000261526	-0.02992343157529831	Astro.1	AC012615.1	Factor3
ENSG00000168502	0.03751153126358986	Astro.1	MTCL1	Factor3
ENSG00000237753	0.03696214780211449	Astro.1	AC079922.2	Factor3
ENSG00000174013	0.08753322064876556	Astro.1	FBXO45	Factor3
ENSG00000135750	-4.5551583752967417e-4	Astro.1	KCNK1	Factor3
ENSG00000226312	0.006806861609220505	Astro.1	CFLAR-AS1	Factor3
ENSG00000227258	0.031049665063619614	Astro.1	SMIM2-AS1	Factor3
ENSG00000169744	0.1996927708387375	Astro.1	LDB2	Factor3
ENSG00000117394	0.08558548241853714	Astro.1	SLC2A1	Factor3
ENSG00000265533	-0.20454078912734985	Astro.1	AC114689.3	Factor3
ENSG00000138759	0.11551161110401154	Astro.1	FRAS1	Factor3
ENSG00000203734	-0.10369857400655746	Astro.1	ECT2L	Factor3
ENSG00000114391	-0.026060225442051888	Astro.1	RPL24	Factor3
ENSG00000125804	-0.14387020468711853	Astro.1	FAM182A	Factor3
ENSG00000129048	0.02412763237953186	Astro.1	ACKR4	Factor3
ENSG00000167642	0.11868434399366379	Astro.1	SPINT2	Factor3
ENSG00000119681	0.13501521944999695	Astro.1	LTBP2	Factor3
ENSG00000164106	-0.1811479926109314	Astro.1	SCRG1	Factor3
ENSG00000150779	-0.09991809725761414	Astro.1	TIMM8B	Factor3
ENSG00000234707	0.04454544559121132	Astro.1	AC074351.1	Factor3
ENSG00000146352	-0.0074040754698216915	Astro.1	CLVS2	Factor3
ENSG00000170860	-0.05450734496116638	Astro.1	LSM3	Factor3
ENSG00000285803	-0.028411084786057472	Astro.1	AL442003.1	Factor3
ENSG00000141458	0.11590135097503662	Astro.1	NPC1	Factor3
ENSG00000076770	0.0017527452437207103	Astro.1	MBNL3	Factor3
ENSG00000177106	0.033599190413951874	Astro.1	EPS8L2	Factor3
ENSG00000108797	-0.05806073546409607	Astro.1	CNTNAP1	Factor3
ENSG00000164300	0.1494021713733673	Astro.1	SERINC5	Factor3
ENSG00000276256	-0.1512719988822937	Astro.1	AC011043.1	Factor3
ENSG00000223774	0.01879475824534893	Astro.1	AL513217.1	Factor3
ENSG00000235749	0.06455469131469727	Astro.1	AL390860.1	Factor3
ENSG00000109501	0.13587646186351776	Astro.1	WFS1	Factor3
ENSG00000253438	-0.010241348296403885	Astro.1	PCAT1	Factor3
ENSG00000137185	-0.1372576355934143	Astro.1	ZSCAN9	Factor3
ENSG00000100234	0.2318425327539444	Astro.1	TIMP3	Factor3
ENSG00000103769	0.2027740329504013	Astro.1	RAB11A	Factor3
ENSG00000251600	-0.025716425850987434	Astro.1	AC107223.1	Factor3
ENSG00000112514	-0.02448810636997223	Astro.1	CUTA	Factor3
ENSG00000255002	0.035847559571266174	Astro.1	LINC02324	Factor3
ENSG00000261684	0.025839345529675484	Astro.1	AC018362.1	Factor3
ENSG00000259175	0.11551956087350845	Astro.1	AC108451.1	Factor3
ENSG00000026025	0.02922072447836399	Astro.1	VIM	Factor3
ENSG00000237807	-0.24809354543685913	Astro.1	AC022034.1	Factor3
ENSG00000115484	0.04168767109513283	Astro.1	CCT4	Factor3
ENSG00000010818	0.005272227805107832	Astro.1	HIVEP2	Factor3
ENSG00000159231	0.23043662309646606	Astro.1	CBR3	Factor3
ENSG00000121671	0.20195193588733673	Astro.1	CRY2	Factor3
ENSG00000108107	0.025526756420731544	Astro.1	RPL28	Factor3
ENSG00000257894	-0.2028452455997467	Astro.1	AC027288.3	Factor3
ENSG00000142534	-8.973838412202895e-4	Astro.1	RPS11	Factor3
ENSG00000136859	-0.06608998030424118	Astro.1	ANGPTL2	Factor3
ENSG00000139514	0.1125367060303688	Astro.1	SLC7A1	Factor3
ENSG00000091136	0.23120331764221191	Astro.1	LAMB1	Factor3
[truncated: 216,640 more rows]
